# Supplementary material for: Synthesis of Anthraquinone Mono‐ and Diboron Complexes with Near‐Infrared Panchromatic Absorption
Source: Chemistry. 2025 Aug 19;31(53):e01915. doi: 10.1002/chem.202501915 (PMC12451423; doi:10.1002/chem.202501915)
Supplement: Supplementary file 2 — Supporting Information [file CHEM-31-e01915-s002.zip › 1.cif]

data_gifu_univ2
_audit_creation_date               2019-11-21
_audit_creation_method
;
Olex2 1.2
(compiled 2018.05.29 svn.r3508 for OlexSys, GUI svn.r5506)
;
_shelx_SHELXL_version_number       '2018/3'
_audit_contact_author_address      ?
_audit_contact_author_email        ?
_audit_contact_author_name         ''
_audit_contact_author_phone        ?
_publ_contact_author_id_orcid      ?
_publ_section_references
;
Dolomanov, O.V., Bourhis, L.J., Gildea, R.J, Howard, J.A.K. & Puschmann, H.
 (2009), J. Appl. Cryst. 42, 339-341.

Sheldrick, G.M. (2015). Acta Cryst. A71, 3-8.

Sheldrick, G.M. (2015). Acta Cryst. C71, 3-8.
;
_chemical_name_common              ?
_chemical_name_systematic          ?
_chemical_formula_moiety           'C20 H13 N O2'
_chemical_formula_sum              'C20 H13 N O2'
_chemical_formula_weight           299.31
_chemical_absolute_configuration   ?
_chemical_melting_point            ?
_chemical_oxdiff_formula           'C20 H13 N1 O2'
loop_
  _atom_type_symbol
  _atom_type_description
  _atom_type_scat_dispersion_real
  _atom_type_scat_dispersion_imag
  _atom_type_scat_source
 'C' 'C' 0.0181 0.0091 'International Tables Vol C Tables 4.2.6.8 and 6.1.1.4'
 'H' 'H' 0.0000 0.0000 'International Tables Vol C Tables 4.2.6.8 and 6.1.1.4'
 'N' 'N' 0.0311 0.0180 'International Tables Vol C Tables 4.2.6.8 and 6.1.1.4'
 'O' 'O' 0.0492 0.0322 'International Tables Vol C Tables 4.2.6.8 and 6.1.1.4'

_shelx_space_group_comment
;
The symmetry employed for this shelxl refinement is uniquely defined
by the following loop, which should always be used as a source of
symmetry information in preference to the above space-group names.
They are only intended as comments.
;
_space_group_crystal_system        'monoclinic'
_space_group_IT_number             7
_space_group_name_H-M_alt          'P 1 n 1'
_space_group_name_Hall             'P -2yac'
loop_
  _space_group_symop_operation_xyz
 'x, y, z'
 'x+1/2, -y, z+1/2'

_cell_length_a                     14.4579(2)
_cell_length_b                     3.84340(10)
_cell_length_c                     26.0061(5)
_cell_angle_alpha                  90
_cell_angle_beta                   103.794(2)
_cell_angle_gamma                  90
_cell_volume                       1403.42(5)
_cell_formula_units_Z              4
_cell_measurement_reflns_used      11220
_cell_measurement_temperature      100(2)
_cell_measurement_theta_max        76.7370
_cell_measurement_theta_min        3.1990
_shelx_estimated_absorpt_T_max     0.996
_shelx_estimated_absorpt_T_min     0.609
_exptl_absorpt_coefficient_mu      0.737
_exptl_absorpt_correction_T_max    1.000
_exptl_absorpt_correction_T_min    0.344
_exptl_absorpt_correction_type     gaussian
_exptl_absorpt_process_details
;
CrysAlisPro 1.171.41.43a (Rigaku Oxford Diffraction, 2019)
Numerical absorption correction based on gaussian integration over
			a multifaceted crystal model
Empirical absorption correction using spherical harmonics,
 implemented in SCALE3 ABSPACK scaling algorithm.
;
_exptl_absorpt_special_details     ?
_exptl_crystal_colour              'dark red'
_exptl_crystal_colour_modifier     dark
_exptl_crystal_colour_primary      red
_exptl_crystal_density_diffrn      1.417
_exptl_crystal_density_meas        ?
_exptl_crystal_density_method      ?
_exptl_crystal_description         plate
_exptl_crystal_F_000               624
loop_
  _exptl_crystal_face_index_h
  _exptl_crystal_face_index_k
  _exptl_crystal_face_index_l
  _exptl_crystal_face_perp_dist
 0 0 -16 0.0028
 0 0 16 0.0028
 4 -2 -1 0.3657
 -4 2 1 0.3657
 0 -2 -1 0.3718
 0 2 1 0.3718
 -9 0 5 0.0972
 9 0 -5 0.0972

_exptl_crystal_size_max            0.747
_exptl_crystal_size_mid            0.194
_exptl_crystal_size_min            0.006
loop_
  _exptl_oxdiff_crystal_face_indexfrac_h
  _exptl_oxdiff_crystal_face_indexfrac_k
  _exptl_oxdiff_crystal_face_indexfrac_l
  _exptl_oxdiff_crystal_face_x
  _exptl_oxdiff_crystal_face_y
  _exptl_oxdiff_crystal_face_z
 -0.3200 0.1103 -16.2317 0.0255 0.9996 -0.0090
 0.3200 -0.1103 16.2317 -0.0255 -0.9996 0.0090
 3.5767 -2.3073 -1.2851 -0.0030 -0.0593 0.9982
 -3.5767 2.3073 1.2851 0.0030 0.0593 -0.9982
 0.0683 -2.4934 -0.6357 0.3719 -0.0081 0.9282
 -0.0683 2.4934 0.6357 -0.3719 0.0081 -0.9282
 -9.3782 0.0282 4.5304 0.9207 -0.0241 -0.3895
 9.3782 -0.0282 -4.5304 -0.9207 0.0241 0.3895

_exptl_transmission_factor_max     ?
_exptl_transmission_factor_min     ?
_diffrn_reflns_av_R_equivalents    0.0449
_diffrn_reflns_av_unetI/netI       0.0479
_diffrn_reflns_Laue_measured_fraction_full  1.000
_diffrn_reflns_Laue_measured_fraction_max  0.982
_diffrn_reflns_limit_h_max         18
_diffrn_reflns_limit_h_min         -16
_diffrn_reflns_limit_k_max         4
_diffrn_reflns_limit_k_min         -4
_diffrn_reflns_limit_l_max         32
_diffrn_reflns_limit_l_min         -32
_diffrn_reflns_number              17435
_diffrn_reflns_point_group_measured_fraction_full  0.803
_diffrn_reflns_point_group_measured_fraction_max  0.770
_diffrn_reflns_theta_full          67.684
_diffrn_reflns_theta_max           77.000
_diffrn_reflns_theta_min           3.216
_diffrn_ambient_environment        N~2~
_diffrn_ambient_temperature        100(2)
_diffrn_detector                   'Rigaku HyPix-6000 area detector'
_diffrn_detector_area_resol_mean   10.0
_diffrn_detector_type              'HPC area detector'
_diffrn_measured_fraction_theta_full  1.000
_diffrn_measured_fraction_theta_max  0.982
_diffrn_measurement_details
;
List of Runs (angles in degrees, time in seconds):

  # Type    Start    End  Width  t~exp~   \w     \q     \k     \f   Frames
--------------------------------------------------------------------------
  1  \w     -8.00  37.00   0.50    0.36    --  -42.93  19.00 -30.00   90
  2  \w    -11.00  33.00   0.50    0.36    --  -42.93  19.00-150.00   88
  3  \w     22.00  69.00   0.50    0.36    --   42.93  57.00 -30.00   94
  4  \w    125.00 150.00   0.50    1.43    --  111.59 129.00 -53.00   50
  5  \w    118.00 157.00   0.50    1.43    --  111.59  77.00 -90.00   78
  6  \w    133.00 177.00   0.50    1.43    --  111.59  43.00  -7.88   88
  7  \w    153.00 178.00   0.50    1.43    --  111.59  61.00   0.00   50
  8  \w    138.00 177.00   0.50    1.43    --  111.59  45.00  30.00   78
  9  \w    140.00 177.00   0.50    1.43    --  111.59  45.00  60.00   74
 10  \w    103.00 128.00   0.50    1.43    --  111.59 141.00 118.00   50
 11  \w     90.00 122.00   0.50    1.43    --  111.59  61.00  30.00   64
 12  \w     94.00 124.00   0.50    1.43    --  111.59  45.00  30.00   60
 13  \w    101.00 135.00   0.50    1.43    --  111.59  45.00  60.00   68
 14  \w    106.00 155.00   0.50    1.43    --  111.59  77.00  90.00   98
 15  \w     89.00 115.00   0.50    1.43    --  111.59  61.00 -30.00   52
 16  \w     90.00 151.00   0.50    1.43    --  111.59  45.00   0.00  122
 17  \w     90.00 177.00   0.50    1.43    --  111.59  45.00 -60.00  174
 18  \w     91.00 122.00   0.50    1.43    --  111.59  43.00  -7.88   62
 19  \w     40.00  74.00   0.50    1.43    --  111.59 -61.00 120.00   68
 20  \w     54.00 102.00   0.50    1.43    --  111.59 -94.00  60.00   96
 21  \w     77.00 102.00   0.50    1.43    --  111.59 -94.00 120.00   50
 22  \w     75.00 101.00   0.50    1.43    --  111.59-141.00  60.00   52
 23  \w     52.00  77.00   0.50    0.36    --   42.93-141.00  60.00   50
 24  \w     42.00  67.00   0.50    1.43    --  111.59 -61.00  90.00   50
 25  \w     38.00  63.00   0.50    1.43    --  111.59 -94.00 120.00   50
 26  \w     44.00  74.00   0.50    1.43    --  111.59 -61.00 -60.00   60
 27  \w     40.00  71.00   0.50    1.43    --  111.59 -61.00 -90.00   62
 28  \w     39.00  73.00   0.50    1.43    --  111.59 -61.00-150.00   68
 29  \w     39.00  75.00   0.50    1.43    --  111.59 -61.00-180.00   72
 30  \w     50.00  75.00   0.50    1.43    --  111.59-129.00-127.00   50
 31  \w     73.00  98.00   0.50    1.43    --  111.59-125.00-120.00   50
 32  \w     41.00  67.00   0.50    1.43    --  111.59-125.00-120.00   52
 33  \w     42.00 102.00   0.50    1.43    --  111.59-125.00 -60.00  120
 34  \w     41.00  90.00   0.50    0.36    --   42.93-129.00-127.00   98
 35  \w    -20.00  12.00   0.50    0.36    --   42.93 -19.00-150.00   64
 36  \w    -66.00 -41.00   0.50    0.36    --  -42.93 129.00 -53.00   50
 37  \w    -83.00 -46.00   0.50    0.36    --  -42.93 141.00 118.00   74
 38  \w    -82.00 -57.00   0.50    1.43    --  -90.25 141.00 118.00   50
 39  \w    -80.00 -30.00   0.50    1.43    --  -90.25 129.00 -53.00  100
 40  \w    -86.00 -20.00   0.50    0.36    --  -42.93 -57.00 -30.00  132
 41  \w    -88.00 -62.00   0.50    1.43    --  -90.25 -75.00   2.85   52
 42  \w    -93.00 -67.00   0.50    1.43    --  -90.25 -61.00 -30.00   52
 43  \w    -94.00 -68.00   0.50    1.43    --  -90.25 -61.00  30.00   52
 44  \w    -87.00 -62.00   0.50    1.43    --  -90.25 -76.00  22.71   50
 45  \w    -88.00 -63.00   0.50    1.43    --  -90.25 -76.00  17.37   50
 46  \w    -87.00 -62.00   0.50    1.43    --  -90.25 -75.00  10.05   50
 47  \w    -93.00 -67.00   0.50    1.43    --  -90.25 -65.00 -47.30   52
 48  \w    -90.00 -64.00   0.50    1.43    --  -90.25 -71.00 -57.65   52
 49  \w    -89.00 -64.00   0.50    1.43    --  -90.25 -69.00 -50.79   50
 50  \w    -91.00 -66.00   0.50    1.43    --  -90.25 -64.00 -32.59   50
 51  \w    -90.00 -65.00   0.50    1.43    --  -90.25 -68.00  20.95   50
 52  \w    -95.00 -70.00   0.50    1.43    --  -90.25 -45.00  30.00   50
 53  \w   -107.00 -70.00   0.50    1.43    --  -90.25 -64.00 -35.83   74
 54  \w    -96.00 -62.00   0.50    1.43    --  -90.25 -75.00 -71.87   68
 55  \w   -102.00 -68.00   0.50    1.43    --  -90.25 -59.00 -51.98   68
 56  \w    -98.00 -65.00   0.50    1.43    --  -90.25 -70.00 -64.72   66
 57  \w   -117.00 -27.00   0.50    0.36    --  -42.93 -57.00 -90.00  180
 58  \w    -98.00 -72.00   0.50    0.36    --  -42.93-141.00  60.00   52
 59  \w   -132.00-107.00   0.50    1.43    --  -90.25-141.00  60.00   50
 60  \w   -161.00-124.00   0.50    1.43    --  -90.25 -69.00 -50.79   74
 61  \w   -158.00-132.00   0.50    1.43    --  -90.25 -70.00 -64.72   52
;
_diffrn_measurement_device         'four-circle diffractometer'
_diffrn_measurement_device_type    'Rigaku XtaLAB Synergy-S'
_diffrn_measurement_method         '\w scans'
_diffrn_orient_matrix_type        
 'CrysAlisPro convention (1999,Acta A55,543-557)'
_diffrn_orient_matrix_UB_11        -0.0989450000
_diffrn_orient_matrix_UB_12        -0.1517032000
_diffrn_orient_matrix_UB_13        -0.0006518000
_diffrn_orient_matrix_UB_21        -0.0268169000
_diffrn_orient_matrix_UB_22        0.0180601000
_diffrn_orient_matrix_UB_23        -0.0609338000
_diffrn_orient_matrix_UB_31        0.0391020000
_diffrn_orient_matrix_UB_32        -0.3705057000
_diffrn_orient_matrix_UB_33        -0.0027317000
_diffrn_oxdiff_digest_frames
;
0176df4f96903f2eee90d61fa64e2f6b830425243f3
;
_diffrn_oxdiff_digest_hkl
;
0190c384a2359e2086b5f37b0be7358cdcdf9b
;
_diffrn_radiation_monochromator    'multi-layer mirror optics'
_diffrn_radiation_probe            x-ray
_diffrn_radiation_type             CuK\a
_diffrn_radiation_wavelength       1.54184
_diffrn_source                     'microfocus sealed X-ray tube'
_diffrn_source_type                PhotonJet-S
_reflns_Friedel_coverage           0.568
_reflns_Friedel_fraction_full      0.606
_reflns_Friedel_fraction_max       0.558
_reflns_number_gt                  4305
_reflns_number_total               4556
_reflns_odcompleteness_completeness  99.97
_reflns_odcompleteness_iscentric   1
_reflns_odcompleteness_theta       68.13
_reflns_special_details
;
 Reflections were merged by SHELXL according to the crystal
 class for the calculation of statistics and refinement.
 
 _reflns_Friedel_fraction is defined as the number of unique
 Friedel pairs measured divided by the number that would be
 possible theoretically, ignoring centric projections and
 systematic absences.
;
_reflns_threshold_expression       'I > 2\s(I)'
_computing_cell_refinement         'CrysAlisPro 1.171.41.43a (Rigaku OD, 2019)'
_computing_data_collection         'CrysAlisPro 1.171.41.43a (Rigaku OD, 2019)'
_computing_data_reduction          'CrysAlisPro 1.171.41.43a (Rigaku OD, 2019)'
_computing_molecular_graphics      'Olex2 (Dolomanov et al., 2009)'
_computing_publication_material    'Olex2 (Dolomanov et al., 2009)'
_computing_structure_refinement    'ShelXL (Sheldrick, 2015)'
_computing_structure_solution      'ShelXT (Sheldrick, 2015)'
_refine_diff_density_max           0.171
_refine_diff_density_min           -0.191
_refine_diff_density_rms           0.041
_refine_ls_abs_structure_details
;
 Flack x determined using 1426 quotients [(I+)-(I-)]/[(I+)+(I-)]
 (Parsons, Flack and Wagner, Acta Cryst. B69 (2013) 249-259).
;
_refine_ls_abs_structure_Flack     -0.12(18)
_refine_ls_extinction_coef         .
_refine_ls_extinction_method       none
_refine_ls_goodness_of_fit_ref     1.049
_refine_ls_hydrogen_treatment      constr
_refine_ls_matrix_type             full
_refine_ls_number_parameters       415
_refine_ls_number_reflns           4556
_refine_ls_number_restraints       2
_refine_ls_R_factor_all            0.0389
_refine_ls_R_factor_gt             0.0369
_refine_ls_restrained_S_all        1.048
_refine_ls_shift/su_max            0.001
_refine_ls_shift/su_mean           0.000
_refine_ls_structure_factor_coef   Fsqd
_refine_ls_weighting_details      
 'w=1/[\s^2^(Fo^2^)+(0.0540P)^2^+0.1834P] where P=(Fo^2^+2Fc^2^)/3'
_refine_ls_weighting_scheme        calc
_refine_ls_wR_factor_gt            0.0968
_refine_ls_wR_factor_ref           0.0986
_refine_special_details            ?
_olex2_refinement_description
;
1. Fixed Uiso
 At 1.2 times of:
  All C(H) groups, All N(H) groups
2.a Aromatic/amide H refined with riding coordinates:
 N1(H1), N2(H2A), C28(H28), C29(H29), C24(H24), C3(H3), C4(H4), C20(H20),
 C31(H31), C23(H23), C9(H9), C22(H22), C30(H30), C16(H16), C10(H10), C40(H40),
 C37(H37), C39(H39), C11(H11), C17(H17), C36(H36), C2(H2), C8(H8), C38(H38),
 C18(H18), C19(H19)
;
_atom_sites_solution_hydrogens     geom
_atom_sites_solution_primary       dual
_atom_sites_solution_secondary     ?
loop_
  _atom_site_label
  _atom_site_type_symbol
  _atom_site_fract_x
  _atom_site_fract_y
  _atom_site_fract_z
  _atom_site_U_iso_or_equiv
  _atom_site_adp_type
  _atom_site_occupancy
  _atom_site_site_symmetry_order
  _atom_site_calc_flag
  _atom_site_refinement_flags_posn
  _atom_site_refinement_flags_adp
  _atom_site_refinement_flags_occupancy
  _atom_site_disorder_assembly
  _atom_site_disorder_group
 O1 O 0.61786(14) 0.8967(5) 0.81300(7) 0.0288(4) Uani 1 1 d . . . . .
 O2 O 0.47912(14) 0.5597(5) 0.98103(7) 0.0303(4) Uani 1 1 d . . . . .
 O4 O 0.49092(14) 0.9673(5) 0.51890(7) 0.0296(4) Uani 1 1 d . . . . .
 O3 O 0.77703(14) 1.2670(6) 0.68695(7) 0.0358(4) Uani 1 1 d . . . . .
 N1 N 0.78702(15) 0.6706(6) 0.86101(8) 0.0245(4) Uani 1 1 d . . . . .
 H1 H 0.747802 0.769823 0.833868 0.029 Uiso 1 1 calc R . . . .
 N2 N 0.90316(16) 1.0505(6) 0.63745(9) 0.0286(5) Uani 1 1 d . . . . .
 H2A H 0.887119 1.137906 0.665377 0.034 Uiso 1 1 calc R . . . .
 C26 C 0.55644(18) 1.0430(6) 0.55625(9) 0.0222(5) Uani 1 1 d . . . . .
 C34 C 0.73366(18) 1.0469(6) 0.59912(9) 0.0219(5) Uani 1 1 d . . . . .
 C14 C 0.65153(17) 0.6630(6) 0.90020(9) 0.0196(4) Uani 1 1 d . . . . .
 C25 C 0.65738(18) 0.9651(6) 0.55550(9) 0.0209(5) Uani 1 1 d . . . . .
 C32 C 0.61381(18) 1.2901(6) 0.64722(9) 0.0223(5) Uani 1 1 d . . . . .
 C28 C 0.44563(18) 1.2985(6) 0.60562(10) 0.0254(5) Uani 1 1 d . . . . .
 H28 H 0.394361 1.246281 0.576274 0.030 Uiso 1 1 calc R . . . .
 C1 C 0.74933(17) 0.5879(5) 0.90260(9) 0.0211(5) Uani 1 1 d . . . . .
 C5 C 0.61362(18) 0.5708(6) 0.94391(9) 0.0204(4) Uani 1 1 d . . . . .
 C6 C 0.51239(17) 0.6448(6) 0.94383(9) 0.0222(5) Uani 1 1 d . . . . .
 C27 C 0.53844(17) 1.2160(6) 0.60378(9) 0.0217(5) Uani 1 1 d . . . . .
 C29 C 0.42767(19) 1.4569(6) 0.65020(11) 0.0280(5) Uani 1 1 d . . . . .
 H29 H 0.364203 1.514031 0.651218 0.034 Uiso 1 1 calc R . . . .
 C21 C 0.82913(18) 0.9746(6) 0.59580(9) 0.0223(5) Uani 1 1 d . . . . .
 C15 C 0.88135(18) 0.6177(6) 0.85575(9) 0.0224(5) Uani 1 1 d . . . . .
 C24 C 0.67354(18) 0.8079(6) 0.51056(9) 0.0239(5) Uani 1 1 d . . . . .
 H24 H 0.621745 0.751393 0.481720 0.029 Uiso 1 1 calc R . . . .
 C3 C 0.76452(19) 0.3342(6) 0.98967(9) 0.0243(5) Uani 1 1 d . . . . .
 H3 H 0.802569 0.221475 1.019907 0.029 Uiso 1 1 calc R . . . .
 C35 C 1.00186(18) 1.0097(6) 0.64243(10) 0.0238(5) Uani 1 1 d . . . . .
 C4 C 0.66884(19) 0.4081(6) 0.98793(9) 0.0231(5) Uani 1 1 d . . . . .
 H4 H 0.642317 0.346727 1.016773 0.028 Uiso 1 1 calc R . . . .
 C7 C 0.45253(18) 0.8226(6) 0.89708(10) 0.0222(5) Uani 1 1 d . . . . .
 C13 C 0.59072(18) 0.8265(6) 0.85336(9) 0.0217(5) Uani 1 1 d . . . . .
 C20 C 0.96065(19) 0.7248(6) 0.89387(10) 0.0250(5) Uani 1 1 d . . . . .
 H20 H 0.953530 0.821518 0.926322 0.030 Uiso 1 1 calc R . . . .
 C31 C 0.59513(19) 1.4492(6) 0.69205(10) 0.0254(5) Uani 1 1 d . . . . .
 H31 H 0.645941 1.500897 0.721664 0.030 Uiso 1 1 calc R . . . .
 C23 C 0.7672(2) 0.7332(6) 0.50815(10) 0.0254(5) Uani 1 1 d . . . . .
 H23 H 0.778442 0.623913 0.477449 0.030 Uiso 1 1 calc R . . . .
 C33 C 0.71404(18) 1.2045(6) 0.64692(10) 0.0240(5) Uani 1 1 d . . . . .
 C9 C 0.30086(19) 1.0600(6) 0.85205(12) 0.0316(6) Uani 1 1 d . . . . .
 H9 H 0.236114 1.109403 0.851159 0.038 Uiso 1 1 calc R . . . .
 C22 C 0.84287(19) 0.8146(6) 0.54919(10) 0.0247(5) Uani 1 1 d . . . . .
 H22 H 0.905675 0.762680 0.546291 0.030 Uiso 1 1 calc R . . . .
 C30 C 0.50192(19) 1.5317(6) 0.69313(10) 0.0275(5) Uani 1 1 d . . . . .
 H30 H 0.489235 1.640117 0.723555 0.033 Uiso 1 1 calc R . . . .
 C16 C 0.89191(19) 0.4726(6) 0.80838(10) 0.0259(5) Uani 1 1 d . . . . .
 H16 H 0.837621 0.397360 0.782438 0.031 Uiso 1 1 calc R . . . .
 C10 C 0.33820(19) 1.1510(6) 0.80930(11) 0.0300(6) Uani 1 1 d . . . . .
 H10 H 0.299028 1.263910 0.779438 0.036 Uiso 1 1 calc R . . . .
 C12 C 0.49044(18) 0.9112(6) 0.85406(10) 0.0217(5) Uani 1 1 d . . . . .
 C40 C 1.0477(2) 1.1155(6) 0.60377(10) 0.0269(5) Uani 1 1 d . . . . .
 H40 H 1.011977 1.202009 0.570763 0.032 Uiso 1 1 calc R . . . .
 C37 C 1.15336(19) 0.8615(7) 0.70008(11) 0.0299(6) Uani 1 1 d . . . . .
 H37 H 1.189299 0.773548 0.732927 0.036 Uiso 1 1 calc R . . . .
 C39 C 1.1467(2) 1.0932(6) 0.61397(11) 0.0300(6) Uani 1 1 d . . . . .
 H39 H 1.178400 1.163416 0.587603 0.036 Uiso 1 1 calc R . . . .
 C11 C 0.43248(18) 1.0772(6) 0.81017(10) 0.0254(5) Uani 1 1 d . . . . .
 H11 H 0.457728 1.139609 0.780901 0.030 Uiso 1 1 calc R . . . .
 C17 C 0.9824(2) 0.4389(6) 0.79936(11) 0.0308(6) Uani 1 1 d . . . . .
 H17 H 0.989790 0.338877 0.767175 0.037 Uiso 1 1 calc R . . . .
 C36 C 1.05517(19) 0.8802(6) 0.69056(10) 0.0261(5) Uani 1 1 d . . . . .
 H36 H 1.023948 0.804783 0.716852 0.031 Uiso 1 1 calc R . . . .
 C2 C 0.80425(17) 0.4221(6) 0.94840(9) 0.0224(5) Uani 1 1 d . . . . .
 H2 H 0.869374 0.370969 0.950640 0.027 Uiso 1 1 calc R . . . .
 C8 C 0.35763(19) 0.8977(6) 0.89587(11) 0.0282(5) Uani 1 1 d . . . . .
 H8 H 0.332014 0.837562 0.925096 0.034 Uiso 1 1 calc R . . . .
 C38 C 1.1994(2) 0.9699(7) 0.66214(12) 0.0327(6) Uani 1 1 d . . . . .
 H38 H 1.266850 0.959999 0.669013 0.039 Uiso 1 1 calc R . . . .
 C18 C 1.0616(2) 0.5492(6) 0.83672(12) 0.0313(6) Uani 1 1 d . . . . .
 H18 H 1.123194 0.529460 0.830016 0.038 Uiso 1 1 calc R . . . .
 C19 C 1.05084(19) 0.6892(6) 0.88409(11) 0.0278(5) Uani 1 1 d . . . . .
 H19 H 1.105407 0.761341 0.910108 0.033 Uiso 1 1 calc R . . . .

loop_
  _atom_site_aniso_label
  _atom_site_aniso_U_11
  _atom_site_aniso_U_22
  _atom_site_aniso_U_33
  _atom_site_aniso_U_23
  _atom_site_aniso_U_13
  _atom_site_aniso_U_12
 O1 0.0293(9) 0.0363(9) 0.0204(8) 0.0058(7) 0.0050(7) 0.0040(7)
 O2 0.0304(10) 0.0339(9) 0.0294(10) 0.0013(7) 0.0126(8) -0.0031(7)
 O4 0.0268(9) 0.0343(9) 0.0256(9) -0.0025(7) 0.0019(7) -0.0038(7)
 O3 0.0262(9) 0.0551(12) 0.0245(9) -0.0116(8) 0.0028(7) 0.0035(8)
 N1 0.0214(10) 0.0314(11) 0.0201(9) 0.0028(8) 0.0035(8) 0.0044(8)
 N2 0.0239(11) 0.0390(12) 0.0230(10) -0.0053(9) 0.0059(9) 0.0040(9)
 C26 0.0264(13) 0.0168(10) 0.0225(12) 0.0022(8) 0.0040(10) -0.0019(9)
 C34 0.0254(12) 0.0194(11) 0.0210(11) -0.0001(8) 0.0058(9) 0.0013(9)
 C14 0.0219(11) 0.0161(10) 0.0200(11) -0.0008(8) 0.0033(9) -0.0007(8)
 C25 0.0251(12) 0.0168(10) 0.0207(11) 0.0015(8) 0.0051(9) -0.0008(8)
 C32 0.0265(12) 0.0178(10) 0.0233(11) 0.0008(8) 0.0076(9) 0.0000(9)
 C28 0.0234(12) 0.0194(11) 0.0330(13) 0.0016(9) 0.0059(10) -0.0003(8)
 C1 0.0244(12) 0.0179(10) 0.0203(11) -0.0025(8) 0.0042(9) 0.0008(9)
 C5 0.0244(12) 0.0153(9) 0.0212(11) -0.0020(8) 0.0049(9) -0.0017(8)
 C6 0.0247(12) 0.0181(10) 0.0238(12) -0.0037(8) 0.0058(10) -0.0045(8)
 C27 0.0246(11) 0.0153(10) 0.0256(11) 0.0029(8) 0.0067(9) 0.0001(8)
 C29 0.0262(12) 0.0201(11) 0.0412(15) 0.0033(10) 0.0152(11) 0.0028(9)
 C21 0.0261(12) 0.0206(11) 0.0206(11) 0.0013(8) 0.0064(9) 0.0010(9)
 C15 0.0240(12) 0.0205(10) 0.0240(11) 0.0016(9) 0.0086(9) 0.0014(9)
 C24 0.0289(13) 0.0209(11) 0.0211(11) -0.0011(8) 0.0045(9) -0.0030(9)
 C3 0.0292(13) 0.0195(10) 0.0215(11) 0.0023(9) 0.0003(9) 0.0002(9)
 C35 0.0250(13) 0.0197(10) 0.0260(12) -0.0021(9) 0.0050(10) 0.0021(8)
 C4 0.0290(13) 0.0182(10) 0.0220(12) 0.0006(8) 0.0056(10) -0.0025(9)
 C7 0.0236(11) 0.0144(10) 0.0282(12) -0.0041(9) 0.0053(10) -0.0019(8)
 C13 0.0252(12) 0.0176(10) 0.0219(11) -0.0029(9) 0.0047(9) 0.0007(9)
 C20 0.0287(13) 0.0217(11) 0.0247(11) 0.0004(9) 0.0063(9) 0.0022(9)
 C31 0.0314(13) 0.0218(11) 0.0243(12) -0.0002(9) 0.0093(10) 0.0001(10)
 C23 0.0359(14) 0.0200(11) 0.0227(11) -0.0031(9) 0.0119(10) -0.0002(10)
 C33 0.0264(12) 0.0246(11) 0.0213(11) -0.0017(9) 0.0062(10) 0.0010(9)
 C9 0.0222(12) 0.0203(12) 0.0509(16) -0.0036(10) 0.0058(12) 0.0015(9)
 C22 0.0299(13) 0.0192(11) 0.0270(12) -0.0003(9) 0.0106(10) 0.0029(9)
 C30 0.0342(14) 0.0195(11) 0.0334(13) 0.0003(9) 0.0175(11) 0.0020(9)
 C16 0.0327(13) 0.0217(11) 0.0234(12) 0.0004(9) 0.0071(10) -0.0023(9)
 C10 0.0261(13) 0.0191(11) 0.0388(15) -0.0014(9) -0.0043(11) 0.0025(9)
 C12 0.0225(11) 0.0143(10) 0.0261(12) -0.0035(9) 0.0015(9) -0.0014(8)
 C40 0.0327(14) 0.0222(12) 0.0263(12) -0.0003(9) 0.0081(10) 0.0028(9)
 C37 0.0300(14) 0.0217(11) 0.0325(13) -0.0012(9) -0.0031(11) 0.0030(9)
 C39 0.0343(14) 0.0221(11) 0.0371(14) -0.0041(10) 0.0156(12) -0.0020(10)
 C11 0.0277(13) 0.0188(10) 0.0270(12) -0.0024(9) 0.0010(10) 0.0002(9)
 C17 0.0434(16) 0.0214(12) 0.0339(14) 0.0013(10) 0.0215(12) 0.0029(10)
 C36 0.0301(13) 0.0214(11) 0.0267(12) -0.0018(9) 0.0064(10) -0.0013(9)
 C2 0.0213(11) 0.0200(11) 0.0246(12) -0.0008(9) 0.0029(9) 0.0010(8)
 C8 0.0243(12) 0.0200(11) 0.0414(15) -0.0024(10) 0.0099(11) -0.0019(9)
 C38 0.0243(13) 0.0227(12) 0.0499(17) -0.0072(11) 0.0065(12) 0.0011(9)
 C18 0.0301(13) 0.0231(12) 0.0461(16) 0.0080(11) 0.0193(12) 0.0053(10)
 C19 0.0245(12) 0.0218(11) 0.0356(14) 0.0064(10) 0.0041(11) -0.0001(9)

_geom_special_details
;
 All esds (except the esd in the dihedral angle between two l.s. planes)
 are estimated using the full covariance matrix.  The cell esds are taken
 into account individually in the estimation of esds in distances, angles
 and torsion angles; correlations between esds in cell parameters are only
 used when they are defined by crystal symmetry.  An approximate (isotropic)
 treatment of cell esds is used for estimating esds involving l.s. planes.
;
loop_
  _geom_bond_atom_site_label_1
  _geom_bond_atom_site_label_2
  _geom_bond_distance
  _geom_bond_site_symmetry_2
  _geom_bond_publ_flag
 O1 C13 1.235(3) . ?
 O2 C6 1.223(3) . ?
 O4 C26 1.219(3) . ?
 O3 C33 1.232(3) . ?
 N1 C1 1.360(3) . ?
 N1 C15 1.417(3) . ?
 N2 C21 1.361(3) . ?
 N2 C35 1.410(3) . ?
 C26 C25 1.494(3) . ?
 C26 C27 1.480(3) . ?
 C34 C25 1.416(3) . ?
 C34 C21 1.431(3) . ?
 C34 C33 1.470(3) . ?
 C14 C1 1.430(3) . ?
 C14 C5 1.420(3) . ?
 C14 C13 1.463(3) . ?
 C25 C24 1.384(3) . ?
 C32 C27 1.399(3) . ?
 C32 C31 1.399(3) . ?
 C32 C33 1.488(3) . ?
 C28 C27 1.391(3) . ?
 C28 C29 1.388(4) . ?
 C1 C2 1.416(3) . ?
 C5 C6 1.490(3) . ?
 C5 C4 1.380(3) . ?
 C6 C7 1.481(3) . ?
 C29 C30 1.382(4) . ?
 C21 C22 1.415(3) . ?
 C15 C20 1.387(4) . ?
 C15 C16 1.393(3) . ?
 C24 C23 1.400(4) . ?
 C3 C4 1.402(4) . ?
 C3 C2 1.375(3) . ?
 C35 C40 1.390(4) . ?
 C35 C36 1.396(4) . ?
 C7 C12 1.400(4) . ?
 C7 C8 1.395(4) . ?
 C13 C12 1.490(3) . ?
 C20 C19 1.394(4) . ?
 C31 C30 1.391(4) . ?
 C23 C22 1.370(4) . ?
 C9 C10 1.392(4) . ?
 C9 C8 1.384(4) . ?
 C16 C17 1.389(4) . ?
 C10 C11 1.387(4) . ?
 C12 C11 1.399(3) . ?
 C40 C39 1.395(4) . ?
 C37 C36 1.384(4) . ?
 C37 C38 1.379(4) . ?
 C39 C38 1.385(4) . ?
 C17 C18 1.381(4) . ?
 C18 C19 1.387(4) . ?

loop_
  _geom_angle_atom_site_label_1
  _geom_angle_atom_site_label_2
  _geom_angle_atom_site_label_3
  _geom_angle
  _geom_angle_site_symmetry_1
  _geom_angle_site_symmetry_3
  _geom_angle_publ_flag
 C1 N1 C15 128.4(2) . . ?
 C21 N2 C35 129.5(2) . . ?
 O4 C26 C25 121.2(2) . . ?
 O4 C26 C27 121.0(2) . . ?
 C27 C26 C25 117.9(2) . . ?
 C25 C34 C21 119.1(2) . . ?
 C25 C34 C33 119.9(2) . . ?
 C21 C34 C33 121.0(2) . . ?
 C1 C14 C13 121.0(2) . . ?
 C5 C14 C1 118.8(2) . . ?
 C5 C14 C13 120.3(2) . . ?
 C34 C25 C26 121.4(2) . . ?
 C24 C25 C26 117.4(2) . . ?
 C24 C25 C34 121.2(2) . . ?
 C27 C32 C33 121.5(2) . . ?
 C31 C32 C27 119.6(2) . . ?
 C31 C32 C33 118.9(2) . . ?
 C29 C28 C27 120.2(2) . . ?
 N1 C1 C14 119.9(2) . . ?
 N1 C1 C2 121.6(2) . . ?
 C2 C1 C14 118.6(2) . . ?
 C14 C5 C6 121.2(2) . . ?
 C4 C5 C14 121.3(2) . . ?
 C4 C5 C6 117.5(2) . . ?
 O2 C6 C5 121.3(2) . . ?
 O2 C6 C7 120.7(2) . . ?
 C7 C6 C5 118.1(2) . . ?
 C32 C27 C26 120.5(2) . . ?
 C28 C27 C26 119.6(2) . . ?
 C28 C27 C32 119.9(2) . . ?
 C30 C29 C28 120.1(2) . . ?
 N2 C21 C34 119.8(2) . . ?
 N2 C21 C22 122.1(2) . . ?
 C22 C21 C34 118.1(2) . . ?
 C20 C15 N1 122.6(2) . . ?
 C20 C15 C16 120.3(2) . . ?
 C16 C15 N1 117.0(2) . . ?
 C25 C24 C23 119.1(2) . . ?
 C2 C3 C4 121.2(2) . . ?
 C40 C35 N2 123.2(2) . . ?
 C40 C35 C36 119.8(2) . . ?
 C36 C35 N2 116.9(2) . . ?
 C5 C4 C3 119.3(2) . . ?
 C12 C7 C6 120.3(2) . . ?
 C8 C7 C6 119.5(2) . . ?
 C8 C7 C12 120.1(2) . . ?
 O1 C13 C14 123.5(2) . . ?
 O1 C13 C12 118.0(2) . . ?
 C14 C13 C12 118.5(2) . . ?
 C15 C20 C19 119.4(2) . . ?
 C30 C31 C32 119.8(2) . . ?
 C22 C23 C24 121.3(2) . . ?
 O3 C33 C34 122.8(2) . . ?
 O3 C33 C32 118.5(2) . . ?
 C34 C33 C32 118.7(2) . . ?
 C8 C9 C10 120.3(2) . . ?
 C23 C22 C21 121.1(2) . . ?
 C29 C30 C31 120.4(2) . . ?
 C17 C16 C15 119.5(2) . . ?
 C11 C10 C9 120.2(2) . . ?
 C7 C12 C13 121.6(2) . . ?
 C11 C12 C7 119.4(2) . . ?
 C11 C12 C13 119.0(2) . . ?
 C35 C40 C39 119.3(2) . . ?
 C38 C37 C36 120.4(2) . . ?
 C38 C39 C40 120.7(2) . . ?
 C10 C11 C12 120.1(2) . . ?
 C18 C17 C16 120.6(2) . . ?
 C37 C36 C35 120.2(2) . . ?
 C3 C2 C1 120.8(2) . . ?
 C9 C8 C7 119.9(2) . . ?
 C37 C38 C39 119.7(3) . . ?
 C17 C18 C19 119.6(2) . . ?
 C18 C19 C20 120.6(2) . . ?

_shelx_res_file
;
TITL gifu_univ2_a.res in Pn
    gifu_univ2.res
    created by SHELXL-2018/3 at 13:22:47 on 21-Nov-2019
REM Old TITL GIFU_Univ2 in P2/n #13
REM SHELXT solution in Pn: R1 0.088, Rweak 0.029, Alpha 0.002
REM <I/s> 0.560 for 442 systematic absences, Orientation as input
REM Flack x = -0.161 ( 0.156 ) from 1444 Parsons' quotients
REM Formula found by SHELXT: C40 N2 O4
CELL 1.54184 14.4579 3.8434 26.0061 90 103.794 90
ZERR 4 0.0002 0.0001 0.0005 0 0.002 0
LATT -1
SYMM 0.5+X,-Y,0.5+Z
SFAC C H N O
UNIT 80 52 4 8

L.S. 4 0 0
PLAN  20
SIZE 0.006 0.194 0.747
TEMP -173
BOND
list 4
acta
fmap 2 53
REM <olex2.extras>
REM <HklSrc "%.\\GIFU_Univ2.hkl">
REM </olex2.extras>

WGHT    0.054000    0.183400
FVAR       0.66030
O1    4    0.617863    0.896699    0.812995    11.00000    0.02930    0.03627 =
         0.02042    0.00580    0.00504    0.00403
O2    4    0.479123    0.559655    0.981033    11.00000    0.03037    0.03389 =
         0.02941    0.00129    0.01262   -0.00307
O4    4    0.490919    0.967341    0.518905    11.00000    0.02682    0.03428 =
         0.02561   -0.00252    0.00186   -0.00375
O3    4    0.777026    1.267043    0.686945    11.00000    0.02617    0.05514 =
         0.02445   -0.01163    0.00284    0.00346
N1    3    0.787023    0.670621    0.861014    11.00000    0.02142    0.03141 =
         0.02010    0.00283    0.00354    0.00439
AFIX  43
H1    2    0.747802    0.769823    0.833868    11.00000   -1.20000
AFIX   0

N2    3    0.903163    1.050503    0.637451    11.00000    0.02388    0.03904 =
         0.02302   -0.00526    0.00587    0.00404
AFIX  43
H2A   2    0.887119    1.137906    0.665377    11.00000   -1.20000
AFIX   0
C26   1    0.556439    1.042994    0.556245    11.00000    0.02638    0.01677 =
         0.02252    0.00217    0.00402   -0.00190
C34   1    0.733659    1.046851    0.599119    11.00000    0.02541    0.01943 =
         0.02103   -0.00015    0.00584    0.00128

C14   1    0.651529    0.663040    0.900202    11.00000    0.02194    0.01614 =
         0.01999   -0.00080    0.00327   -0.00067
C25   1    0.657381    0.965073    0.555496    11.00000    0.02508    0.01683 =
         0.02072    0.00149    0.00510   -0.00083
C32   1    0.613810    1.290056    0.647221    11.00000    0.02647    0.01783 =
         0.02333    0.00078    0.00761    0.00001
C28   1    0.445627    1.298504    0.605624    11.00000    0.02337    0.01944 =
         0.03298    0.00159    0.00593   -0.00034
AFIX  43
H28   2    0.394361    1.246281    0.576274    11.00000   -1.20000
AFIX   0

C1    1    0.749326    0.587866    0.902601    11.00000    0.02437    0.01793 =
         0.02031   -0.00252    0.00420    0.00081
C5    1    0.613618    0.570828    0.943914    11.00000    0.02442    0.01527 =
         0.02123   -0.00199    0.00488   -0.00175
C6    1    0.512388    0.644784    0.943829    11.00000    0.02473    0.01815 =
         0.02382   -0.00373    0.00576   -0.00448
C27   1    0.538440    1.215965    0.603779    11.00000    0.02459    0.01533 =
         0.02564    0.00287    0.00670    0.00011
C29   1    0.427673    1.456903    0.650204    11.00000    0.02624    0.02008 =
         0.04120    0.00334    0.01522    0.00280
AFIX  43
H29   2    0.364203    1.514031    0.651218    11.00000   -1.20000
AFIX   0
C21   1    0.829126    0.974567    0.595798    11.00000    0.02614    0.02061 =
         0.02059    0.00130    0.00636    0.00097

C15   1    0.881350    0.617690    0.855754    11.00000    0.02402    0.02052 =
         0.02403    0.00157    0.00859    0.00145
C24   1    0.673537    0.807879    0.510559    11.00000    0.02894    0.02086 =
         0.02114   -0.00114    0.00451   -0.00302
AFIX  43
H24   2    0.621745    0.751393    0.481720    11.00000   -1.20000
AFIX   0

C3    1    0.764523    0.334247    0.989670    11.00000    0.02919    0.01949 =
         0.02146    0.00232    0.00028    0.00023
AFIX  43
H3    2    0.802569    0.221475    1.019907    11.00000   -1.20000
AFIX   0

C35   1    1.001859    1.009651    0.642427    11.00000    0.02499    0.01970 =
         0.02602   -0.00210    0.00498    0.00208
C4    1    0.668840    0.408116    0.987930    11.00000    0.02896    0.01816 =
         0.02200    0.00059    0.00563   -0.00255
AFIX  43
H4    2    0.642317    0.346727    1.016773    11.00000   -1.20000
AFIX   0
C7    1    0.452532    0.822586    0.897081    11.00000    0.02363    0.01439 =
         0.02820   -0.00411    0.00534   -0.00192
C13   1    0.590715    0.826473    0.853356    11.00000    0.02518    0.01764 =
         0.02186   -0.00289    0.00468    0.00074
C20   1    0.960646    0.724800    0.893869    11.00000    0.02866    0.02166 =
         0.02471    0.00042    0.00632    0.00218
AFIX  43
H20   2    0.953530    0.821518    0.926322    11.00000   -1.20000
AFIX   0

C31   1    0.595131    1.449248    0.692047    11.00000    0.03141    0.02183 =
         0.02428   -0.00017    0.00928    0.00009
AFIX  43
H31   2    0.645941    1.500897    0.721664    11.00000   -1.20000
AFIX   0
C23   1    0.767157    0.733198    0.508147    11.00000    0.03594    0.01999 =
         0.02275   -0.00305    0.01192   -0.00016
AFIX  43
H23   2    0.778442    0.623913    0.477449    11.00000   -1.20000
AFIX   0
C33   1    0.714037    1.204524    0.646921    11.00000    0.02639    0.02456 =
         0.02131   -0.00173    0.00621    0.00101

C9    1    0.300859    1.059954    0.852055    11.00000    0.02220    0.02033 =
         0.05089   -0.00357    0.00578    0.00148
AFIX  43
H9    2    0.236114    1.109403    0.851159    11.00000   -1.20000
AFIX   0

C22   1    0.842874    0.814583    0.549188    11.00000    0.02985    0.01916 =
         0.02697   -0.00033    0.01064    0.00289
AFIX  43
H22   2    0.905675    0.762680    0.546291    11.00000   -1.20000
AFIX   0
C30   1    0.501919    1.531724    0.693129    11.00000    0.03424    0.01952 =
         0.03342    0.00029    0.01748    0.00205
AFIX  43
H30   2    0.489235    1.640117    0.723555    11.00000   -1.20000
AFIX   0

C16   1    0.891914    0.472629    0.808380    11.00000    0.03270    0.02168 =
         0.02344    0.00042    0.00713   -0.00227
AFIX  43
H16   2    0.837621    0.397360    0.782438    11.00000   -1.20000
AFIX   0
C10   1    0.338203    1.150974    0.809299    11.00000    0.02606    0.01911 =
         0.03878   -0.00136   -0.00431    0.00251
AFIX  43
H10   2    0.299028    1.263910    0.779438    11.00000   -1.20000
AFIX   0
C12   1    0.490438    0.911180    0.854059    11.00000    0.02251    0.01431 =
         0.02612   -0.00346    0.00152   -0.00137

C40   1    1.047697    1.115491    0.603765    11.00000    0.03269    0.02223 =
         0.02625   -0.00034    0.00806    0.00275
AFIX  43
H40   2    1.011977    1.202009    0.570763    11.00000   -1.20000
AFIX   0
C37   1    1.153360    0.861527    0.700077    11.00000    0.02999    0.02174 =
         0.03251   -0.00122   -0.00308    0.00300
AFIX  43
H37   2    1.189299    0.773548    0.732927    11.00000   -1.20000
AFIX   0
C39   1    1.146728    1.093227    0.613973    11.00000    0.03427    0.02212 =
         0.03711   -0.00409    0.01564   -0.00196
AFIX  43
H39   2    1.178400    1.163416    0.587603    11.00000   -1.20000
AFIX   0

C11   1    0.432482    1.077226    0.810168    11.00000    0.02768    0.01876 =
         0.02699   -0.00241    0.00104    0.00016
AFIX  43
H11   2    0.457728    1.139609    0.780901    11.00000   -1.20000
AFIX   0
C17   1    0.982374    0.438867    0.799359    11.00000    0.04342    0.02135 =
         0.03391    0.00131    0.02149    0.00293
AFIX  43
H17   2    0.989790    0.338877    0.767175    11.00000   -1.20000
AFIX   0

C36   1    1.055167    0.880225    0.690560    11.00000    0.03006    0.02143 =
         0.02666   -0.00180    0.00638   -0.00130
AFIX  43
H36   2    1.023948    0.804783    0.716852    11.00000   -1.20000
AFIX   0

C2    1    0.804246    0.422122    0.948398    11.00000    0.02126    0.01998 =
         0.02458   -0.00077    0.00287    0.00100
AFIX  43
H2    2    0.869374    0.370969    0.950640    11.00000   -1.20000
AFIX   0
C8    1    0.357633    0.897713    0.895872    11.00000    0.02429    0.02004 =
         0.04138   -0.00241    0.00989   -0.00190
AFIX  43
H8    2    0.332014    0.837562    0.925096    11.00000   -1.20000
AFIX   0

C38   1    1.199354    0.969901    0.662138    11.00000    0.02432    0.02268 =
         0.04991   -0.00718    0.00648    0.00106
AFIX  43
H38   2    1.266850    0.959999    0.669013    11.00000   -1.20000
AFIX   0

C18   1    1.061629    0.549247    0.836722    11.00000    0.03005    0.02308 =
         0.04606    0.00799    0.01934    0.00532
AFIX  43
H18   2    1.123194    0.529460    0.830016    11.00000   -1.20000
AFIX   0
C19   1    1.050841    0.689161    0.884094    11.00000    0.02446    0.02185 =
         0.03563    0.00645    0.00415   -0.00015
AFIX  43
H19   2    1.105407    0.761341    0.910108    11.00000   -1.20000
AFIX   0
HKLF 4


REM  gifu_univ2_a.res in Pn
REM wR2 = 0.0986, GooF = S = 1.049, Restrained GooF = 1.048 for all data
REM R1 = 0.0369 for 4305 Fo > 4sig(Fo) and 0.0389 for all 4556 data
REM 415 parameters refined using 2 restraints

END

WGHT      0.0540      0.1835

REM Highest difference peak  0.171,  deepest hole -0.191,  1-sigma level  0.041
Q1    1   0.7029  1.0590  0.5743  11.00000  0.05    0.17
Q2    1   0.6197  0.8002  0.8826  11.00000  0.05    0.16
Q3    1   0.7189  1.1987  0.6188  11.00000  0.05    0.16
Q4    1   0.5543  1.0782  0.5797  11.00000  0.05    0.16
Q5    1   0.5818  1.2958  0.6203  11.00000  0.05    0.15
Q6    1   0.6848  0.9513  0.5762  11.00000  0.05    0.15
Q7    1   0.9195  0.7276  0.8643  11.00000  0.05    0.15
Q8    1   0.8781  0.6152  0.8248  11.00000  0.05    0.15
Q9    1   0.6639  0.7846  0.5388  11.00000  0.05    0.14
Q10   1   0.7750  0.9667  0.6019  11.00000  0.05    0.14
Q11   1   1.0305  0.8628  0.6624  11.00000  0.05    0.14
Q12   1   0.7962  0.6845  0.5406  11.00000  0.05    0.14
Q13   1   0.4944  1.2955  0.5995  11.00000  0.05    0.14
Q14   1   0.9163  0.6124  0.8830  11.00000  0.05    0.14
Q15   1   0.6421  0.4091  0.9583  11.00000  0.05    0.13
Q16   1   0.5768  1.1980  0.6326  11.00000  0.05    0.13
Q17   1   0.8463  0.8214  0.5761  11.00000  0.05    0.13
Q18   1   0.4727  1.5588  0.6627  11.00000  0.05    0.13
Q19   1   0.6240  0.5691  0.9206  11.00000  0.05    0.13
Q20   1   0.6154  1.0168  0.5585  11.00000  0.05    0.13
;
_shelx_res_checksum                68931
_shelx_hkl_file
;
   0   0   2  404.20   24.68
   0   0   2  425.16   24.73
   0   0   3    0.75    0.77
   0   0   3    0.50    0.84
   0   0   4 5425.98  317.86
   0   0   4 5347.54  317.88
   0   0   5    0.79    1.13
   0   0   5   -0.51    1.31
   0   0   6 3361.86  200.80
   0   0   6 3428.49  200.89
   0   0   7    0.23    1.54
   0   0   7    0.49    1.65
   0   0   8    4.02    1.81
   0   0   8    2.03    1.70
   0   0  -9    0.66    1.37
   0   0   9   -0.31    1.72
   0   0   9   -0.67    2.02
   0   0 -10 1119.39   66.88
   0   0  10 1130.25   67.41
   0   0  10 1087.50   67.55
   0   0 -11   -0.30    1.62
   0   0 -11    0.63    1.64
   0   0  11   -0.41    2.17
   0   0  11   -1.35    2.12
   0   0 -12   37.57    3.96
   0   0  12   38.79    4.62
   0   0 -12   38.48    4.02
   0   0  12   43.60    4.84
   0   0  13   -1.18    2.39
   0   0 -13   -0.21    0.83
   0   0 -13    0.80    1.82
   0   0 -13    0.39    1.47
   0   0  13   -0.54    2.41
   0   0  14   22.74    3.88
   0   0 -14   21.73    2.00
   0   0 -14   19.21    1.89
   0   0 -14   21.75    3.30
   0   0 -14   20.46    2.99
   0   0  15   -0.76    2.31
   0   0 -15    1.59    2.30
   0   0 -15   -0.56    1.14
   0   0 -15    0.41    1.05
   0   0 -15   -1.39    1.69
   0   0 -16   55.90    6.02
   0   0 -16   55.47    4.13
   0   0 -16   59.05    4.21
   0   0 -16   46.04    5.33
   0   0 -17   -2.07    2.15
   0   0 -17    0.18    1.28
   0   0 -18   45.33    3.74
   0   0 -18   42.90    5.72
   0   0  19    2.27    1.72
   0   0 -19   -0.88    2.29
   0   0  20 1957.51  113.75
   0   0  20 1851.83  113.53
   0   0 -20 1962.31  117.27
   0   0  21   -0.81    1.62
   0   0 -21    1.08    3.17
   0   0  21    0.30    1.81
   0   0  22   42.84    4.13
   0   0 -22   47.28    7.27
   0   0  22   49.10    4.59
   0   0  23    2.31    1.79
   0   0  23   -0.34    2.09
   0   0 -24 1574.57   97.80
   0   0 -24 1615.89   97.76
   0   0  24 1736.70   98.00
   0   0 -25   -1.11    1.73
   0   0 -25    1.20    1.67
   0   0  25    0.82    1.63
   0   0 -26   27.21    3.09
   0   0  27   -1.08    1.45
   0   0  27   -1.84    1.85
   0   0 -27   -1.03    1.55
   0   0  28    6.27    1.94
   0   0 -28    6.78    1.65
   0   0  29    0.42    1.57
   0   0 -29   -0.41    1.23
   0   0  30   34.19    3.03
   0   0 -30   33.62    2.95
   0   0  31    1.31    1.10
   0  -1   0  467.61   27.97
   0   1   0  487.92   28.50
   0  -1   0  444.01   28.77
   0  -1   1 1377.15   84.61
   0   1  -1 1401.80   84.83
   0   1   1 1405.58   84.18
   0  -1   1 1406.44   83.93
   0   1  -1 1474.41   84.44
   0  -1   1 1446.83   84.85
   0  -1   2 2548.75  154.35
   0  -1   2 2622.28  154.54
   0   1  -2 2611.22  154.53
   0   1   2 2548.36  153.83
   0  -1   2 2598.99  153.83
   0   1  -2 2724.81  154.35
   0  -1  -3 4505.11  255.88
   0  -1   3 4333.88  255.79
   0   1  -3 4322.94  255.82
   0  -1   3 4331.32  255.43
   0   1   3 4199.92  255.11
   0  -1   3 4370.60  256.00
   0  -1  -3 4396.23  256.01
   0  -1  -4 3321.38  196.63
   0  -1   4 3299.77  196.56
   0   1  -4 3323.23  196.49
   0  -1   4 3276.47  196.38
   0  -1   4 3408.14  196.78
   0  -1  -4 3297.15  196.75
   0  -1   5 5800.79  335.20
   0  -1   5 5696.31  335.31
   0  -1  -5 5525.89  335.31
   0  -1   5 5701.06  335.11
   0   1  -5 5571.05  335.00
   0  -1  -5 5739.80  335.18
   0   1  -6  225.95   13.90
   0  -1   6  210.73   13.66
   0  -1  -6  199.90   13.64
   0  -1   6  191.81   13.53
   0   1  -6  209.10   13.34
   0  -1   6  216.40   13.45
   0  -1  -6  210.23   13.51
   0   1  -7  162.51   10.09
   0  -1   7  143.64    9.99
   0  -1   7  132.85    9.74
   0  -1  -7  140.94    9.83
   0  -1  -7  140.53    9.64
   0  -1   7  153.69    9.66
   0   1  -7  140.74    9.57
   0   1   8  148.57   10.59
   0   1  -8  170.12   10.82
   0  -1   8  158.68   10.98
   0  -1   8  158.29   10.58
   0  -1  -8  147.13   10.49
   0  -1   8  157.01   10.35
   0  -1  -8  166.93   10.50
   0   1   9   75.19    5.95
   0   1  -9   72.96    5.95
   0  -1   9   83.87    6.47
   0  -1   9   74.68    5.60
   0  -1  -9   66.55    5.46
   0  -1  -9   80.87    5.52
   0   1 -10  300.97   20.46
   0  -1  10  300.07   20.97
   0   1 -10  314.18   21.37
   0   1  10  328.75   20.81
   0   1 -11   12.65    3.41
   0  -1  11   12.04    2.80
   0   1  11   17.54    2.81
   0   1 -11   11.87    2.26
   0  -1 -11    9.02    3.48
   0  -1 -12   16.50    2.02
   0   1 -12   15.94    2.66
   0   1 -12   13.11    3.28
   0  -1  12   12.44    3.06
   0   1  12   20.99    3.23
   0   1 -12   15.64    1.54
   0  -1 -12   22.64    4.55
   0   1 -12   14.21    1.45
   0   1 -12   16.86    1.54
   0   1 -12   14.67    1.43
   0  -1 -13   34.84    3.00
   0   1 -13   30.39    3.55
   0   1 -13   37.50    4.71
   0  -1  13   35.24    4.56
   0   1  13   30.46    4.21
   0  -1 -13   30.20    5.14
   0   1 -13   27.35    2.25
   0   1 -13   29.78    2.31
   0   1 -13   28.16    2.25
   0   1 -13   30.60    2.28
   0   1 -13   32.45    2.29
   0   1 -13   25.94    2.21
   0  -1 -14   51.04    3.96
   0   1 -14   43.18    5.64
   0  -1  14   49.11    5.86
   0   1 -14   44.97    3.38
   0   1 -14   46.94    3.33
   0   1 -14   43.75    3.28
   0  -1 -14   57.37    7.51
   0   1 -14   47.60    3.32
   0   1 -14   48.83    3.37
   0   1 -14   46.14    3.30
   0  -1 -15  191.90   12.60
   0  -1 -15  239.06   16.82
   0   1 -15  201.97   15.12
   0   1  15  230.66   15.85
   0   1 -15  200.54   12.18
   0   1 -15  186.70   12.08
   0   1 -15  186.08   12.09
   0   1 -15  190.58   12.09
   0   1 -15  197.03   12.11
   0   1 -15  210.81   12.18
   0  -1 -16    7.80    1.88
   0   1 -16    3.19    2.74
   0   1  16   11.81    3.67
   0   1 -16    7.61    1.31
   0  -1 -16    7.44    3.97
   0   1 -16   10.91    1.44
   0   1 -16    8.46    1.28
   0  -1 -17   47.08    4.18
   0   1 -17   41.79    6.07
   0   1 -17   53.45    3.74
   0  -1 -17   41.72    7.02
   0   1 -17   48.49    3.77
   0   1 -17   50.53    3.72
   0   1 -18    5.94    1.42
   0   1  18    3.96    1.27
   0  -1  18    4.83    1.66
   0  -1 -18    4.83    1.81
   0   1 -18    2.72    2.39
   0   1 -18    6.03    1.46
   0  -1  18    3.87    1.72
   0  -1  19   32.71    3.69
   0   1  19   37.58    3.50
   0  -1 -19   43.81    4.05
   0   1 -19   32.63    5.22
   0   1 -19   40.89    6.00
   0   1 -19   44.66    3.46
   0  -1  19   44.47    4.15
   0  -1  20  195.72   13.83
   0   1  20  191.68   13.50
   0   1 -20  179.81   15.81
   0  -1 -20  225.99   14.10
   0   1 -20  171.88   16.20
   0   1 -20  236.06   13.52
   0  -1  20  225.80   14.12
   0  -1  20  223.13   14.22
   0  -1  21   95.00    7.01
   0   1  21   89.62    6.70
   0   1 -21   79.54    8.81
   0  -1 -21   96.63    7.17
   0   1 -21   84.77    9.33
   0   1 -21   94.24    6.58
   0  -1  21   86.70    7.04
   0  -1  21   96.00    7.25
   0  -1 -22  128.41    9.57
   0  -1  22  129.26    9.34
   0   1  22  124.45    9.12
   0   1 -22  143.87    9.13
   0  -1  22  134.88    9.69
   0  -1  22  134.06    9.57
   0  -1  23  152.88   10.83
   0  -1  23  153.20   10.75
   0  -1 -23  159.01   10.80
   0  -1  23  142.01   10.47
   0   1  23  158.98   10.50
   0  -1  24  265.24   18.17
   0  -1 -24  299.55   18.30
   0   1  24  287.17   17.99
   0  -1  24  271.74   17.93
   0  -1  25  257.34   17.37
   0  -1 -25  284.91   17.54
   0   1  25  267.94   17.22
   0  -1  25  264.22   17.14
   0  -1 -26   79.00    6.47
   0   1  26   90.88    6.50
   0   1 -26   74.73    6.21
   0  -1  26   94.28    6.72
   0   1 -27   94.84    6.70
   0  -1  27   91.47    6.94
   0  -1 -27   96.82    6.91
   0   1 -27   87.96    6.44
   0   1  28  117.18    8.57
   0   1 -28  130.44    8.61
   0  -1 -28  143.20    8.99
   0   1 -28  139.22    8.78
   0   1  28  120.61    8.53
   0  -1  28  140.87    9.04
   0  -1 -29   73.65    5.30
   0  -1 -29   69.75    5.23
   0  -1  29   80.74    5.45
   0   1  29   63.44    4.91
   0   1 -29   75.14    5.11
   0  -1  30    0.65    1.29
   0  -1  31    5.69    1.14
   0   2   0  405.69   24.91
   0  -2   0  361.06   24.03
   0  -2   0  360.12   22.04
   0   2   0  367.56   23.55
   0  -2   0  327.89   24.33
   0   2  -1   42.22    5.51
   0  -2   1   43.25    3.20
   0   2   1   27.93    5.13
   0  -2   1   38.47    4.74
   0   2   1   41.84    4.40
   0   2  -1   51.89    4.92
   0  -2  -1   38.88    5.21
   0   2  -2   90.86    8.29
   0  -2   2   95.66    6.41
   0  -2   2  114.03    8.51
   0  -2  -2   98.54    6.42
   0   2   2   86.34    7.37
   0   2  -2  107.02    8.35
   0  -2  -2   90.05    8.54
   0   2  -3  321.04   21.60
   0  -2   3  327.05   21.75
   0  -2   3  331.10   19.75
   0  -2  -3  319.94   19.73
   0  -2  -3  313.93   21.67
   0  -2   3  298.65   20.07
   0   2  -3  347.96   21.88
   0  -2  -3  327.67   22.14
   0  -2   3  362.35   22.49
   0   2  -4   66.81    6.45
   0  -2  -4   72.29    4.80
   0  -2   4   69.21    4.77
   0  -2  -4   66.33    6.39
   0  -2   4   60.75    6.31
   0  -2   4   68.54    5.52
   0   2  -4   61.53    6.68
   0  -2   4   74.76    7.11
   0  -2  -4   71.76    6.86
   0   2  -5  124.70    9.96
   0  -2  -5  139.04    8.53
   0  -2   5  131.16   10.26
   0  -2   5  132.64    8.49
   0  -2  -5  155.86   10.71
   0   2  -5  159.47   11.14
   0  -2   5  116.69    9.26
   0  -2  -5  121.18   10.50
   0  -2   5  114.56   10.41
   0   2  -6  362.28   24.44
   0  -2   6  397.78   25.59
   0  -2  -6  412.33   25.66
   0  -2   6  407.17   25.15
   0  -2  -6  375.96   25.04
   0  -2  -6  384.44   23.09
   0  -2   6  373.51   23.07
   0  -2   6  357.31   24.13
   0   2  -6  390.00   25.76
   0   2  -7  446.96   26.90
   0  -2   7  369.90   24.86
   0  -2   7  398.50   25.93
   0  -2  -7  387.60   25.83
   0   2  -7  409.25   24.98
   0  -2   7  385.05   25.39
   0  -2  -7  389.26   23.54
   0  -2  -7  377.16   25.46
   0  -2   7  394.06   23.52
   0   2  -7  350.60   25.51
   0  -2  -7  375.40   23.96
   0  -2   8  320.31   21.89
   0   2  -8  331.55   23.39
   0   2  -8  352.67   22.55
   0  -2  -8  320.30   20.82
   0  -2  -8  326.35   22.17
   0   2  -8  345.38   21.65
   0  -2   8  327.44   20.27
   0  -2   8  351.56   22.26
   0  -2  -8  343.62   20.32
   0  -2   8  315.24   22.38
   0  -2  -8  337.17   22.58
   0  -2   9  150.36   12.50
   0  -2  -9  170.96   12.87
   0  -2   9  175.29   10.67
   0  -2  -9  174.47   10.69
   0   2  -9  157.20   11.81
   0  -2   9  146.18   12.26
   0   2  -9  160.51   13.68
   0   2  -9  162.17   12.58
   0  -2  -9  160.94   11.27
   0  -2  -9  173.98   11.32
   0   2  -9  179.76   10.58
   0  -2 -10  100.65    6.22
   0   2 -10   82.59    7.22
   0   2 -10   90.99    6.12
   0  -2 -10   92.20    6.93
   0   2 -10  105.34    8.40
   0  -2 -10   94.25    6.97
   0  -2  10   87.80    8.12
   0   2 -10  100.17    9.37
   0   2 -11   19.76    1.86
   0   2 -11   20.38    1.99
   0   2 -11   21.50    3.67
   0  -2 -11   26.01    2.94
   0  -2  11   20.35    3.76
   0   2 -11   25.72    4.72
   0   2 -12   21.99    2.03
   0   2 -12   22.38    1.96
   0   2 -12   23.53    4.59
   0  -2  12   20.23    3.90
   0   2 -12   21.79    2.04
   0  -2 -12   29.92    3.26
   0   2 -12   21.95    3.64
   0   2 -13   13.80    1.56
   0   2 -13   18.88    4.65
   0  -2  13   15.84    2.46
   0   2 -13   13.75    1.56
   0   2 -13   13.76    1.61
   0   2 -13   14.39    3.05
   0  -2 -13   12.47    2.43
   0   2 -14    3.55    1.09
   0  -2  14    4.25    1.89
   0  -2  14    3.45    1.89
   0  -2  14    2.01    1.75
   0   2 -14    1.79    0.93
   0   2 -14    1.72    0.92
   0   2 -14    2.26    0.99
   0  -2 -14    3.81    2.11
   0   2 -14    4.67    2.48
   0   2 -15    4.39    1.26
   0   2 -15    6.90    1.58
   0  -2  15    7.98    2.67
   0  -2  15    5.76    2.05
   0  -2  15    2.88    1.88
   0  -2  15    9.20    2.30
   0  -2 -15    6.30    2.12
   0   2 -15    7.19    2.40
   0   2 -15    6.67    1.37
   0   2 -15    8.00    1.31
   0   2 -15    5.81    1.40
   0   2 -16    2.71    1.11
   0   2 -16    6.48    1.27
   0   2 -16    2.91    1.18
   0   2 -16    2.33    2.93
   0  -2  16    7.28    2.46
   0  -2  16    5.02    1.91
   0  -2  16    3.50    2.06
   0  -2  16    3.95    1.95
   0   2 -16    4.35    1.26
   0   2 -16    4.60    1.25
   0  -2 -16    4.92    2.27
   0   2 -16    2.69    2.11
   0   2 -17   51.74    3.80
   0   2 -17   48.84    3.78
   0   2 -17   46.90    3.76
   0   2 -17   39.73    7.13
   0  -2  17   54.09    5.07
   0  -2  17   43.01    4.36
   0  -2  17   51.95    4.73
   0  -2  17   49.08    4.55
   0   2 -17   55.71    3.87
   0   2 -17   48.37    3.71
   0   2 -17   50.00    3.76
   0  -2 -17   59.83    5.28
   0   2 -17   41.82    5.54
   0   2 -18   58.94    4.18
   0   2 -18   56.06    4.14
   0   2 -18   51.87    7.86
   0  -2  18   59.96    5.37
   0  -2  18   46.50    4.63
   0  -2  18   55.53    4.89
   0  -2  18   55.46    4.94
   0   2 -18   53.13    4.13
   0   2 -18   53.87    4.02
   0   2 -18   60.61    4.20
   0  -2 -18   54.87    5.18
   0   2 -18   33.63    5.52
   0  -2 -19    2.53    2.30
   0  -2 -19    1.82    2.24
   0  -2  19    3.22    1.92
   0  -2  19    4.71    2.51
   0   2 -19    4.13    1.31
   0   2 -19    6.96    1.53
   0   2 -19    4.59    1.39
   0   2 -19    2.29    1.26
   0  -2 -20    0.36    2.07
   0  -2 -20    6.14    2.34
   0  -2  20    2.51    1.94
   0  -2  20    1.96    2.45
   0   2 -20    2.09    1.32
   0   2 -20    0.74    1.25
   0   2 -20    2.04    1.30
   0  -2  21    6.55    2.11
   0  -2 -21    7.14    2.45
   0  -2 -21    7.87    2.44
   0  -2  21    8.45    2.83
   0   2 -21   10.08    1.76
   0   2 -21    8.96    1.69
   0  -2  22    3.01    1.97
   0  -2  22    1.84    2.48
   0  -2 -22    4.18    2.24
   0  -2 -22    0.70    2.30
   0   2 -22   -0.19    1.35
   0   2 -22    1.65    1.27
   0  -2  23    1.38    2.25
   0  -2 -23    6.02    2.31
   0  -2 -23    3.33    2.08
   0   2 -23    0.73    1.26
   0   2 -23    1.34    1.40
   0  -2 -24   10.96    2.30
   0  -2  24    6.30    2.26
   0   2 -24    7.42    2.34
   0  -2 -25    0.28    1.67
   0   2 -25    3.12    1.91
   0  -2  25    1.40    2.03
   0   2  26   28.07    2.95
   0   2 -26   31.54    3.21
   0  -2  26   38.42    3.47
   0   2 -27   94.33    6.52
   0  -2  27   93.54    6.63
   0  -3   0    4.06    1.33
   0   3   0    1.86    2.73
   0  -3   0    4.22    1.73
   0  -3   0    2.96    2.59
   0  -3   0    2.36    1.43
   0  -3   0    2.15    1.46
   0  -3   0    3.58    1.57
   0  -3   1   29.75    2.80
   0   3   1   33.39    5.42
   0  -3  -1   32.81    3.33
   0  -3  -1   28.09    2.84
   0  -3  -1   25.94    2.79
   0  -3   1   29.64    3.03
   0  -3   1   34.93    3.27
   0  -3   1   28.93    2.97
   0  -3  -1   23.63    2.78
   0   3   2  130.71   13.87
   0  -3   2  184.77   11.20
   0  -3  -2  194.32   11.51
   0  -3   2  177.85   11.42
   0  -3  -2  159.00   11.07
   0  -3   2  175.34   11.46
   0  -3   2  150.95   11.27
   0  -3   2  171.48   11.29
   0  -3   3   34.74    3.08
   0   3   3   36.03    6.08
   0  -3  -3   33.55    3.09
   0  -3   3   30.39    3.31
   0  -3  -3   34.34    3.44
   0  -3   3   41.84    3.67
   0  -3   3   39.54    3.77
   0  -3   3   34.40    3.56
   0  -3  -3   33.37    3.06
   0  -3   4   41.36    3.49
   0  -3  -4   41.19    3.45
   0   3   4   31.76    5.92
   0  -3  -4   39.41    3.38
   0  -3   4   36.69    3.83
   0  -3   4   40.32    3.68
   0  -3  -4   43.72    3.80
   0  -3   4   38.39    3.74
   0   3  -4   39.65    5.70
   0  -3   5   82.65    5.64
   0   3   5   61.47    8.44
   0  -3  -5   86.80    5.68
   0  -3   5   75.14    5.86
   0  -3   5   71.68    6.12
   0  -3  -5   68.02    5.42
   0  -3   5   75.76    5.89
   0  -3  -5   84.73    5.96
   0   3  -5   94.36    8.65
   0  -3   6   34.14    2.89
   0  -3  -6   32.26    2.89
   0   3   6   27.46    5.64
   0  -3   6   30.66    3.27
   0   3  -6   24.82    5.35
   0  -3   6   26.24    3.45
   0  -3   6   29.77    3.08
   0  -3  -6   30.04    3.17
   0   3  -6   30.67    4.66
   0  -3  -7   61.37    4.48
   0   3   7   44.48    7.68
   0  -3   7   63.49    4.45
   0  -3   7   52.15    4.73
   0   3  -7   48.31    7.81
   0  -3   7   61.87    5.31
   0  -3   7   56.60    4.62
   0  -3  -7   56.90    4.67
   0   3  -7   65.83    6.95
   0   3   8  139.81   15.92
   0  -3   8  191.85   11.84
   0  -3  -8  192.09   11.91
   0  -3   8  175.00   12.21
   0   3  -8  195.67   14.72
   0  -3   8  180.41   12.63
   0  -3   8  187.37   12.07
   0  -3  -8  192.46   12.10
   0   3  -8  155.70   15.90
   0  -3   9    6.56    1.97
   0   3  -9    0.76    1.99
   0  -3   9    3.40    2.12
   0  -3  -9    4.20    1.46
   0  -3   9    3.09    1.37
   0  -3  -9    1.62    0.86
   0  -3   9    2.66    0.91
   0   3 -10   93.56   11.48
   0  -3 -10  107.22    6.74
   0  -3  10   87.50    7.12
   0  -3  10   95.64    6.79
   0  -3 -10  101.67    6.88
   0  -3  10  101.04    7.67
   0   3 -10  102.22    9.22
   0   3 -10   98.50    6.61
   0  -3  11   43.12    4.11
   0   3 -11   45.16    3.50
   0   3 -11   47.19    3.51
   0  -3  11   47.14    3.65
   0  -3  11   45.91    4.60
   0   3 -12    6.44    1.17
   0   3 -12    4.36    1.17
   0   3 -12    6.60    1.22
   0  -3  12    5.57    2.24
   0  -3  12    4.52    1.88
   0   3 -13   44.93    3.62
   0   3 -13   51.72    3.70
   0   3 -13   50.48    3.72
   0  -3  13   53.25    4.52
   0  -3  13   62.82    5.19
   0  -3  14   31.71    3.86
   0   3 -14   36.25    2.78
   0   3 -14   33.23    2.72
   0   3 -14   29.38    2.63
   0   3 -15   13.75    1.67
   0  -3  15   11.38    3.18
   0   3 -15   11.50    1.43
   0   3 -15   12.65    1.65
   0   3 -15    8.52    1.35
   0   3 -16   11.96    2.16
   0   3 -16    8.74    1.35
   0   3 -16    8.66    1.32
   0  -3  16    9.47    2.70
   0   3 -16   10.13    1.46
   0   3 -17    6.89    1.28
   0   3 -17    5.81    1.19
   0   3 -17    7.13    1.93
   0   3 -17    8.16    1.23
   0   3 -17    4.72    1.14
   0  -3 -17    7.96    2.11
   0  -3  17    8.03    2.45
   0   3 -18   33.38    2.61
   0   3 -18   32.08    2.64
   0   3 -18   29.91    3.18
   0   3 -18   31.42    2.62
   0  -3 -18   29.20    3.21
   0  -3  18   30.84    3.74
   0   3 -19   16.05    1.74
   0   3 -19   15.76    1.66
   0   3 -19   13.60    2.10
   0   3 -19   14.89    1.68
   0   3  19   14.82    2.32
   0  -3 -19   14.85    2.22
   0  -3  19   17.81    2.78
   0   3 -20    2.97    1.45
   0   3  20    5.06    1.57
   0  -3 -20    6.27    1.54
   0   3 -20    4.84    1.09
   0   3 -20    5.03    1.13
   0   3 -21   -1.14    1.27
   0   3  21    0.60    1.17
   0  -3 -21    1.69    1.27
   0   3 -21    1.31    0.83
   0   3 -21    1.10    0.90
   0   3 -22    5.23    1.40
   0   3  22    6.78    1.39
   0   3 -22    9.00    1.27
   0   3 -22    8.21    1.15
   0  -3 -22    8.16    1.27
   0  -3 -23    7.43    1.06
   0   3 -23    9.56    1.33
   0   3 -24    1.49    0.71
   0  -4   0    2.29    1.48
   0  -4   1    7.65    1.26
   0  -4  -1    4.38    1.57
   0  -4   2  221.80   13.49
   0  -4  -2  207.18   13.57
   0  -4   3   13.84    1.67
   0  -4   3   11.18    1.82
   0  -4  -3   15.62    1.92
   0  -4   4    4.25    1.13
   0  -4   4    2.59    1.24
   0  -4  -4    2.84    1.21
   0  -4  -5    9.47    1.57
   0  -4  -5   10.48    1.73
   0  -4   5   13.38    1.75
   0  -4  -6    2.63    1.30
   0  -4  -6    4.98    1.24
   0  -4   6    3.47    1.22
   0  -4   7   16.98    1.84
   0  -4  -7   17.89    1.86
   0  -4  -7   19.38    2.25
   0   4  -8   47.60    3.31
   0  -4  -8   42.78    3.74
   0   4  -9   27.17    2.11
   0  -4   9   24.86    2.65
   0  -4  -9   26.16    2.66
   0   4 -10   10.48    1.20
   0  -4  10    8.38    1.64
   0  -4 -10    7.07    1.80
   0   4 -11    4.51    0.90
   0  -4 -11    3.05    1.38
   0  -4  11    5.78    1.50
   0   4 -12   14.51    1.43
   0  -4  12   18.40    2.08
   0   4 -12   17.02    1.51
   0  -4 -12   15.53    2.07
   0  -4  13   59.46    4.67
   0   4 -13   64.88    4.26
   0   4 -13   64.65    4.26
   0  -4 -13   71.38    4.76
   0  -4  14    8.39    1.44
   0   4 -14    8.03    0.98
   0  -4 -14   11.21    1.58
   0  -4  15   20.54    2.00
   0  -4  16   20.05    1.81
   0  -4 -17   15.58    1.54
   0  -4 -18    3.69    0.73
  -1   0  31   74.08    5.12
   1   0 -30    0.74    1.13
  -1   0  30   -0.54    1.35
   1   0 -29   12.04    1.95
  -1   0  29   11.22    1.83
  -1   0  29   14.59    2.15
   1   0 -28    1.72    1.48
  -1   0  28   -0.44    1.53
  -1   0  28    0.99    1.63
  -1   0  27   17.01    2.62
   1   0 -27   17.17    2.48
  -1   0  26    0.85    1.79
   1   0 -26   -1.10    1.77
   1   0 -26    0.94    1.54
   1   0 -25  249.53   16.78
   1   0 -25  275.45   16.87
   1   0 -24    5.76    2.09
   1   0 -23  872.71   56.45
  -1   0  23 1030.03   57.08
   1   0 -22   -1.09    3.19
  -1   0  22    0.66    2.04
   1   0 -21   63.59    8.34
  -1   0  21   88.48    6.55
   1   0 -20   -0.90    2.36
  -1   0  20   -1.41    1.70
   1   0 -19   22.13    2.59
   1   0 -19   20.15    4.25
  -1   0  19   23.12    2.80
   1   0 -18   -0.57    1.34
   1   0 -18   -1.43    2.60
   1   0 -17  145.83    9.08
   1   0 -17  117.59   10.77
   1   0 -16   -0.15    1.04
   1   0 -16   -1.10    2.00
   1   0 -16   -0.49    1.82
  -1   0  16    1.43    2.10
   1   0 -15   59.94    4.13
   1   0 -15   51.90    5.46
   1   0 -15   52.17    5.51
  -1   0  15   68.79    6.55
   1   0 -14   -0.11    0.90
   1   0 -14   -1.25    1.81
  -1   0  14    0.56    2.09
   1   0 -14    2.50    1.64
   1   0 -13  153.71   11.29
   1   0 -13  166.22   11.50
  -1   0  13  173.54   12.15
   1   0 -12   -0.31    1.44
   1   0 -12   -0.68    1.49
  -1   0  12    0.88    1.85
  -1   0  11    1.90    2.33
   1   0 -11    1.31    1.56
   1   0 -11    1.21    1.54
  -1   0  11    2.70    1.89
  -1   0  10   -0.42    2.24
   1   0 -10    2.00    1.35
   1   0 -10   -0.27    1.52
  -1   0  10   -1.35    2.05
  -1   0   9  197.12   13.34
   1   0  -9  201.65   12.38
  -1   0   9  191.49   12.95
   1   0  -9  182.63   12.61
  -1   0   8   -0.33    2.06
   1   0  -8    0.78    1.09
  -1   0   8    2.16    1.84
   1   0  -8    3.30    1.57
  -1   0   7 1004.81   61.04
   1   0  -7 1126.00   60.33
  -1   0   7  950.56   60.71
   1   0  -7  928.10   60.48
  -1   0   6    2.54    1.90
   1   0  -6    1.56    0.47
   1   0  -6    1.80    0.97
   1   0  -6    1.10    1.23
  -1   0   6    2.84    1.46
  -1   0   5  934.58   52.87
   1   0  -5  857.40   52.00
   1   0  -5  923.38   52.31
   1   0  -5  891.74   52.49
  -1   0   5  849.38   52.61
   1   0  -4    4.76    0.85
   1   0  -4    3.12    1.12
   1   0  -3 2295.30  136.30
   1   0  -3 2338.02  136.51
   1   0  -2    1.79    0.48
   1   0  -2    1.64    0.81
   1   0  -1  351.13   21.17
  -1   0   0   -0.23    0.44
  -1   0  -1 1783.05  105.26
  -1   0  -2    6.41    0.98
  -1   0  -3 2065.80  122.12
   1   0   4    3.28    0.54
  -1   0  -4    3.13    1.20
  -1   0  -5  890.66   46.30
   1   0   5  744.09   45.58
  -1   0  -6    4.60    1.56
  -1   0  -7  843.94   48.29
   1   0   7  751.09   48.53
   1   0   8    0.91    1.84
   1   0   9   12.24    2.53
   1   0  10   -0.40    1.84
   1   0  11   44.69    4.78
   1   0  12   -0.52    1.96
   1   0  13  190.94   13.44
  -1   0 -13  172.69   11.01
  -1   0 -13  178.98   11.01
   1   0  14    0.67    2.14
  -1   0 -14   -0.80    1.05
  -1   0 -14   -0.26    1.01
  -1   0 -14    0.46    1.62
   1   0  15   56.01    6.48
  -1   0 -15   54.22    3.91
  -1   0 -15   48.96    5.59
  -1   0 -15   46.72    5.30
  -1   0 -16   -1.35    2.40
  -1   0 -16   -0.54    1.77
  -1   0 -17   69.62    7.58
   1   0  17   83.17    8.69
  -1   0 -18    2.58    2.84
   1   0  18   -1.82    1.36
   1   0  19  162.09   10.75
  -1   0 -19  165.42   13.84
   1   0  19  156.39   10.61
   1   0  20   -0.28    1.73
  -1   0 -20   -1.07    2.80
   1   0  20    0.76    1.38
   1   0  21  469.02   30.10
   1   0  21  509.05   30.37
  -1   0 -21  500.66   34.58
   1   0  22    6.48    2.02
   1   0  22    1.92    2.18
   1   0  23 1180.41   70.23
   1   0  23 1243.31   70.59
  -1   0 -23 1102.64   70.06
   1   0  24    3.72    1.87
  -1   0 -24    3.62    1.80
   1   0  24    2.07    2.36
  -1   0 -25   28.50    3.06
  -1   0 -25   27.75    3.26
  -1   0 -26    1.58    1.54
   1   0  26   -0.25    1.63
  -1   0 -27    4.35    1.64
   1   0  27    4.55    1.92
  -1   0 -28   -0.43    1.29
   1   0  28    1.38    1.64
  -1   0 -29   19.48    2.21
   1   0  29   17.11    2.38
   1   0  30    1.15    1.36
   1   0  31   44.22    3.29
  -1  -1  31   37.71    3.00
   1   1 -30   14.85    1.74
  -1  -1  30   15.83    1.98
   1   1 -29   22.41    2.43
   1  -1 -29   18.91    2.41
   1  -1 -29   21.46    2.45
   1   1 -29   22.79    2.25
  -1  -1  29   21.37    2.63
   1   1 -28    1.49    1.69
  -1  -1  28    1.51    1.93
  -1   1  28    1.18    1.17
   1  -1 -28    2.29    1.54
   1   1 -28    2.07    1.17
   1  -1 -28    2.49    1.59
  -1  -1  27  290.16   19.46
   1   1 -27  319.77   19.63
  -1  -1  27  313.83   19.82
   1  -1 -27  320.04   19.80
   1  -1 -27  317.54   19.83
  -1  -1  26   66.08    5.69
   1   1 -26   70.95    5.75
  -1  -1  26   63.57    5.84
   1  -1 -26   87.81    6.19
   1  -1 -26   79.46    6.03
  -1   1  25  107.23    7.76
  -1  -1  25   97.34    7.73
   1   1 -25  107.48    7.90
  -1  -1  25   94.88    7.85
   1  -1 -25  120.74    8.19
   1  -1 -25  112.87    8.08
   1  -1 -24   10.73    2.60
  -1   1  24   11.18    2.40
  -1  -1  24   14.89    2.68
  -1  -1  24   13.29    2.75
   1   1 -24   15.59    2.23
   1  -1 -23   23.18    3.24
  -1   1  23   18.98    2.79
  -1  -1  23   22.42    3.08
  -1  -1  23   21.39    3.12
   1   1 -23   16.34    2.53
   1   1 -23   21.04    2.44
   1  -1 -22  215.19   14.02
  -1  -1  22  200.30   13.80
  -1   1  22  205.77   13.60
  -1  -1  22  203.35   13.94
  -1  -1  22  207.46   14.05
   1   1 -22  201.04   13.23
   1   1 -22  218.96   13.39
   1   1 -21  646.15   45.81
   1  -1 -21  715.35   42.90
   1   1 -21  602.46   44.67
  -1   1  21  703.74   42.47
  -1  -1  21  666.65   42.72
  -1  -1  21  683.76   42.88
  -1  -1  21  779.33   43.18
   1   1 -21  700.16   42.18
   1   1 -21  719.99   42.26
   1   1 -20  181.26   16.39
   1  -1 -20  213.02   13.82
   1   1 -20  168.69   15.23
  -1   1  20  215.76   13.45
  -1  -1  20  191.33   13.62
   1   1 -20  210.10   13.12
   1   1 -20  215.65   13.20
  -1  -1  20  201.98   13.83
  -1  -1  20  230.05   14.13
  -1  -1  19   69.92    5.70
  -1  -1  19   74.34    5.71
   1   1 -19   57.69    7.56
   1   1 -19   52.53    6.61
   1  -1 -19   68.08    5.49
  -1  -1  19   56.01    5.36
  -1   1  19   62.68    5.09
   1   1 -19   76.38    5.02
   1   1 -19   73.47    4.92
   1   1 -19   73.80    5.02
   1   1 -18   60.47    7.03
   1  -1 -18   76.25    6.08
   1   1 -18   84.91    8.92
   1  -1 -18   62.89    9.05
   1   1 -18   90.90    5.65
   1   1 -18   83.84    5.72
   1   1 -18   84.37    5.55
  -1  -1  18   70.97    6.13
  -1  -1  18   85.12    6.47
   1   1 -18   83.77    5.63
   1   1 -17   83.21    5.36
   1   1 -17   75.87    5.33
   1   1 -17   74.50    5.24
   1   1 -17   75.64    5.36
   1   1 -17   83.01    5.35
   1   1 -17   76.35    7.09
   1  -1 -17   95.82    9.72
   1   1 -17   69.24    7.94
   1   1 -16   40.53    2.97
   1   1 -16   42.38    2.96
   1   1 -16   38.14    2.92
   1   1 -16   38.98    2.93
   1   1 -16   36.27    2.98
   1   1 -16   38.93    2.86
   1   1 -16   36.22    2.91
   1  -1 -16   41.98    6.19
   1   1 -16   30.85    4.22
   1   1 -15   65.54    4.34
   1   1 -15   64.53    4.33
   1   1 -15   59.70    4.31
   1  -1 -15   71.07    8.06
   1   1 -15   71.90    4.46
   1   1 -15   59.64    4.33
   1   1 -15   59.76    4.25
   1   1 -15   67.19    4.33
   1   1 -15   63.00    5.77
   1   1 -15   60.84    6.87
   1   1 -14   94.93    6.00
   1   1 -14   94.76    6.00
   1   1 -14   96.40    6.03
   1   1 -14   91.17    8.61
   1   1 -14   96.31    6.00
   1   1 -14   89.43    6.04
   1   1 -14   84.22    5.95
  -1   1  13  112.98    9.59
   1   1 -13  117.89    7.08
   1   1 -13  109.89    7.08
   1   1 -13  106.93    7.03
   1   1 -13  113.11    9.48
  -1  -1  13  112.72    9.40
   1   1 -13  112.75    7.07
   1   1 -13  110.85    7.10
   1   1 -13  107.21    7.04
   1  -1 -13  141.37   10.60
  -1   1  12   93.49    7.25
   1   1 -12   71.18    4.74
   1   1 -12   71.01    4.75
   1   1 -12   76.41    4.75
   1   1 -12   78.92    7.08
  -1  -1  12   82.19    7.08
   1   1 -12   69.79    4.79
   1  -1 -12   87.77    7.92
  -1  -1  11  226.16   16.43
   1   1 -11  232.66   16.69
  -1  -1  11  231.05   15.36
   1  -1 -11  257.49   17.37
  -1   1  11  264.11   16.47
  -1   1  10  106.40    7.96
  -1  -1  10   95.28    7.47
  -1  -1  10  111.07    8.41
   1   1 -10  105.09    8.61
  -1  -1  10  100.14    7.32
  -1   1   9   90.94    6.38
  -1  -1   9   86.41    6.92
  -1  -1   9   79.40    5.97
   1   1  -9   74.66    6.09
  -1  -1   9   82.96    6.24
  -1   1   8   93.23    6.59
   1  -1  -8   90.07    6.72
  -1  -1   8   93.78    7.17
   1   1  -8   91.21    6.63
  -1  -1   8   87.33    6.56
   1  -1  -7  257.40   16.82
  -1   1   7  262.39   16.35
  -1  -1   7  261.19   17.03
   1   1  -7  258.62   17.37
   1   1  -7  298.21   17.27
   1   1  -7  243.32   16.62
   1  -1  -6   64.99    5.70
   1  -1  -6   75.43    5.99
  -1   1   6   80.34    5.25
   1   1  -6   80.04    6.38
  -1  -1   6   83.87    6.06
   1  -1  -6   77.06    5.64
   1   1  -6   71.94    5.78
   1  -1  -5  485.18   29.32
   1  -1  -5  443.74   29.38
  -1   1   5  471.56   28.63
   1  -1  -5  479.45   29.64
   1   1  -5  478.61   29.49
  -1  -1   5  509.76   29.54
   1   1  -5  498.55   29.83
   1  -1  -4 3049.67  169.49
   1  -1  -4 2897.66  169.68
  -1   1   4 2812.69  168.54
   1  -1  -4 3103.40  169.89
   1   1  -4 3101.71  169.80
   1   1  -4 3151.74  169.84
  -1   1   4 2710.71  168.54
   1  -1  -3 9294.18  558.76
   1  -1  -3 9386.36  558.36
   1  -1  -3 9368.92  558.55
   1  -1  -3 9322.30  558.68
   1   1  -3 9999.00  558.80
  -1   1   3 9245.06  557.68
   1   1  -3 9963.82  558.57
   1   1  -3 9529.46  557.91
   1  -1  -2 1511.03   92.17
   1   1  -2 1588.33   92.27
   1   1  -2 1553.43   91.36
   1   1  -2 1550.85   91.80
   1  -1  -2 1481.47   91.93
   1  -1  -1 2936.29  196.39
   1  -1  -1 3226.37  196.34
   1   1  -1 3540.44  196.74
   1   1  -1 3295.97  195.73
   1   1  -1 3559.92  196.14
   1  -1   0  113.18    8.49
   1   1   0  132.41    8.42
   1  -1   0  125.67    8.95
   1  -1   0  108.94    8.31
   1  -1   0  134.10    8.87
   1  -1   1 2045.36  123.49
   1  -1   1 2180.67  123.91
  -1   1  -1 2054.12  123.54
   1   1   1 2188.10  123.43
   1  -1   1 2015.86  122.89
   1  -1   2 1849.38  107.74
   1  -1   2 1778.22  107.25
   1  -1   2 1812.14  107.47
   1  -1   2 1881.96  107.65
  -1   1  -2 1746.43  107.19
   1  -1   2 1792.29  106.84
   1  -1   3 8313.62  501.67
   1  -1   3 8593.39  502.04
   1  -1   3 8522.03  501.90
  -1   1  -3 8484.87  501.52
   1  -1   3 8605.97  501.51
   1  -1   4  836.16   51.25
   1  -1   4  885.36   51.69
   1  -1   4  832.95   51.44
   1  -1   4  833.46   51.29
  -1   1  -4  829.37   50.99
  -1   1  -4  926.39   51.52
   1  -1   5  555.04   33.72
   1  -1   5  534.87   33.48
  -1   1  -5  577.70   33.52
   1  -1   5  534.95   33.43
  -1   1  -5  540.33   33.01
  -1   1  -6  331.43   18.77
   1  -1   6  268.19   18.66
   1  -1   6  309.46   18.81
  -1   1  -6  280.91   18.12
  -1   1  -7   80.54    6.29
   1  -1   7   88.12    6.64
   1  -1   7   92.54    7.42
   1  -1   7   81.61    6.37
   1  -1   8   48.14    5.10
   1  -1   8   30.68    3.94
  -1  -1  -8   37.03    3.66
  -1  -1  -8   44.92    3.68
  -1   1  -8   39.89    3.87
   1  -1   9    5.42    2.14
  -1   1  -9    8.51    1.91
  -1  -1  -9    5.29    1.47
  -1  -1  -9    4.83    1.23
   1   1  10  192.26   12.87
   1  -1  10  189.29   13.14
  -1   1 -10  192.76   12.63
  -1  -1 -10  158.73   11.80
  -1  -1 -10  184.89   11.88
  -1   1 -11   45.94    4.86
  -1  -1 -11   55.63    4.20
   1   1  11   47.94    5.13
   1  -1  11   67.33    6.04
  -1  -1 -11   65.21    7.06
  -1   1 -11   57.23    3.77
   1  -1  12   13.56    3.03
  -1   1 -12    8.01    1.01
  -1   1 -12    7.58    1.00
  -1   1 -12    7.54    2.15
  -1  -1 -12    8.25    1.57
   1   1  12    9.56    2.57
  -1   1 -12    7.10    1.02
  -1  -1 -12   14.51    4.26
  -1   1 -12    8.28    1.10
  -1   1 -13  177.61   12.40
  -1   1 -13  152.83    9.33
  -1   1 -13  155.51    9.36
  -1   1 -13  149.10    9.32
  -1   1 -13  126.61   10.68
  -1  -1 -13  188.96   14.04
  -1  -1 -13  159.87   10.04
   1   1  13  146.67   11.48
  -1   1 -13  144.20    9.31
  -1   1 -13  143.09    9.33
  -1   1 -13  154.59    9.39
  -1   1 -14   24.66    4.40
  -1   1 -14   26.17    2.27
  -1   1 -14   26.35    2.27
  -1  -1 -14   28.57    2.88
  -1   1 -14   29.59    3.85
   1   1  14   33.33    4.37
  -1   1 -14   30.49    2.27
  -1   1 -14   29.29    2.36
  -1  -1 -14   38.19    6.18
  -1   1 -14   29.97    2.29
  -1   1 -15   56.78    6.60
  -1   1 -15   60.81    4.03
  -1  -1 -15   55.93    4.53
  -1   1 -15   46.47    5.42
   1   1  15   59.70    6.57
  -1   1 -15   55.69    3.96
  -1   1 -15   59.52    4.02
  -1   1 -15   55.42    4.07
  -1  -1 -15   60.51    8.05
  -1   1 -16   52.99    6.52
   1   1  16   45.59    6.04
  -1   1 -16   55.81    3.85
  -1  -1 -16   41.39    4.23
  -1   1 -16   45.63    5.52
  -1  -1 -16   59.47    8.19
  -1   1 -16   56.57    3.83
  -1   1 -16   54.33    3.85
   1  -1  17  208.06   13.15
  -1   1 -17  182.81   15.52
   1   1  17  213.57   16.19
  -1   1 -17  216.40   12.51
   1   1  17  173.68   12.44
  -1   1 -17  201.80   12.42
  -1   1 -17  213.30   12.49
  -1  -1 -17  188.95   12.92
  -1   1 -17  159.59   14.35
  -1   1 -18  166.00   13.86
   1   1  18  185.71   14.77
   1  -1  18  135.75   10.82
   1   1  18  155.61   10.67
  -1  -1 -18  170.00   11.16
  -1   1 -18  153.71   12.98
  -1   1 -18  183.59   10.68
  -1   1 -18  168.69   10.57
   1  -1  18  179.87   11.37
   1  -1  19   94.33    7.55
   1   1  19   92.96    7.26
  -1  -1 -19  107.41    7.86
  -1   1 -19  102.45   10.29
  -1   1 -19  118.74    7.28
  -1   1 -19  114.19    7.31
   1  -1  19  109.26    7.94
   1   1  20  286.98   19.33
   1  -1  20  282.77   19.52
  -1  -1 -20  310.44   19.80
  -1   1 -20  254.84   22.15
   1  -1  20  314.36   19.93
  -1   1 -20  346.69   19.39
  -1   1 -20  330.05   19.29
  -1   1 -21  396.43   22.73
  -1   1 -21  369.31   22.58
   1  -1  21  328.47   22.76
   1   1  21  348.01   22.69
   1  -1  21  381.13   23.33
  -1  -1 -21  371.08   23.12
  -1   1 -22   68.54    5.34
   1   1  22   69.24    5.60
   1  -1  22   69.06    5.66
   1  -1  22   74.63    6.10
  -1  -1 -22   75.80    6.02
  -1   1 -23   68.29    5.12
   1  -1  23   53.05    5.02
   1   1  23   63.08    5.23
  -1  -1 -23   72.43    5.61
   1  -1  23   64.02    5.59
   1   1  24   31.00    3.47
  -1  -1 -24   26.09    3.40
  -1  -1 -24   27.16    3.48
   1  -1  24   36.06    3.88
  -1  -1 -25  197.28   13.39
  -1  -1 -25  191.03   13.29
   1   1  25  212.31   13.31
   1   1  26  319.43   17.96
   1  -1  26  266.75   17.88
  -1   1 -26  258.21   17.36
  -1  -1 -26  277.89   17.83
  -1  -1 -26  286.38   17.95
   1   1  27   83.75    6.41
  -1   1 -27   97.37    6.56
  -1  -1 -27   97.47    6.80
  -1  -1 -27   90.44    6.68
  -1   1 -27   86.76    6.30
   1  -1  27   94.51    6.83
  -1   1 -28   32.29    2.96
  -1  -1 -28   34.21    3.17
  -1  -1 -28   31.84    3.01
   1  -1  28   27.93    3.12
   1   1  29    6.32    1.34
   1  -1  29    4.82    1.49
  -1   1 -29    3.43    1.22
   1  -1  30   20.42    2.14
  -1  -2  29  202.09   12.40
   1   2 -28   14.03    1.91
   1  -2 -28   16.51    1.89
   1  -2 -27  150.88   10.06
   1   2 -27  154.96   10.07
   1   2 -26   15.81    2.50
   1   2 -26   17.41    1.97
   1  -2 -26   17.82    2.46
   1   2 -25   71.42    5.77
   1   2 -25   74.44    5.24
   1  -2 -25   73.58    5.86
  -1  -2  24    1.51    1.71
   1   2 -24    2.53    2.18
   1   2 -24    2.79    1.38
   1  -2 -24    2.19    1.96
  -1  -2  23   -0.29    1.81
   1   2 -23   -0.60    2.07
   1  -2 -23   -1.00    2.17
   1   2 -23   -1.32    1.30
   1  -2 -22    4.15    2.27
   1   2 -22    6.43    1.54
  -1  -2  22    3.12    2.01
  -1  -2  21   13.44    2.99
  -1  -2  21   11.25    2.54
   1   2 -21   13.89    1.93
   1  -2 -21   11.66    2.56
   1  -2 -21    7.56    1.78
   1   2 -21   10.71    1.79
  -1  -2  20   49.34    5.14
  -1  -2  20   46.91    4.83
   1   2 -20   57.34    4.06
   1   2 -20   48.59    3.99
   1  -2 -20   50.85    4.99
   1  -2 -20   45.87    4.28
   1   2 -20   52.08    3.97
  -1  -2  19   59.30    5.23
  -1  -2  19   62.40    5.58
   1  -2 -19   55.42    5.23
   1   2 -19   60.97    4.35
   1   2 -19   49.92    4.10
   1   2 -19   52.47    4.23
   1   2 -19   58.86    4.26
   1   2 -19   57.10    4.26
   1   2 -18   19.71    5.43
  -1  -2  18   29.40    3.48
  -1  -2  18   28.65    3.78
   1  -2 -18   35.21    3.81
   1   2 -18   24.47    4.10
   1  -2 -18   28.99    3.66
   1   2 -18   27.01    2.60
   1   2 -18   34.40    2.69
   1   2 -18   20.27    2.36
   1   2 -18   28.66    2.62
   1   2 -18   27.02    2.54
   1   2 -18   27.99    2.56
   1   2 -17  136.79   12.76
  -1  -2  17  112.78    9.00
  -1  -2  17  112.64    8.87
   1  -2 -17  130.30    9.22
   1  -2 -17  130.58    9.14
   1   2 -17   95.17    9.75
   1   2 -17  120.58    7.98
   1   2 -17  119.56    7.94
   1   2 -17  124.33    7.89
   1   2 -17  122.93    7.92
   1   2 -17  123.45    7.91
   1   2 -17  119.86    7.93
   1   2 -16  312.08   24.73
  -1  -2  16  332.07   24.06
  -1  -2  16  338.74   21.57
  -1  -2  16  335.08   21.32
   1  -2 -16  324.04   21.26
   1  -2 -16  291.70   21.21
   1   2 -16  274.49   22.42
  -1  -2  16  371.38   21.31
   1   2 -16  375.46   20.56
   1   2 -16  315.53   20.27
   1   2 -16  323.11   20.39
   1   2 -16  304.88   20.33
   1   2 -16  343.39   20.41
   1   2 -16  376.47   20.52
  -1  -2  15   11.39    3.31
  -1  -2  15   12.86    2.76
  -1  -2  15    8.98    2.53
   1  -2 -15   13.19    2.55
   1  -2 -15    7.63    2.21
   1   2 -15    6.75    2.58
  -1  -2  15   13.91    2.41
   1   2 -15   12.94    1.61
   1   2 -15    8.48    1.41
   1   2 -15   11.37    1.49
   1   2 -15   11.31    1.50
   1   2 -15    9.73    1.43
  -1  -2  14    1.62    2.32
  -1  -2  14    6.87    2.09
  -1  -2  14    6.66    2.12
  -1  -2  14    8.35    1.97
   1  -2 -14    3.47    2.06
   1  -2 -14   11.55    2.42
   1   2 -14    5.03    2.31
   1   2 -14    6.50    1.14
   1   2 -14    8.17    1.35
   1   2 -14    4.73    1.16
   1   2 -14    7.48    1.22
   1   2 -14    5.53    1.06
   1  -2 -13   30.18    3.44
   1   2 -13   25.78    4.11
   1  -2 -13   35.23    3.59
   1   2 -13   29.27    2.50
   1   2 -13   28.74    2.60
   1   2 -13   35.33    5.80
  -1  -2  13   27.53    4.55
   1   2 -13   35.00    2.65
   1   2 -13   32.73    2.52
   1   2 -13   29.63    2.60
   1   2 -12   14.19    1.48
   1   2 -12   12.24    1.36
   1  -2 -12   12.45    2.45
   1   2 -12   10.32    2.93
   1  -2 -12   13.47    2.46
   1   2 -12   12.05    1.57
   1   2 -12   13.51    1.51
  -1  -2  12   10.91    2.83
   1   2 -12   11.50    3.70
   1   2 -11  108.65    6.85
   1   2 -11   97.42    6.72
   1   2 -11  102.63    8.26
   1   2 -11  114.12    6.83
   1   2 -11  116.50    9.20
   1  -2 -11   95.67    7.53
   1  -2 -11  120.91    7.74
  -1  -2  11   91.51    8.62
   1   2 -11  114.88   10.54
  -1  -2  11   84.15    8.64
   1   2 -10    6.36    1.05
   1   2 -10    5.78    1.87
   1  -2 -10    5.49    0.94
  -1  -2  10    5.18    1.78
   1  -2 -10    3.01    1.85
   1   2 -10    6.04    2.26
   1  -2 -10    6.43    1.87
  -1  -2  10    3.98    1.85
   1   2 -10    5.25    3.19
  -1  -2  10    6.23    2.28
   1   2 -10    5.32    1.08
  -1  -2   9  956.82   56.02
   1   2  -9  898.42   55.46
  -1  -2   9  898.59   53.86
   1  -2  -9  903.05   53.79
   1  -2  -9  857.08   54.35
   1   2  -9 1027.24   56.60
   1  -2  -9  888.99   54.39
  -1  -2   9  919.30   56.50
   1   2  -9  911.24   53.76
  -1  -2   9  857.59   55.65
   1   2  -9  934.47   57.63
   1  -2  -8  317.63   20.48
   1   2  -8  357.36   22.73
  -1  -2   8  304.56   21.50
   1   2  -8  332.71   23.11
   1   2  -8  343.76   21.74
  -1  -2   8  326.32   22.04
   1  -2  -8  331.04   20.00
  -1  -2   8  328.40   20.08
  -1  -2   8  343.61   22.63
   1   2  -7 1066.65   63.93
  -1  -2   7  953.85   62.14
  -1  -2   7 1018.80   62.94
  -1  -2   7 1027.66   60.88
   1  -2  -7 1023.60   60.81
   1   2  -7 1024.38   62.56
  -1  -2   7 1061.14   63.56
  -1  -2   6   77.88    5.06
   1  -2  -6   71.97    4.93
  -1  -2   6   79.53    6.93
   1   2  -6   71.89    6.73
   1   2  -6   74.27    7.32
  -1  -2   6   69.14    6.01
   1  -2  -6   62.03    6.53
  -1  -2   6   65.25    7.07
  -1  -2   5 2667.55  157.40
   1  -2  -5 2665.27  159.26
   1  -2  -5 2675.48  157.31
  -1  -2   5 2655.80  159.55
   1   2  -5 2604.07  159.25
  -1  -2   5 2623.31  158.33
   1   2  -5 2806.62  160.00
   1  -2  -5 2596.25  159.57
  -1  -2   5 2626.39  160.01
  -1  -2   4   77.14    5.33
   1  -2  -4   78.24    5.27
  -1  -2   4   75.93    7.13
   1  -2  -4   76.76    6.87
  -1  -2   4   82.63    7.65
   1  -2  -4   86.21    7.49
   1   2  -4   75.84    7.20
  -1  -2   4   77.99    6.06
   1   2  -4   75.86    7.35
   1  -2  -3   35.21    4.52
  -1  -2   3   33.12    4.66
   1  -2  -3   34.70    4.30
  -1  -2   3   33.63    3.25
   1   2  -3   42.29    4.86
  -1  -2   3   30.19    2.70
  -1  -2   3   32.73    4.32
   1   2  -3   38.10    4.88
   1  -2  -3   37.67    2.75
  -1   2   2   49.43    4.47
  -1  -2   2   41.28    3.72
   1   2  -2   45.22    5.21
  -1  -2   2   45.37    3.46
  -1  -2   2   58.98    5.57
   1   2  -2   49.85    5.82
   1  -2  -2   45.05    5.34
   1  -2  -1  124.86    9.50
  -1  -2   1  104.74    9.37
  -1  -2   1  124.15    7.69
   1   2  -1  115.42   10.11
  -1   2   1  106.27    9.89
  -1   2   1  111.72    8.76
   1   2  -1  111.92    9.24
  -1  -2   1  114.98    9.87
   1  -2  -1  125.41   10.01
   1  -2   0   88.11    5.86
  -1  -2   0   90.61    5.96
  -1  -2   0   85.30    7.75
   1  -2   0   92.42    7.63
   1   2   0   80.59    8.40
  -1   2   0   74.57    7.76
  -1   2   0   84.73    7.20
   1   2   0   87.86    7.46
   1  -2   0   95.04    8.10
  -1  -2   0   97.07    8.52
   1  -2   1   67.74    6.03
   1  -2   1   59.14    4.10
   1   2   1   53.71    6.88
  -1  -2  -1   58.43    6.27
  -1   2  -1   59.92    6.10
   1   2   1   49.44    5.38
  -1   2  -1   55.08    5.49
   1  -2   2    1.80    2.13
  -1  -2  -2    0.65    2.42
   1  -2   2    1.54    1.78
  -1   2  -2    2.08    2.00
   1  -2   2    1.31    0.86
  -1   2  -2    3.57    2.00
  -1  -2  -2    1.14    1.89
  -1  -2  -2    1.03    0.88
  -1  -2  -3    1.96    2.21
   1  -2   3    2.38    2.25
   1  -2   3    1.51    1.67
   1  -2   3    1.55    0.89
  -1   2  -3    0.92    1.81
  -1  -2  -3    2.33    1.03
  -1  -2  -3    0.57    2.02
  -1   2  -3    2.25    2.21
   1  -2   4 2616.75  156.83
  -1  -2  -4 2713.90  159.16
   1  -2   4 2704.08  158.81
  -1  -2  -4 2608.26  156.92
  -1   2  -4 2676.76  158.27
  -1   2  -4 2791.65  159.38
  -1  -2  -4 2716.42  159.57
   1  -2   4 2672.36  159.21
   1  -2   5    4.50    1.02
  -1   2  -5    6.46    1.97
  -1  -2  -5    5.17    2.06
  -1  -2  -5    5.88    1.16
  -1   2  -5    7.23    3.04
  -1   2  -5    4.64    2.23
   1  -2   5    5.16    2.31
  -1  -2  -5    3.30    2.75
  -1  -2  -6  954.85   56.27
  -1   2  -6  937.86   57.29
   1  -2   6  907.01   56.14
  -1  -2  -6  947.46   58.44
  -1   2  -6 1030.60   59.49
  -1   2  -6  972.50   58.09
  -1  -2  -6  988.00   58.96
  -1  -2  -7  164.20   11.81
   1  -2   7  153.16    9.47
  -1  -2  -7  151.45    9.61
  -1   2  -7  149.34   12.31
  -1  -2  -7  135.52    9.98
  -1   2  -7  143.59   11.21
  -1  -2  -7  174.53   12.42
  -1  -2  -8 1340.98   80.05
  -1  -2  -8 1341.98   77.87
   1  -2   8 1290.45   77.70
  -1   2  -8 1322.73   80.96
  -1   2  -8 1238.00   79.48
  -1  -2  -8 1329.37   80.45
  -1  -2  -9   43.61    4.90
  -1  -2  -9   43.41    3.32
  -1  -2  -9   53.68    5.57
  -1   2  -9   45.27    6.13
  -1   2  -9   43.19    4.78
  -1   2 -10   39.65    3.09
  -1  -2 -10   48.70    4.96
  -1  -2 -10   42.78    3.23
  -1   2 -10   46.92    6.13
  -1  -2 -10   40.69    4.88
  -1   2 -10   45.21    4.85
  -1  -2 -10   47.90    4.14
  -1   2 -11    7.22    3.46
  -1  -2 -11    8.56    2.10
  -1   2 -11   11.78    2.75
  -1   2 -11    8.90    1.23
  -1   2 -11   10.26    1.26
  -1   2 -12   56.14    7.03
  -1   2 -12   54.94    3.81
  -1  -2 -12   64.49    5.06
  -1   2 -12   50.29    5.59
  -1   2 -12   51.93    3.79
  -1   2 -12   52.82    3.77
  -1   2 -13    1.76    0.98
  -1   2 -13    4.99    1.02
  -1   2 -13    1.31    0.84
  -1   2 -13    1.01    2.64
   1  -2  13    0.60    1.74
   1  -2  13    0.83    1.65
  -1   2 -13    5.07    2.25
  -1  -2 -13    1.95    1.90
  -1   2 -13    3.03    1.02
  -1   2 -14    5.92    1.42
  -1   2 -14    4.06    1.02
   1  -2  14    4.90    2.15
   1  -2  14    7.54    2.22
   1  -2  14    4.71    1.96
   1  -2  14    4.61    1.96
  -1   2 -14    5.43    1.32
  -1   2 -14    4.75    1.02
  -1   2 -14    2.19    1.00
  -1   2 -14    4.92    2.20
  -1  -2 -14    7.78    2.37
  -1   2 -15  244.10   14.43
  -1   2 -15  243.30   14.47
   1  -2  15  228.58   15.50
   1  -2  15  211.12   15.14
   1  -2  15  197.17   15.03
   1  -2  15  245.71   15.29
  -1   2 -15  206.89   16.53
  -1  -2 -15  240.71   15.54
  -1   2 -15  237.89   14.42
  -1   2 -15  238.42   14.39
  -1   2 -15  229.09   14.36
  -1   2 -16  104.74    6.96
  -1   2 -16  107.57    7.00
  -1   2 -16  109.37    7.00
  -1   2 -16   99.98   10.95
   1  -2  16   98.71    8.06
   1  -2  16  101.28    7.81
   1  -2  16   93.83    7.66
   1  -2  16  112.70    7.90
  -1  -2 -16  129.48    8.57
  -1   2 -16   97.16    9.18
  -1   2 -16   99.18    6.95
  -1   2 -16  110.21    7.03
  -1   2 -16  106.05    6.99
  -1   2 -17   24.17    2.36
  -1   2 -17   26.44    2.40
   1  -2  17   26.85    3.51
   1  -2  17   24.41    3.17
  -1   2 -17   25.36    5.59
   1  -2  17   25.37    3.24
  -1   2 -17   25.01    2.37
  -1   2 -17   27.68    2.41
  -1   2 -17   22.17    2.36
  -1   2 -17   14.73    3.64
  -1  -2 -17   18.65    3.34
  -1  -2 -18   58.70    5.41
   1  -2  18   51.07    5.01
   1  -2  18   62.65    5.62
   1  -2  18   54.06    5.06
  -1   2 -18   62.71    4.41
  -1   2 -18   55.06    4.27
  -1   2 -18   62.64    4.38
  -1  -2 -19   48.29    4.65
   1  -2  19   45.95    4.28
   1   2  19   34.36    3.44
   1  -2  19   47.29    4.81
   1  -2  19   38.27    4.14
  -1   2 -19   45.35    3.60
  -1   2 -19   47.61    3.64
  -1   2 -19   45.65    3.57
   1  -2  20   -1.13    2.41
   1  -2  20    1.47    1.76
   1   2  20   -1.17    1.29
   1  -2  20    1.17    1.87
  -1   2 -20    0.57    1.34
  -1   2 -20    2.18    1.28
  -1  -2 -20    0.72    2.15
   1  -2  21    8.28    2.19
  -1  -2 -21    8.05    2.43
   1  -2  21    6.60    2.54
  -1   2 -21    7.09    1.50
  -1   2 -21    6.95    1.61
   1   2  21    4.35    1.47
   1  -2  22    0.25    1.61
   1  -2  22    1.74    2.27
  -1   2 -22   -0.19    1.34
  -1   2 -22    0.38    1.19
   1   2  22    1.95    1.42
   1  -2  23    1.97    1.56
  -1   2 -23    4.31    1.38
   1  -2  23    3.56    2.24
   1   2  23    4.34    1.47
  -1   2 -24   62.90    4.71
   1  -2  24   63.71    5.36
   1   2  24   61.93    4.68
   1   2  25   14.79    1.91
  -1   2 -25   15.72    2.38
  -1  -2 -25   17.02    2.47
   1   2  25   12.41    2.07
   1  -2  25   13.57    2.38
   1  -2  26  105.59    7.12
   1   2  26   91.34    6.83
  -1   2 -26  104.10    6.94
  -1   2 -27    5.63    1.44
   1  -2  27    7.62    1.61
  -1  -3  25   16.44    1.62
   1   3 -24   75.20    5.29
  -1  -3  24   94.92    5.69
   1   3 -23    7.29    1.25
   1  -3 -23    4.26    0.95
  -1  -3  23    6.88    1.63
  -1  -3  22   21.30    2.60
   1   3 -22   21.17    1.99
   1  -3 -22   26.13    2.15
   1   3 -22   20.97    2.24
  -1   3  22   20.65    2.22
  -1  -3  21    3.01    1.89
   1   3 -21    0.25    0.87
   1   3 -21    2.83    0.88
   1  -3 -21    1.14    1.16
   1   3 -21    1.05    1.30
  -1   3  21    2.90    1.27
   1   3 -20   34.75    2.80
   1   3 -20   36.47    2.77
   1  -3 -20   40.55    3.26
   1   3 -20   32.83    3.19
   1   3 -20   32.65    2.76
   1   3 -19   25.48    2.31
   1   3 -19   24.97    2.24
   1  -3 -19   28.53    2.94
   1   3 -19   24.13    2.89
   1   3 -19   30.36    2.39
   1   3 -18   16.29    1.87
   1   3 -18   18.11    1.91
   1   3 -18   19.08    1.89
   1  -3 -18   25.35    2.70
   1   3 -18   22.03    2.67
   1   3 -18   20.92    1.94
   1   3 -18   19.24    1.90
   1   3 -17    6.11    1.25
   1   3 -17    6.62    1.26
   1   3 -17   11.41    1.47
   1  -3 -17   12.87    2.10
   1   3 -17    8.78    2.12
   1   3 -17    7.53    1.28
   1   3 -17    9.05    1.33
   1   3 -17    8.80    1.32
   1  -3 -16   13.47    2.29
   1   3 -16   12.70    1.62
   1   3 -16   10.81    1.56
   1   3 -16    9.94    1.49
   1   3 -16   15.51    1.63
   1   3 -16   12.79    1.61
   1  -3 -15   42.42    3.83
   1   3 -15   38.41    3.13
   1   3 -15   35.35    3.05
   1   3 -15   39.06    3.05
   1   3 -15   40.67    3.12
   1   3 -14   65.14    4.58
   1  -3 -14   73.54    5.40
   1   3 -14   59.43    4.47
   1   3 -14   64.46    4.51
  -1  -3  14   67.17    5.82
   1   3 -13    5.45    1.28
   1   3 -13    4.02    1.16
  -1  -3  13    7.03    2.27
   1   3 -13    4.67    1.21
   1   3 -12   65.98    4.37
  -1  -3  12   48.43    5.06
   1   3 -12   56.66    4.14
   1   3 -12   58.76    4.25
  -1  -3  11    4.54    1.01
  -1  -3  11    5.69    1.44
   1   3 -11    5.25    1.12
   1   3 -11    4.13    1.24
  -1  -3  11    4.14    2.04
  -1  -3  10  104.64    7.04
   1   3 -10   99.36   11.86
   1   3 -10   92.79    9.39
  -1  -3  10  109.16    8.06
   1  -3 -10  101.12    7.14
  -1  -3  10  102.30    7.30
   1   3 -10  113.04    6.98
  -1  -3   9   10.80    1.48
   1   3  -9    4.93    2.69
  -1  -3   9   11.86    2.32
  -1  -3   9    7.22    1.70
   1  -3  -9    8.48    1.69
   1   3  -9    9.70    1.48
   1   3  -8   50.82    8.39
  -1   3   8   41.08    7.42
   1  -3  -8   68.84    4.62
  -1  -3   8   64.30    4.64
  -1  -3   8   62.23    5.39
  -1  -3   8   61.81    4.98
   1  -3  -8   59.86    4.71
   1   3  -8   56.35    6.99
  -1   3   7  151.44   15.57
   1  -3  -7  202.56   12.12
  -1  -3   7  182.18   12.13
   1   3  -7  167.64   15.99
  -1  -3   7  181.86   12.78
  -1  -3   7  209.28   12.57
   1  -3  -7  186.91   12.23
  -1  -3   7  172.62   15.17
   1   3  -7  189.90   15.48
  -1   3   6  103.66   11.42
  -1  -3   6  128.74    8.41
   1  -3  -6  130.53    8.32
  -1  -3   6  114.98    8.44
   1   3  -6  118.14   11.95
  -1  -3   6  128.40    9.07
  -1  -3   6  124.33   11.57
   1  -3  -6  124.75    8.49
   1   3  -6  126.36   11.61
   1  -3  -5  218.00   13.71
  -1  -3   5  220.25   16.73
  -1  -3   5  235.59   13.89
  -1  -3   5  224.20   17.57
   1  -3  -5  207.99   13.94
   1  -3  -5  236.26   13.99
   1  -3  -5  211.28   13.58
  -1  -3   5  214.77   14.30
  -1  -3   5  208.91   13.84
  -1   3   4   90.15   10.23
   1   3  -4   91.81    9.65
   1  -3  -4  121.83    7.59
  -1  -3   4  119.09    7.70
  -1  -3   4  125.21   10.69
  -1  -3   4  105.66   10.79
   1  -3  -4  116.08    7.78
   1  -3  -4  107.15    7.74
   1  -3  -4  107.55    7.41
  -1  -3   4  112.36    8.06
  -1  -3   4  101.88    7.60
   1   3  -3   83.96    9.07
   1  -3  -3  110.19    6.82
  -1  -3   3  104.87    9.67
  -1   3   3   68.94    9.03
  -1  -3   3  108.65    6.93
  -1  -3   3   82.43    9.70
   1  -3  -3  100.78    6.96
   1  -3  -3   97.76    6.93
  -1  -3   3  100.72    7.28
  -1  -3   3   96.02    7.26
   1  -3  -3   96.62    6.69
  -1  -3   3   93.49    6.85
   1  -3  -3   86.48    6.73
  -1  -3   2   60.96    7.01
   1   3  -2   46.96    6.55
  -1  -3   2   60.87    4.44
   1  -3  -2   55.26    4.41
   1  -3  -2   59.16    4.62
   1  -3  -2   52.97    4.29
  -1  -3   2   58.54    4.78
  -1  -3   2   50.49    4.67
  -1  -3   2   54.20    4.37
   1  -3  -2   55.69    4.55
   1   3  -1  125.99   12.32
  -1  -3   1  134.48   12.15
   1  -3  -1  145.62    9.38
  -1  -3   1  149.43    9.48
   1  -3  -1  140.37    9.38
   1  -3  -1  164.52    9.81
  -1  -3   1  153.00    9.75
   1  -3  -1  124.27    9.28
   1  -3  -1  142.91    9.38
  -1  -3   1  134.21    9.61
   1  -3  -1  131.53    9.46
  -1  -3   1  145.08    9.41
   1   3   0  196.83   16.68
  -1  -3   0  201.83   13.14
  -1  -3   0  191.71   15.88
   1  -3   0  215.65   13.10
  -1  -3   0  247.38   17.69
  -1  -3   0  207.08   13.29
   1  -3   0  215.82   13.19
  -1  -3   0  197.35   13.21
   1  -3   0  194.11   13.15
   1  -3   0  219.22   13.38
  -1  -3   0  187.76   12.97
   1   3   1   77.62    8.77
   1  -3   1   78.81    5.32
  -1  -3  -1   61.29    7.87
   1  -3   1   71.86    5.45
  -1  -3  -1   75.27    5.48
   1  -3   1   65.08    5.43
   1  -3   1   70.99    5.61
   1   3   2  138.06   13.28
   1  -3   2  149.54    9.92
   1  -3   2  147.24    9.54
  -1  -3  -2  129.75   12.15
  -1  -3  -2  150.87    9.68
  -1  -3  -2  156.78   13.30
   1  -3   2  160.68    9.90
   1  -3   2  135.25    9.82
  -1  -3  -2  140.60    9.65
   1  -3   2  135.55    9.76
   1  -3   3   17.68    2.62
   1  -3   3   21.85    2.19
   1   3   3   17.24    5.27
  -1  -3  -3   23.80    2.39
   1  -3   3   20.41    2.53
   1  -3   3   19.58    2.66
  -1  -3  -3   19.02    2.29
   1  -3   3   23.27    2.54
  -1  -3  -3   14.99    4.02
  -1   3  -3   23.61    4.11
   1   3   4  120.40   13.63
   1  -3   4  152.51   10.70
   1  -3   4  173.69   10.37
  -1  -3  -4  162.57   10.39
  -1  -3  -4  153.31   13.06
   1  -3   4  145.85   10.60
   1  -3   4  164.08   10.90
  -1  -3  -4  137.64   10.22
  -1  -3  -4  142.54   13.32
   1  -3   4  186.38   10.71
  -1   3  -4  182.83   13.45
   1   3   5  110.77   11.95
  -1  -3  -5  123.14    8.08
  -1  -3  -5   94.25   10.08
   1  -3   5  129.82    8.00
   1  -3   5  117.10    8.38
  -1  -3  -5  106.04    7.93
   1  -3   5  121.96    8.67
   1  -3   5  125.20    8.21
  -1  -3  -5  118.39   11.15
  -1   3  -5  121.89   10.50
   1   3   6  159.49   14.88
  -1  -3  -6  156.64   10.25
   1  -3   6  158.94   10.11
   1  -3   6  139.06   10.53
  -1   3  -6  171.76   12.93
   1  -3   6  152.05   10.84
  -1   3  -6  151.13   14.00
  -1  -3  -6  143.08   13.22
  -1  -3  -6  154.81   10.47
   1  -3   6  170.71   10.40
  -1  -3  -7   24.24    2.49
   1   3   7   20.82    5.85
   1  -3   7   23.49    3.04
  -1   3  -7   24.12    3.94
   1  -3   7   35.82    3.61
  -1   3  -7   28.37    5.85
  -1  -3  -7   27.61    2.98
   1  -3   7   24.01    2.63
   1   3   8   37.28    7.30
  -1  -3  -8   40.02    3.09
   1  -3   8   26.47    3.37
  -1   3  -8   32.87    4.55
   1  -3   8   27.37    3.59
  -1   3  -8   29.27    5.93
  -1  -3  -8   29.91    3.18
   1  -3   8   34.58    3.01
  -1  -3  -9  122.14    8.32
   1   3   9  114.59   13.47
   1  -3   9  107.51    8.75
  -1   3  -9  121.71   10.48
   1  -3   9  130.54    9.22
  -1   3  -9  131.31   13.39
   1  -3   9  139.57    8.43
  -1  -3  -9  129.36    8.59
  -1  -3 -10    0.69    0.92
   1   3  10    3.51    3.99
   1  -3  10   -0.57    1.70
  -1   3 -10   -0.68    1.78
   1  -3  10    2.04    2.04
  -1   3 -10   -2.61    3.69
   1  -3  10    0.48    0.99
   1  -3  11   41.57    4.11
  -1  -3 -11   44.11    3.27
   1  -3  11   49.60    4.50
   1   3  11   37.85    4.03
  -1   3 -11   40.01    3.21
  -1   3 -12   19.92    1.92
   1   3  12   24.66    3.01
   1  -3  12   24.43    3.02
   1  -3  12   17.90    2.92
  -1   3 -13   53.28    4.05
  -1   3 -13   56.30    4.04
   1  -3  13   57.92    5.05
   1  -3  13   56.92    5.25
   1  -3  14   34.70    3.59
  -1   3 -14   31.91    2.69
  -1   3 -14   30.72    2.55
   1   3  14   30.46    3.65
  -1   3 -14   31.04    2.67
   1  -3  15   26.12    3.02
  -1   3 -15   23.50    2.20
   1   3  15   28.87    3.36
  -1   3 -15   22.60    2.12
  -1   3 -15   25.84    2.22
   1  -3  16    1.77    1.78
  -1   3 -16    5.67    1.22
  -1   3 -16    4.08    1.10
  -1   3 -16    2.97    1.01
   1   3  16    1.93    1.88
  -1   3 -17   12.63    1.55
   1   3  17   12.33    2.43
  -1   3 -17   13.12    1.61
  -1   3 -17   12.94    1.53
   1  -3  17   14.79    2.26
   1  -3  17    6.72    2.41
   1  -3  18   33.19    3.73
   1  -3  18   34.37    3.13
  -1   3 -18   30.64    2.57
  -1   3 -18   30.12    2.61
  -1  -3 -18   33.21    3.28
  -1   3 -18   29.87    2.59
   1   3  18   33.96    3.36
  -1   3 -18   30.91    3.06
  -1   3 -19   26.62    2.81
  -1   3 -19   29.34    2.36
  -1   3 -19   29.96    2.43
  -1  -3 -19   29.37    2.90
   1  -3  19   24.55    3.18
   1   3  19   23.09    2.87
  -1   3 -20    4.03    1.41
  -1   3 -20    2.36    0.90
  -1   3 -20    0.25    0.88
  -1  -3 -20    1.56    1.29
   1  -3  20    2.77    1.78
   1   3  20    0.22    1.25
  -1   3 -21   10.49    1.64
  -1   3 -21   12.19    1.46
  -1   3 -21   13.51    1.44
  -1  -3 -21   12.19    1.66
   1  -3  21   13.90    2.15
   1   3  21   10.03    1.69
  -1   3 -22    3.31    0.87
   1  -3  22    2.80    1.36
  -1  -3 -22    2.83    1.02
  -1   3 -22    1.82    1.05
  -1  -3 -23   69.86    4.75
  -1   3 -23   71.12    4.88
   1  -3  24   35.61    2.75
   1  -4 -18    0.16    0.66
   1  -4 -17   15.23    1.57
  -1  -4  16    5.47    1.13
  -1  -4  15   19.25    1.97
   1   4 -14   11.38    1.13
   1   4 -14    8.33    1.04
   1  -4 -14   14.11    1.74
  -1  -4  14   11.38    1.65
   1   4 -13   50.16    3.47
   1  -4 -13   51.06    3.91
   1   4 -13   50.39    3.45
  -1  -4  13   55.43    4.20
   1   4 -12   45.03    2.98
   1  -4 -12   39.83    3.36
   1   4 -12   40.76    2.93
   1   4 -12   38.80    2.89
  -1  -4  12   34.78    3.32
   1  -4 -11  128.63    7.94
   1   4 -11  115.99    7.31
   1   4 -11  114.99    7.27
  -1  -4  11  106.69    7.74
   1  -4 -10   25.32    2.63
   1   4 -10   25.84    2.03
  -1  -4  10   23.85    2.40
  -1  -4  10   24.08    2.59
  -1  -4   9   18.80    1.87
   1  -4  -9   17.50    2.26
   1   4  -9   22.06    1.84
  -1  -4   9   19.22    2.11
  -1  -4   8   15.89    1.75
   1  -4  -8   13.26    2.00
   1   4  -8   14.49    1.48
  -1  -4   8   13.90    1.84
  -1  -4   7   28.22    2.59
   1  -4  -7   27.52    2.79
  -1  -4   7   29.02    2.71
  -1  -4   6    1.72    1.25
   1  -4  -6    1.50    1.30
  -1  -4   6    0.38    1.13
   1  -4  -5    6.08    1.49
   1  -4  -5    5.19    1.21
  -1  -4   5    3.66    1.33
  -1  -4   5    3.61    1.31
   1  -4  -4    2.89    1.12
  -1  -4   4    3.26    1.57
  -1  -4   4    3.04    1.16
  -1  -4   3   31.35    2.94
   1  -4  -3   29.33    2.71
  -1  -4   3   31.97    2.86
   1  -4  -2   82.33    5.78
  -1  -4   2   84.40    5.87
  -1  -4   1  274.04   17.90
   1  -4  -1  279.93   17.78
  -1  -4   1  305.69   17.85
   1  -4   0   13.14    1.84
  -1  -4   0   18.65    2.26
  -1  -4  -1  125.93    8.49
  -1  -4  -2   15.16    2.20
   1  -4   2   18.08    2.01
   1  -4   3   27.95    2.61
  -1  -4  -3   30.56    2.80
  -1  -4  -4    6.78    1.45
   1  -4   4    6.60    1.35
  -1  -4  -5    3.37    1.31
  -1  -4  -5    1.81    1.21
   1  -4   5    1.96    1.02
  -1  -4  -6    6.66    1.52
  -1  -4  -6    7.12    1.43
  -1  -4  -7   20.09    1.89
  -1  -4  -7   18.08    2.17
   1   4   7   12.90    2.00
  -1  -4  -8   32.24    3.06
  -1  -4  -8   36.16    2.73
  -1  -4  -9   52.79    4.24
  -1   4  -9   55.55    3.73
  -1   4 -10   64.46    4.05
  -1  -4 -10   63.79    4.55
  -1   4 -11   16.28    1.45
   1  -4  11   13.77    1.86
  -1  -4 -11   17.31    2.00
  -1   4 -12    1.46    0.69
   1  -4  12    0.86    1.21
  -1  -4 -12   -0.96    1.22
  -1   4 -13   62.37    4.09
   1  -4  13   54.85    4.35
   1  -4  14   23.19    2.13
  -1  -4 -14   23.98    2.24
   1  -4  15   10.88    1.28
  -1  -4 -17    1.20    0.76
  -2   0  31    0.78    1.00
  -2   0  30   20.04    2.20
   2   0 -30   16.87    2.08
  -2   0  30   15.29    2.08
  -2   0  29   -0.21    1.48
  -2   0  29   -0.43    1.45
   2   0 -29   -1.36    1.43
  -2   0  28    8.14    2.02
  -2   0  28    6.74    1.98
   2   0 -28    7.23    1.87
   2   0 -28    7.84    1.74
  -2   0  27    1.37    1.77
   2   0 -27   -0.53    1.53
   2   0 -26   20.67    2.71
  -2   0  26   15.93    2.62
   2   0 -26   17.29    2.57
   2   0 -25   -0.83    1.85
  -2   0  25   -0.59    1.86
   2   0 -24  356.75   22.52
   2   0 -23    0.29    1.89
   2   0 -22   76.99    6.18
   2   0 -22   76.28    8.51
  -2   0  21    1.91    1.99
   2   0 -21    0.28    1.68
   2   0 -21    2.76    3.03
   2   0 -20   41.56    5.77
  -2   0  20   45.66    4.27
   2   0 -19   -0.20    1.48
   2   0 -19    2.98    2.25
  -2   0  19   -0.91    2.67
  -2   0  18  194.21   15.75
   2   0 -18  214.26   12.94
   2   0 -18  177.44   14.76
  -2   0  17   -0.75    2.41
   2   0 -17    0.16    1.04
   2   0 -17   -0.49    1.16
   2   0 -17   -0.58    1.76
  -2   0  16   51.36    5.79
   2   0 -16   31.48    4.39
   2   0 -16   44.02    3.28
   2   0 -16   41.89    3.23
   2   0 -16   42.21    4.75
   2   0 -15   -0.46    1.98
  -2   0  15   -1.22    2.21
   2   0 -15    1.00    0.95
   2   0 -15    0.59    0.92
   2   0 -15   -0.44    1.57
   2   0 -14  348.00   24.46
  -2   0  14  431.49   25.62
   2   0 -14  386.06   23.14
   2   0 -14  381.00   24.47
   2   0 -13    0.33    1.51
   2   0 -13   -1.55    1.78
  -2   0  13    0.49    1.97
   2   0 -12  262.50   16.96
  -2   0  12  282.05   17.92
   2   0 -12  254.71   17.34
   2   0 -11   -0.47    1.25
  -2   0  11    1.25    2.17
   2   0 -11    1.69    1.75
   2   0 -10   94.20    6.74
  -2   0  10  115.97    7.40
   2   0 -10   91.34    5.61
   2   0 -10   76.02    5.52
   2   0 -10  102.42    6.30
   2   0  -9   -0.50    0.98
   2   0  -9    0.10    0.68
   2   0  -9   -1.59    1.64
  -2   0   9    0.96    1.87
   2   0  -8  431.00   26.02
   2   0  -8  470.75   26.33
  -2   0   8  429.83   27.03
   2   0  -8  391.63   26.67
   2   0  -7    0.49    0.95
   2   0  -7   -0.51    0.63
  -2   0   7    0.78    1.73
   2   0  -7   -0.87    1.61
   2   0  -6  299.46   17.86
   2   0  -6  284.56   18.31
   2   0  -5   -0.50    0.72
   2   0  -5   -0.18    1.42
   2   0  -4 1184.65   71.11
   2   0  -4 1252.02   71.80
   2   0  -3   -0.58    1.37
   2   0  -2  320.51   19.34
   2   0  -1   -0.67    0.77
   2   0   0  989.48   61.28
  -2   0   0 1089.75   61.39
  -2   0  -1   -0.31    0.93
  -2   0  -2 1674.56   99.20
  -2   0  -3    0.28    1.19
  -2   0  -4  365.42   22.37
  -2   0  -5    1.34    1.46
   2   0   5    0.52    0.62
  -2   0  -6  337.39   20.85
   2   0   6  331.98   20.09
   2   0   7    0.09    0.63
  -2   0  -7   -0.26    1.63
  -2   0  -8  100.56    7.42
   2   0   9    0.20    0.33
  -2   0  -9    0.32    1.61
   2   0   9    0.78    1.83
  -2   0 -10  205.25   13.43
   2   0  10  185.22   13.58
  -2   0 -11   -0.42    1.92
   2   0  11    0.49    1.94
   2   0  12  509.41   33.59
  -2   0 -12  511.73   33.25
  -2   0 -12  524.25   31.54
  -2   0 -12  535.53   31.58
   2   0  13   -0.61    2.02
  -2   0 -13    1.07    2.32
  -2   0 -13   -0.38    1.03
   2   0  14   13.67    3.42
  -2   0 -14   14.32    1.70
   2   0  15   -1.54    2.18
  -2   0 -15    0.49    1.22
   2   0  16  147.71   12.59
  -2   0 -16  164.13    9.73
   2   0  17   -0.96    2.81
   2   0  18   68.35    5.42
   2   0  18   78.14    5.63
   2   0  18   80.85    8.89
   2   0  19    1.41    1.43
  -2   0 -19   -2.15    2.82
   2   0  19    0.77    1.62
   2   0  19    2.34    2.80
  -2   0 -20    7.09    3.52
   2   0  20   13.64    2.39
   2   0  20    9.39    1.96
   2   0  21   -0.30    1.86
   2   0  21    1.09    1.63
  -2   0 -21    0.26    1.51
   2   0  22  494.46   30.58
   2   0  22  490.80   30.38
  -2   0 -22  489.46   30.29
   2   0  23   -0.99    2.14
   2   0  23   -0.86    1.74
  -2   0 -23    1.93    1.72
  -2   0 -24   21.01    2.75
   2   0  24   19.93    2.82
  -2   0 -25    0.79    1.44
   2   0  25   -0.27    1.72
  -2   0 -26   17.42    2.38
   2   0  26   19.48    2.63
  -2   0 -27    0.43    1.33
   2   0  27   -1.08    1.48
   2   0  27    1.91    1.74
  -2   0 -28   43.99    3.69
  -2   0 -28   42.64    3.52
   2   0  28   42.07    3.81
   2   0  29    1.10    1.37
   2   0  30    0.72    1.13
  -2   1  31   39.51    3.16
  -2  -1  31   50.30    3.43
   2   1 -31   43.07    3.18
  -2  -1  30   22.07    2.46
   2   1 -30   22.34    2.25
  -2  -1  29   20.80    2.60
   2   1 -29   17.33    2.34
   2   1 -29   19.62    2.13
   2  -1 -29   22.71    2.41
   2  -1 -29   18.39    2.41
  -2  -1  28   23.65    2.92
   2   1 -28   26.76    2.93
   2  -1 -28   24.77    2.80
   2  -1 -28   23.24    2.72
  -2  -1  27   51.63    4.76
   2   1 -27   54.43    4.72
   2  -1 -27   59.33    4.80
   2  -1 -27   50.20    4.67
  -2  -1  27   51.74    4.62
  -2  -1  26   21.26    3.10
   2   1 -26   18.82    2.90
   2  -1 -26   22.47    2.94
  -2  -1  26   18.70    2.82
  -2  -1  25   31.90    3.81
  -2  -1  25   30.01    3.65
   2   1 -25   33.69    3.76
   2  -1 -25   31.85    3.71
  -2  -1  24   34.26    3.92
   2   1 -24   28.45    3.73
  -2   1  24   32.91    3.54
  -2  -1  24   37.67    3.87
   2   1 -24   31.95    3.12
  -2  -1  23   19.57    2.98
   2   1 -23   13.20    2.82
  -2   1  23   18.17    2.61
  -2  -1  23   16.12    2.69
   2   1 -23   15.05    2.11
  -2  -1  22  131.19    9.38
   2   1 -22  134.59    8.56
  -2   1  22  122.68    8.92
  -2  -1  22  120.33    9.21
   2   1 -21   36.99    5.27
  -2  -1  21   40.78    4.24
  -2  -1  21   46.14    4.45
   2   1 -21   30.91    5.79
   2   1 -21   45.60    3.51
   2   1 -20  165.23   14.40
  -2  -1  20  186.77   12.94
  -2  -1  20  219.41   16.94
   2   1 -20  175.74   15.82
  -2  -1  20  204.96   13.14
   2   1 -20  199.99   12.27
   2   1 -19  246.12   15.34
   2   1 -19  245.27   15.49
   2   1 -19  215.54   18.70
  -2  -1  19  247.49   19.45
   2   1 -19  225.23   17.43
  -2  -1  19  265.82   16.37
  -2  -1  19  242.18   16.13
   2   1 -19  259.86   15.46
   2   1 -18  115.56    7.67
   2   1 -18  116.29    7.60
   2   1 -18  116.31    7.48
  -2  -1  18  121.02   11.27
   2   1 -18  100.14   10.61
   2   1 -18  107.14    9.39
  -2  -1  18  112.11    8.26
   2   1 -18  119.16    7.58
   2   1 -17   23.76    3.65
   2  -1 -17   26.41    2.98
   2   1 -17   28.94    2.58
   2   1 -17   33.41    2.63
   2   1 -17   32.04    2.49
   2  -1 -17   33.28    5.59
   2   1 -17   33.94    2.66
   2   1 -17   34.64    2.59
   2   1 -17   27.14    2.55
   2   1 -17   26.53    4.97
   2  -1 -16  122.75   10.41
   2   1 -16   82.62    7.70
   2  -1 -16   89.62    6.77
   2   1 -16   97.58    6.30
   2   1 -16   99.72    6.46
   2   1 -16   96.93    6.40
   2   1 -16  105.07    6.47
   2   1 -16   97.48    6.38
   2   1 -16   99.24    6.38
   2   1 -16   94.85    9.26
   2   1 -15   24.06    3.32
   2  -1 -15   26.44    2.62
   2   1 -15   24.00    2.24
   2   1 -15   25.51    2.08
   2  -1 -15   38.30    5.87
   2   1 -15   24.99    2.19
   2   1 -15   27.41    2.19
   2   1 -15   32.81    2.25
   2   1 -15   28.59    2.24
   2   1 -15   18.06    4.13
   2  -1 -14   71.84    5.33
   2   1 -14   73.23    6.43
   2   1 -14   73.77    5.01
   2  -1 -14   67.70    7.54
   2   1 -14   70.69    4.96
   2   1 -14   81.77    5.02
   2   1 -14   75.37    5.02
   2   1 -14   77.85    7.66
   2  -1 -13   37.74    3.31
   2   1 -13   37.77    4.06
   2  -1 -13   49.62    5.75
   2   1 -13   42.98    2.95
   2   1 -13   39.61    2.94
   2   1 -13   39.74    2.92
   2   1 -13   43.42    2.92
   2   1 -13   41.03    2.93
   2   1 -13   41.20    5.35
   2   1 -12   16.80    1.69
   2   1 -12   20.50    1.68
   2   1 -12   24.44    1.77
   2  -1 -12   27.98    4.26
   2   1 -12   21.17    1.74
   2   1 -12   18.50    2.78
   2  -1 -12   20.25    2.08
  -2  -1  12   15.05    2.37
   2   1 -12   19.44    3.75
   2   1 -11   26.40    3.32
   2  -1 -11   24.38    2.83
   2   1 -11   34.58    4.42
  -2  -1  11   23.74    3.86
  -2  -1  11   23.84    2.69
   2   1 -10  304.27   19.92
   2  -1 -10  285.03   19.59
   2   1 -10  312.45   20.87
  -2   1  10  336.91   19.70
  -2  -1  10  337.44   20.74
   2   1 -10  292.71   19.62
   2   1  -9 1111.33   68.99
  -2   1   9 1235.78   68.54
  -2  -1   9 1165.79   69.48
   2   1  -9 1126.33   68.75
   2  -1  -9 1060.79   68.75
  -2  -1   8  639.39   38.28
  -2   1   8  637.53   37.17
   2   1  -8  597.45   37.62
   2  -1  -8  621.22   37.94
   2  -1  -8  574.37   37.71
   2   1  -7   86.77    7.53
  -2   1   7   96.94    6.46
  -2  -1   7   99.41    7.57
   2  -1  -7  101.20    7.47
   2   1  -7   97.31    7.19
   2  -1  -7   97.24    7.27
   2   1  -6   59.59    5.41
  -2   1   6   59.28    3.91
   2   1  -6   53.57    4.92
   2  -1  -6   59.22    5.15
   2  -1  -6   52.29    4.90
   2  -1  -5  203.97   13.70
   2   1  -5  199.42   13.53
   2   1  -5  217.46   13.81
   2   1  -5  184.86   13.10
   2  -1  -5  219.82   13.71
   2  -1  -4  333.78   22.00
   2   1  -4  330.97   21.89
   2   1  -4  360.22   22.00
   2   1  -4  357.75   21.63
   2  -1  -4  336.89   21.86
   2  -1  -3 1891.08  113.06
   2   1  -3 1928.01  113.14
   2   1  -3 1952.37  112.93
   2   1  -3 1847.26  112.58
   2  -1  -3 1854.43  112.91
   2  -1  -2 1091.50   67.98
   2   1  -2 1121.71   68.18
   2   1  -2 1217.95   67.93
   2   1  -2 1085.90   67.50
   2  -1  -1 1071.03   68.80
   2  -1  -1 1096.50   68.72
   2   1  -1 1238.89   68.67
   2   1  -1 1146.33   69.08
   2   1   0  102.93    7.16
   2  -1   0   87.07    7.13
   2  -1   1 2683.81  151.80
   2  -1   1 2670.14  152.63
  -2   1  -1 2591.58  151.91
   2  -1   1 2516.06  151.19
   2  -1   2  205.23   13.03
   2  -1   2  209.54   13.69
   2  -1   2  214.54   13.78
  -2   1  -2  198.35   12.76
  -2   1  -2  206.33   13.07
  -2   1  -3  134.34    8.48
   2  -1   3  128.65    8.58
   2  -1   3  130.53    8.99
  -2   1  -3  118.67    7.91
   2  -1   3  124.47    9.02
  -2   1  -4  158.43    9.85
   2  -1   4  138.73   10.22
   2  -1   4  157.13   10.17
   2  -1   4  161.29   10.53
  -2   1  -4  141.48    9.20
  -2   1  -5  139.65    8.56
   2  -1   5  118.25    8.84
   2  -1   5  128.04    9.03
   2  -1   5  110.39    8.80
  -2   1  -6  263.26   16.70
   2  -1   6  270.52   17.41
   2  -1   6  250.61   16.99
   2  -1   6  274.62   17.28
   2  -1   7 1229.43   71.27
   2  -1   7 1143.06   70.63
  -2   1  -7 1167.44   70.39
   2  -1   8  289.85   19.33
   2  -1   8  313.80   20.24
  -2   1  -8  311.71   19.48
   2  -1   9  171.67   12.53
   2  -1   9  166.64   11.39
  -2   1  -9  170.68   11.48
  -2   1 -10   20.93    2.77
  -2  -1 -10   21.49    2.48
   2  -1  10   18.60    3.59
  -2   1 -11   39.36    2.73
  -2   1 -11   37.41    4.00
  -2  -1 -11   35.82    3.22
  -2   1 -11   38.99    2.70
   2  -1  11   34.44    4.95
  -2  -1 -12   38.94    6.35
  -2   1 -12   31.17    2.50
  -2   1 -12   35.52    2.51
  -2   1 -12   31.07    2.47
  -2   1 -12   27.45    3.64
  -2  -1 -12   34.19    3.09
  -2   1 -12   37.28    2.50
  -2   1 -12   36.06    2.49
   2   1  12   25.08    3.94
   2  -1  12   37.85    5.22
  -2  -1 -13   28.48    6.32
  -2   1 -13   25.23    2.01
  -2   1 -13   24.95    2.05
  -2   1 -13   23.66    2.04
  -2   1 -13   20.14    3.26
  -2  -1 -13   26.09    2.81
  -2   1 -13   26.62    2.05
   2   1  13   15.83    3.18
   2  -1  13   20.28    4.23
  -2   1 -14    6.87    1.12
  -2   1 -14    7.74    1.13
  -2  -1 -14   10.24    4.41
  -2   1 -14    8.43    2.49
  -2  -1 -14    4.41    1.70
  -2   1 -14    6.77    1.13
   2   1  14    6.49    2.54
   2   1  15   86.19    8.51
  -2   1 -15   82.93    8.80
  -2   1 -15   97.41    6.18
  -2  -1 -15   96.89    6.81
  -2   1 -15   74.52    7.73
  -2   1 -15   94.39    6.17
  -2   1 -15   92.90    6.14
   2  -1  16  232.02   15.09
  -2   1 -16  208.67   17.57
   2   1  16  206.56   17.17
  -2  -1 -16  228.04   15.07
  -2   1 -16  202.51   16.55
  -2   1 -16  249.06   14.55
  -2   1 -16  240.23   14.49
   2  -1  17  259.49   15.80
   2  -1  17  243.09   15.54
  -2   1 -17  215.93   18.14
   2   1  17  205.07   17.95
   2  -1  17  287.38   16.29
   2   1  17  220.55   15.07
   2  -1  17  234.38   15.40
  -2  -1 -17  237.15   15.65
  -2   1 -17  210.18   17.36
  -2   1 -17  257.22   15.13
  -2   1 -17  250.00   15.08
   2  -1  18   77.56    6.01
  -2   1 -18   63.93    7.79
   2   1  18   72.52    8.13
   2   1  18   64.78    5.28
   2   1  18   67.83    5.39
   2  -1  18   76.32    5.65
  -2   1 -18   61.51    7.40
  -2  -1 -18   70.33    5.84
  -2   1 -18   84.01    5.37
  -2   1 -18   82.78    5.43
   2  -1  19  203.33   13.11
  -2   1 -19  181.97   15.63
   2   1  19  198.94   16.30
   2   1  19  167.28   12.40
   2   1  19  186.30   12.48
   2  -1  19  198.20   12.75
  -2   1 -19  196.46   12.42
  -2   1 -19  220.73   12.58
  -2  -1 -19  200.90   13.03
  -2   1 -19  174.82   15.17
  -2   1 -20  252.53   19.94
  -2  -1 -20  272.75   17.28
   2   1  20  247.62   16.78
  -2   1 -20  294.84   16.83
   2  -1  20  277.36   17.39
   2   1  21   14.89    2.44
   2  -1  21   17.51    2.83
  -2  -1 -21   18.98    2.92
  -2   1 -21   15.32    2.28
   2   1  22   36.17    3.70
   2  -1  22   31.96    3.94
   2  -1  22   31.39    3.87
  -2  -1 -22   46.54    4.20
  -2  -1 -22   37.88    4.11
  -2   1 -22   40.64    3.64
  -2  -1 -23   24.58    3.18
  -2  -1 -23   20.79    3.01
   2   1  23   16.26    2.72
   2  -1  23   25.19    3.22
   2  -1  23   21.71    3.10
  -2  -1 -24   22.49    2.89
  -2  -1 -24   21.79    3.09
   2   1  24   24.90    3.07
   2  -1  24   20.78    3.13
   2   1  25   33.10    3.45
   2  -1  25   28.23    3.42
  -2  -1 -25   26.64    3.18
  -2  -1 -25   32.08    3.48
  -2   1 -25   25.82    2.69
   2   1  25   25.77    3.12
   2   1  26   44.73    4.05
   2   1  26   31.69    3.42
  -2  -1 -26   44.82    4.02
  -2  -1 -26   46.62    3.90
  -2   1 -27   11.33    1.94
   2  -1  27   10.50    1.75
  -2  -1 -27    8.19    1.75
  -2  -1 -27   11.64    2.01
  -2   1 -28   30.74    2.77
  -2  -1 -28   33.25    3.00
   2  -1  28   30.94    2.65
   2   1  29   53.78    3.88
   2   2 -29   12.81    1.59
  -2  -2  29   14.16    1.42
   2  -2 -29   14.28    1.57
  -2  -2  28   90.46    6.63
   2  -2 -28  111.99    6.92
   2   2 -28  103.24    6.84
   2  -2 -27    8.14    1.95
   2   2 -27   11.53    2.05
   2  -2 -26   15.05    2.26
  -2  -2  26   14.10    2.46
   2   2 -26   12.35    2.37
   2   2 -26   12.12    1.65
   2  -2 -25   96.24    7.14
   2  -2 -25   98.86    7.06
  -2  -2  25   90.50    6.85
  -2  -2  25  103.14    7.26
   2   2 -25   87.30    6.91
   2   2 -25   92.33    6.34
   2   2 -25   89.50    6.37
   2  -2 -24   29.48    3.65
   2  -2 -24   31.86    3.59
  -2  -2  24   35.65    3.61
  -2  -2  24   39.58    4.18
   2   2 -24   29.05    2.92
   2   2 -24   32.92    2.86
   2   2 -24   38.24    3.90
  -2  -2  23    5.67    2.15
   2   2 -23    5.56    2.45
   2   2 -23    3.67    1.39
   2   2 -23    5.61    1.37
   2  -2 -23    8.27    2.22
   2  -2 -23    4.52    2.02
   2  -2 -22   73.12    5.94
   2  -2 -22   78.01    6.12
  -2  -2  22   73.21    6.03
   2   2 -22   64.81    5.86
   2   2 -22   72.37    5.15
   2   2 -22   75.44    5.18
   2   2 -22   61.53    4.93
   2   2 -21  116.59    7.96
   2   2 -21  122.95    7.83
   2   2 -21  111.07    7.86
   2  -2 -21  113.37    8.68
   2  -2 -21  115.75    8.78
  -2  -2  21  112.31    8.79
   2   2 -21  117.14    8.75
   2  -2 -21  118.84    8.11
   2   2 -21  128.30    7.97
   2  -2 -20    6.12    2.34
   2  -2 -20    3.80    2.35
  -2  -2  20    5.42    2.41
   2   2 -20    5.91    1.57
   2   2 -20    2.79    1.15
   2   2 -20    4.08    1.33
   2   2 -20    4.78    1.41
   2  -2 -20    3.81    1.65
   2   2 -20    3.12    1.38
   2   2 -20    6.71    1.50
   2  -2 -19  366.95   23.86
   2  -2 -19  372.89   23.94
  -2  -2  19  383.90   24.04
   2   2 -19  382.59   23.08
   2   2 -19  356.89   22.86
   2   2 -19  365.87   22.94
   2   2 -19  380.45   22.97
   2  -2 -19  369.15   23.40
   2   2 -19  384.73   22.99
   2   2 -19  388.67   23.06
   2   2 -19  384.39   23.01
   2   2 -18  213.14   13.17
   2   2 -18  205.61   13.22
   2   2 -18  208.24   13.17
   2  -2 -18  233.41   14.50
   2  -2 -18  229.50   14.32
  -2  -2  18  229.84   14.42
   2   2 -18  212.87   13.28
   2   2 -18  213.60   13.18
   2   2 -18  190.88   13.04
   2   2 -18  210.13   13.17
   2  -2 -18  208.12   13.68
   2   2 -18  199.23   17.99
  -2  -2  18  201.87   16.94
   2  -2 -17  666.93   41.47
  -2  -2  17  782.96   41.87
   2   2 -17  708.78   40.69
   2   2 -17  712.06   40.61
   2   2 -17  617.26   40.52
   2   2 -17  635.35   40.53
   2   2 -17  662.05   40.60
   2   2 -17  624.53   40.52
  -2  -2  17  746.37   44.99
   2   2 -17  685.12   45.85
   2  -2 -16   23.87    3.21
   2  -2 -16   28.90    3.50
  -2  -2  16   15.62    3.18
   2   2 -16   24.52    2.39
   2   2 -16   26.87    2.36
   2   2 -16   21.49    2.18
   2   2 -16   24.30    2.29
   2   2 -16   21.48    2.27
  -2  -2  16   28.08    4.75
   2   2 -16   17.58    5.35
  -2  -2  15  127.94    8.82
   2  -2 -15  112.94    8.31
   2  -2 -15  124.73    8.49
  -2  -2  15  119.63    8.71
   2   2 -15  113.17    7.47
   2   2 -15  116.60    7.57
   2   2 -15  119.60    7.52
   2   2 -15  101.12    7.41
   2   2 -15  114.05    7.49
   2   2 -15  120.40    7.55
  -2  -2  15  116.44   10.60
   2   2 -14    8.48    1.22
  -2  -2  14    6.69    2.19
   2   2 -14    7.00    1.36
   2   2 -14    6.48    1.20
   2   2 -14    5.36    1.22
   2   2 -14    8.39    1.37
   2   2 -14    7.95    1.23
  -2  -2  14    7.76    2.30
  -2  -2  14    7.84    3.00
   2  -2 -14    8.83    2.26
   2  -2 -14    5.82    1.99
   2   2 -13   30.70    2.40
   2   2 -13   26.57    2.47
   2   2 -13   27.15    2.36
   2  -2 -13   33.67    3.41
   2  -2 -13   26.68    3.19
   2   2 -13   28.14    2.41
   2   2 -13   26.23    2.45
  -2  -2  13   29.09    4.51
   2   2 -13   32.70    5.76
   2   2 -12   15.01    1.61
   2   2 -12   11.92    1.47
   2   2 -12   12.07    1.47
   2  -2 -12   10.06    2.20
   2   2 -12   19.00    3.40
   2  -2 -12   14.06    2.27
   2   2 -12   15.41    2.86
  -2  -2  12    8.91    2.66
  -2  -2  12   16.17    3.54
   2   2 -12    7.83    3.71
   2   2 -11    6.22    1.11
   2   2 -11    4.55    1.04
   2   2 -11    5.76    2.19
   2  -2 -11    5.49    1.89
   2  -2 -11    4.80    1.82
   2   2 -11    7.49    2.16
  -2  -2  11    6.06    1.93
  -2  -2  11    3.29    1.95
   2   2 -11    5.70    3.53
  -2  -2  11    1.87    2.02
   2   2 -10   71.12    4.73
   2   2 -10   68.58    6.42
  -2  -2  10   56.85    6.22
  -2  -2  10   69.24    4.77
   2  -2 -10   63.10    5.24
   2   2 -10   74.26    7.04
   2  -2 -10   63.90    5.28
   2   2 -10   71.09    4.70
  -2  -2  10   71.29    6.66
   2   2 -10   67.81    7.96
  -2  -2  10   63.54    6.81
   2  -2  -9   12.43    2.06
   2   2  -9   13.21    3.22
   2  -2  -9   12.91    2.15
  -2  -2   9   10.34    2.74
   2   2  -9    9.93    3.59
   2   2  -9    8.20    2.47
  -2  -2   9   11.17    1.43
  -2  -2   9    6.99    2.20
   2  -2  -9    9.94    1.21
  -2  -2   9   12.33    3.08
   2   2  -8  565.31   36.60
  -2  -2   8  582.38   35.36
   2   2  -8  556.47   35.35
  -2  -2   8  554.61   35.63
  -2  -2   8  549.79   33.42
   2  -2  -8  541.83   33.23
  -2  -2   8  615.62   36.44
   2  -2  -7  549.38   33.63
  -2  -2   7  565.00   36.06
  -2  -2   7  565.85   33.84
   2   2  -7  620.69   36.99
  -2  -2   7  541.07   35.27
  -2  -2   7  548.90   36.48
   2   2  -7  593.60   35.92
  -2  -2   6 2239.97  131.57
   2  -2  -6 2170.86  129.06
  -2  -2   6 2151.87  129.21
   2   2  -6 2179.17  131.31
  -2  -2   6 2150.52  130.53
   2   2  -6 2352.01  132.23
  -2  -2   6 2216.58  132.10
   2  -2  -5  297.33   21.19
   2   2  -5  327.46   21.37
  -2  -2   5  286.61   19.71
  -2  -2   5  301.62   20.84
   2  -2  -5  304.72   18.55
  -2  -2   5  305.42   18.71
   2   2  -5  318.87   20.94
   2  -2  -4  638.50   40.69
   2   2  -4  662.57   40.59
  -2  -2   4  628.26   38.98
   2  -2  -4  638.78   37.88
  -2  -2   4  626.44   40.24
  -2  -2   4  614.11   38.01
   2   2  -4  662.15   40.49
  -2  -2   3   95.48    7.25
   2   2  -3   92.87    8.59
   2  -2  -3   97.02    6.34
  -2  -2   3   96.54    6.47
   2   2  -3  101.16    8.85
  -2   2   2    2.87    1.60
  -2  -2   2    4.97    1.55
   2   2  -2    4.07    2.21
  -2  -2   2    3.52    1.15
   2   2  -2    4.34    2.90
   2  -2  -1  216.39   15.70
   2   2  -1  261.39   15.58
  -2   2   1  221.48   14.32
   2  -2  -1  196.85   12.79
  -2  -2   1  204.27   12.94
  -2   2   1  192.96   14.81
   2   2  -1  211.71   15.86
   2  -2   0  309.91   20.68
  -2   2   0  299.66   19.55
   2  -2   0  293.27   17.88
   2   2   0  302.50   21.22
  -2   2   0  267.08   19.69
   2  -2   1   45.04    5.52
  -2   2  -1   43.54    4.91
   2  -2   1   45.02    3.30
  -2   2  -1   39.38    4.80
   2   2   1   50.17    6.69
  -2  -2  -1   47.10    3.50
   2  -2   2  160.66   11.90
  -2   2  -2  128.38   10.49
   2   2   2  155.18   12.95
  -2   2  -2  177.56   11.67
   2  -2   2  147.57    9.25
  -2  -2  -2  141.65    9.38
   2  -2   3 1550.79   97.83
   2  -2   3 1597.38   95.32
  -2  -2  -3 1602.32   97.75
  -2  -2  -3 1571.74   95.48
  -2   2  -3 1755.15   98.01
  -2   2  -3 1719.53   97.17
   2  -2   4  375.67   25.18
  -2  -2  -4  376.57   25.41
   2  -2   4  355.96   22.59
  -2  -2  -4  379.98   22.81
  -2  -2  -4  386.58   25.10
  -2   2  -4  411.25   25.60
  -2   2  -4  397.52   24.35
  -2  -2  -5  949.48   60.88
   2  -2   5  968.96   58.05
  -2  -2  -5  969.87   60.56
  -2  -2  -5  972.83   58.26
  -2   2  -5 1023.21   61.09
  -2   2  -5 1008.39   59.70
  -2  -2  -6  415.17   26.95
   2  -2   6  388.13   23.91
  -2  -2  -6  397.78   24.16
  -2  -2  -6  393.75   26.43
  -2   2  -6  423.40   27.00
  -2   2  -6  405.97   25.55
  -2  -2  -7  657.44   42.74
  -2  -2  -7  717.62   42.64
  -2  -2  -7  678.71   40.14
  -2   2  -7  675.47   43.03
  -2   2  -7  669.50   41.56
  -2  -2  -7  633.43   40.58
  -2  -2  -8   26.44    4.25
  -2  -2  -8   28.55    2.43
  -2  -2  -8   27.04    3.94
  -2   2  -8   24.53    4.64
  -2   2  -8   22.21    3.38
  -2  -2  -8   30.30    3.31
  -2  -2  -9    2.02    1.91
  -2  -2  -9    1.83    0.93
  -2  -2  -9    0.60    1.70
  -2   2  -9    0.83    2.59
  -2  -2  -9    1.40    1.75
  -2   2  -9   -0.47    1.55
  -2  -2 -10   18.91    3.01
  -2   2 -10   10.49    1.23
  -2   2 -10   17.55    4.09
  -2  -2 -10   10.61    2.33
  -2   2 -10    8.40    2.18
  -2  -2 -11    5.27    1.90
  -2   2 -11    2.33    1.84
  -2  -2 -11    2.14    1.95
  -2  -2 -11    6.49    2.20
  -2   2 -11    7.61    1.05
  -2   2 -11    2.77    2.73
   2  -2  12   36.29    3.80
   2  -2  12   30.53    3.46
  -2   2 -12   37.93    4.35
  -2  -2 -12   36.15    3.72
  -2  -2 -12   27.26    3.48
   2  -2  12   32.30    3.35
  -2   2 -12   30.77    2.50
  -2   2 -12   34.15    2.60
  -2   2 -12   38.19    5.77
  -2   2 -13   11.72    1.50
  -2   2 -13   10.54    1.31
   2  -2  13   12.24    2.58
   2  -2  13   11.06    2.33
   2  -2  13    8.27    2.24
  -2   2 -13   10.98    2.59
  -2  -2 -13   10.38    2.63
  -2  -2 -13    8.73    2.51
   2  -2  13   10.31    2.12
  -2   2 -13    6.19    3.37
  -2   2 -13   10.27    1.48
   2  -2  14  593.67   35.62
   2  -2  14  653.42   35.91
   2  -2  14  601.36   35.71
  -2  -2 -14  567.09   35.59
  -2   2 -14  478.72   36.47
  -2  -2 -14  590.32   35.65
   2  -2  14  566.49   35.29
  -2   2 -14  571.76   34.48
  -2   2 -14  564.40   34.43
  -2   2 -14  572.02   34.51
   2  -2  15   87.47    6.93
   2  -2  15  107.63    7.48
   2  -2  15   86.94    6.86
  -2  -2 -15   87.12    7.22
  -2   2 -15   83.46    8.00
  -2  -2 -15   87.69    7.13
   2  -2  15   89.62    6.80
  -2   2 -15   85.55    5.86
  -2   2 -15   81.72    5.84
  -2   2 -15   89.71    5.93
  -2   2 -15   88.83    5.91
  -2   2 -16  389.00   23.45
   2  -2  16  373.57   24.41
   2  -2  16  436.94   24.94
   2  -2  16  394.91   24.40
  -2  -2 -16  432.47   25.11
  -2   2 -16  295.80   25.47
  -2  -2 -16  396.34   24.64
   2  -2  16  407.34   24.36
  -2   2 -16  337.20   27.77
  -2   2 -16  375.78   23.45
  -2   2 -16  377.60   23.46
  -2   2 -17  161.68   10.32
   2  -2  17  156.02   11.35
   2  -2  17  167.32   11.26
  -2  -2 -17  160.83   11.42
  -2  -2 -17  159.91   11.39
   2  -2  17  155.31   11.05
  -2   2 -17  150.85   14.46
  -2   2 -17  160.72   10.34
  -2   2 -17  164.53   10.34
  -2   2 -18  386.48   23.94
  -2   2 -18  402.48   23.99
   2  -2  18  389.30   24.95
   2  -2  18  394.00   24.76
   2  -2  18  396.60   24.67
  -2   2 -18  407.64   23.98
  -2  -2 -18  375.84   24.89
  -2  -2 -18  360.16   24.84
   2  -2  19   73.84    6.42
   2  -2  19   74.17    6.21
   2   2  19   64.85    5.48
   2  -2  19   85.22    6.27
  -2   2 -19   82.38    5.55
  -2   2 -19   79.77    5.53
  -2  -2 -19   72.94    6.38
  -2  -2 -19   84.20    6.56
   2  -2  20   21.78    3.20
   2  -2  20   21.29    3.12
   2   2  20   19.71    2.42
   2  -2  20   24.93    3.07
  -2   2 -20   21.71    2.31
  -2   2 -20   20.84    2.34
  -2  -2 -20   22.81    3.30
   2  -2  21   31.49    3.67
   2  -2  21   27.58    3.34
   2   2  21   25.30    2.83
   2  -2  21   37.85    3.42
  -2   2 -21   29.90    2.85
  -2   2 -21   27.83    2.82
  -2  -2 -21   29.35    3.77
   2  -2  22   31.19    3.38
  -2  -2 -22   30.99    3.63
   2   2  22   23.26    2.79
   2  -2  22   34.68    3.74
  -2   2 -22   32.59    2.90
   2  -2  23   14.40    2.27
  -2  -2 -23   16.32    2.76
   2   2  23   17.55    2.21
   2  -2  23   19.46    2.84
  -2   2 -23   18.59    2.14
   2  -2  24   22.82    2.85
   2  -2  24   18.08    2.29
   2   2  24   18.34    2.42
   2   2  24   15.24    2.08
   2   2  24   16.39    2.11
  -2  -2 -24   19.60    2.75
  -2   2 -25   49.38    3.95
   2   2  25   48.04    3.92
   2  -2  25   44.36    3.99
   2   2  25   47.97    3.69
   2  -2  25   44.83    3.58
  -2   2 -26   10.25    1.75
   2  -2  26   11.03    1.96
  -2  -3  25    9.00    1.20
   2   3 -24   12.80    1.43
  -2  -3  24   15.19    1.79
   2   3 -23    2.76    0.81
   2   3 -23    1.84    0.82
   2  -3 -23    2.91    0.96
   2   3 -23    1.80    1.13
   2   3 -22   26.26    2.10
   2   3 -22   26.71    2.19
   2  -3 -22   24.13    2.28
   2   3 -22   20.38    2.37
  -2  -3  22   21.91    2.73
   2   3 -21   12.25    2.01
   2   3 -21   16.67    1.68
   2  -3 -21   13.20    1.94
   2   3 -21   16.60    1.68
  -2  -3  21   15.61    2.48
   2   3 -20    4.54    1.68
   2   3 -20    5.93    1.26
   2   3 -20    6.46    1.19
   2  -3 -20   11.24    1.82
   2   3 -20    7.76    1.25
  -2  -3  20    7.02    2.24
   2   3 -19   32.45    3.39
   2   3 -19   34.33    2.78
   2   3 -19   31.55    2.70
   2  -3 -19   32.66    3.35
   2   3 -19   35.98    2.76
   2   3 -19   33.98    2.72
  -2  -3  19   42.12    4.11
   2   3 -18   21.98    2.78
   2   3 -18   20.97    2.00
   2   3 -18   21.70    2.07
   2  -3 -18   22.93    2.87
   2  -3 -18   29.72    2.83
   2   3 -18   17.68    1.94
   2   3 -18   19.32    2.00
   2   3 -18   20.44    2.03
  -2  -3  18   26.33    3.19
   2   3 -17   97.08    6.70
   2   3 -17   86.74    5.90
   2   3 -17   88.51    5.87
   2  -3 -17   98.55    6.63
  -2  -3  17   89.51    7.03
   2  -3 -17   81.25    6.60
   2   3 -17   82.58    5.83
   2   3 -17   83.82    5.82
   2   3 -17   88.19    5.84
   2   3 -16   78.44    5.88
   2   3 -16   78.21    5.77
   2   3 -16   85.16    5.91
   2  -3 -16   92.82    6.62
   2  -3 -16   77.87    6.53
  -2  -3  16  100.02    7.44
   2   3 -16   95.11    5.98
   2   3 -16   92.92    6.02
   2   3 -16   94.38    5.95
   2   3 -15   66.75    5.00
   2   3 -15   73.57    5.15
   2  -3 -15   85.37    5.99
   2  -3 -15   72.81    5.94
  -2  -3  15   77.96    6.34
   2   3 -15   73.00    5.10
   2   3 -15   77.90    5.15
   2   3 -15   76.48    5.14
   2   3 -14   96.33    6.43
   2   3 -14  101.68    6.58
   2  -3 -14  110.10    7.31
   2  -3 -14   95.58    7.27
   2   3 -14  101.61    6.54
   2   3 -14   98.46    6.50
   2   3 -14   88.80    6.37
   2   3 -13  281.90   16.94
   2   3 -13  303.01   17.10
   2  -3 -13  270.92   17.67
   2  -3 -13  271.83   17.77
   2   3 -13  276.25   17.02
   2   3 -13  254.62   16.86
   2   3 -12  606.70   36.63
   2   3 -12  630.97   36.76
   2   3 -12  590.64   36.57
  -2  -3  12  628.45   36.94
   2  -3 -12  594.71   37.34
   2   3 -11   80.96    5.25
   2   3 -11   79.68    5.17
  -2  -3  11   76.38    5.26
   2   3 -11   72.89    9.59
   2   3 -11   72.02    5.06
   2  -3 -11   66.93    5.78
  -2  -3  11   80.19    5.63
   2  -3 -11   62.85    5.03
   2   3 -10  241.54   14.32
   2   3 -10  240.38   14.27
   2   3 -10  209.68   19.46
  -2  -3  10  245.02   14.51
   2  -3 -10  212.54   14.82
   2   3 -10  229.09   17.59
  -2  -3  10  240.10   14.80
   2  -3 -10  224.64   14.91
   2  -3 -10  202.10   14.26
   2   3  -9  270.38   15.81
   2   3  -9  248.30   20.93
  -2  -3   9  269.26   16.04
  -2  -3   9  266.47   16.76
   2  -3  -9  239.40   16.25
   2   3  -9  264.53   19.29
  -2  -3   9  246.29   19.43
   2  -3  -9  250.13   16.36
   2  -3  -9  233.45   15.82
  -2   3   8  409.57   33.17
  -2  -3   8  515.33   29.58
  -2  -3   8  484.24   32.59
   2   3  -8  459.43   34.22
  -2  -3   8  471.69   30.12
   2   3  -8  543.68   33.38
   2  -3  -8  491.05   29.81
   2  -3  -8  465.09   29.39
  -2  -3   8  472.28   33.30
  -2  -3   7   66.36    4.70
  -2  -3   7   53.18    6.60
   2   3  -7   39.78    7.54
  -2  -3   7   58.33    5.15
   2   3  -7   60.97    7.45
   2  -3  -7   57.95    4.84
  -2  -3   7   52.42    7.19
   2  -3  -7   60.87    4.57
   2   3  -6   23.73    4.19
  -2  -3   6   26.93    2.67
  -2  -3   6   25.44    4.49
   2   3  -6   27.58    5.35
  -2  -3   6   28.88    3.31
   2   3  -6   23.12    2.35
  -2  -3   6   23.62    4.96
   2  -3  -6   24.52    2.67
   2  -3  -6   24.37    2.87
   2  -3  -5   74.91    5.68
  -2  -3   5   88.29    9.21
   2  -3  -5   68.71    5.48
  -2  -3   5   71.19    8.15
  -2  -3   5   83.64    5.70
   2   3  -5   62.59    7.65
  -2  -3   5   73.83    5.95
  -2  -3   5   79.37    6.10
   2  -3  -4   18.63    2.60
   2   3  -4   24.17    4.55
  -2  -3   4   18.35    2.32
   2  -3  -4   20.44    2.18
  -2  -3   4   19.60    4.05
  -2  -3   4   27.26    3.03
  -2  -3   4   25.70    2.90
   2  -3  -4   20.65    2.50
   2  -3  -4   18.31    2.48
  -2  -3   4   16.42    4.55
   2  -3  -3    0.97    1.59
  -2  -3   3   -0.23    1.23
  -2  -3   3    3.74    2.35
   2   3  -3    3.70    3.05
  -2  -3   3    1.74    1.85
  -2  -3   3   -0.58    1.64
  -2  -3   3    0.32    1.65
   2  -3  -3    0.67    1.42
  -2  -3   3    1.09    2.49
   2  -3  -3    1.56    1.37
   2  -3  -2    2.31    1.46
   2  -3  -2    4.49    1.42
  -2  -3   2    7.71    2.07
  -2  -3   2    3.58    1.69
  -2  -3   2    4.67    2.84
   2   3  -2    3.94    2.90
  -2  -3   2    3.26    1.30
   2  -3  -2    4.01    1.69
   2  -3  -1   39.50    3.77
  -2  -3   1   49.67    6.23
   2  -3  -1   41.19    3.37
  -2  -3   1   37.41    3.51
   2   3  -1   50.78    6.93
  -2  -3   1   39.47    3.96
  -2  -3   1   44.04    3.90
  -2  -3   1   39.26    3.79
  -2  -3   1   38.65    6.26
   2  -3  -1   39.82    3.47
   2  -3  -1   39.66    3.61
   2  -3   0   48.86    4.60
   2  -3   0   55.96    4.24
   2   3   0   49.16    7.28
  -2  -3   0   64.34    8.04
  -2  -3   0   59.17    4.67
  -2  -3   0   57.86    4.98
  -2  -3  -1   91.23   10.36
   2  -3   1  106.15    7.69
   2  -3   1  106.77    7.21
   2   3   1   96.54   10.82
   2  -3   1   99.52    7.41
  -2  -3  -1  114.48    7.62
  -2  -3  -1  114.26    7.90
  -2  -3  -2   77.06    5.96
  -2  -3  -2   61.72    7.83
   2   3   2   74.55    9.26
   2  -3   2   75.46    5.38
  -2  -3  -2   76.40    5.57
  -2  -3  -2   78.29    5.67
   2  -3   2   70.04    5.68
   2  -3   2   74.33    5.57
  -2  -3  -2   75.85    8.74
   2  -3   2   79.15    6.07
  -2  -3  -3   42.95    4.06
  -2  -3  -3   51.77    3.88
   2   3   3   41.24    6.87
  -2  -3  -3   39.21    5.67
   2  -3   3   41.69    3.99
  -2  -3  -3   47.45    3.86
  -2  -3  -3   39.20    6.04
   2  -3   3   43.41    3.84
   2  -3   3   45.32    4.31
  -2  -3  -4   10.01    2.02
  -2  -3  -4   12.33    1.83
   2  -3   4   12.56    2.18
  -2  -3  -4    9.95    2.82
   2  -3   4   10.78    2.39
   2  -3   4   14.78    1.98
  -2  -3  -4    9.44    3.52
   2   3   4   14.23    4.74
  -2  -3  -4   10.40    1.70
  -2  -3  -5    3.30    1.25
   2  -3   5    3.90    1.84
   2  -3   5    2.73    2.02
  -2  -3  -5    6.26    2.45
  -2  -3  -5    1.03    2.35
   2  -3   5    5.09    1.44
  -2  -3  -5    3.12    1.29
   2   3   5    4.05    4.09
  -2  -3  -6   66.99    7.28
   2   3   6   72.23    9.51
  -2  -3  -6   65.52    4.80
   2  -3   6   57.88    5.30
   2  -3   6   62.91    5.39
   2  -3   6   63.04    4.71
  -2  -3  -6   54.70    7.43
  -2   3  -6   52.87    7.80
   2   3   7  605.64   42.36
  -2  -3  -7  630.13   36.19
  -2  -3  -7  623.79   39.53
   2  -3   7  579.50   36.58
  -2   3  -7  568.39   38.02
   2  -3   7  585.99   36.68
  -2  -3  -7  552.67   39.53
   2  -3   7  589.83   35.96
  -2   3  -7  610.54   41.50
   2   3   8  236.66   21.04
  -2  -3  -8  255.26   15.00
   2  -3   8  230.89   15.46
  -2   3  -8  178.69   16.27
   2  -3   8  256.20   15.72
   2  -3   8  240.87   15.55
   2  -3   8  224.03   14.70
  -2  -3  -8  253.14   15.23
  -2   3  -8  218.06   19.65
   2   3   9  457.52   32.27
  -2  -3  -9  432.44   24.56
   2  -3   9  406.11   25.15
  -2   3  -9  346.28   26.32
   2  -3   9  400.96   25.36
   2  -3   9  412.19   25.26
  -2   3  -9  419.59   30.16
  -2  -3  -9  408.07   24.70
   2  -3   9  370.81   24.24
   2  -3  10   74.89    5.95
  -2  -3 -10   75.05    5.13
   2  -3  10   65.80    5.87
   2  -3  10   71.93    5.99
   2   3  10   65.21    5.60
   2  -3  11  387.35   24.04
   2   3  11  367.18   23.92
  -2  -3 -11  371.76   23.19
   2  -3  11  411.31   24.25
   2  -3  11  382.25   24.16
   2   3  12  211.16   13.46
  -2   3 -12  195.90   12.40
   2  -3  12  197.10   13.36
   2  -3  12  200.08   13.51
   2  -3  13  143.13    8.82
  -2   3 -13   99.75    6.98
   2   3  13  138.14    8.57
  -2   3 -13  100.04    7.01
   2  -3  14    4.79    2.17
  -2   3 -14    6.31    1.09
   2   3  14    1.99    1.98
  -2   3 -14    6.71    1.17
   2  -3  15   33.97    3.67
  -2   3 -15   32.94    2.66
  -2   3 -15   30.94    2.70
  -2   3 -15   34.72    2.75
   2   3  15   36.01    3.67
   2  -3  16  101.83    7.76
  -2   3 -16  106.97    7.02
  -2   3 -16  109.28    7.07
  -2   3 -16  107.03    7.05
   2   3  16  118.94    8.03
   2  -3  17   15.10    2.26
   2   3  17    8.30    2.11
  -2   3 -17   11.69    1.45
  -2   3 -17    9.78    1.47
  -2   3 -17   12.52    1.49
  -2   3 -18   43.58    3.19
   2   3  18   35.62    3.74
  -2   3 -18   39.18    3.14
   2  -3  18   47.14    4.08
   2  -3  18   42.68    3.73
   2  -3  19   56.89    4.13
  -2  -3 -19   49.50    4.09
  -2   3 -19   49.78    3.67
   2   3  19   48.05    4.22
  -2   3 -19   50.27    3.66
   2  -3  19   55.62    4.48
  -2   3 -19   47.08    3.91
   2  -3  20   12.34    2.18
   2  -3  20    9.72    1.61
  -2   3 -20   11.19    1.42
  -2   3 -20   12.48    1.45
  -2  -3 -20   13.28    1.80
  -2   3 -20    9.84    1.59
   2   3  20   16.01    1.94
   2   3  21    1.93    1.14
  -2   3 -21    2.28    0.86
  -2   3 -21    0.88    1.00
   2  -3  21    0.77    1.40
  -2  -3 -21    2.66    1.04
  -2   3 -22    2.65    0.99
   2  -3  22    4.43    1.29
  -2  -3 -22    3.42    0.85
   2  -3  23   23.39    1.94
  -2   3 -23   16.74    1.54
   2  -4 -18    3.54    0.84
   2  -4 -17    2.18    0.93
  -2  -4  16   16.96    1.82
   2   4 -15   30.66    2.25
  -2  -4  15   35.58    2.79
   2   4 -14   35.13    2.57
   2  -4 -14   40.46    3.14
   2   4 -14   35.22    2.58
  -2  -4  14   35.49    3.07
  -2  -4  14   41.69    2.97
   2   4 -13   18.31    1.72
   2   4 -13   26.54    1.91
   2  -4 -13   22.38    2.29
   2   4 -13   21.99    1.85
  -2  -4  13   21.04    2.16
  -2  -4  13   20.12    2.46
   2   4 -12   61.39    3.99
   2   4 -12   57.18    3.97
   2   4 -12   60.25    4.00
   2  -4 -12   55.10    4.42
  -2  -4  12   57.35    4.51
  -2  -4  12   71.95    4.73
   2   4 -11  112.84    7.38
   2   4 -11  120.26    7.41
   2  -4 -11  124.04    8.00
  -2  -4  11  118.88    7.86
   2   4 -10   72.85    4.82
   2   4 -10   82.90    4.90
   2  -4 -10   70.54    5.32
  -2  -4  10   71.85    4.92
  -2  -4  10   63.53    5.18
   2   4  -9   40.37    2.93
  -2  -4   9   38.78    3.09
   2  -4  -9   37.17    3.36
   2   4  -9   41.55    2.92
  -2  -4   9   39.16    3.40
   2  -4  -8   31.94    3.15
  -2  -4   8   34.22    2.95
   2   4  -8   36.66    2.71
  -2  -4   8   37.28    3.21
  -2  -4   7    0.87    1.23
   2  -4  -7    0.76    1.34
   2   4  -7    2.97    0.89
  -2  -4   7    2.63    1.29
   2  -4  -6    4.48    1.40
  -2  -4   6    8.61    1.65
   2   4  -6    4.99    1.00
  -2  -4   6    6.98    1.57
   2   4  -5    7.15    1.17
  -2  -4   5    7.40    1.26
  -2  -4   5    5.78    1.55
   2  -4  -5    5.30    1.43
  -2  -4   4    1.89    0.91
  -2  -4   4    2.68    1.34
  -2  -4   4   -0.62    1.44
  -2  -4   3   18.73    2.19
  -2  -4   3   17.82    1.96
   2   4  -2    6.64    1.10
  -2  -4   2    5.93    1.30
  -2  -4   2    8.97    1.55
   2   4  -1   -0.14    0.87
  -2  -4   1    0.73    0.90
  -2  -4   1    0.58    1.17
  -2  -4   1    1.53    1.62
  -2  -4   0    9.28    1.52
   2   4   0    8.34    1.28
  -2  -4   0    7.13    1.97
   2   4   1   -0.31    1.01
  -2  -4  -1    0.85    1.51
  -2  -4  -2   13.40    2.03
   2   4   2   12.25    1.65
  -2  -4  -2   11.77    1.62
  -2  -4  -3   18.18    2.27
   2   4   3   17.21    1.99
  -2  -4  -3   24.12    2.12
  -2  -4  -4    9.63    1.68
  -2  -4  -4    7.78    1.27
   2   4   4    7.09    1.45
  -2  -4  -5    2.08    1.22
  -2  -4  -5    0.70    1.14
   2  -4   5    1.05    1.29
   2   4   5    2.37    1.28
   2   4   6    8.41    1.51
  -2  -4  -6    6.47    1.42
  -2  -4  -6    8.93    1.64
   2  -4   6    9.92    1.65
   2   4   7   48.40    4.06
  -2  -4  -7   53.68    4.04
  -2  -4  -7   51.78    3.78
   2  -4   7   49.61    3.92
   2   4   8   10.89    1.94
  -2  -4  -8   10.43    1.33
  -2  -4  -8    8.85    1.74
   2  -4   8    9.12    1.67
   2   4   9   81.04    5.77
  -2  -4  -9   89.76    5.75
  -2  -4  -9   70.55    5.02
   2  -4   9   79.18    5.51
   2   4  10   46.01    4.06
  -2  -4 -10   49.68    3.84
   2  -4  10   46.30    3.59
   2   4  11    5.10    1.42
  -2  -4 -11    0.81    1.27
  -2   4 -11    1.62    0.67
   2  -4  11    3.55    1.14
   2   4  12   37.60    3.27
  -2  -4 -12   42.24    3.21
   2   4  12   37.41    3.35
   2  -4  12   37.83    2.89
  -2  -4 -13   22.38    2.19
   2   4  13   22.37    2.11
  -2  -4 -14    1.76    1.10
  -3   0  32    0.85    0.89
  -3   0  31   15.30    1.94
  -3   0  30    0.19    1.42
  -3   0  30    1.51    1.30
   3   0 -30   -0.60    1.13
  -3   0  29   34.32    3.20
  -3   0  29   31.82    3.05
   3   0 -29   27.71    2.83
   3   0 -29   28.74    2.98
  -3   0  28   -0.49    1.52
   3   0 -28    0.68    1.43
   3   0 -28    0.50    1.45
  -3   0  27  109.77    7.95
   3   0 -27  110.66    7.89
  -3   0  26    1.16    1.91
   3   0 -26   -1.06    1.90
  -3   0  25   22.17    2.94
   3   0 -25   19.28    2.98
  -3   0  24    1.50    1.78
   3   0 -24    0.60    2.05
  -3   0  23   96.06    7.17
   3   0 -23   95.52    7.29
   3   0 -23   93.44    9.83
   3   0 -22   -1.19    2.06
   3   0 -22   -0.92    2.31
   3   0 -21   82.61    8.70
   3   0 -21   89.12    6.75
   3   0 -20    0.76    2.09
  -3   0  20    1.85    2.53
   3   0 -20    1.89    1.76
  -3   0  19    4.28    2.92
   3   0 -19    8.91    2.63
   3   0 -19    7.50    1.52
  -3   0  18   -3.92    2.30
   3   0 -18    1.22    2.06
   3   0 -18    0.68    1.19
   3   0 -18    0.18    1.33
  -3   0  17   80.56    8.42
   3   0 -17   76.01    7.82
   3   0 -17   73.55    7.59
   3   0 -17   99.34    6.38
   3   0 -17  105.12    6.37
  -3   0  16    1.32    2.28
   3   0 -16    2.05    1.90
   3   0 -16    1.41    1.84
   3   0 -16    0.39    0.87
   3   0 -16   -0.42    1.03
  -3   0  15  383.64   24.65
   3   0 -15  335.85   23.76
   3   0 -15  333.89   23.43
   3   0 -15  383.58   22.20
   3   0 -15  364.63   22.12
  -3   0  14    2.25    2.59
   3   0 -14    1.38    2.08
   3   0 -14    0.71    1.51
   3   0 -14    1.88    1.05
   3   0 -14    1.99    0.94
  -3   0  13 3534.62  206.82
   3   0 -13 3451.10  206.34
   3   0 -13 3438.59  205.60
  -3   0  12   -0.93    1.90
   3   0 -12    0.80    1.82
   3   0 -12   -0.26    1.20
   3   0 -12    0.76    0.72
   3   0 -11  352.01   22.75
  -3   0  11  379.32   23.21
   3   0 -11  371.23   22.05
   3   0 -11  338.96   21.68
   3   0 -10    0.34    1.87
  -3   0  10    0.39    2.11
   3   0 -10   -0.18    0.99
   3   0 -10    1.57    0.94
  -3   0   9 1200.55   70.31
   3   0  -9 1124.84   69.92
   3   0  -9 1147.07   69.09
   3   0  -9 1177.50   69.14
   3   0  -8    0.58    1.86
   3   0  -8   -0.15    0.96
   3   0  -8    0.14    0.79
   3   0  -7   97.85    6.36
   3   0  -6   -0.29    1.90
   3   0  -6    1.11    0.84
   3   0  -5  616.93   36.79
   3   0  -4    0.28    1.04
   3   0  -3 1826.21  108.20
   3   0  -2    0.49    1.04
   3   0  -1  143.39    9.06
   3   0   0    0.99    1.10
  -3   0  -1  877.97   50.13
   3   0   1  803.71   49.94
  -3   0  -2   -0.88    1.42
  -3   0  -3  642.85   38.86
  -3   0  -4   -0.22    1.50
   3   0   5   26.60    2.26
  -3   0  -5   23.03    2.89
  -3   0  -6   -0.85    1.85
   3   0   6    0.85    0.88
   3   0   7 1820.74  106.27
  -3   0  -7 1728.03  107.15
  -3   0  -8    2.60    2.03
   3   0   8    0.60    0.76
  -3   0  -9  263.50   17.55
  -3   0 -10    3.17    2.32
   3   0  10    1.47    2.13
  -3   0 -11 2457.03  149.06
  -3   0 -11 2499.19  147.10
   3   0  11 2469.87  149.20
  -3   0 -12   -0.13    0.99
  -3   0 -12    0.57    2.43
   3   0  12   -1.18    1.94
  -3   0 -13   33.10    5.04
  -3   0 -13   40.15    3.10
   3   0  13   33.32    4.88
  -3   0 -14   -0.66    1.17
  -3   0 -14    2.85    2.47
   3   0  14    0.73    2.26
  -3   0 -15   44.54    6.00
   3   0  15   50.77    6.31
  -3   0 -16   -3.57    3.10
   3   0  16   -1.78    2.44
  -3   0 -17   20.86    4.69
   3   0  17   16.58    2.07
   3   0  17   25.58    4.59
   3   0  18    0.44    1.24
  -3   0 -18    0.88    1.22
  -3   0 -18    1.10    3.00
   3   0  18    1.09    2.60
   3   0  19   59.69    4.98
  -3   0 -19   63.26    5.01
   3   0  20   -0.25    1.28
   3   0  20    0.26    1.49
  -3   0 -20   -0.51    1.54
   3   0  21   45.42    4.31
  -3   0 -21   48.54    4.26
   3   0  21   52.66    4.63
   3   0  22    1.13    1.73
  -3   0 -22   -0.27    1.60
   3   0  22   -2.87    2.25
   3   0  23   47.83    4.64
  -3   0 -23   56.48    4.64
   3   0  23   60.02    5.19
   3   0  24   -0.84    1.72
  -3   0 -24   -1.53    1.62
   3   0  24    0.33    2.33
  -3   0 -25   64.31    5.04
   3   0  25   63.74    5.24
   3   0  26    2.17    1.59
  -3   0 -27   59.67    4.70
   3   0  27   65.79    4.78
   3   0  27   55.50    4.76
  -3   0 -28   -1.26    1.22
   3   0  28   -1.92    1.52
   3   0  29    5.50    1.41
   3   0  30   -0.11    0.91
   3  -1 -32    8.95    1.14
   3   1 -31   12.61    1.57
  -3   1  31   14.53    1.72
   3   1 -31   16.00    1.55
   3   1 -30   20.52    1.95
  -3  -1  30   15.25    1.99
   3   1 -30   14.21    1.97
  -3  -1  30   15.86    2.13
   3   1 -30   17.96    2.05
   3  -1 -29   14.59    2.07
  -3  -1  29   21.79    2.42
  -3  -1  29   15.34    2.41
   3   1 -29   13.32    2.24
   3  -1 -28   33.67    3.36
  -3  -1  28   36.19    3.61
   3   1 -28   33.16    3.52
   3  -1 -27   19.65    2.70
  -3  -1  27   21.84    2.95
  -3  -1  27   15.34    2.67
   3   1 -27   21.52    2.95
   3  -1 -26   17.93    2.79
   3  -1 -26   21.24    3.01
  -3  -1  26   25.41    3.17
  -3  -1  26   20.22    3.17
   3   1 -26   24.06    3.19
   3  -1 -25   41.86    4.24
   3  -1 -25   44.85    4.53
  -3  -1  25   47.15    4.46
  -3  -1  25   37.27    4.39
   3   1 -25   51.66    4.64
   3  -1 -24   20.53    3.08
  -3  -1  24   15.76    3.01
   3   1 -24   17.75    2.26
  -3  -1  24   20.98    3.11
   3   1 -24   15.95    2.91
   3   1 -23   72.94    6.39
   3  -1 -23   92.13    6.55
  -3  -1  23   81.77    6.40
   3  -1 -23   63.61    5.78
  -3  -1  23   79.87    6.47
   3   1 -23   81.11    5.71
   3   1 -23   74.68    5.52
   3   1 -22   31.28    3.71
   3  -1 -22   22.22    3.30
   3   1 -22   27.82    4.39
  -3  -1  22   19.84    3.24
  -3  -1  22   20.16    4.75
   3  -1 -22   30.32    3.07
  -3  -1  22   25.91    3.43
   3   1 -22   28.71    2.62
   3   1 -22   26.45    2.70
   3   1 -21   30.90    3.66
   3   1 -21   34.48    2.90
   3   1 -21   32.21    2.76
  -3  -1  21   35.14    5.77
   3  -1 -21   27.10    3.11
   3   1 -21   39.45    6.08
  -3  -1  21   29.33    3.57
   3   1 -21   25.96    4.22
   3  -1 -21   31.01    3.59
  -3  -1  21   22.94    3.41
   3   1 -20    6.59    1.37
   3   1 -20    7.84    1.64
   3   1 -20    7.54    1.43
  -3  -1  20    6.43    3.37
   3   1 -20    4.14    3.94
   3  -1 -20    3.88    1.59
  -3  -1  20    7.75    2.19
   3   1 -20    7.75    2.52
   3  -1 -20    6.72    2.04
  -3  -1  20   10.24    2.44
   3   1 -19    9.39    1.64
   3   1 -19    8.58    1.32
   3   1 -19    8.34    1.43
   3   1 -19    9.85    1.55
   3   1 -19   -0.99    4.14
   3  -1 -19    6.23    1.73
  -3  -1  19    2.01    2.57
  -3  -1  19    7.01    2.05
  -3  -1  19   11.71    2.41
   3   1 -19    8.84    2.49
   3  -1 -19   12.10    2.11
  -3  -1  18  260.00   21.12
   3   1 -18  294.17   21.58
   3   1 -18  287.71   17.77
   3   1 -18  296.88   17.71
   3   1 -18  281.63   17.79
   3   1 -18  307.38   17.68
  -3  -1  18  283.09   18.57
   3   1 -18  254.52   19.35
   3  -1 -18  272.95   18.21
   3   1 -18  294.79   17.75
   3   1 -17  101.89    6.72
   3   1 -17   97.91    6.52
   3   1 -17  105.55    6.62
   3   1 -17  105.03    6.70
   3   1 -17   79.89    7.82
   3  -1 -17   99.10    7.10
   3   1 -17  102.41    9.91
  -3  -1  17   99.03    9.71
   3   1 -17  102.60    6.68
   3   1 -17  104.27    6.66
   3   1 -16  245.52   15.81
   3   1 -16  256.77   15.68
   3   1 -16  281.24   15.79
   3   1 -16  259.00   15.83
   3   1 -16  250.24   17.37
   3  -1 -16  253.36   16.23
   3   1 -16  261.72   19.20
   3   1 -16  243.65   15.79
   3   1 -16  265.68   15.79
   3   1 -15   32.21    2.34
   3   1 -15   22.49    2.01
   3   1 -15   23.04    1.92
   3   1 -15   26.10    2.22
   3  -1 -15   24.47    2.50
   3   1 -15   19.66    3.38
   3   1 -15   30.55    4.74
   3   1 -15   26.94    2.07
   3   1 -15   21.54    2.05
   3   1 -15   24.29    2.14
   3   1 -14  357.38   22.05
   3   1 -14  343.45   22.05
   3   1 -14  359.64   22.05
   3   1 -14  382.39   22.06
   3   1 -14  371.43   22.07
   3   1 -14  346.42   23.45
   3  -1 -14  405.84   22.71
   3   1 -14  390.57   25.31
   3   1 -13   71.46    7.13
  -3   1  13   62.98    5.57
   3  -1 -13   62.29    5.24
   3   1 -13   63.44    4.21
   3   1 -13   65.39    4.23
   3   1 -13   61.21    4.17
   3   1 -13   65.85    4.23
   3  -1 -13   58.39    4.52
   3   1 -13   63.71    5.59
   3   1 -13   65.72    4.28
   3   1 -13   59.90    4.20
  -3   1  12    3.93    1.61
   3   1 -12    7.21    3.07
   3  -1 -12    3.39    1.41
   3   1 -12    6.21    0.93
   3   1 -12    4.83    0.89
   3   1 -12    3.91    0.87
   3   1 -12    4.52    0.92
   3   1 -12    5.06    0.99
   3   1 -12    4.85    1.74
   3  -1 -12    7.19    1.25
   3   1 -11  774.59   47.94
  -3   1  11  797.87   47.62
   3   1 -11  819.22   49.30
   3  -1 -11  825.94   48.12
   3  -1 -11  722.84   47.79
   3   1 -10  453.66   27.33
  -3  -1  10  449.34   28.04
   3   1 -10  475.24   28.36
  -3   1  10  413.68   26.55
   3   1 -10  404.41   26.97
   3  -1 -10  437.00   27.31
   3  -1 -10  422.24   27.12
   3   1  -9  778.30   43.33
   3   1  -9  702.17   42.88
   3  -1  -9  693.90   43.14
   3  -1  -9  677.18   42.97
  -3   1   9  667.84   42.20
  -3  -1   9  729.65   43.69
   3   1  -8  214.78   13.17
   3  -1  -8  187.36   13.21
   3  -1  -8  192.67   13.21
  -3   1   8  186.97   12.24
   3  -1  -7  155.46   11.27
   3   1  -7  169.66   11.21
   3  -1  -7  164.45   11.28
  -3   1   7  153.41   10.18
   3   1  -7  177.18   11.88
   3   1  -6    0.67    1.84
   3  -1  -6   -0.74    1.92
   3   1  -6    0.68    1.73
  -3   1   6   -0.23    0.72
   3   1  -6   -0.84    2.33
   3  -1  -6    0.69    1.84
   3  -1  -5   94.78    7.45
   3  -1  -5   96.09    7.45
   3   1  -5  107.86    7.87
   3   1  -5  101.27    7.51
   3   1  -5   87.05    7.35
   3  -1  -4  191.90   13.38
   3   1  -4  208.45   13.65
   3   1  -4  199.77   13.43
   3   1  -4  208.31   13.73
   3  -1  -4  187.02   13.40
   3   1  -3  286.06   18.44
   3  -1  -3  249.94   18.03
   3   1  -3  314.86   18.55
   3   1  -3  272.22   18.04
   3   1  -2   11.42    3.09
   3  -1  -2   15.67    2.73
   3   1  -2   18.92    2.83
  -3   1   1  284.18   16.98
   3  -1  -1  290.06   17.08
   3  -1  -1  271.99   18.12
   3  -1  -1  261.77   16.70
   3  -1  -1  310.88   18.26
  -3   1   0   59.85    4.38
   3  -1   0   66.16    4.58
   3  -1   0   64.88    5.46
   3  -1   0   64.04    4.35
   3  -1   1  278.78   16.36
   3  -1   1  276.57   17.31
  -3   1  -1  241.35   15.90
  -3   1  -1  285.37   16.25
   3  -1   1  264.54   16.31
   3  -1   1  254.68   17.30
  -3   1  -2  169.70   10.47
   3  -1   2  176.15   11.53
   3  -1   2  154.33   11.34
   3  -1   2  155.58   10.64
  -3   1  -3   26.46    2.43
   3  -1   3   19.17    3.00
   3  -1   3   25.24    3.14
   3  -1   3   20.79    2.54
  -3   1  -4   64.52    4.64
   3  -1   4   53.60    5.19
   3  -1   4   62.31    4.96
   3  -1   4   56.99    5.21
  -3   1  -5  231.08   14.02
   3  -1   5  217.33   14.57
   3  -1   5  208.06   14.31
   3  -1   5  202.57   14.33
  -3   1  -6  689.94   43.78
   3  -1   6  746.91   44.50
   3  -1   6  747.11   44.53
   3  -1   6  730.21   44.35
  -3   1  -7  191.40   12.25
   3  -1   7  185.73   12.69
   3  -1   7  175.77   12.88
   3  -1   7  181.23   12.54
  -3   1  -8  277.56   18.51
   3  -1   8  295.88   18.89
   3  -1   8  301.63   19.48
   3  -1   8  288.17   18.74
  -3   1  -9  610.09   38.35
   3  -1   9  614.03   38.34
   3  -1   9  659.67   39.48
  -3   1 -10  288.62   17.89
  -3  -1 -10  304.67   18.45
  -3   1 -10  304.75   19.46
   3  -1  10  342.45   20.86
  -3   1 -11  269.05   16.51
  -3   1 -11  277.64   16.54
  -3  -1 -11  286.82   17.12
  -3   1 -11  249.98   18.07
  -3   1 -11  273.31   16.51
   3  -1  11  261.82   19.20
  -3   1 -12   34.51    2.54
  -3   1 -12   36.02    2.56
  -3  -1 -12   30.43    3.10
  -3   1 -12   34.51    4.12
  -3   1 -12   31.62    2.51
   3  -1  12   37.09    5.19
  -3   1 -13   75.04    4.89
  -3   1 -13   71.45    4.90
  -3   1 -13   79.10    6.93
  -3  -1 -13   64.16    5.44
  -3   1 -13   75.80    4.91
   3  -1  13   82.75    8.11
   3   1  13   63.31    6.88
   3   1  14  173.89   13.58
   3  -1  14  176.91   14.61
  -3   1 -14  177.48   11.01
  -3   1 -14  175.26   11.02
  -3  -1 -14  182.39   11.67
  -3   1 -14  158.59   13.00
   3  -1  15  280.30   21.05
   3   1  15  229.99   19.35
  -3  -1 -15  287.25   17.63
  -3   1 -15  264.68   19.35
  -3   1 -15  277.01   16.97
  -3   1 -15  280.03   16.96
   3  -1  16   35.70    3.56
   3  -1  16   31.93    3.36
  -3   1 -16   31.05    5.37
   3   1  16   31.99    4.98
   3   1  16   36.14    3.07
   3  -1  16   46.90    4.08
   3  -1  16   34.97    3.32
   3  -1  16   31.29    3.34
  -3   1 -16   37.17    5.09
  -3  -1 -16   40.38    3.69
  -3   1 -16   36.63    3.03
  -3   1 -16   35.95    3.02
   3   1  17    4.17    1.27
   3  -1  17    6.09    2.04
   3  -1  17    5.70    1.76
  -3   1 -17    5.69    2.98
   3   1  17    8.93    2.96
   3  -1  17    5.06    2.26
   3  -1  17    5.19    1.62
  -3  -1 -17    8.82    2.17
  -3   1 -17    7.37    2.86
  -3   1 -17    7.26    1.49
  -3   1 -17    4.20    1.45
   3  -1  18   46.01    4.39
   3  -1  18   60.12    4.83
  -3   1 -18   41.74    6.42
   3   1  18   51.92    6.61
   3   1  18   50.39    4.18
   3   1  18   46.90    4.07
   3  -1  18   46.39    4.19
  -3   1 -18   38.56    6.00
  -3  -1 -18   49.31    4.63
  -3   1 -18   61.87    4.21
  -3   1 -18   51.77    4.08
   3  -1  19   87.45    6.88
  -3   1 -19   78.95    9.03
   3   1  19   78.09    9.04
   3  -1  19   80.03    6.43
  -3   1 -19   78.39    9.05
  -3  -1 -19   99.77    6.97
  -3   1 -19   98.77    6.38
   3   1  19   85.67    6.39
   3   1  19   86.25    6.38
   3   1  20   13.68    2.19
  -3  -1 -20   12.97    2.41
  -3  -1 -20   12.06    2.52
   3  -1  20   12.70    2.16
  -3   1 -20   11.82    2.15
   3  -1  20   16.86    2.75
   3   1  20   10.58    1.87
   3   1  21    3.14    1.79
   3  -1  21    7.36    2.33
   3   1  21    3.50    1.48
  -3  -1 -21    4.85    1.90
  -3  -1 -21    6.28    2.21
  -3   1 -21    5.44    1.79
   3   1  22   34.55    3.57
   3   1  22   28.18    3.08
   3  -1  22   31.18    3.76
   3  -1  22   34.28    3.79
   3   1  22   40.64    3.86
  -3  -1 -22   31.86    3.64
  -3  -1 -22   39.02    3.91
   3   1  23   40.02    3.77
   3  -1  23   38.39    3.93
   3   1  23   36.59    3.32
   3  -1  23   37.67    4.01
   3   1  23   28.77    3.51
  -3  -1 -23   35.99    3.72
  -3  -1 -23   30.19    3.67
  -3  -1 -24   44.35    4.39
  -3  -1 -24   50.50    4.38
   3   1  24   51.03    4.43
   3   1  24   48.57    4.33
   3  -1  24   41.83    4.37
   3  -1  24   53.92    4.64
  -3  -1 -25   68.04    5.56
  -3  -1 -25   61.14    5.31
   3   1  25   81.74    5.79
   3   1  25   71.11    5.42
   3  -1  25   64.61    5.56
   3  -1  25   78.62    5.80
   3   1  26   10.64    2.41
   3  -1  26   11.71    2.19
  -3  -1 -26    8.76    1.75
  -3  -1 -26    8.02    1.90
   3  -1  27    3.29    1.30
   3  -1  27    3.15    1.58
  -3  -1 -27    3.32    1.33
  -3   1 -27    3.28    1.32
   3  -1  28    5.47    1.50
   3  -1  28    5.62    1.15
  -3   1 -28    4.13    1.21
   3   1  29   38.05    2.84
   3  -1  29   35.97    2.90
   3  -2 -29    0.26    1.04
  -3  -2  29    0.25    0.66
   3   2 -29    2.67    1.08
   3  -2 -28    5.53    1.53
   3   2 -28    4.74    1.54
  -3  -2  28    5.91    1.24
   3  -2 -27    6.95    1.78
  -3  -2  27    7.49    1.65
  -3  -2  27    9.22    1.56
   3   2 -27    7.50    1.95
  -3  -2  26   13.24    2.14
  -3  -2  26   11.01    2.32
   3   2 -26    9.00    2.19
   3   2 -26    7.79    1.38
   3  -2 -25   11.95    2.38
   3  -2 -25   12.06    2.16
  -3  -2  25   11.16    2.31
  -3  -2  25   10.71    2.60
   3   2 -25    9.29    2.39
   3   2 -25   10.01    1.52
   3  -2 -24   21.57    3.02
   3  -2 -24   19.82    2.82
  -3  -2  24   18.08    2.98
  -3  -2  24   27.45    3.52
   3   2 -24   20.81    3.10
   3   2 -24   21.17    2.17
   3  -2 -23   11.49    2.37
   3  -2 -23   16.92    2.77
  -3  -2  23   18.36    2.97
  -3  -2  23   22.70    3.50
   3   2 -23   14.16    1.84
   3   2 -23   19.84    2.98
   3   2 -22    7.83    2.59
   3  -2 -22   11.49    2.57
   3  -2 -22   10.43    2.40
  -3  -2  22    8.88    2.50
  -3  -2  22    3.10    2.46
   3   2 -22    6.52    1.57
   3   2 -22    9.27    1.76
   3   2 -22    8.58    1.50
   3   2 -21    9.28    1.65
   3   2 -21    7.60    2.53
   3  -2 -21    8.10    2.34
   3  -2 -21    7.06    2.40
  -3  -2  21   12.54    2.94
  -3  -2  21    6.41    2.81
   3  -2 -21    7.75    1.74
   3   2 -21    7.16    1.68
   3   2 -21   10.29    1.50
   3   2 -20  158.66   10.13
   3   2 -20  155.21   10.05
   3   2 -20  156.71   10.09
   3   2 -20  155.29   10.98
   3  -2 -20  157.67   10.89
   3  -2 -20  149.53   10.94
  -3  -2  20  170.53   11.30
  -3  -2  20  178.77   11.60
   3  -2 -20  140.76   10.31
   3   2 -20  158.21   10.18
   3   2 -20  151.91   10.07
   3   2 -20  157.39    9.95
   3   2 -19    7.44    1.52
   3   2 -19    4.71    1.43
   3   2 -19    4.50    1.37
  -3  -2  19    8.58    2.80
   3   2 -19    2.59    2.18
   3  -2 -19    9.52    2.48
   3  -2 -19    9.73    2.35
  -3  -2  19   10.56    2.71
   3   2 -19    7.23    1.60
   3   2 -19    8.33    1.53
   3   2 -19    9.57    1.42
   3  -2 -19   13.56    2.04
   3   2 -18   47.72    3.57
   3   2 -18   42.21    3.52
   3   2 -18   44.74    3.52
  -3  -2  18   58.79    5.23
   3   2 -18   42.86    4.44
  -3  -2  18   33.90    5.73
   3   2 -18   41.00    7.43
   3   2 -18   34.80    4.95
   3  -2 -18   53.67    4.77
   3  -2 -18   47.21    4.59
  -3  -2  18   48.51    4.89
   3   2 -18   46.69    3.67
   3   2 -18   44.29    3.42
   3   2 -18   48.18    3.65
   3  -2 -18   47.13    4.06
   3   2 -17   40.50    3.34
   3   2 -17   39.57    3.38
   3   2 -17   44.82    3.47
  -3  -2  17   48.74    4.94
   3   2 -17   39.49    4.16
   3   2 -17   45.29    3.43
   3   2 -17   43.19    3.46
   3  -2 -17   38.70    3.72
  -3  -2  17   34.25    4.15
  -3  -2  17   42.56    6.07
   3   2 -17   28.69    6.76
   3   2 -17   31.97    5.21
   3  -2 -17   37.28    4.16
   3  -2 -17   33.12    3.92
  -3  -2  16  198.26   16.49
   3   2 -16  208.87   17.99
   3   2 -16  201.13   13.13
   3   2 -16  210.11   13.26
  -3  -2  16  268.17   14.95
   3   2 -16  211.28   13.16
   3   2 -16  212.36   13.15
   3   2 -16  199.63   13.12
   3   2 -16  224.83   13.25
   3  -2 -16  215.32   13.73
   3   2 -16  188.32   15.45
   3  -2 -16  213.48   13.98
   3  -2 -16  204.15   14.06
   3   2 -15   26.81    2.49
  -3  -2  15   42.88    5.53
   3   2 -15   31.86    2.61
   3   2 -15   30.51    2.67
  -3  -2  15   35.29    3.89
   3   2 -15   29.52    2.56
   3   2 -15   31.87    2.61
   3   2 -15   29.08    2.53
   3  -2 -15   28.08    3.09
   3  -2 -15   31.05    3.32
   3   2 -15   26.75    4.30
   3  -2 -15   27.19    3.39
   3   2 -14   41.47    3.52
  -3  -2  14   40.27    5.59
   3   2 -14   48.64    3.64
   3   2 -14   52.48    3.75
  -3  -2  14   55.99    4.82
   3  -2 -14   44.20    4.37
   3  -2 -14   51.41    4.43
   3   2 -14   43.07    5.32
   3   2 -14   48.24    3.67
   3   2 -14   48.37    3.61
   3   2 -14   48.97    3.60
   3  -2 -14   57.43    4.30
   3   2 -13   72.32    4.97
   3   2 -13   67.40    4.91
   3  -2 -13   73.59    5.70
   3  -2 -13   74.89    5.74
   3   2 -13   75.67    5.05
   3   2 -13   68.65    8.45
  -3  -2  13   75.79    7.50
   3   2 -12   22.36    2.28
   3   2 -12   25.75    2.23
   3   2 -12   27.35    2.30
   3  -2 -12   20.23    2.88
   3  -2 -12   24.07    2.87
   3   2 -12   21.45    3.51
  -3  -2  12   29.61    4.31
   3   2 -12   28.45    5.25
  -3  -2  12   27.94    4.28
   3   2 -11   35.25    2.93
   3   2 -11   42.29    3.09
   3  -2 -11   39.88    3.63
   3  -2 -11   39.89    3.65
  -3  -2  11   43.07    5.40
  -3  -2  11   32.94    4.85
   3   2 -11   31.42    5.66
   3   2 -11   36.57    4.58
  -3  -2  11   31.57    4.47
  -3  -2  10   13.36    1.61
  -3  -2  10   11.22    2.77
   3   2 -10   11.21    2.97
  -3  -2  10   18.34    3.59
   3  -2 -10   14.36    2.17
   3  -2 -10    9.44    2.01
   3   2 -10   12.73    1.35
   3   2 -10   13.16    1.56
  -3  -2  10   13.03    3.13
   3   2 -10    8.18    3.31
   3   2  -9   85.05    8.06
  -3  -2   9   91.64    8.37
  -3  -2   9  100.92    6.40
   3   2  -9   92.76    6.07
   3   2  -9   94.65    9.35
  -3  -2   9   83.07    7.92
   3  -2  -9   95.72    8.83
  -3  -2   8   41.58    3.22
   3   2  -8   47.82    5.30
   3  -2  -8   39.79    5.14
   3   2  -8   36.27    2.91
   3   2  -8   41.87    5.79
  -3  -2   8   40.68    4.72
  -3  -2   7  366.19   21.11
   3   2  -7  316.51   20.73
   3   2  -7  350.33   20.83
   3   2  -7  342.89   23.18
   3   2  -7  398.35   24.52
  -3  -2   7  355.37   22.76
   3  -2  -7  348.22   23.78
  -3  -2   6  133.18    8.52
   3   2  -6  144.13   10.85
   3   2  -6  121.06    8.20
  -3  -2   6  146.91   10.14
   3   2  -6  162.87   11.80
   3  -2  -6  123.24   10.75
  -3  -2   5  141.31    8.64
   3  -2  -5  125.58    8.31
   3   2  -5  130.10   10.76
   3   2  -5  148.84   11.37
  -3  -2   5  130.57    9.89
   3  -2  -5  118.16   10.77
   3   2  -4   51.62    6.02
   3  -2  -4   47.48    3.44
   3   2  -4   52.45    6.05
  -3  -2   4   51.84    3.74
   3   2  -3   21.96    4.27
  -3  -2   3   24.30    2.32
   3   2  -3   24.07    4.52
  -3  -2   2  136.47    9.29
   3   2  -2  204.27   13.17
  -3   2   1   76.79    7.21
   3   2  -1   97.57    9.13
   3  -2  -1   87.82    8.34
   3  -2  -1   83.52    5.56
  -3  -2   1   85.33    5.82
   3  -2   0   35.42    4.89
   3   2   0   23.15    5.09
   3  -2   0   25.39    2.16
  -3   2  -1   59.69    5.71
   3  -2   1   67.82    7.16
   3  -2   1   65.06    4.51
  -3  -2  -1   70.50    4.82
  -3   2  -2   81.43    7.17
   3   2   2  105.27   10.09
   3  -2   2   84.59    8.41
  -3  -2  -2  101.77    6.43
   3  -2   3   11.70    3.21
  -3  -2  -3    7.02    1.33
  -3   2  -3    8.08    1.93
   3   2   3   10.44    1.62
   3   2   4  575.81   35.68
   3  -2   4  579.33   38.06
  -3  -2  -4  592.86   35.64
  -3   2  -4  626.77   36.73
   3  -2   5   71.18    7.24
  -3  -2  -5   75.38    5.21
  -3   2  -5   70.63    6.10
   3  -2   6  109.71    9.51
  -3   2  -6  101.66    8.29
  -3  -2  -6  115.95    7.43
  -3   2  -7    1.21    1.58
  -3  -2  -7    5.97    2.26
  -3  -2  -7    6.07    1.13
  -3  -2  -7    2.24    2.20
  -3  -2  -8    3.65    1.92
  -3   2  -8    1.72    1.51
  -3  -2  -8    3.28    1.87
  -3  -2  -8    4.68    1.06
  -3  -2  -8    3.68    2.02
  -3   2  -9    5.40    2.09
  -3  -2  -9    3.85    2.06
  -3  -2  -9    5.76    2.13
  -3  -2  -9    4.24    1.05
  -3  -2  -9    4.26    2.35
  -3   2 -10   85.66    5.70
  -3  -2 -10  108.46    8.37
  -3  -2 -10   90.66    6.83
  -3   2 -10   83.94    7.31
  -3   2 -11   59.35    4.09
   3  -2  11   52.86    4.87
  -3  -2 -11   65.96    5.22
  -3   2 -11   45.37    5.36
   3  -2  11   57.83    4.77
  -3   2 -11   58.59    3.99
  -3   2 -11   56.43    7.52
  -3   2 -12   21.88    1.94
   3  -2  12   20.64    2.81
   3  -2  12   30.25    3.31
   3  -2  12   20.66    3.04
  -3   2 -12   18.74    3.31
  -3  -2 -12   24.69    3.39
   3  -2  12   21.39    2.69
   3  -2  12   29.72    3.08
  -3   2 -12   27.15    5.10
  -3   2 -12   20.39    1.95
  -3   2 -13  220.58   14.10
  -3  -2 -13  249.14   15.49
  -3   2 -13  195.69   16.07
   3  -2  13  214.87   14.92
   3  -2  13  228.78   14.94
   3  -2  13  254.32   15.51
   3  -2  13  265.84   15.52
   3  -2  13  255.05   15.47
  -3   2 -13  225.79   14.17
  -3   2 -13  227.48   14.16
  -3   2 -13  219.60   18.16
  -3  -2 -14   80.00    6.52
  -3   2 -14   64.33    6.97
   3  -2  14   83.74    6.14
   3   2  14   72.77    5.34
   3  -2  14   81.36    6.46
   3  -2  14   69.85    6.05
   3  -2  14   71.65    6.16
  -3   2 -14   71.32    5.08
  -3   2 -14   79.24    5.16
  -3   2 -14   76.61    5.16
  -3  -2 -15  114.84    9.19
  -3   2 -15  100.44   10.02
   3  -2  15  125.94    8.84
   3   2  15  117.16    8.26
   3  -2  15  120.49    9.05
  -3   2 -15  134.10    8.11
  -3   2 -15  121.65    8.04
  -3   2 -15  123.27    8.01
   3  -2  15  136.31    9.41
   3  -2  15  132.33    9.11
  -3   2 -16   21.14    2.10
  -3   2 -16   15.82    3.48
  -3  -2 -16   21.89    3.49
   3  -2  16   18.71    2.87
   3  -2  16   19.49    3.03
   3   2  16   16.63    2.16
   3  -2  16   23.31    3.39
   3  -2  16   24.52    3.27
  -3   2 -16   21.97    2.17
  -3   2 -16   20.29    2.14
  -3   2 -16   17.71    4.79
   3  -2  17  253.10   15.86
   3  -2  17  221.25   15.36
   3  -2  17  250.29   15.52
   3   2  17  206.54   14.54
   3  -2  17  244.55   15.32
  -3  -2 -17  245.42   15.68
  -3   2 -17  234.72   14.53
  -3   2 -17  231.56   14.51
   3  -2  18   48.90    4.65
   3  -2  18   40.64    4.48
   3   2  18   38.68    3.61
   3  -2  18   47.60    4.35
  -3  -2 -18   40.90    4.69
  -3   2 -18   50.52    3.73
  -3   2 -18   48.40    3.69
   3  -2  19    9.87    2.60
   3  -2  19   14.23    2.70
   3   2  19   13.88    2.03
   3  -2  19   11.71    2.42
  -3  -2 -19   12.85    2.78
  -3   2 -19   10.99    1.75
  -3   2 -19    9.46    1.72
   3  -2  20    5.59    2.23
   3  -2  20   10.74    2.33
   3   2  20    7.08    1.82
   3  -2  20    8.27    2.21
  -3  -2 -20    7.94    2.36
  -3   2 -20   11.19    1.75
  -3   2 -20    8.24    1.69
   3  -2  21   18.05    2.78
   3  -2  21   14.77    2.53
   3   2  21   17.81    2.28
   3  -2  21   14.20    2.41
  -3  -2 -21   16.46    2.82
  -3   2 -21   14.48    1.98
   3  -2  22    2.59    1.92
   3  -2  22    2.04    1.79
  -3  -2 -22    2.77    2.00
   3   2  22    2.85    1.50
  -3   2 -22    3.97    1.37
   3   2  22    2.26    1.53
   3  -2  23   11.63    2.18
   3  -2  23    9.28    2.04
   3   2  23    9.73    1.69
   3   2  23    7.63    1.80
  -3  -2 -23   10.13    2.13
   3   2  23    7.15    1.98
   3  -2  24    3.09    1.42
   3  -2  24    2.91    1.58
   3   2  24    2.80    1.42
   3   2  24    2.74    1.44
   3   2  24    1.76    0.99
  -3   2 -25    2.16    1.45
   3  -2  25    3.84    1.24
   3   2  25    5.26    1.39
   3  -2  25    4.78    1.54
   3   2  25    6.98    1.39
   3  -2  26   18.92    2.01
  -3  -3  25    6.18    1.06
   3   3 -24   14.41    1.55
  -3  -3  24   17.07    1.85
   3   3 -23   13.36    1.34
   3   3 -23   10.56    1.33
   3  -3 -23   12.70    1.45
   3   3 -23   12.80    1.60
  -3  -3  23   13.47    1.86
   3   3 -22   22.37    1.88
   3   3 -22   20.39    1.92
   3  -3 -22   19.74    2.09
   3   3 -22   20.50    2.26
  -3  -3  22   25.60    2.62
   3   3 -21   21.13    2.39
   3   3 -21   19.43    2.00
   3   3 -21   21.94    1.99
   3   3 -21   23.20    1.96
   3  -3 -21   19.56    2.48
   3  -3 -21   21.58    2.38
   3   3 -21   25.96    2.08
  -3  -3  21   22.87    2.82
   3   3 -20   80.53    5.67
   3   3 -20   74.40    5.16
   3   3 -20   76.34    5.06
   3   3 -20   71.82    5.11
   3  -3 -20   81.89    5.60
   3   3 -20   75.02    5.14
   3   3 -20   78.31    5.15
   3  -3 -20   67.42    5.63
  -3  -3  20   80.99    6.02
   3   3 -19   25.03    2.92
   3   3 -19   30.33    2.39
   3   3 -19   28.00    2.35
   3   3 -19   29.39    2.41
   3   3 -19   26.36    2.39
   3   3 -19   24.43    2.27
   3   3 -19   26.17    2.25
   3   3 -19   27.95    2.34
   3  -3 -19   26.19    2.95
   3  -3 -19   27.05    3.09
  -3  -3  19   35.84    3.67
   3   3 -18  208.50   12.72
  -3  -3  18  223.86   13.15
   3   3 -18  182.04   11.96
   3   3 -18  185.41   11.99
   3   3 -18  184.26   11.96
   3  -3 -18  229.80   13.33
  -3  -3  18  217.23   13.17
   3  -3 -18  228.74   12.76
   3   3 -18  198.05   12.07
   3   3 -18  186.40   11.94
   3   3 -18  179.40   11.89
   3   3 -18  181.35   11.95
  -3  -3  17   87.16    6.17
   3   3 -17   71.15    4.81
   3   3 -17   65.08    4.75
   3   3 -17   64.60    4.77
  -3  -3  17   77.71    6.06
   3  -3 -17   61.79    5.51
   3  -3 -17   86.56    5.65
   3   3 -17   64.97    4.80
   3   3 -17   68.24    4.74
   3   3 -17   64.08    4.74
  -3  -3  16   91.17    7.47
   3   3 -16   88.66    6.31
   3   3 -16   96.27    6.39
   3   3 -16   89.85    6.33
  -3  -3  16  111.09    7.79
   3  -3 -16   99.77    7.27
   3  -3 -16  112.65    7.23
   3   3 -16   92.34    6.32
   3   3 -16  101.09    6.49
  -3  -3  15   84.32    7.06
   3   3 -15   76.98    5.26
   3   3 -15   72.70    5.29
   3   3 -15   79.07    5.36
   3  -3 -15   86.70    6.35
  -3  -3  15   85.03    6.51
   3  -3 -15   85.18    6.05
   3   3 -15   73.35    5.34
   3   3 -15   75.24    5.26
   3   3 -14  241.75   15.36
   3   3 -14  268.35   15.52
  -3  -3  14  270.48   16.68
   3   3 -14  230.28   15.27
   3  -3 -14  265.80   16.38
  -3  -3  14  270.04   16.63
   3   3 -14  242.12   15.41
   3   3 -14  240.67   15.34
   3   3 -14  252.98   15.46
   3  -3 -14  260.46   16.10
   3   3 -13    2.13    1.20
   3   3 -13    0.44    1.03
  -3  -3  13    0.36    2.22
   3  -3 -13    1.10    1.55
   3  -3 -13    2.18    1.75
   3   3 -13    0.85    0.98
   3   3 -13    1.79    1.11
   3   3 -13    2.44    0.98
  -3  -3  13    1.38    1.96
  -3  -3  12   88.66    7.20
   3  -3 -12   91.31    7.01
   3   3 -12   96.54    6.22
   3   3 -12   94.57    6.24
   3   3 -12   84.56    6.08
  -3  -3  12   91.27    6.57
   3  -3 -11   18.77    2.81
  -3  -3  11   18.42    3.15
   3   3 -11   27.34    2.35
  -3  -3  11   24.84    2.34
   3   3 -11   19.33    2.11
   3   3 -10  207.80   13.21
  -3  -3  10  226.83   13.51
  -3  -3  10  181.24   15.92
   3   3 -10  220.86   16.61
   3  -3 -10  199.43   13.84
   3   3 -10  214.59   13.28
   3  -3 -10  209.27   13.83
  -3  -3  10  201.11   16.94
   3   3 -10  207.07   18.42
   3   3  -9  197.14   17.05
  -3  -3   9  261.65   18.57
  -3  -3   9  265.35   15.24
   3   3  -9  239.27   18.59
   3  -3  -9  230.61   15.43
   3   3  -9  251.02   14.93
   3  -3  -9  246.31   15.45
  -3  -3   9  214.65   18.54
   3  -3  -9  218.96   14.79
   3   3  -9  241.46   20.11
   3   3  -8  140.12    8.81
   3   3  -8  164.29   13.13
   3   3  -8  113.85   11.14
  -3  -3   8  136.06   12.09
  -3  -3   8  140.79    9.24
  -3  -3   8  139.08    9.60
   3  -3  -8  137.97    9.44
  -3  -3   8  156.64   13.33
   3  -3  -8  127.72    8.89
   3  -3  -7   46.26    3.62
  -3  -3   7   34.94    6.11
   3  -3  -7   44.11    4.02
   3   3  -7   40.78    3.45
  -3  -3   7   54.15    4.39
   3   3  -7   41.22    5.66
  -3  -3   7   38.14    5.82
  -3  -3   7   46.89    3.86
   3   3  -6   29.25    4.84
  -3  -3   6   33.34    3.16
  -3  -3   6   40.81    5.65
   3   3  -6   32.41    2.91
   3  -3  -6   37.85    3.46
  -3  -3   6   36.60    6.00
   3  -3  -6   28.23    2.90
   3   3  -6   32.78    2.86
  -3  -3   6   41.43    3.84
   3  -3  -5   69.95    5.18
  -3  -3   5   68.71    5.55
   3  -3  -5   65.88    5.20
  -3  -3   5   62.95    8.07
   3  -3  -5   62.92    4.85
   3   3  -5   61.75    4.75
   3   3  -5   62.25    7.48
  -3  -3   5   65.70    7.67
  -3  -3   5   68.40    5.11
  -3  -3   4   46.29    6.10
   3   3  -4   32.88    5.36
  -3  -3   4   39.53    3.50
   3  -3  -4   31.04    3.43
   3   3  -4   34.55    3.08
   3  -3  -4   33.88    3.39
  -3  -3   4   35.55    6.07
   3  -3  -4   38.85    3.31
  -3  -3   4   37.14    3.69
  -3  -3   4   38.81    3.99
  -3  -3   4   34.93    3.72
   3  -3  -3   63.41    5.36
   3   3  -3   64.99    5.06
   3  -3  -3   75.29    5.27
   3  -3  -3   70.13    5.34
  -3  -3   3   76.58    5.63
  -3  -3   3   74.07    5.89
  -3  -3   3   59.13    7.56
   3   3  -3   69.04    8.29
  -3  -3   3   75.17    5.43
   3  -3  -2   13.29    2.48
   3  -3  -2   25.61    2.56
   3  -3  -2   24.25    2.51
  -3  -3   2   20.44    2.70
  -3  -3   2   18.11    2.82
   3  -3  -2   21.14    2.81
  -3  -3   2   23.35    2.53
  -3  -3   2   23.66    4.40
   3   3  -2   35.08    5.77
  -3  -3   1   22.89    4.46
  -3  -3   1   15.88    2.30
   3   3  -1   14.55    4.21
   3  -3  -1   18.96    2.56
   3  -3  -1   19.57    2.78
  -3  -3   1   26.35    3.05
   3  -3  -1   14.56    2.36
   3  -3  -1   19.47    2.29
   3  -3  -1   20.99    2.37
  -3  -3   1    9.44    3.73
  -3  -3   1   20.91    2.69
   3   3  -1   19.15    2.23
   3  -3   0   71.72    5.63
   3  -3   0   71.00    5.49
   3   3   0   59.78    8.35
  -3  -3   0   71.48    5.48
   3  -3   0   60.32    5.16
  -3  -3   0   87.77    9.44
   3  -3   0   66.56    5.08
  -3  -3   0   73.05    5.76
   3  -3   1   10.02    2.41
   3  -3   1   12.63    2.39
  -3  -3  -1    8.84    3.13
   3   3   1   17.22    4.79
  -3  -3  -1    7.51    1.76
   3  -3   1   13.37    1.95
   3  -3   1   12.55    1.79
  -3  -3  -1    6.76    3.57
  -3  -3  -1   10.25    2.30
   3  -3   2    5.62    2.05
   3  -3   2    6.46    2.03
   3   3   2    6.42    3.90
  -3  -3  -2    5.29    1.51
  -3  -3  -2    6.76    2.76
  -3  -3  -2    6.40    1.55
   3  -3   2    5.55    1.44
  -3  -3  -2    6.68    3.17
   3  -3   2    7.24    1.49
  -3  -3  -2    5.95    1.88
   3   3   3   59.95    4.86
   3  -3   3   68.90    5.44
   3  -3   3   65.10    5.16
  -3  -3  -3   57.45    7.19
   3   3   3   92.61   10.08
  -3  -3  -3   67.50    4.95
  -3  -3  -3   68.64    5.01
   3  -3   3   54.99    4.67
   3  -3   3   70.77    4.85
  -3  -3  -3   37.78    6.86
  -3  -3  -3   61.83    5.30
   3   3   4    8.29    1.78
   3  -3   4   10.92    2.13
   3  -3   4    6.47    2.36
  -3  -3  -4    7.61    2.92
   3   3   4   13.90    4.73
  -3  -3  -4    7.33    1.60
   3  -3   4    8.51    1.94
  -3  -3  -4    7.83    1.69
   3  -3   4   10.74    2.05
   3  -3   4    8.11    1.51
  -3  -3  -4    9.91    3.16
  -3  -3  -4    8.46    2.05
   3  -3   5   21.23    3.19
   3   3   5   20.17    5.51
  -3  -3  -5   19.76    4.25
  -3  -3  -5   26.87    2.65
   3  -3   5   25.79    2.98
  -3  -3  -5   22.36    2.50
   3  -3   5   24.74    2.92
   3  -3   5   19.73    2.26
  -3  -3  -5   27.21    5.32
  -3  -3  -5   27.28    3.11
   3   3   6  338.04   26.78
  -3  -3  -6  340.40   24.31
  -3  -3  -6  374.24   21.17
   3  -3   6  369.09   21.73
   3  -3   6  335.72   21.38
   3  -3   6  346.93   21.42
  -3  -3  -6  297.47   24.36
   3  -3   6  305.50   20.65
  -3  -3  -6  340.60   21.36
  -3  -3  -7  153.29   13.13
  -3  -3  -7  156.22   10.24
   3  -3   7  164.08   10.93
  -3  -3  -7  152.28   13.64
  -3   3  -7  141.77   14.68
   3   3   7  138.48   15.10
   3  -3   7  157.09   10.73
   3  -3   7  151.84   10.68
   3  -3   8  128.20    9.44
  -3   3  -8  125.88   13.14
  -3  -3  -8  105.82   10.84
  -3  -3  -8  139.72    8.79
   3  -3   8  118.99    9.19
   3  -3   8  146.47    9.69
   3  -3   9   74.91    6.25
   3  -3   9   72.55    6.17
   3  -3   9   68.52    6.04
   3   3   9   70.81    5.83
  -3  -3  -9   79.15    5.47
  -3  -3  -9   84.62    5.79
   3   3  10   63.18    5.18
  -3  -3 -10   58.98    4.53
   3  -3  10   64.32    5.49
   3  -3  10   69.42    5.66
   3  -3  10   65.31    5.49
  -3   3 -11  286.38   17.66
   3   3  11  271.23   18.44
   3  -3  11  281.78   18.62
   3  -3  11  316.83   18.83
   3  -3  11  292.16   18.62
  -3   3 -12   84.79    5.86
   3   3  12   77.82    6.78
   3  -3  12  108.03    7.27
   3  -3  12   97.67    7.14
   3  -3  12   90.81    6.91
   3   3  13   62.66    5.72
  -3   3 -13   72.11    4.72
  -3   3 -13   65.18    4.69
   3  -3  13   72.09    5.88
   3  -3  13   68.75    5.88
  -3   3 -14  131.39    8.67
   3   3  14  135.91    9.64
  -3   3 -14  138.57    8.72
   3  -3  14  147.37    9.74
   3   3  15  262.23   16.77
  -3   3 -15  258.27   15.83
  -3   3 -15  247.33   15.78
   3  -3  15  278.42   16.77
  -3   3 -16   36.27    2.82
   3  -3  16   32.60    3.60
   3   3  16   35.59    3.70
   3  -3  17   26.70    3.17
   3   3  17   35.12    3.36
  -3   3 -17   29.77    2.50
   3   3  17   30.64    3.21
   3  -3  17   27.75    3.26
   3  -3  18   21.02    2.49
   3   3  18   10.75    1.55
   3  -3  18   13.71    2.19
  -3   3 -18   16.95    1.63
   3   3  18   14.95    2.09
   3   3  18   10.79    2.06
   3  -3  19    6.77    1.73
   3   3  19    4.34    1.05
  -3   3 -19    4.13    1.00
   3   3  19    1.05    1.23
   3   3  19    5.22    1.51
   3  -3  19    4.17    1.51
  -3   3 -20   19.67    2.10
   3  -3  20   27.84    2.37
   3  -3  20   24.34    2.49
  -3   3 -20   28.15    2.13
  -3  -3 -20   22.46    2.24
   3   3  20   22.73    2.45
   3   3  20   22.07    2.23
   3  -3  21   28.38    2.64
  -3   3 -21   25.61    2.31
  -3  -3 -21   31.15    2.41
   3  -3  21   31.35    2.36
  -3  -3 -22    7.53    0.93
   3  -3  22    7.89    1.22
  -3   3 -22    7.74    1.04
   3   4 -18    1.57    0.65
   3  -4 -18    1.66    0.72
   3  -4 -17    1.94    0.97
  -3  -4  17    2.77    0.69
  -3  -4  16   69.11    4.63
  -3  -4  15   28.00    2.39
   3   4 -14  418.76   25.53
   3   4 -14  414.18   25.55
   3  -4 -14  498.20   26.04
   3   4 -14  406.88   25.55
  -3  -4  14  459.34   25.97
   3   4 -13  112.34    7.19
   3   4 -13  117.89    7.24
   3   4 -13  116.36    7.21
   3  -4 -13  120.41    7.64
  -3  -4  13  106.68    7.61
   3   4 -12  114.07    6.90
   3   4 -12  109.27    6.86
   3   4 -12  104.94    6.85
   3  -4 -12  119.08    7.42
   3   4 -12  104.32    6.86
  -3  -4  12  111.17    7.39
   3   4 -11   96.41    6.24
   3   4 -11  103.94    6.28
   3  -4 -11  106.45    6.80
   3   4 -11   93.48    6.22
  -3  -4  11   93.35    6.71
   3   4 -10  250.88   14.63
   3   4 -10  250.51   14.61
   3  -4 -10  234.37   15.01
  -3  -4  10  235.09   14.74
   3   4 -10  230.05   14.50
   3   4 -10  242.06   14.58
  -3  -4  10  226.48   15.02
   3   4  -9   24.50    2.08
   3   4  -9   25.11    1.96
   3  -4  -9   26.02    2.54
  -3  -4   9   22.66    2.26
   3   4  -9   22.48    1.95
   3   4  -9   26.42    2.09
  -3  -4   9   21.20    2.48
   3   4  -8    4.12    0.91
  -3  -4   8    3.53    1.34
   3  -4  -8    4.23    1.46
   3   4  -8    4.61    0.92
  -3  -4   8    5.92    1.58
   3   4  -7    4.97    0.97
   3  -4  -7    4.61    1.49
  -3  -4   7    3.31    1.36
  -3  -4   7    2.28    1.35
  -3  -4   7    4.69    1.06
  -3  -4   6    0.65    0.88
   3   4  -6   -0.12    0.81
  -3  -4   6   -0.84    1.21
   3   4  -6    0.43    0.72
   3  -4  -6   -1.46    1.26
  -3  -4   6    0.20    1.34
   3   4  -5    3.15    0.94
  -3  -4   5    6.18    1.16
  -3  -4   5    4.87    1.60
  -3  -4   5    3.93    1.62
   3  -4  -5    4.46    1.42
   3   4  -4    4.30    1.08
  -3  -4   4    8.38    1.35
  -3  -4   4    5.91    1.62
  -3  -4   4    6.87    1.74
   3   4  -3    7.74    1.20
  -3  -4   3    7.29    1.58
  -3  -4   3   10.99    1.51
   3   4  -2    2.78    1.03
  -3  -4   2    2.98    1.10
  -3  -4   2    3.46    1.41
   3   4  -1   20.66    2.06
   3   4  -1   17.74    1.94
  -3  -4   1   22.87    2.27
  -3  -4   1   25.45    2.42
  -3  -4   1   26.13    2.83
  -3  -4   0   20.18    2.15
   3   4   0   17.06    1.86
   3   4   0   16.89    1.92
  -3  -4   0   16.18    2.37
   3   4   1    0.58    0.99
   3   4   1    1.56    1.01
  -3  -4  -1    0.86    1.59
   3   4   2    5.36    1.32
   3   4   2    3.31    1.06
   3   4   2    4.25    1.20
  -3  -4  -2    3.71    1.59
  -3  -4  -2    5.08    1.20
   3   4   3   18.75    2.17
   3   4   3   19.42    2.12
  -3  -4  -3   23.67    2.15
  -3  -4  -3   22.71    2.48
   3   4   4   16.99    1.92
   3   4   4   14.40    1.97
  -3  -4  -4   11.52    1.89
  -3  -4  -4   17.38    1.76
   3  -4   4   13.05    1.94
   3  -4   5    7.13    1.67
  -3  -4  -5    5.96    1.05
  -3  -4  -5    7.07    1.45
   3   4   5    4.00    1.18
   3   4   5    4.27    1.28
  -3  -4  -6   50.62    4.06
  -3  -4  -6   54.68    4.01
   3   4   6   52.36    4.09
   3  -4   6   54.84    4.13
   3   4   6   53.11    4.18
  -3  -4  -7    8.24    1.32
  -3  -4  -7    8.00    1.58
   3   4   7    7.72    1.56
   3  -4   7    5.87    1.55
   3   4   7    4.78    1.50
  -3  -4  -8   96.89    6.52
  -3  -4  -8   93.97    6.16
   3   4   8   83.75    6.51
   3   4   8  100.27    6.71
   3  -4   8   98.89    6.54
   3  -4   9  118.70    7.67
   3   4   9  114.71    7.82
  -3   4  -9  104.67    7.09
   3   4   9  127.77    7.91
  -3  -4  -9  132.51    7.83
  -3  -4 -10  493.77   29.83
   3  -4  10  467.04   29.71
   3   4  10  533.57   30.17
   3   4  10  493.42   29.95
  -3  -4 -11   19.30    1.99
   3  -4  11   21.47    1.94
   3   4  11   12.86    2.04
   3   4  11   16.11    2.02
   3   4  12  308.34   19.72
   3   4  12  309.48   19.71
   3  -4  12  327.99   19.56
  -3  -4 -12  345.35   19.75
   3  -4  13   69.01    4.59
  -3  -4 -13   71.94    4.84
  -3  -4 -14   67.33    4.59
  -3  -4 -15    0.56    0.77
  -4   0  32   11.25    1.46
  -4   0  31   -0.67    1.27
  -4   0  30    1.01    1.54
   4   0 -30    0.33    1.16
  -4   0  29    0.92    1.71
  -4   0  29    1.97    1.45
   4   0 -29   -0.61    1.38
  -4   0  28   36.78    3.41
   4   0 -28   30.14    3.27
  -4   0  27    0.53    1.67
   4   0 -27    3.04    1.88
   4   0 -27   -0.48    1.70
  -4   0  26  174.09   12.43
   4   0 -26  202.78   12.58
  -4   0  25    1.48    1.80
   4   0 -25    1.47    1.95
  -4   0  24    1.80    1.86
   4   0 -24    4.91    2.15
  -4   0  23    0.29    1.68
   4   0 -23   -2.17    2.14
  -4   0  22    2.27    1.71
  -4   0  22    4.97    2.82
   4   0 -22    3.66    2.06
  -4   0  21   -0.27    1.54
   4   0 -21   -0.29    1.78
  -4   0  21   -1.88    2.46
   4   0 -21    3.08    2.33
  -4   0  20  181.08   14.21
   4   0 -20  189.56   11.56
   4   0 -20  167.21   13.13
  -4   0  20  149.81   11.07
  -4   0  19   -0.82    2.06
   4   0 -19   -0.63    1.90
   4   0 -18   27.10    2.42
   4   0 -18   22.58    2.50
   4   0 -18   24.07    3.68
   4   0 -17    0.42    0.98
   4   0 -17    0.15    1.00
  -4   0  17    0.71    2.08
   4   0 -17   -0.49    1.67
   4   0 -16  416.05   24.21
   4   0 -16  398.79   24.12
  -4   0  16  390.04   26.71
   4   0 -16  357.80   25.45
   4   0 -15    0.86    0.79
   4   0 -15    0.27    1.00
   4   0 -15    0.12    0.93
  -4   0  15    0.64    2.23
   4   0 -15    0.75    1.45
   4   0 -14   44.17    3.26
   4   0 -14   44.51    4.14
  -4   0  14   37.75    5.01
   4   0 -13    4.73    1.49
  -4   0  13    2.11    2.16
   4   0 -12 3467.39  212.48
   4   0 -12 3724.36  212.53
  -4   0  12 3568.10  213.81
   4   0 -11    3.01    1.18
   4   0 -11    2.52    1.14
  -4   0  11    1.83    2.17
   4   0 -10   37.91    3.10
   4   0 -10   36.19    3.25
   4   0  -9    0.30    0.91
   4   0  -9    0.20    0.93
   4   0  -8  457.92   27.28
   4   0  -8  443.65   27.53
   4   0  -7    2.07    0.93
   4   0  -6 1054.46   62.62
   4   0  -5    1.28    1.31
   4   0  -4  748.12   44.92
   4   0  -3    0.16    1.14
   4   0  -2  103.74    6.91
   4   0  -1   -0.59    1.20
   4   0   0  265.61   16.43
   4   0   1    1.89    1.41
  -4   0  -1    2.24    1.78
   4   0   2 1226.40   73.73
  -4   0  -2 1246.28   74.03
  -4   0  -3   -1.10    1.67
  -4   0  -4  636.39   38.99
  -4   0  -5    0.33    1.89
   4   0   5    0.56    0.88
  -4   0  -6  170.22   12.89
   4   0   6  203.09   12.29
  -4   0  -7    0.41    2.20
   4   0   7   -0.21    0.90
  -4   0  -8 3133.50  189.35
   4   0   8 3193.56  188.04
  -4   0  -9    3.64    2.81
   4   0   9    2.33    0.97
  -4   0 -10  923.47   57.20
   4   0  11    0.60    1.87
  -4   0 -11   -0.68    1.06
  -4   0 -11    1.25    2.45
   4   0  12  621.89   40.98
  -4   0 -12  664.80   41.33
   4   0  13    1.43    2.02
  -4   0 -13   -2.32    2.68
  -4   0 -14    9.45    3.45
   4   0  14   10.99    3.23
  -4   0 -14   13.34    1.75
  -4   0 -15    0.96    2.80
  -4   0 -15   -0.19    1.05
   4   0  15   -2.57    2.60
   4   0  16   49.92    6.43
   4   0  16   43.78    4.01
   4   0  16   52.51    4.05
   4   0  16   48.92    4.05
  -4   0 -16   40.13    6.45
  -4   0 -16   45.80    3.90
   4   0  17   -1.03    2.59
  -4   0 -17    2.33    2.92
   4   0  17   -0.47    1.47
   4   0  17   -0.48    1.25
  -4   0 -17    0.45    1.35
   4   0  18   37.10    6.06
   4   0  18   25.36    2.96
   4   0  18   32.95    3.30
   4   0  18   34.91    3.27
  -4   0 -18   44.39    7.03
  -4   0 -18   32.19    3.18
  -4   0 -19    0.51    1.33
   4   0  19    0.28    1.69
   4   0  19   -1.24    1.53
   4   0  19   -1.21    2.76
   4   0  19   -1.21    1.33
  -4   0 -19   -2.72    3.71
   4   0  20   20.42    2.77
  -4   0 -20   23.14    2.72
   4   0  21    0.83    1.77
  -4   0 -21   -0.52    1.40
   4   0  22  203.32   13.42
   4   0  23    0.84    1.71
   4   0  24   14.11    2.45
   4   0  25    2.02    1.66
   4   0  26   49.04    3.86
  -4   0 -26   33.16    3.38
   4   0  27   -0.75    1.37
   4   0  28    4.21    1.42
   4   0  29    0.24    0.95
  -4   1  32    2.06    0.82
   4  -1 -32    1.25    0.80
   4   1 -31    6.01    1.27
  -4  -1  31    8.75    1.31
  -4   1  31    6.21    1.39
   4   1 -31    7.92    1.23
   4  -1 -30   13.15    1.80
   4   1 -30   11.20    1.56
  -4  -1  30    9.94    1.84
   4   1 -30   13.59    1.87
  -4  -1  30   13.37    1.89
   4   1 -30   14.78    1.87
   4  -1 -29    7.22    1.68
   4  -1 -29    5.70    1.48
  -4  -1  29    4.15    1.74
  -4  -1  29    8.13    1.88
   4   1 -29    9.02    1.89
   4  -1 -28   21.01    2.56
   4  -1 -28   16.46    2.18
  -4  -1  28   16.89    2.51
  -4  -1  28   18.19    2.64
   4   1 -28   12.07    2.44
   4  -1 -27   20.26    2.81
   4  -1 -27   20.97    2.68
  -4  -1  27   22.71    3.00
  -4  -1  27   24.67    3.02
   4   1 -27   19.13    3.04
   4  -1 -26    6.83    1.94
   4  -1 -26    9.22    2.23
  -4  -1  26    3.76    2.17
  -4  -1  26    7.67    2.47
   4   1 -26    6.43    2.39
   4  -1 -25    8.08    2.04
   4  -1 -25   10.33    2.45
  -4  -1  25    9.31    2.51
   4  -1 -25    7.62    1.94
  -4  -1  25    4.74    2.28
   4   1 -25    5.56    2.30
   4   1 -24   42.12    4.60
   4  -1 -24   53.12    4.69
  -4  -1  24   44.67    4.52
   4  -1 -24   42.18    4.09
  -4  -1  24   54.42    4.85
   4   1 -24   42.07    3.75
   4   1 -24   43.31    3.70
   4   1 -23    9.28    2.57
   4  -1 -23   16.06    2.65
  -4  -1  23   13.94    2.93
   4  -1 -23   19.15    2.54
  -4  -1  23    9.61    2.68
   4   1 -23   14.55    1.93
   4   1 -23   12.86    2.01
   4   1 -22   15.01    2.91
   4  -1 -22   11.32    2.46
  -4  -1  22   19.05    3.16
   4  -1 -22   14.21    2.44
  -4  -1  22   12.43    2.75
   4   1 -22   13.97    1.81
   4   1 -22   16.45    2.04
   4   1 -21   19.90    3.29
   4   1 -21   32.62    2.88
   4   1 -21   23.07    2.33
   4   1 -21   30.42    2.57
  -4  -1  21   25.95    5.06
   4  -1 -21   23.90    2.96
  -4  -1  21   23.61    3.22
  -4  -1  21   27.23    3.42
   4   1 -21   16.33    3.35
   4  -1 -21   23.57    3.11
   4   1 -20    7.84    2.42
   4  -1 -20    6.87    1.91
  -4  -1  20    9.68    2.44
   4   1 -20    6.32    1.67
   4   1 -20    7.40    1.45
   4   1 -20    7.92    1.32
  -4  -1  20    6.11    2.20
   4   1 -20   11.66    1.71
   4   1 -20    1.07    4.37
  -4  -1  20    7.22    3.25
   4  -1 -20   15.09    2.18
  -4  -1  19   18.58    4.31
   4   1 -19    7.23    3.49
   4  -1 -19   10.62    2.05
   4   1 -19   11.65    1.65
   4   1 -19   14.83    1.57
   4   1 -19   13.04    1.77
   4   1 -19   12.27    1.84
  -4  -1  19   13.82    2.56
   4   1 -19   12.50    1.66
   4   1 -19   11.02    2.67
   4  -1 -19   12.17    2.20
   4   1 -18   86.24    9.13
  -4  -1  18   68.36    8.03
   4   1 -18   76.78    5.07
   4   1 -18   64.36    4.99
   4   1 -18   73.88    4.84
   4   1 -18   68.16    4.86
  -4  -1  18   71.81    5.84
   4   1 -18   61.55    6.29
   4  -1 -18   75.28    5.53
   4   1 -18   72.07    4.92
   4   1 -18   72.62    5.02
   4   1 -17   25.40    2.23
   4   1 -17   30.52    2.37
   4   1 -17   28.15    2.46
   4   1 -17   24.71    3.41
   4  -1 -17   25.23    2.80
   4   1 -17   37.79    5.51
  -4  -1  17   29.77    4.97
   4   1 -17   31.13    2.48
   4   1 -17   30.17    2.41
   4   1 -16  613.12   36.65
   4   1 -16  632.66   36.73
   4   1 -16  582.52   36.80
   4   1 -16  516.16   38.10
   4  -1 -16  626.77   37.24
  -4  -1  16  652.82   40.86
   4   1 -16  680.35   40.95
   4   1 -16  636.15   36.74
   4   1 -15  199.02   11.01
   4   1 -15  150.54   10.77
   4   1 -15  169.45   12.32
   4  -1 -15  200.88   11.44
   4   1 -15  199.64   14.86
   4   1 -15  160.16   10.81
   4   1 -15  194.54   10.96
   4   1 -14  229.73   14.31
   4   1 -14  223.57   14.30
   4   1 -14  238.48   14.29
   4   1 -14  245.46   14.29
   4   1 -14  230.41   15.72
   4  -1 -14  231.83   14.70
   4   1 -14  249.24   17.78
   4   1 -13   -0.78    2.83
   4  -1 -13    1.58    1.41
   4   1 -13    1.88    0.77
   4   1 -13    1.56    0.81
   4   1 -13    0.85    0.70
   4   1 -13    0.53    0.76
   4   1 -13    0.39    1.40
   4  -1 -13    1.09    1.08
   4   1 -13    2.22    0.80
   4   1 -12  215.27   13.17
   4  -1 -12  235.30   14.99
   4  -1 -12  220.69   14.73
   4   1 -12  193.94   13.12
   4   1 -12  220.94   13.14
   4   1 -12  218.87   13.17
   4   1 -12  233.35   14.73
  -4   1  12  217.59   14.24
   4   1 -11   70.47    4.64
   4   1 -11   65.22    5.95
   4  -1 -11   64.41    6.07
   4  -1 -11   79.00    6.29
   4   1 -11   67.57    4.60
   4   1 -11   71.23    4.62
   4   1 -11   70.82    6.03
  -4   1  11   71.50    5.54
   4   1 -11   85.94    7.79
  -4   1  10  552.93   34.74
   4   1 -10  617.07   36.91
   4   1 -10  572.62   35.34
   4  -1 -10  598.75   35.78
   4   1 -10  575.99   35.47
   4  -1 -10  529.78   35.37
   4  -1  -9  290.57   19.63
   4   1  -9  304.82   19.50
   4  -1  -9  313.07   19.88
  -4   1   9  296.40   18.77
   4  -1  -8   17.73    2.88
   4  -1  -8   18.99    3.02
   4   1  -8   22.42    2.98
   4   1  -8   18.60    2.98
  -4   1   8   16.80    2.09
   4  -1  -7  155.77   10.95
   4   1  -7  154.25   10.86
   4  -1  -7  151.18   11.02
   4   1  -7  160.70   11.74
   4   1  -7  149.71   11.19
   4   1  -6  183.24   12.58
   4   1  -6  218.07   13.59
   4   1  -6  195.23   13.07
   4  -1  -6  157.19   12.43
   4  -1  -6  173.23   12.54
   4   1  -5   82.22    6.81
   4  -1  -5   74.46    6.38
   4  -1  -5   73.62    6.27
   4   1  -4   23.38    3.44
   4  -1  -4   26.59    3.35
   4  -1  -4   19.66    3.14
   4   1  -3   18.51    3.21
   4  -1  -3   17.39    2.78
   4   1  -2   18.49    3.24
   4  -1  -2   22.13    2.60
   4  -1  -2   27.37    3.58
  -4   1   2   21.92    1.63
   4  -1  -2   18.18    3.10
   4   1  -1   81.43    7.08
   4  -1  -1   80.75    5.79
  -4   1   1   71.95    4.87
   4  -1  -1   84.87    6.44
   4   1   0   48.76    5.36
   4  -1   0   37.59    3.78
  -4   1   0   42.95    3.10
   4  -1   0   49.93    4.65
   4  -1   1   45.61    4.63
   4   1   1   45.50    5.48
   4  -1   1   38.51    3.94
  -4   1  -1   49.52    3.45
   4  -1   1   43.25    3.77
   4  -1   1   56.11    4.79
  -4   1  -2  122.42    8.30
   4  -1   2  144.64    9.76
   4  -1   2  125.25    8.72
   4  -1   2  134.11    9.51
  -4   1  -3   27.61    2.69
   4  -1   3   29.29    3.68
   4  -1   3   39.04    3.93
   4  -1   3   33.37    3.21
  -4   1  -4  325.66   20.68
   4  -1   4  344.67   21.76
   4  -1   4  336.81   21.24
   4  -1   4  334.64   21.61
  -4   1  -5  407.31   25.77
   4  -1   5  424.49   26.70
   4  -1   5  412.73   26.37
   4  -1   5  434.17   26.64
  -4   1  -6   39.79    3.72
   4  -1   6   38.26    4.10
   4  -1   6   40.32    4.22
   4  -1   6   41.94    4.20
  -4   1  -7   94.26    7.26
   4  -1   7  100.37    7.74
   4  -1   7   96.00    7.61
   4  -1   7  100.75    7.92
  -4  -1  -8  194.66   12.39
  -4   1  -8  193.70   13.25
   4  -1   8  209.81   13.68
   4  -1   8  200.43   14.02
   4  -1   8  183.81   13.35
   4  -1   9  187.77   12.38
   4  -1   9  171.37   12.14
   4  -1   9  171.16   13.01
  -4   1  -9  175.22   10.65
  -4  -1  -9  177.95   11.21
  -4   1  -9  171.76   12.22
  -4  -1  -9  166.05   11.15
   4  -1  10  217.63   15.70
  -4   1 -10  220.46   13.02
  -4   1 -10  208.17   13.03
  -4   1 -10  208.60   14.76
  -4  -1 -10  211.41   13.57
   4  -1  11   23.87    4.40
  -4   1 -11   27.67    2.28
  -4   1 -11   31.38    2.34
  -4  -1 -11   31.85    2.99
  -4   1 -11   31.25    4.05
   4  -1  12  438.10   28.96
  -4   1 -12  427.52   25.60
  -4   1 -12  427.98   25.61
  -4  -1 -12  419.09   26.20
  -4   1 -12  403.81   27.70
   4   1  13  302.48   22.91
   4  -1  13  321.96   23.65
  -4   1 -13  345.82   20.25
  -4   1 -13  338.36   20.25
  -4  -1 -13  317.91   20.85
  -4   1 -13  313.04   22.45
   4  -1  14  172.79   15.08
   4   1  14  156.62   14.28
  -4  -1 -14  185.67   12.45
  -4   1 -14  160.70   13.90
  -4   1 -14  195.52   11.82
  -4   1 -14  196.61   11.82
   4  -1  15    5.98    1.73
   4   1  15    4.91    1.37
   4  -1  15    6.24    3.06
   4   1  15    5.90    2.87
   4   1  15    3.97    1.25
   4  -1  15    4.09    1.94
   4  -1  15    6.22    1.67
  -4  -1 -15    4.78    1.87
  -4   1 -15    3.83    2.34
  -4   1 -15    5.13    1.28
  -4   1 -15    5.25    1.30
   4  -1  16   10.39    2.04
   4   1  16    7.36    1.59
   4  -1  16    7.94    3.25
   4   1  16    7.17    2.84
   4  -1  16   12.94    2.55
   4  -1  16    7.75    1.84
   4  -1  16    7.58    1.73
  -4   1 -16   10.13    1.67
  -4   1 -16   11.03    1.75
  -4  -1 -16    9.44    2.09
  -4   1 -16    6.74    3.10
  -4  -1 -17   27.05    3.12
  -4  -1 -17   21.08    2.92
   4  -1  17   15.67    2.46
   4  -1  17   21.70    2.69
   4  -1  17   27.93    3.36
   4   1  17   17.19    2.30
   4  -1  17   20.25    2.77
   4   1  17   17.20    4.08
  -4   1 -17   11.79    3.91
  -4   1 -17   25.12    2.41
  -4   1 -17   25.66    4.71
  -4  -1 -18    8.86    2.25
  -4  -1 -18    4.44    2.26
   4  -1  18    8.50    1.93
   4   1  18    5.62    1.78
   4   1  18    6.36    1.69
   4  -1  18    6.27    2.00
   4  -1  18    4.44    1.75
   4   1  18   12.15    3.61
  -4   1 -18    3.97    2.52
  -4   1 -18    5.38    1.63
  -4   1 -18    3.96    2.92
   4   1  19   53.44    4.34
   4   1  19   42.62    4.14
   4   1  19   43.44    4.62
  -4   1 -19   52.75    4.30
   4  -1  19   54.46    4.42
  -4  -1 -19   59.75    4.93
  -4  -1 -19   43.21    4.47
   4  -1  19   62.47    4.98
   4  -1  19   44.58    4.41
   4   1  20   11.62    1.99
   4  -1  20   17.76    2.81
   4   1  20   17.29    2.48
   4   1  20   13.82    2.20
   4  -1  20   16.98    2.39
   4   1  20   13.99    2.48
  -4  -1 -20   15.90    2.58
  -4  -1 -20   17.37    2.80
   4  -1  21    5.25    2.25
   4   1  21    3.43    1.51
   4   1  21    3.16    1.82
   4   1  21    1.52    1.28
   4  -1  21    8.56    1.92
   4   1  21    2.48    1.86
  -4  -1 -21    7.71    2.18
  -4  -1 -21    6.16    2.15
  -4  -1 -22    7.01    2.07
  -4  -1 -22    7.85    2.19
   4   1  22    8.00    2.19
   4   1  22    4.73    1.94
   4  -1  22    8.48    2.22
   4  -1  22    6.42    2.18
   4   1  22    6.38    1.70
  -4  -1 -23   15.06    2.36
  -4  -1 -23   18.38    2.64
   4   1  23   11.43    2.53
   4   1  23   13.63    2.25
   4  -1  23   10.45    2.39
   4  -1  23   13.51    2.62
   4   1  23   10.01    1.88
  -4  -1 -24   40.28    3.84
  -4  -1 -24   37.73    3.58
   4   1  24   42.59    3.93
   4  -1  24   35.44    3.75
   4   1  24   41.85    3.51
   4  -1  24   41.99    4.08
   4   1  24   35.72    3.59
   4   1  25    6.65    2.08
  -4  -1 -25    6.06    1.82
   4  -1  25    9.27    2.15
   4  -1  25    9.53    2.16
   4   1  26    4.71    1.75
   4  -1  26    1.51    1.40
  -4  -1 -26    3.32    1.40
   4  -1  26    6.36    1.73
   4  -1  27    0.59    1.23
  -4   1 -27   -1.13    1.11
   4  -1  27    1.04    1.29
   4   1  28   12.73    1.54
   4  -1  28   11.04    1.50
   4  -1  28   11.38    1.39
   4   2 -29    9.27    1.39
   4   2 -29    9.90    1.36
   4  -2 -29    7.80    1.42
   4  -2 -28   -0.95    1.40
  -4  -2  28   -0.79    1.13
   4   2 -28   -1.19    1.42
  -4  -2  28   -0.58    0.85
   4  -2 -27    3.53    1.79
  -4  -2  27    4.89    1.64
   4   2 -27    1.46    1.75
  -4  -2  27    3.40    1.24
   4   2 -26   10.19    2.22
  -4  -2  26    7.39    1.97
   4  -2 -26    9.11    2.26
  -4  -2  26    8.47    1.72
   4   2 -26    6.74    1.25
  -4  -2  25   23.95    3.09
   4   2 -25   20.14    2.05
   4   2 -25   22.61    2.29
   4   2 -25   17.17    2.93
   4  -2 -25   23.76    2.93
   4  -2 -24    0.61    1.76
   4  -2 -24   -0.25    1.48
  -4  -2  24    0.32    2.06
  -4  -2  24    1.67    2.21
   4   2 -24    0.59    2.26
   4   2 -24   -0.45    1.05
   4   2 -24   -0.17    1.08
   4  -2 -23   44.93    4.37
   4  -2 -23   57.83    4.88
  -4  -2  23   50.53    4.86
  -4  -2  23   53.43    5.03
   4   2 -23   56.47    5.00
   4   2 -23   47.45    3.74
   4   2 -23   50.48    3.90
   4  -2 -22    4.34    2.15
   4  -2 -22    5.46    1.90
  -4  -2  22    5.14    2.46
  -4  -2  22    2.68    2.51
   4   2 -22    5.58    1.56
   4   2 -22    6.00    1.44
   4   2 -22    6.89    1.29
   4   2 -22    6.24    2.59
   4   2 -21  197.60   12.75
   4  -2 -21  176.05   12.27
   4  -2 -21  180.48   12.56
  -4  -2  21  211.09   13.05
  -4  -2  21  204.55   13.08
   4  -2 -21  176.87   11.86
   4   2 -21  193.85   11.84
   4   2 -21  171.69   11.66
   4   2 -21  182.22   11.54
   4   2 -21  175.87   11.60
   4   2 -20   15.44    1.97
   4   2 -20   15.48    1.95
   4   2 -20   17.51    3.18
   4  -2 -20   17.12    2.76
   4  -2 -20   15.25    2.60
  -4  -2  20   15.88    3.17
  -4  -2  20   21.19    3.43
   4  -2 -20   12.04    2.15
   4   2 -20   15.28    1.99
   4   2 -20   20.76    2.12
   4   2 -20   17.58    1.92
   4   2 -20   11.75    1.63
   4   2 -19  206.26   12.51
   4   2 -19  197.21   12.54
  -4  -2  19  220.71   14.04
   4   2 -19  208.88   13.56
   4  -2 -19  201.13   13.41
   4  -2 -19  216.83   13.54
  -4  -2  19  221.17   13.86
   4   2 -19  194.79   12.58
   4   2 -19  183.23   12.39
   4   2 -19  198.35   12.52
   4   2 -19  184.42   12.28
   4  -2 -19  198.31   12.89
   4   2 -18   24.06    2.29
   4   2 -18   20.48    2.28
  -4  -2  18   22.67    3.70
   4   2 -18   25.23    3.43
   4   2 -18   26.29    5.59
  -4  -2  18   26.66    4.59
   4  -2 -18   33.46    3.82
   4   2 -18   19.89    3.58
   4  -2 -18   14.90    2.64
  -4  -2  18   19.56    3.44
   4   2 -18   17.08    2.24
   4   2 -18   22.70    2.34
   4   2 -18   18.35    1.91
   4   2 -18   24.46    2.17
   4  -2 -18   20.11    2.57
   4   2 -17   51.64    3.85
   4   2 -17   49.25    3.82
  -4  -2  17   56.37    5.35
   4   2 -17   50.98    4.76
  -4  -2  17   53.99    6.76
   4   2 -17   43.94    7.52
   4  -2 -17   47.64    4.46
   4  -2 -17   44.88    4.53
   4   2 -17   48.60    5.77
  -4  -2  17   45.24    5.00
   4   2 -17   47.62    3.80
   4   2 -17   53.34    3.84
   4   2 -17   54.45    3.94
   4  -2 -17   48.89    4.25
   4   2 -16    8.60    1.47
   4   2 -16   10.69    1.54
   4   2 -16   12.46    1.65
  -4  -2  16   16.82    3.06
   4   2 -16   11.43    2.43
  -4  -2  16    7.24    3.20
   4   2 -16    7.56    4.09
   4  -2 -16   11.24    2.32
   4  -2 -16   10.74    2.22
   4   2 -16    5.23    2.55
  -4  -2  16   14.73    3.12
   4   2 -16   13.18    1.73
   4   2 -16   11.99    1.64
   4  -2 -16    8.76    1.97
   4   2 -15   56.78    4.35
   4   2 -15   63.37    4.47
   4   2 -15   53.44    4.31
   4   2 -15   65.12    4.44
   4   2 -15   64.12    5.44
   4   2 -15   49.13    6.08
   4  -2 -15   67.23    5.31
   4  -2 -15   62.08    5.06
  -4  -2  15   69.16    7.45
   4   2 -15   58.91    4.37
   4   2 -15   67.05    4.55
  -4  -2  15   84.88    6.08
   4  -2 -15   61.13    4.92
   4   2 -14    5.97    1.27
   4   2 -14    8.17    1.46
   4   2 -14    5.65    1.25
   4   2 -14    7.47    2.08
   4   2 -14    8.67    1.51
   4   2 -14    6.30    1.37
   4  -2 -14   10.42    1.86
   4  -2 -14    7.98    1.96
   4   2 -14    3.99    2.60
   4  -2 -14    8.90    1.96
  -4  -2  14    7.93    2.49
  -4  -2  14    5.83    2.70
   4   2 -13   19.80    4.87
  -4  -2  13   22.14    4.27
   4   2 -13   18.54    1.93
   4   2 -13   17.85    3.22
   4   2 -13   17.75    1.98
   4  -2 -13   16.27    2.48
   4   2 -13   16.18    3.30
   4  -2 -13   17.26    2.39
   4   2 -13   18.53    1.97
   4  -2 -13   23.30    2.58
  -4  -2  13   22.97    3.88
  -4  -2  13   27.34    3.30
   4   2 -12   38.41    3.18
   4   2 -12   48.91    3.48
  -4  -2  12   42.94    5.26
   4   2 -12   42.41    5.12
  -4  -2  12   50.92    5.91
   4   2 -12   53.01    5.89
   4  -2 -12   44.59    3.93
   4  -2 -12   45.07    4.03
   4   2 -12   51.61    3.53
  -4  -2  12   44.91    5.74
   4   2 -12   45.50    7.12
  -4  -2  11   16.20    3.03
  -4  -2  11   14.89    1.68
   4   2 -11   15.67    3.19
   4  -2 -11    7.39    2.79
   4   2 -11   14.45    1.74
   4  -2 -11   11.72    2.10
   4   2 -11   11.33    3.31
   4   2 -11   10.83    1.39
   4   2 -11   15.72    1.69
   4   2 -11   17.14    4.45
  -4  -2  11   12.62    3.19
   4   2 -10    4.26    2.27
  -4  -2  10    4.73    1.18
   4  -2 -10    3.00    2.35
   4   2 -10    5.12    2.67
   4   2 -10    5.32    1.19
   4   2 -10    5.50    1.05
   4   2 -10    4.78    0.95
  -4  -2  10    3.32    2.42
   4   2 -10    4.78    3.25
  -4  -2   9   95.28    6.14
   4   2  -9   86.35    8.04
   4   2  -9   86.76    5.75
   4  -2  -9  104.95    8.92
   4   2  -9   85.40    5.78
   4   2  -9   79.69    9.06
  -4  -2   9   77.01    7.86
   4   2  -8   24.82    4.04
  -4  -2   8   25.18    2.39
   4   2  -8   22.23    2.05
   4  -2  -8   27.20    4.57
   4   2  -8   22.47    2.10
   4   2  -8   25.55    2.05
   4   2  -8   26.71    5.03
  -4  -2   8   19.28    3.77
  -4  -2   7   86.25    6.09
   4   2  -7   86.53    5.79
   4  -2  -7   85.92    8.45
   4   2  -7   93.55    5.85
   4   2  -7   73.86    7.89
   4   2  -7   84.50    5.74
   4   2  -7  101.46    9.24
  -4  -2   7   90.31    7.91
  -4  -2   6  318.05   19.42
   4   2  -6  309.12   19.10
   4  -2  -6  318.48   22.08
   4   2  -6  325.90   21.84
   4   2  -6  306.11   19.06
   4   2  -6  313.29   19.06
   4   2  -6  364.93   22.90
   4   2  -5   19.37    1.85
   4  -2  -5   19.50    4.06
   4   2  -5   20.36    1.93
   4   2  -5   20.61    1.92
   4   2  -5   13.53    3.52
  -4  -2   5   20.92    2.19
   4   2  -4   19.37    1.91
   4  -2  -4   12.82    3.34
   4   2  -4   23.20    4.21
   4  -2  -4   20.38    4.17
  -4  -2   4   21.80    2.16
   4   2  -4   20.49    1.98
   4   2  -3   24.24    2.30
   4   2  -3   28.61    4.77
   4  -2  -3   27.32    4.54
   4   2  -2    9.58    1.34
   4   2  -2   13.52    3.94
   4  -2  -2    9.07    3.62
   4  -2  -2   18.49    4.21
   4   2  -1   43.49    6.32
   4   2  -1   41.88    3.27
   4   2  -1   42.31    4.75
   4  -2  -1   42.31    5.77
   4   2   0   40.20    6.33
   4  -2   0   41.79    5.45
   4   2   0   31.81    4.32
   4   2   0   38.52    3.15
   4  -2   1   80.58    8.42
   4   2   1   85.17    5.96
   4   2   1   84.26    7.86
   4  -2   2   97.57    8.97
   4   2   2  106.53   10.54
  -4   2  -2   87.46    6.92
  -4  -2  -2   97.62    6.49
   4   2   2   92.96    6.47
  -4   2  -3  203.02   14.56
   4   2   3  222.65   14.13
  -4  -2  -3  238.81   14.13
   4  -2   3  220.39   16.64
  -4   2  -4   13.53    2.17
  -4  -2  -4   13.42    1.75
   4   2   4   13.46    1.95
   4  -2   4   12.62    3.32
  -4   2  -5   19.78    2.78
   4  -2   5   22.80    3.94
  -4  -2  -5   28.58    2.48
   4   2   5   26.86    2.67
  -4   2  -6   76.58    6.70
   4   2   6   86.25    6.20
  -4  -2  -6   87.06    5.90
   4  -2   6   82.06    8.08
  -4   2  -7    3.92    1.56
  -4  -2  -7    5.24    1.24
   4   2   7    4.12    1.51
   4  -2   7    4.28    2.54
  -4  -2  -8   66.77    6.83
  -4  -2  -8   66.01    4.76
  -4   2  -8   58.08    5.72
   4   2   8   74.25    5.30
   4  -2   8   58.57    6.61
  -4  -2  -9   35.91    4.77
  -4  -2  -9   38.82    3.02
   4   2   9   35.68    3.56
  -4   2  -9   26.28    3.66
  -4  -2  -9   37.81    3.95
   4  -2  10   42.98    4.48
  -4  -2 -10   48.08    5.45
  -4  -2 -10   58.39    4.81
  -4   2 -10   44.00    4.90
   4  -2  10   54.69    4.63
   4  -2  11   27.50    3.35
   4  -2  11   31.24    3.47
   4   2  11   28.08    2.62
  -4   2 -11   28.20    2.29
  -4  -2 -11   31.80    3.67
  -4   2 -11   25.41    3.77
  -4  -2 -12   26.66    3.36
  -4   2 -12   15.34    3.00
   4  -2  12   20.85    2.68
   4  -2  12   15.18    2.60
   4   2  12   20.04    2.15
   4  -2  12   20.02    2.93
   4  -2  12   25.58    3.22
  -4   2 -12   23.55    4.90
  -4   2 -12   17.29    1.77
  -4   2 -12   17.01    1.75
  -4   2 -13   13.47    2.98
  -4  -2 -13   17.36    2.97
   4  -2  13   16.29    2.55
   4  -2  13   13.10    2.34
   4   2  13    9.60    1.67
   4   2  13   14.72    1.89
   4  -2  13   11.73    2.59
   4  -2  13   13.51    2.51
   4  -2  13   13.04    2.91
  -4   2 -13   21.50    4.74
  -4   2 -13   15.30    1.56
  -4   2 -13   13.72    1.56
   4  -2  14   61.09    5.03
   4  -2  14   44.90    4.40
   4  -2  14   43.94    4.67
   4   2  14   46.42    3.75
   4   2  14   40.34    3.71
   4  -2  14   39.35    4.20
   4  -2  14   43.93    4.28
  -4   2 -14   45.83    5.54
  -4  -2 -14   47.13    4.77
  -4   2 -14   51.53    3.55
  -4   2 -14   49.43    3.54
   4   2  14   44.16    4.44
  -4   2 -15   47.76    3.55
  -4   2 -15   45.05    3.51
   4  -2  15   54.32    4.88
   4  -2  15   52.65    4.51
   4  -2  15   49.72    4.70
   4   2  15   44.51    3.73
   4   2  15   43.49    3.84
   4  -2  15   40.40    4.29
   4   2  15   35.37    4.33
  -4  -2 -15   56.12    5.26
  -4   2 -15   43.21    5.58
   4  -2  16  350.99   19.58
   4  -2  16  292.31   18.95
   4  -2  16  303.52   19.16
   4   2  16  274.00   18.26
   4  -2  16  283.71   18.84
  -4  -2 -16  295.13   19.22
  -4   2 -16  290.94   18.09
   4   2  16  297.36   19.11
  -4   2 -16  292.96   18.13
  -4   2 -17    5.56    1.37
  -4   2 -17    6.45    1.44
   4  -2  17    5.47    2.15
   4  -2  17    5.75    2.54
   4   2  17    3.74    1.46
   4  -2  17    6.91    2.33
   4  -2  17    5.15    2.09
   4   2  17    9.92    2.54
  -4  -2 -17    5.52    2.29
   4  -2  18  149.08   10.09
   4  -2  18  126.80    9.57
   4  -2  18  156.99    9.94
   4   2  18  130.85    9.01
   4  -2  18  140.17    9.56
  -4  -2 -18  139.20    9.86
   4   2  18  132.48    9.73
  -4   2 -18  132.21    8.87
  -4   2 -18  127.96    8.82
   4  -2  19    4.02    2.02
   4  -2  19    7.09    2.36
   4   2  19    4.16    1.68
   4   2  19    3.55    1.41
   4  -2  19    2.53    1.87
  -4  -2 -19    2.76    2.18
  -4   2 -19    3.34    1.40
   4   2  20   24.28    2.85
   4  -2  20   21.72    3.11
   4  -2  20   20.22    3.05
   4   2  20   23.63    2.71
   4   2  20   23.16    2.53
   4  -2  20   29.84    3.11
  -4  -2 -20   24.54    3.20
  -4   2 -20   22.59    2.43
   4   2  21    1.69    1.40
   4  -2  21    5.71    2.01
   4  -2  21    1.93    1.93
   4   2  21    5.06    1.73
   4  -2  21    3.08    1.58
  -4   2 -21    2.24    1.29
  -4  -2 -21    2.74    2.02
   4  -2  22   16.89    2.47
   4  -2  22   15.12    2.42
   4  -2  22   17.77    2.29
   4   2  22   17.13    2.26
   4   2  22   17.73    2.50
   4   2  22   15.42    2.06
   4  -2  23   10.38    1.91
   4  -2  23    7.19    1.79
   4   2  23    5.86    1.62
   4   2  23    4.72    1.61
   4   2  23    6.09    1.32
   4   2  24   -1.59    1.33
   4  -2  24    2.84    1.34
   4   2  24    0.98    1.31
   4   2  25    5.25    1.32
  -4   2 -25    5.78    1.44
   4  -2  25    6.17    1.21
   4   3 -25    3.06    0.78
  -4  -3  25    0.70    0.71
  -4  -3  24    1.14    0.94
   4   3 -24   -0.09    0.78
   4  -3 -23    5.36    1.32
   4   3 -23    6.21    1.26
   4  -3 -23    8.29    1.18
   4   3 -22   12.65    1.70
   4  -3 -22   13.35    1.91
  -4  -3  22   13.12    1.98
   4   3 -22    9.82    1.24
   4  -3 -22   11.78    1.60
   4   3 -22   13.57    1.45
   4   3 -21    9.26    1.69
  -4  -3  21    9.54    1.99
   4   3 -21    8.17    1.32
   4   3 -21    8.02    1.14
   4  -3 -21   11.25    1.73
   4  -3 -21    9.66    1.89
   4   3 -21    9.96    1.29
   4   3 -20   10.86    1.96
   4   3 -20    8.02    1.36
   4   3 -20    7.45    1.21
   4   3 -20    8.88    1.16
  -4  -3  20    7.40    2.00
   4  -3 -20    7.63    1.76
   4  -3 -20   11.38    2.04
   4   3 -20    7.50    1.23
   4   3 -20    9.90    1.32
   4   3 -19   26.12    2.90
  -4  -3  19   30.54    3.46
   4   3 -19   23.40    2.22
   4   3 -19   24.33    2.21
   4   3 -19   27.06    2.23
   4   3 -19   26.72    2.24
   4   3 -19   26.44    2.31
   4   3 -19   24.35    2.12
   4  -3 -19   26.40    2.92
   4  -3 -19   31.78    3.25
  -4  -3  19   20.17    3.10
  -4  -3  18    2.52    2.01
   4   3 -18    0.77    0.93
   4   3 -18    2.26    0.99
   4   3 -18   -1.22    1.03
   4   3 -18    0.26    0.95
   4   3 -18    1.27    1.00
   4   3 -18    0.89    0.75
   4  -3 -18   -0.63    1.89
   4  -3 -18    0.93    1.60
  -4  -3  18   -0.30    1.89
  -4  -3  17  107.70    8.07
   4   3 -17  108.75    7.03
   4   3 -17  110.47    7.02
   4   3 -17  109.42    7.08
   4   3 -17  106.67    7.09
   4   3 -17   98.64    6.97
   4  -3 -17  112.96    7.63
   4  -3 -17   87.73    7.60
  -4  -3  17  104.27    7.97
  -4  -3  16   86.03    6.78
   4   3 -16   71.13    5.22
   4   3 -16   73.84    5.28
   4   3 -16   77.53    5.28
   4   3 -16   74.84    5.24
   4   3 -16   72.59    5.25
   4   3 -16   79.43    5.38
   4  -3 -16   89.89    6.09
   4  -3 -16   82.50    6.31
  -4  -3  16   94.24    6.64
  -4  -3  15    4.05    2.20
  -4  -3  15    4.05    2.40
   4   3 -15    4.94    1.12
   4   3 -15    2.52    1.08
   4   3 -15    3.24    1.13
   4   3 -15    1.84    1.11
   4   3 -15    2.35    1.08
   4  -3 -15    2.88    1.91
   4  -3 -15    5.27    1.90
   4   3 -15    4.37    1.02
  -4  -3  14   24.07    3.31
  -4  -3  14   24.96    3.45
   4   3 -14   20.76    2.19
   4   3 -14   23.58    2.26
   4   3 -14   22.17    2.15
   4   3 -14   21.62    2.16
   4   3 -14   23.02    2.30
   4  -3 -14   18.11    2.89
   4  -3 -14   24.22    2.93
   4   3 -14   22.92    2.12
  -4  -3  13   10.52    2.57
  -4  -3  13   12.00    2.89
   4   3 -13   11.65    1.59
   4   3 -13    8.10    1.56
   4  -3 -13    9.72    2.32
   4  -3 -13   10.48    2.23
   4   3 -13    9.75    1.41
   4   3 -13   10.41    1.63
   4   3 -13    8.61    1.51
   4   3 -12   29.55    2.69
   4   3 -12   23.91    2.42
  -4  -3  12   26.10    3.54
   4  -3 -12   29.90    3.42
  -4  -3  12   29.63    2.62
   4   3 -12   28.61    2.58
   4   3 -11   94.73    6.54
   4   3 -11   96.84    6.60
   4  -3 -11   96.83    7.36
  -4  -3  11  100.54    7.47
  -4  -3  11   95.76    6.73
   4   3 -10   29.71    2.77
  -4  -3  10   26.04    2.77
  -4  -3  10   24.06    4.91
   4  -3 -10   32.11    3.36
   4   3 -10   32.11    2.76
   4  -3 -10   30.62    3.45
  -4  -3  10   26.18    3.50
  -4  -3  10   26.75    3.20
   4   3  -9   58.61    6.81
  -4  -3   9   63.05    7.45
  -4  -3   9   73.60    5.08
  -4  -3   9   64.84    8.04
   4  -3  -9   56.89    5.12
   4   3  -9   58.79    4.52
   4   3  -9   63.89    4.75
  -4  -3   9   73.10    5.69
   4   3  -9   67.60    7.84
  -4  -3   9   68.82    5.51
  -4  -3   8   37.70    3.37
   4   3  -8   32.32    5.07
  -4  -3   8   31.60    5.33
  -4  -3   8   32.61    5.89
   4  -3  -8   37.32    3.60
   4   3  -8   33.98    2.95
  -4  -3   8   37.54    3.91
   4   3  -8   41.26    6.07
  -4  -3   8   34.54    3.77
   4   3  -7   28.78    2.64
   4   3  -7   30.74    2.64
  -4  -3   7   27.66    3.31
  -4  -3   7   21.24    4.53
   4   3  -7   28.98    4.79
  -4  -3   7   34.64    3.15
  -4  -3   7   31.51    3.46
   4  -3  -7   27.22    3.17
  -4  -3   7   23.76    5.06
   4   3  -6   64.71    4.59
  -4  -3   6   61.70    7.51
   4   3  -6   63.12    7.52
  -4  -3   6   71.09    5.04
   4   3  -6   57.57    4.45
  -4  -3   6   59.14    5.09
  -4  -3   6   66.04    8.30
   4  -3  -6   53.54    4.80
  -4  -3   6   59.03    5.26
   4  -3  -5   10.57    2.12
  -4  -3   5   19.74    4.08
  -4  -3   5   16.04    2.25
   4   3  -5   17.21    4.10
  -4  -3   5   19.32    4.81
   4  -3  -5   10.36    1.63
   4  -3  -5   16.04    2.25
   4   3  -5   13.44    1.82
   4   3  -5   15.40    2.00
   4   3  -5   11.92    1.78
  -4  -3   5   10.33    2.34
   4  -3  -4   -0.77    1.68
   4  -3  -4    0.70    1.18
   4  -3  -4    0.24    1.49
  -4  -3   4   -1.21    2.75
   4   3  -4    3.04    3.16
  -4  -3   4    1.56    1.24
  -4  -3   4   -1.04    2.37
   4   3  -4   -0.40    1.26
   4   3  -4    0.90    1.06
   4   3  -4   -0.19    1.18
  -4  -3   4    1.29    1.90
   4  -3  -3  157.45   10.33
   4  -3  -3  135.10    9.67
   4  -3  -3  144.14    9.97
  -4  -3   3  152.21   10.13
  -4  -3   3  142.80   13.15
   4   3  -3  156.20    9.82
   4   3  -3  160.45    9.90
   4   3  -3  137.55   13.27
   4   3  -2   27.58    2.81
   4   3  -2   38.39    6.08
  -4  -3   2   38.70    5.67
  -4  -3   2   28.99    3.05
   4   3  -2   25.83    2.69
   4  -3  -2   24.22    2.76
   4  -3  -2   32.81    3.24
  -4  -3   2   24.39    5.40
   4  -3  -2   28.45    2.71
  -4  -3   2   28.03    3.40
   4  -3  -1   44.80    4.00
   4  -3  -1   47.87    4.16
   4   3  -1   33.21    6.49
  -4  -3   1   46.25    6.40
  -4  -3   1   40.82    3.77
   4   3  -1   43.47    3.61
  -4  -3   1   56.04    7.93
   4  -3  -1   33.82    3.69
   4  -3  -1   36.81    3.52
  -4  -3   1   43.67    4.41
   4  -3   0  121.59    8.14
   4  -3   0  109.26    7.89
  -4  -3   0  111.50    8.13
   4   3   0  112.84    7.56
   4   3   0  120.28   12.11
   4  -3   0   95.28    7.33
   4  -3   0  102.19    7.59
  -4  -3   0  116.01   11.60
  -4  -3  -1    4.73    3.11
   4  -3   1    5.23    1.22
   4  -3   1    1.46    1.43
   4  -3   1    7.23    1.98
   4  -3   1    6.11    2.19
  -4  -3  -1    6.65    2.20
  -4  -3  -1    5.65    1.60
   4   3   1    1.29    3.10
  -4  -3  -1    5.16    2.83
  -4  -3  -2   29.54    4.98
   4   3   2   21.53    5.50
  -4  -3  -2   28.66    2.83
   4  -3   2   31.11    3.54
   4  -3   2   28.28    3.19
   4  -3   2   24.59    2.67
  -4  -3  -2   32.77    5.73
   4  -3   2   23.03    2.43
   4   3   2   21.76    2.52
  -4  -3  -2   27.88    3.27
  -4  -3  -3   44.43    6.28
   4   3   3   44.80    7.53
  -4  -3  -3   40.70    3.75
   4  -3   3   46.59    4.49
   4  -3   3   47.23    4.06
   4  -3   3   37.77    3.55
  -4  -3  -3   39.52    6.40
   4  -3   3   41.58    3.87
   4   3   3   38.63    3.60
  -4  -3  -3   49.84    4.34
  -4  -3  -4   66.74    7.70
   4   3   4   62.52    9.03
  -4  -3  -4   74.16    5.10
   4  -3   4   65.91    5.59
   4  -3   4   66.70    5.21
   4  -3   4   47.57    4.61
  -4  -3  -4   67.62    8.24
   4  -3   4   62.02    5.10
   4   3   4   63.98    4.99
  -4  -3  -4   74.63    5.53
   4   3   5   45.07    7.86
  -4  -3  -5   50.03    6.78
  -4  -3  -5   58.36    4.47
   4  -3   5   59.74    5.25
   4  -3   5   61.08    4.74
  -4  -3  -5   42.99    6.78
   4  -3   5   53.38    4.62
   4   3   5   47.48    4.44
  -4  -3  -5   54.23    4.72
  -4  -3  -6   13.41    3.59
  -4  -3  -6   17.98    2.17
   4   3   6    9.30    4.63
   4  -3   6   17.45    2.41
   4  -3   6   12.09    2.80
  -4  -3  -6   10.97    3.73
   4  -3   6   20.69    2.65
  -4  -3  -6   12.40    2.37
   4   3   6   15.06    2.39
   4  -3   7   61.05    5.24
   4   3   7   55.63    4.74
   4  -3   7   53.33    4.95
   4  -3   7   47.69    4.54
  -4  -3  -7   51.04    4.60
  -4  -3  -7   55.08    4.29
   4  -3   8   40.75    4.04
  -4  -3  -8   34.98    3.09
   4  -3   8   29.11    3.65
   4  -3   8   43.30    3.76
   4   3   8   32.68    3.57
   4   3   8   29.62    3.32
   4  -3   9   20.77    3.13
  -4  -3  -9   19.94    2.17
   4  -3   9   20.36    2.99
   4  -3   9   22.17    2.83
   4   3   9   19.69    2.87
   4   3   9   12.84    2.36
   4  -3  10   35.49    3.80
  -4  -3 -10   20.02    2.24
   4  -3  10   29.13    3.48
   4  -3  10   25.88    3.06
   4   3  10   25.60    3.19
   4   3  10   31.94    3.47
  -4   3 -11   23.81    2.07
   4  -3  11   22.19    2.91
   4  -3  11   27.95    3.39
   4  -3  11   25.32    3.38
   4   3  11   16.68    2.85
   4   3  11   25.70    3.14
  -4   3 -12    7.10    1.20
   4  -3  12   11.21    3.07
   4  -3  12   11.42    2.57
   4  -3  12    9.39    2.18
   4   3  12   12.34    2.46
   4   3  12    9.98    2.33
   4  -3  13  195.91   13.04
   4  -3  13  194.92   12.99
   4  -3  13  217.36   13.22
   4   3  13  174.04   12.06
  -4   3 -13  184.97   11.92
   4   3  13  205.92   13.08
   4   3  13  212.17   13.03
  -4   3 -14  127.60    8.07
   4  -3  14  129.77    9.09
   4  -3  14  107.26    8.74
   4   3  14  122.30    8.28
   4   3  14  143.96    9.15
   4   3  14  133.05    9.01
   4   3  15    5.34    1.81
   4  -3  15    6.76    2.21
   4   3  15    4.99    1.16
  -4   3 -15    6.21    1.12
   4   3  15    5.57    1.97
   4  -3  15    5.01    1.96
   4  -3  16    2.96    1.61
  -4   3 -16    0.75    0.84
   4  -3  16    2.85    1.88
   4   3  16   -0.52    1.47
   4   3  16   -0.27    1.76
   4  -3  17    1.58    1.58
   4  -3  17    2.09    1.84
  -4   3 -17    0.86    0.85
   4   3  17   -0.56    1.20
   4   3  17    0.70    1.33
   4   3  17   -0.50    1.58
   4  -3  18    5.84    1.70
   4   3  18    6.20    1.21
   4  -3  18    8.49    1.81
  -4   3 -18    6.80    1.13
   4   3  18    4.72    1.54
   4   3  18    6.85    1.42
   4   3  18    9.32    1.62
   4   3  18    4.91    1.24
   4  -3  19   11.62    1.79
   4   3  19   11.19    1.35
   4   3  19    8.18    1.67
   4   3  19    9.21    1.45
   4  -3  19   10.06    1.75
   4  -3  20    3.12    1.18
   4   3  20    3.48    0.89
   4  -3  20    6.40    1.24
  -4  -3 -20    3.84    1.13
  -4   3 -20    3.55    1.01
  -4   3 -21   -0.40    0.76
  -4  -3 -21   -0.59    0.71
   4  -4 -18    3.63    0.77
  -4  -4  17   10.56    1.12
   4   4 -17    9.86    1.17
   4  -4 -17    9.56    1.26
   4   4 -16    8.47    1.27
   4   4 -16    8.27    1.23
  -4  -4  16    8.46    1.19
   4   4 -15   85.70    5.99
  -4  -4  15   95.86    6.04
   4   4 -14   21.63    1.65
   4   4 -14   17.41    1.61
   4   4 -14   17.10    1.61
   4  -4 -14   28.60    2.29
   4   4 -14   26.11    2.32
  -4  -4  14   27.13    2.21
   4   4 -13  177.62   11.22
   4   4 -13  180.48   11.23
   4   4 -13  181.03   11.23
   4  -4 -13  181.44   11.62
   4   4 -12    1.85    0.74
   4   4 -12    2.13    0.73
   4   4 -12    1.89    0.72
   4  -4 -12    0.17    1.40
   4   4 -12    1.47    0.70
   4   4 -12    1.57    0.67
  -4  -4  12    4.01    1.34
   4   4 -11  341.95   22.90
   4   4 -11  417.04   23.04
   4   4 -11  410.96   23.03
   4  -4 -11  395.04   23.43
   4   4 -11  372.75   22.94
   4   4 -11  380.53   22.99
  -4  -4  11  395.83   23.49
   4   4 -10   28.43    2.14
   4   4 -10   31.14    2.19
   4   4 -10   22.35    2.00
   4  -4 -10   25.52    2.58
  -4  -4  10   24.14    2.29
   4   4 -10   24.56    2.05
   4   4 -10   26.72    2.11
  -4  -4  10   28.77    2.64
  -4  -4   9    4.86    1.44
   4   4  -9    1.85    0.72
  -4  -4   9    2.01    1.14
   4  -4  -9    1.92    1.39
  -4  -4   9    3.64    0.81
   4   4  -9    1.46    0.79
   4   4  -9    1.82    0.82
   4   4  -8    0.42    0.80
   4   4  -8   -0.10    0.72
   4   4  -8    0.37    0.63
  -4  -4   8   -0.80    1.25
   4  -4  -8   -0.71    1.29
  -4  -4   8    0.52    1.20
  -4  -4   8    0.56    0.75
   4   4  -7    2.57    0.92
   4   4  -7    4.20    0.89
  -4  -4   7    2.63    1.32
  -4  -4   7    2.26    1.43
   4  -4  -7    4.24    1.44
  -4  -4   7    4.63    1.10
   4   4  -6   30.86    2.55
   4   4  -6   25.97    2.41
  -4  -4   6   31.44    3.06
   4  -4  -6   32.33    2.90
  -4  -4   6   38.76    3.13
  -4  -4   6   37.12    2.82
   4   4  -5   18.37    1.83
  -4  -4   5   23.14    2.48
   4  -4  -5   21.36    2.24
  -4  -4   5   22.47    2.43
  -4  -4   5   19.15    2.08
   4   4  -4    4.98    1.09
   4   4  -4    5.50    1.03
  -4  -4   4    7.37    1.63
  -4  -4   4    5.40    1.21
   4   4  -3   29.34    2.56
  -4  -4   3   34.71    3.01
  -4  -4   3   34.14    2.84
   4   4  -2    0.54    0.88
   4   4  -2    1.25    0.89
  -4  -4   2    0.23    1.64
  -4  -4   2    2.17    1.32
  -4  -4   2    0.56    0.96
   4   4  -1    9.86    1.45
   4   4  -1   11.12    1.51
  -4  -4   1   12.26    1.72
  -4  -4   1   12.85    2.45
   4   4   0   44.42    3.48
   4   4   0   49.04    3.64
   4   4   0   42.92    3.46
  -4  -4   0   56.13    4.22
   4   4   1   11.66    1.63
   4   4   1   14.86    1.62
   4   4   1   10.33    1.41
   4   4   1    8.32    1.46
  -4  -4  -1   11.02    1.97
  -4  -4  -1   11.49    1.54
   4   4   2    4.75    1.11
   4   4   2    3.91    1.34
   4   4   2    4.40    1.27
   4   4   2    6.14    1.36
  -4  -4  -2    5.18    1.20
  -4  -4  -2    6.70    1.59
   4   4   3    5.82    1.37
   4   4   3    7.71    1.38
   4   4   3    7.67    1.52
  -4  -4  -3   10.61    1.84
  -4  -4  -3    6.76    1.19
   4  -4   3    9.51    1.81
   4  -4   4   10.48    1.85
  -4  -4  -4    8.67    1.34
   4   4   4   11.23    1.60
   4   4   4   10.60    1.67
   4   4   4    9.77    1.57
   4   4   4    9.25    1.42
  -4  -4  -4   11.14    1.73
   4  -4   5    1.64    1.37
  -4  -4  -5    3.15    0.98
   4   4   5    2.40    1.18
   4   4   5    3.62    1.30
   4   4   5    2.43    1.25
   4   4   5    3.39    1.10
  -4  -4  -5    2.64    1.32
   4  -4   6    4.25    1.46
  -4  -4  -6    4.52    0.94
   4   4   6    5.06    1.27
  -4  -4  -6    3.37    1.16
   4   4   6    5.25    1.36
   4   4   6    4.22    1.34
   4   4   6    2.82    1.29
   4   4   7  149.40   10.46
   4   4   7  171.91   10.63
  -4  -4  -7  157.45   10.43
  -4  -4  -7  164.10   10.28
   4   4   7  168.20   10.58
   4   4   7  165.87   10.57
   4  -4   7  171.74   10.59
   4   4   8   25.07    2.59
   4   4   8   30.29    2.83
  -4  -4  -8   29.11    2.74
  -4  -4  -8   26.14    2.20
   4   4   8   27.50    2.73
   4   4   8   34.19    2.88
   4  -4   8   28.29    2.81
   4   4   9  349.44   21.39
   4   4   9  344.77   21.46
  -4  -4  -9  369.40   21.33
   4   4   9  368.39   21.40
   4   4   9  350.03   21.37
   4  -4   9  314.18   21.23
   4   4  10   41.74    3.23
   4   4  10   42.78    3.33
  -4  -4 -10   38.74    3.16
   4   4  10   37.52    3.15
   4   4  10   39.62    3.17
   4  -4  10   38.28    3.12
  -4  -4 -11   27.70    2.39
   4   4  11   28.13    2.39
   4  -4  11   25.43    2.32
   4  -4  12    4.16    0.99
  -4  -4 -12    2.10    0.99
   4  -4  13   45.78    3.21
  -4  -4 -13   49.77    3.42
  -4  -4 -14    2.28    0.77
  -5   0  32    0.40    1.02
  -5   0  31   11.71    1.86
   5   0 -30    0.17    1.21
   5   0 -30    0.19    1.11
  -5   0  30   -1.64    1.59
   5   0 -29    3.03    1.61
   5   0 -29    3.20    1.34
   5   0 -28   -0.26    1.71
   5   0 -28    0.70    1.27
   5   0 -27   35.47    3.82
   5   0 -27   37.75    3.63
   5   0 -27   40.24    3.57
   5   0 -26    1.36    1.71
   5   0 -26   -1.26    1.96
   5   0 -25    0.89    1.94
   5   0 -24   -0.93    2.05
   5   0 -23    3.44    2.14
   5   0 -22    0.31    2.02
  -5   0  22    1.91    2.80
   5   0 -21   44.67    4.44
  -5   0  21   51.68    6.54
   5   0 -20    0.58    1.76
  -5   0  20   -0.86    2.15
   5   0 -19  188.49   12.22
  -5   0  19  163.33   14.17
  -5   0  18   -0.76    2.38
   5   0 -18   -0.51    1.50
  -5   0  17  102.21    9.09
   5   0 -17  100.78    6.34
   5   0 -17   89.22    6.21
   5   0 -17   88.13    7.58
  -5   0  16   -0.69    2.09
   5   0 -16    1.04    0.91
   5   0 -16   -0.39    1.23
  -5   0  15  186.17   13.86
   5   0 -15  201.01   11.57
   5   0 -15  178.68   11.38
   5   0 -15  161.87   12.34
  -5   0  14   -0.59    1.90
   5   0 -14    0.71    0.97
   5   0 -14   -0.25    0.97
   5   0 -14    0.89    1.05
  -5   0  13  654.24   41.43
   5   0 -13  654.01   39.13
   5   0 -13  686.98   39.19
   5   0 -13  590.13   39.75
   5   0 -13  665.77   40.21
  -5   0  12   -0.53    1.97
   5   0 -12   -0.22    0.92
   5   0 -12   -0.62    1.18
   5   0 -11   37.35    3.20
   5   0 -11   42.59    3.84
   5   0 -10    0.62    0.83
   5   0 -10    0.84    1.08
   5   0  -9  358.91   22.57
   5   0  -9  394.22   23.24
   5   0  -8    0.48    1.07
   5   0  -8   -0.72    0.75
   5   0  -7  505.02   30.29
   5   0  -6   -0.11    0.77
   5   0  -5   30.11    2.90
   5   0  -4    0.20    1.20
   5   0  -3  307.12   19.01
   5   0  -2    0.35    1.13
   5   0  -1  342.57   21.03
   5   0   0    1.40    1.17
   5   0   1  139.11    9.17
  -5   0  -2   -1.44    2.27
   5   0   2   -1.68    1.44
   5   0   3  393.25   25.24
  -5   0  -3  432.69   26.04
   5   0   4    0.56    1.59
  -5   0  -4   -2.02    2.18
   5   0   4    0.24    1.03
  -5   0  -5  286.09   19.40
   5   0   5  297.85   18.58
  -5   0  -6    0.96    1.98
   5   0   6   -0.27    1.09
  -5   0  -7   24.24    3.73
   5   0   7   23.77    2.73
  -5   0  -8    0.59    2.36
   5   0   8    0.29    1.15
  -5   0  -9  733.83   47.21
   5   0   9  748.38   45.26
   5   0  10   -0.72    1.15
  -5   0 -10   -0.72    2.56
   5   0  11  182.73   14.21
   5   0  11  177.60   11.87
  -5   0 -12    0.87    3.01
   5   0  12   -1.46    2.40
   5   0  12    0.81    1.13
   5   0  13   41.11    5.48
   5   0  13   36.52    3.42
  -5   0 -14   -2.10    2.86
   5   0  14   -0.22    1.19
   5   0  14   -0.86    2.25
   5   0  15  217.25   17.64
  -5   0 -15  242.23   18.86
   5   0  15  220.33   14.49
   5   0  15  246.81   14.78
   5   0  15  213.61   14.59
   5   0  15  236.91   14.66
   5   0  16    0.74    1.43
   5   0  16   -0.69    1.46
   5   0  16   -0.24    1.34
  -5   0 -16   -1.25    3.27
   5   0  16    1.01    2.42
   5   0  17   46.31    3.90
  -5   0 -17   47.19    7.76
   5   0  17   39.63    3.78
   5   0  17   43.58    3.64
   5   0  18   -0.44    1.30
   5   0  18   -0.49    1.47
   5   0  18   -1.87    1.71
   5   0  18   -0.73    1.24
  -5   0 -18   -2.89    3.94
   5   0  18   -1.17    2.34
   5   0  19    3.12    1.83
   5   0  19    4.13    1.78
   5   0  20   -1.19    1.86
   5   0  20    0.81    1.61
   5   0  21   -1.85    2.16
   5   0  21    3.31    1.86
   5   0  22    2.17    2.17
   5   0  22    0.83    1.80
   5   0  23   41.30    4.05
   5   0  23   30.44    3.49
   5   0  24   -0.58    2.17
   5   0  24    2.55    1.89
  -5   0 -24   -0.68    1.45
   5   0  25   14.32    2.31
  -5   0 -25   10.61    1.89
   5   0  26    0.57    1.44
   5   0  26    1.19    1.52
   5   0  27    3.74    1.35
   5   1 -32    7.49    0.97
   5  -1 -32    5.73    0.98
   5   1 -31    0.13    1.02
  -5  -1  31    0.84    1.13
   5   1 -31    0.65    0.89
   5  -1 -31    0.31    1.11
   5   1 -30   18.17    2.18
  -5  -1  30   16.43    2.18
   5   1 -30   19.88    2.08
   5  -1 -29   11.25    1.85
  -5  -1  29   10.90    2.11
  -5  -1  29   13.87    2.02
   5   1 -29   11.97    2.07
   5  -1 -28   27.26    2.96
  -5  -1  28   21.67    3.07
  -5  -1  28   27.67    3.06
   5   1 -28   29.81    3.12
   5  -1 -27   28.88    3.24
  -5  -1  27   25.76    3.41
  -5  -1  27   32.87    3.52
   5   1 -27   32.06    3.52
   5  -1 -26    9.59    1.96
   5  -1 -26   13.54    2.43
  -5  -1  26   13.90    2.71
   5  -1 -26   11.15    1.99
  -5  -1  26    7.81    2.34
   5   1 -26    7.65    2.48
   5  -1 -25   37.83    3.65
   5  -1 -25   29.53    3.42
   5  -1 -25   41.37    3.99
  -5  -1  25   41.43    4.16
   5   1 -25   35.46    4.10
   5   1 -24   31.85    3.98
   5  -1 -24   33.12    3.47
   5  -1 -24   30.96    3.31
   5  -1 -24   27.39    3.44
  -5  -1  24   38.64    4.01
   5   1 -24   30.60    2.97
   5   1 -24   26.44    2.78
   5   1 -23  109.57    7.99
   5  -1 -23   90.01    7.27
   5  -1 -23  114.02    7.73
  -5  -1  23  102.69    7.77
   5   1 -23  103.36    6.85
   5   1 -23   88.80    6.69
   5   1 -22   36.26    4.16
   5  -1 -22   32.38    3.61
   5   1 -22   30.52    2.87
   5   1 -22   31.93    2.80
  -5  -1  22   36.84    4.02
   5  -1 -22   29.49    3.44
   5   1 -21    4.27    1.97
   5  -1 -21    9.49    2.27
   5  -1 -21    8.28    2.05
  -5  -1  21    4.20    2.80
  -5  -1  21   10.30    2.57
   5   1 -21    8.58    1.45
   5   1 -21   11.26    1.65
   5   1 -20   29.04    2.86
   5   1 -20   29.21    2.62
   5   1 -20   31.80    2.73
   5  -1 -20   37.71    3.52
   5   1 -20   22.60    3.71
  -5  -1  20   37.18    3.89
   5  -1 -20   31.33    3.43
  -5  -1  20   28.36    5.31
   5   1 -20   37.13    2.90
  -5  -1  20   37.78    3.89
   5   1 -19   30.82    2.87
   5   1 -19   32.00    2.57
   5   1 -19   34.71    2.71
   5  -1 -19   33.79    3.33
  -5  -1  19   35.94    3.78
  -5  -1  19   35.03    5.67
   5  -1 -19   28.10    3.28
   5   1 -19   31.25    2.68
  -5  -1  19   40.26    4.02
   5   1 -18   15.64    1.80
   5   1 -18   15.84    1.65
   5   1 -18   14.00    1.50
   5   1 -18   11.97    2.53
   5  -1 -18   14.46    2.16
  -5  -1  18   11.37    2.40
   5  -1 -18   13.42    2.32
  -5  -1  18   12.23    4.06
   5   1 -18   16.25    1.69
   5   1 -18   14.88    1.72
  -5  -1  18   16.91    2.79
   5   1 -17   19.36    1.80
   5   1 -17   19.15    2.15
   5   1 -17   24.37    1.98
   5   1 -17   20.14    2.99
   5  -1 -17   20.66    2.46
  -5  -1  17   19.06    2.76
   5   1 -17   22.79    2.02
   5   1 -17   23.15    2.00
  -5  -1  17   18.45    4.20
   5   1 -17   23.18    2.99
   5   1 -16  172.44   10.53
   5   1 -16  155.99   10.55
   5   1 -16  178.85   10.52
   5   1 -16  182.78   14.73
  -5  -1  16  175.29   13.88
   5   1 -16  144.69   11.95
   5  -1 -16  175.13   11.03
   5   1 -16  163.16   10.63
   5   1 -16  166.99   10.40
   5   1 -16  171.39   10.47
   5   1 -16  172.99   10.67
   5   1 -15   21.46    1.88
   5   1 -15   18.08    1.75
   5   1 -15   21.11    1.93
   5   1 -15   20.82    1.68
   5   1 -15   16.44    1.70
   5   1 -15   21.67    1.97
   5   1 -15   20.35    1.93
  -5  -1  15   28.46    4.55
   5   1 -15   20.20    4.60
   5  -1 -15   26.67    2.57
   5   1 -15   22.05    2.91
   5   1 -14  101.58    9.03
   5  -1 -14  113.47    8.19
   5  -1 -14  113.13    9.38
   5   1 -14  124.45    7.93
   5   1 -14  120.19    7.91
   5   1 -14  131.17    7.96
   5   1 -14  144.29   11.85
  -5  -1  14  121.89   10.77
   5   1 -14  125.51    7.93
   5   1 -14  136.38    7.91
   5   1 -14  129.34    7.93
   5   1 -14  125.62    7.85
   5   1 -13  120.03    7.89
   5   1 -13  128.67    7.86
   5   1 -13  128.43    7.85
   5   1 -13  127.11    7.92
   5  -1 -13  133.84    9.92
   5  -1 -13  114.78    9.57
   5   1 -13  130.95    7.95
   5   1 -13  126.16    7.93
   5   1 -13  130.31   11.38
   5   1 -13  106.76    9.10
   5  -1 -13  121.53    8.17
   5   1 -12   58.24    3.91
   5   1 -12   61.95    3.98
   5   1 -12   59.32    3.98
   5   1 -12   52.84    3.93
   5  -1 -12   55.93    5.55
   5  -1 -12   65.67    5.94
   5   1 -12   64.25    7.28
   5   1 -12   56.23    5.31
   5   1 -12   59.02    4.03
   5  -1 -11  124.41    9.64
   5   1 -11  138.42    9.51
   5  -1 -11  134.94    9.86
   5   1 -11  118.18    7.80
   5   1 -11  115.27    9.24
  -5   1  10   42.37    4.33
   5   1 -10   61.41    5.35
   5  -1 -10   59.85    5.59
   5   1 -10   54.60    5.28
   5  -1 -10   64.90    5.72
   5   1  -9  439.95   27.51
  -5   1   9  395.43   25.98
   5   1  -9  431.13   26.77
   5  -1  -9  442.54   27.23
   5  -1  -9  414.18   26.93
   5   1  -8  143.66   10.70
   5  -1  -8  144.47   10.35
   5  -1  -8  120.92    9.92
   5   1  -7   39.35    4.65
   5  -1  -7   36.19    4.24
   5  -1  -7   30.84    3.92
   5   1  -6   86.16    7.32
   5  -1  -6   75.42    6.66
   5  -1  -6   73.95    6.53
   5   1  -5  171.35   13.11
   5  -1  -5  189.58   12.88
   5  -1  -5  177.99   12.64
   5  -1  -4  165.64   11.35
   5   1  -4  174.84   12.40
   5  -1  -4  157.50   11.89
   5   1  -4  163.52   11.94
   5   1  -3  628.19   41.05
   5  -1  -3  666.59   40.27
   5   1  -3  664.52   40.98
   5  -1  -3  651.05   40.99
   5   1  -2   83.29    7.36
   5  -1  -2   91.28    6.61
   5  -1  -2   76.82    6.98
   5  -1  -2   64.99    6.60
   5   1  -2   89.88    7.51
   5  -1  -1  304.97   19.80
   5   1  -1  306.35   20.73
   5  -1  -1  308.54   20.19
   5  -1   0  272.16   16.47
   5   1   0  297.41   17.83
   5  -1   0  299.40   17.07
   5  -1   1  131.27    9.76
   5  -1   1  130.08    9.82
   5  -1   1  124.59    9.36
  -5   1  -1  120.79    8.22
   5   1   2  127.93    9.88
  -5   1  -2  105.56    7.40
   5  -1   2  106.78    8.59
   5  -1   2  114.41    8.79
  -5   1  -3   17.71    2.24
   5  -1   3   18.86    3.13
   5  -1   3   18.68    3.19
   5   1   3   23.29    4.47
  -5   1  -4  330.40   21.59
   5  -1   4  375.66   22.83
   5  -1   4  333.90   22.19
   5  -1   4  362.75   22.88
   5  -1   5  314.55   21.30
   5  -1   5  334.87   21.66
  -5   1  -5  304.07   20.70
   5   1   5  342.53   20.23
   5  -1   5  339.13   21.87
   5  -1   6   38.84    4.44
   5  -1   6   43.61    4.51
  -5   1  -6   38.97    3.87
   5   1   6   37.48    3.29
   5  -1   6   36.81    4.23
  -5  -1  -7  204.96   13.33
  -5   1  -7  214.07   14.40
   5  -1   7  203.35   14.62
   5  -1   7  224.91   15.09
   5  -1   7  229.61   15.08
   5  -1   8  102.53    8.60
   5  -1   8   99.97    8.19
  -5  -1  -8   97.51    6.96
  -5  -1  -8   98.55    6.92
  -5   1  -8   99.70    8.08
  -5   1  -8  106.94    6.45
   5  -1   8  100.13    8.32
   5  -1   9  167.83   13.20
  -5  -1  -9  163.52   11.35
  -5  -1  -9  175.70   11.37
  -5   1  -9  174.02   12.73
  -5   1  -9  181.99   10.84
   5  -1   9  182.60   12.74
   5  -1  10   28.82    4.63
   5   1  10   35.20    3.40
  -5   1 -10   35.50    2.64
  -5   1 -10   31.27    4.28
  -5  -1 -10   36.87    3.33
  -5  -1 -10   35.05    3.19
   5  -1  11  131.10   11.15
  -5   1 -11  131.85    8.26
   5   1  11  132.63    9.05
  -5  -1 -11  124.10    8.81
  -5  -1 -11  130.16    8.82
  -5   1 -11  128.16   10.44
   5  -1  12   41.51    6.14
  -5  -1 -12   60.05    4.77
  -5  -1 -12   56.70    4.64
  -5   1 -12   45.89    5.79
  -5   1 -12   62.13    4.13
   5   1  12   56.72    4.75
   5  -1  13   92.73    6.46
   5  -1  13   88.30    6.47
   5  -1  13   89.80    9.09
   5   1  13   96.22    9.38
   5   1  13   85.89    6.22
   5   1  13   82.87    6.13
   5   1  13   91.48    6.69
  -5   1 -13   91.55    6.02
  -5  -1 -13   89.51    6.75
  -5  -1 -13   92.01    6.69
  -5   1 -13   87.31    8.48
  -5  -1 -14   32.62    3.49
  -5  -1 -14   32.55    3.32
   5  -1  14   30.05    3.05
   5   1  14   25.95    2.69
   5  -1  14   32.65    3.37
   5   1  14   30.81    2.88
   5  -1  14   29.35    3.17
   5  -1  14   34.23    3.31
   5  -1  14   40.73    5.76
   5   1  14   36.18    5.34
  -5   1 -14   27.31    4.65
  -5   1 -14   30.22    2.71
   5   1  14   27.50    3.22
   5  -1  15   32.45    3.52
   5  -1  15   31.83    3.53
   5  -1  15   38.82    6.06
   5   1  15   39.90    5.72
   5   1  15   36.91    3.31
   5  -1  15   45.27    4.06
   5   1  15   41.93    3.51
   5  -1  15   36.91    3.53
  -5  -1 -15   35.59    3.69
  -5  -1 -15   39.07    3.88
   5   1  15   37.24    3.78
  -5   1 -15   29.78    5.13
  -5   1 -15   39.48    3.25
   5   1  16    4.55    1.90
   5   1  16    1.04    1.41
   5   1  16    3.29    1.45
   5  -1  16    1.86    1.56
   5  -1  16    2.04    1.76
   5  -1  16    3.49    2.92
   5   1  16   -1.00    2.28
   5  -1  16    6.10    2.15
   5  -1  16    2.35    1.52
  -5  -1 -16    3.02    1.82
  -5  -1 -16    4.34    2.02
  -5   1 -16    3.80    1.45
  -5   1 -16    2.86    2.70
   5   1  17   10.49    2.35
   5   1  17    6.85    1.75
   5  -1  17   12.66    2.25
   5   1  17   11.58    1.95
   5   1  17   16.68    4.00
   5  -1  17   10.71    2.06
   5  -1  17   11.11    2.09
  -5   1 -17   13.93    2.02
  -5   1 -17   16.41    4.30
   5  -1  17    9.62    2.61
  -5  -1 -17   13.60    2.49
  -5  -1 -17   11.18    2.47
   5  -1  18   14.10    2.37
   5   1  18   14.15    2.19
   5   1  18   13.30    2.11
   5   1  18   13.19    2.05
   5  -1  18   12.12    2.21
   5   1  18   14.90    2.54
  -5  -1 -18   12.76    2.48
  -5  -1 -18   14.32    2.71
   5  -1  19  113.59    8.01
   5   1  19  116.19    7.90
   5   1  19  107.58    7.72
   5   1  19   99.31    7.53
   5  -1  19  102.55    7.71
   5   1  19  110.47    8.06
  -5  -1 -19  116.46    8.22
  -5  -1 -19  118.46    8.14
   5   1  20   25.97    2.66
  -5  -1 -20   33.69    3.34
  -5  -1 -20   29.53    3.43
   5  -1  20   28.63    3.05
   5   1  20   28.98    3.14
   5  -1  20   26.60    3.51
   5   1  20   24.87    2.88
   5   1  20   22.64    3.20
  -5  -1 -21   26.29    3.08
  -5  -1 -21   29.98    3.48
   5  -1  21   25.54    2.92
   5   1  21   33.89    3.38
   5  -1  21   32.65    3.45
   5   1  21   24.36    2.91
   5  -1  21   33.14    3.60
   5   1  21   25.70    3.18
  -5  -1 -22    0.87    1.89
   5  -1  22   -1.50    1.45
   5   1  22   -0.27    1.52
   5   1  22    1.79    1.92
   5  -1  22    1.84    2.08
   5  -1  22   -0.28    1.90
   5   1  22    0.23    1.44
   5   1  23   -0.72    1.66
  -5  -1 -23    5.05    1.91
   5   1  23    1.74    1.83
   5  -1  23    1.43    1.98
   5  -1  23    0.26    1.72
   5   1  23    4.04    1.56
   5   1  24    7.95    1.68
   5   1  24   10.67    2.29
   5  -1  24    7.11    1.97
   5  -1  24    9.66    2.23
   5   1  24    7.44    1.64
  -5  -1 -24    8.25    1.93
   5   1  25   12.62    2.25
   5   1  25   16.58    1.88
   5  -1  25   15.37    2.21
   5  -1  25   15.55    2.36
   5  -1  25   11.93    2.11
  -5  -1 -25   14.86    2.02
   5   1  26   15.77    2.17
   5  -1  26   14.22    1.96
   5  -1  26   16.63    2.06
   5  -1  27    4.75    1.15
   5  -1  27    6.40    1.20
  -5  -2  29   21.66    2.08
   5  -2 -29   23.97    2.21
   5   2 -29   26.25    2.26
   5   2 -29   23.49    2.12
  -5  -2  28    5.94    1.54
   5   2 -28    7.55    1.50
   5   2 -28    4.46    1.55
  -5  -2  27   24.74    2.69
   5   2 -27   24.26    2.74
  -5  -2  27   21.41    2.12
  -5  -2  26   13.07    2.36
   5   2 -26    9.27    1.34
   5   2 -26    8.25    2.14
  -5  -2  26    7.28    1.58
  -5  -2  25    6.09    2.25
  -5  -2  25    7.72    1.74
   5   2 -25    3.55    1.08
   5   2 -25    3.22    1.20
   5   2 -25    6.37    2.29
  -5  -2  24   21.71    3.17
   5  -2 -24   20.46    2.74
  -5  -2  24   16.04    2.44
   5   2 -24   23.84    3.14
   5   2 -24   19.27    1.98
   5   2 -24   22.35    2.20
  -5  -2  23   13.71    3.00
   5   2 -23    9.15    1.74
   5   2 -23   11.68    1.66
   5   2 -23   10.66    1.45
   5   2 -23    9.01    2.64
   5  -2 -23   15.20    2.44
   5  -2 -22   52.84    5.20
  -5  -2  22   79.48    6.12
   5   2 -22   72.51    4.89
   5   2 -22   58.98    4.71
   5   2 -22   67.80    4.60
   5   2 -22   58.64    4.61
   5   2 -22   65.45    4.73
   5   2 -22   76.54    5.96
   5   2 -21    4.69    2.40
   5  -2 -21    2.55    2.02
  -5  -2  21    7.07    2.82
   5   2 -21    5.15    1.48
   5   2 -21    7.39    1.57
   5   2 -21    4.02    1.25
   5   2 -21    5.62    1.13
   5  -2 -21    2.71    1.41
   5   2 -21    5.64    1.36
   5   2 -20  181.09   12.64
   5  -2 -20  184.05   12.49
  -5  -2  20  218.89   13.24
   5   2 -20  195.60   11.82
   5   2 -20  172.05   11.46
   5   2 -20  180.35   11.58
   5   2 -20  173.88   11.69
   5  -2 -20  179.27   11.95
   5   2 -20  190.58   11.77
   5   2 -20  191.22   11.65
   5   2 -19   20.73    3.27
   5  -2 -19   12.81    2.57
  -5  -2  19   21.88    3.57
   5   2 -19   14.53    1.91
   5   2 -19   14.98    2.00
   5   2 -19   14.95    1.63
   5   2 -19   15.76    1.75
   5  -2 -19   18.64    2.32
   5   2 -19   14.14    1.91
   5   2 -19   14.39    1.81
   5   2 -18   18.84    3.14
   5  -2 -18   19.22    2.87
  -5  -2  18   21.31    3.60
   5   2 -18   18.89    2.30
   5   2 -18   16.83    1.77
   5   2 -18   16.04    1.83
   5   2 -18   25.74    2.39
   5  -2 -18   16.31    2.40
   5   2 -18   20.12    2.18
   5   2 -18   22.91    2.06
   5   2 -17   37.07    3.12
   5   2 -17   37.73    3.17
   5   2 -17   36.30    3.09
   5   2 -17   42.50    4.34
   5  -2 -17   37.73    3.87
   5   2 -17   28.25    4.27
   5   2 -17   36.75    3.04
   5   2 -17   39.93    3.17
   5   2 -17   35.74    3.14
  -5  -2  17   38.64    5.77
   5  -2 -17   42.03    3.61
  -5  -2  16   15.06    3.75
   5   2 -16   13.85    1.72
   5   2 -16   17.05    1.87
   5   2 -16   14.51    1.84
   5   2 -16   16.05    1.84
   5   2 -16   16.67    2.97
   5  -2 -16   16.66    2.54
   5   2 -16    8.37    2.99
  -5  -2  16   19.19    3.23
   5   2 -16   16.94    1.94
   5   2 -16   13.87    1.88
  -5  -2  16   22.48    3.36
   5  -2 -16   20.14    2.42
  -5  -2  15    5.61    2.91
   5   2 -15   10.28    1.51
   5   2 -15   12.01    1.66
   5   2 -15   10.34    1.47
   5   2 -15    9.67    2.47
   5  -2 -15   14.28    2.41
   5   2 -15   16.41    3.17
  -5  -2  15   14.20    2.82
   5   2 -15    9.78    1.61
   5   2 -15   11.30    1.67
  -5  -2  15   12.07    2.93
   5  -2 -15   14.48    2.21
   5  -2 -14    4.37    1.85
   5   2 -14    1.34    1.98
  -5  -2  14    4.10    2.08
   5   2 -14    4.37    1.35
   5   2 -14    3.43    1.28
   5   2 -14    4.90    1.23
   5   2 -14    3.40    1.24
   5   2 -14    3.72    1.12
   5   2 -14    5.83    2.02
  -5  -2  14    0.89    2.61
   5  -2 -14    5.73    1.64
   5  -2 -14    4.42    2.33
   5   2 -13  171.26   16.41
  -5  -2  13  218.72   15.79
   5   2 -13  168.69   14.52
   5  -2 -13  194.60   12.72
   5  -2 -13  213.08   13.40
   5   2 -13  204.07   12.22
   5   2 -13  198.22   12.18
   5   2 -13  191.39   12.16
   5   2 -13  148.84   13.93
   5  -2 -13  162.12   14.48
  -5  -2  13  203.23   13.21
   5   2 -13  193.12   12.90
   5  -2 -13  196.13   12.64
   5   2 -12    9.20    1.50
   5   2 -12    7.03    1.21
   5   2 -12    9.98    1.45
  -5  -2  12    8.47    1.41
   5   2 -12    6.41    2.42
   5  -2 -12    3.17    2.52
   5  -2 -12   10.05    1.94
   5  -2 -12   10.64    2.44
  -5  -2  12    9.04    2.35
   5  -2 -12    6.66    1.72
   5   2 -12    9.21    2.77
  -5  -2  12    6.38    2.87
   5   2 -12    2.22    3.39
   5   2 -11  119.58   10.19
  -5  -2  11  136.35    8.29
   5  -2 -11   99.38   10.32
   5   2 -11  122.91    8.03
   5   2 -11  111.95    7.85
   5   2 -11  114.67   10.43
   5   2 -11  131.72    8.09
  -5  -2  11  149.19   11.30
  -5  -2  10    5.10    1.31
   5   2 -10    3.94    2.29
   5  -2 -10    4.06    2.47
   5   2 -10    4.57    1.09
   5   2 -10    2.57    0.92
   5   2 -10    3.47    1.20
  -5  -2  10    4.42    2.17
   5   2  -9  169.00   13.34
  -5  -2   9  193.75   11.28
   5   2  -9  169.43   10.78
   5   2  -9  173.32   10.82
   5   2  -9  161.83   10.72
  -5  -2   9  181.06   13.63
   5  -2  -9  176.76   13.90
   5  -2  -8    7.28    2.94
   5   2  -8    1.85    0.94
   5   2  -8    2.69    1.06
   5   2  -8    1.92    0.81
   5   2  -8    2.60    0.99
  -5  -2   8    0.61    1.02
   5   2  -8    2.75    2.27
   5  -2  -8    0.87    2.38
   5   2  -7  748.42   48.20
   5   2  -7  862.64   48.31
   5  -2  -7  852.69   51.78
   5   2  -7  798.40   48.22
   5   2  -7  837.92   51.22
   5   2  -7  827.59   48.30
   5   2  -7  821.47   48.23
   5  -2  -7  779.84   48.60
   5  -2  -7  809.99   51.84
   5   2  -6   68.56    4.78
   5   2  -6   69.65    4.76
   5  -2  -6   65.91    7.35
   5   2  -6   68.38    4.82
   5   2  -6   71.67    4.78
   5   2  -6   66.46    4.71
   5  -2  -6   67.81    5.09
   5   2  -6   57.24    6.95
   5  -2  -6   82.20    8.15
   5   2  -5  148.67    9.18
   5   2  -5  139.33    9.12
   5  -2  -5  144.12   12.11
   5   2  -5  142.27    9.13
   5   2  -5  148.56    9.13
   5   2  -5  145.04   11.97
   5  -2  -5  124.94   11.88
   5  -2  -5  135.37    9.39
   5  -2  -4    5.00    1.51
   5  -2  -4    8.78    3.35
   5   2  -4    8.87    3.42
   5   2  -4    8.66    1.48
   5   2  -4    7.54    1.32
   5   2  -4    6.62    2.69
   5   2  -4    7.75    1.30
   5  -2  -3  186.88   14.57
   5  -2  -3  176.58   11.35
   5   2  -3  168.38   11.00
   5   2  -3  178.74   11.03
   5   2  -3  204.14   14.64
   5   2  -3  165.70   10.93
   5   2  -3  172.78   13.14
   5  -2  -2   22.85    2.67
   5   2  -2   19.75    4.74
   5   2  -2   28.44    2.56
   5  -2  -2   31.54    5.05
   5   2  -2   27.35    2.43
   5   2  -2   31.06    2.61
   5   2  -2   24.54    4.03
   5   2  -1   75.44    5.15
   5   2  -1   68.31    4.99
   5   2  -1   58.54    6.68
   5  -2  -1   66.47    7.56
   5  -2   0  415.32   26.39
   5  -2   0  442.44   29.76
   5  -2   0  480.92   29.76
   5   2   0  420.53   26.22
   5   2   0  480.06   29.04
   5  -2   1   58.15    4.74
   5  -2   1   64.58    7.40
   5   2   1   67.71    4.82
   5  -2   1   50.76    6.94
   5   2   1   66.44    4.72
   5   2   1   59.86    6.81
   5   2   2  423.16   25.89
   5   2   2  439.66   25.91
   5  -2   2  415.89   29.04
   5  -2   2  400.98   25.89
   5  -2   2  437.69   29.01
   5   2   3   36.96    3.27
   5   2   3   47.53    7.25
   5  -2   3   31.26    5.11
   5  -2   3   31.76    3.13
   5  -2   3   32.26    5.03
   5   2   3   35.76    3.24
   5   2   4  225.57   14.60
   5  -2   4  206.62   16.97
   5   2   5    3.08    1.57
  -5  -2  -5    2.23    1.06
   5   2   5    2.49    3.88
   5  -2   5    4.84    2.66
   5  -2   6  130.77   12.25
   5   2   6  164.88   14.97
  -5  -2  -6  158.75   10.09
   5   2   6  153.32   10.33
   5   2   7   19.74    2.77
   5   2   7   21.36    5.96
  -5  -2  -7   25.69    2.48
   5  -2   7   26.32    4.37
   5  -2   8   83.93    8.64
   5  -2   8  102.15    7.42
  -5  -2  -8   98.70    6.69
   5  -2   8   88.76    6.89
   5  -2   8   97.44    6.98
   5  -2   8   96.02    7.11
   5   2   8  106.71    7.27
   5   2   9    6.75    1.95
   5  -2   9    5.93    1.69
   5  -2   9    4.14    2.14
  -5  -2  -9    6.69    1.20
  -5  -2  -9    7.92    2.39
  -5   2  -9    2.70    0.82
   5  -2   9    3.80    1.76
   5  -2   9    2.32    1.68
   5  -2  10   36.71    3.81
   5  -2  10   36.64    3.94
   5  -2  10   36.98    4.02
   5   2  10   36.69    3.26
  -5   2 -10   39.87    2.84
   5   2  10   38.87    4.03
  -5   2 -10   34.81    4.40
  -5   2 -11    4.76    2.06
  -5  -2 -11    5.55    2.21
   5  -2  11    6.83    1.94
   5   2  11   10.70    1.71
   5  -2  11   10.63    2.55
   5  -2  11    6.89    2.10
   5  -2  11   12.54    2.62
   5   2  11    5.40    2.23
  -5   2 -11    7.80    1.17
  -5  -2 -12    9.32    2.61
  -5   2 -12   14.20    2.99
   5  -2  12    9.87    2.25
   5  -2  12    8.99    2.15
   5   2  12   11.12    1.78
   5  -2  12   11.86    2.42
   5  -2  12    7.39    2.57
  -5   2 -12   10.05    1.33
   5   2  12    7.82    2.28
   5   2  13   28.78    3.60
  -5  -2 -13   25.07    3.73
   5  -2  13   26.77    3.29
   5  -2  13   28.70    3.28
   5   2  13   29.03    2.80
   5   2  13   29.58    2.90
   5  -2  13   36.92    3.83
   5  -2  13   29.11    3.86
  -5   2 -13   29.16    2.48
  -5   2 -13   35.25    5.69
  -5   2 -14   16.17    1.79
   5  -2  14   16.04    2.92
   5   2  14   16.10    2.10
   5  -2  14   16.47    2.97
   5   2  14   13.06    2.09
   5  -2  14   15.41    2.69
   5  -2  14   18.91    2.65
   5   2  14   18.01    2.89
  -5  -2 -14   20.83    3.31
   5  -2  15   84.35    6.63
   5  -2  15   68.66    5.96
   5  -2  15   79.72    6.58
   5   2  15   80.36    5.70
   5   2  15   70.96    5.63
   5  -2  15   73.78    6.11
  -5   2 -15   78.38    5.38
   5   2  15   80.32    6.40
  -5  -2 -15   82.59    6.69
   5   2  16   11.74    2.70
   5   2  16    6.67    2.02
   5  -2  16   13.52    2.35
   5  -2  16   12.16    2.78
   5   2  16    9.69    1.74
   5  -2  16    7.79    2.84
   5   2  16   12.15    1.89
   5  -2  16   11.16    2.49
  -5  -2 -16    7.75    2.47
  -5   2 -16   14.03    1.71
   5   2  17  219.17   14.44
   5   2  17  193.07   13.91
   5  -2  17  246.24   15.05
   5  -2  17  214.35   14.48
   5  -2  17  248.19   15.03
   5   2  17  216.71   14.06
   5  -2  17  222.09   14.54
  -5  -2 -17  231.09   14.93
   5   2  17  213.85   14.70
  -5   2 -17  232.53   13.92
   5  -2  18    1.13    1.67
   5   2  18    1.92    1.38
   5  -2  18    4.96    2.49
   5  -2  18    1.99    2.13
   5  -2  18    2.84    1.93
  -5   2 -18    0.36    1.21
   5   2  18    4.40    1.76
   5   2  19    0.51    1.47
   5  -2  19    4.81    1.86
   5  -2  19    1.25    2.09
   5  -2  19    2.13    1.77
   5   2  19    2.56    1.65
   5   2  19    2.11    1.32
   5   2  19    0.41    1.16
  -5   2 -19    0.36    1.22
   5   2  20    0.21    1.48
   5  -2  20    1.94    1.74
   5  -2  20    4.02    2.15
   5   2  20    1.61    1.42
   5  -2  21   -0.77    1.87
   5  -2  21   -1.08    1.52
   5   2  21    2.77    1.49
   5   2  21   -1.87    1.63
   5   2  21    0.60    1.23
   5  -2  22   23.42    2.70
   5  -2  22   16.41    2.11
   5   2  22   15.21    2.25
   5   2  22   14.99    1.86
   5   2  22   17.47    2.22
   5   2  23   27.52    2.68
   5  -2  23   26.60    2.78
   5   2  23   28.25    2.74
   5  -2  24   35.31    3.03
   5   2  24   39.59    3.08
   5  -2  25    7.67    1.08
   5   2  25    5.54    1.16
   5   3 -25   16.03    1.41
  -5  -3  24   23.90    1.94
   5   3 -24   19.01    1.73
  -5  -3  23   28.74    2.40
   5   3 -23   21.71    2.14
   5  -3 -23   26.74    2.12
   5   3 -22   23.28    1.84
   5   3 -22   20.19    1.87
   5  -3 -22   19.96    2.35
  -5  -3  22   20.87    2.29
   5   3 -22   21.56    2.17
   5  -3 -22   22.63    2.12
   5   3 -21   14.38    1.56
   5   3 -21   11.40    1.39
   5   3 -21   12.33    1.32
  -5  -3  21   10.53    1.96
   5  -3 -21   12.91    2.10
   5   3 -21   14.12    1.91
   5  -3 -21   15.95    1.96
   5   3 -20    2.64    1.39
   5  -3 -20    4.13    1.81
  -5  -3  20    4.61    1.69
   5   3 -20    2.27    0.95
   5   3 -20    3.02    0.98
   5  -3 -20    0.19    1.35
   5   3 -20    3.35    1.00
   5   3 -20    2.35    0.95
   5   3 -20    3.74    0.92
   5   3 -20    3.50    0.86
   5  -3 -19    9.70    2.20
  -5  -3  19    4.62    1.90
  -5  -3  19    6.47    2.35
   5   3 -19    6.10    1.13
   5   3 -19    5.37    1.06
   5  -3 -19    6.53    1.76
   5   3 -19    5.67    1.18
   5   3 -19    7.50    1.23
   5   3 -19    7.07    1.14
   5   3 -19    5.84    1.00
  -5  -3  18   29.73    3.31
  -5  -3  18   39.04    3.87
   5   3 -18   29.63    2.48
   5   3 -18   25.26    2.43
   5  -3 -18   39.02    3.31
   5  -3 -18   36.22    3.66
   5   3 -18   31.35    2.58
   5   3 -18   28.45    2.33
   5   3 -18   27.28    2.39
   5   3 -18   28.69    2.49
  -5  -3  17   10.10    2.56
  -5  -3  17   14.10    3.07
   5   3 -17   15.77    1.82
   5   3 -17   15.45    1.78
   5  -3 -17    9.98    2.43
   5  -3 -17   14.14    2.27
   5   3 -17   14.82    1.74
   5   3 -17   14.65    1.80
   5   3 -17   12.36    1.66
   5   3 -16    5.86    1.24
   5   3 -16   10.29    1.47
   5   3 -16    8.05    1.34
  -5  -3  16    4.78    2.24
   5  -3 -16    5.01    2.14
   5  -3 -16   10.02    2.06
   5   3 -16    5.82    1.37
   5   3 -16    8.06    1.34
   5   3 -15    6.50    1.30
   5   3 -15    7.86    1.33
   5   3 -15    9.26    1.40
  -5  -3  15    7.70    2.32
   5  -3 -15    7.72    2.30
   5   3 -15    6.20    1.19
   5  -3 -15    6.74    1.97
   5   3 -15    7.13    1.40
   5   3 -15    7.52    1.36
   5   3 -14    6.99    1.36
   5   3 -14    6.53    1.33
   5   3 -14    8.72    1.51
  -5  -3  14    7.81    2.26
   5  -3 -14    8.17    2.37
   5   3 -14    6.22    1.28
   5  -3 -14    8.53    2.09
   5   3 -14    6.88    1.49
   5   3 -14    4.18    1.28
   5   3 -13   12.69    1.79
  -5  -3  13   14.43    2.66
   5  -3 -13   14.47    2.58
   5   3 -13   14.06    1.76
   5  -3 -13   15.86    2.55
   5   3 -13   17.98    2.01
   5   3 -13   13.38    1.81
  -5  -3  12   71.33    5.12
   5   3 -12   64.98    4.91
   5  -3 -12   76.05    5.92
  -5  -3  12   72.19    5.87
   5   3 -12   66.06    4.92
   5   3 -12   68.46    4.98
  -5  -3  12   69.29    5.46
   5   3 -11   -0.52    1.19
   5   3 -11    0.94    0.90
  -5  -3  11    1.31    1.88
  -5  -3  11    1.34    1.18
  -5  -3  11    1.99    1.64
   5   3 -11    0.35    1.17
   5   3 -10   50.17    3.78
   5   3 -10   46.52    3.69
   5   3 -10   40.87    3.40
  -5  -3  10   44.94    4.39
  -5  -3  10   44.66    3.81
  -5  -3  10   40.89    4.17
   5  -3 -10   47.54    4.17
   5   3  -9  100.76    6.35
   5   3  -9   87.37    6.03
   5   3  -9   81.67    5.91
  -5  -3   9   83.55    6.80
  -5  -3   9   94.89    6.52
   5  -3  -9   88.78    6.62
  -5  -3   9   83.37    6.83
   5   3  -8   45.89    3.51
  -5  -3   8   37.51    5.91
   5   3  -8   50.73    6.35
  -5  -3   8   48.00    4.03
   5   3  -8   43.71    3.53
  -5  -3   8   39.77    4.24
  -5  -3   8   44.38    4.42
  -5  -3   8   41.58    6.74
   5  -3  -8   47.72    4.19
   5   3  -7    7.29    3.22
  -5  -3   7   12.68    2.05
  -5  -3   7    9.57    3.28
   5  -3  -7    8.86    2.11
   5   3  -7   11.07    1.63
   5   3  -7    9.95    1.50
   5   3  -7   14.91    1.87
  -5  -3   7    7.96    2.15
  -5  -3   7   11.23    2.44
   5  -3  -7    9.52    2.16
   5   3  -6   48.16    3.77
  -5  -3   6   51.75    6.86
   5   3  -6   43.93    6.34
  -5  -3   6   48.30    4.18
   5  -3  -6   43.71    4.03
   5  -3  -6   47.48    4.25
   5   3  -6   46.30    3.70
   5   3  -6   50.32    3.89
  -5  -3   6   56.81    4.78
  -5  -3   6   45.08    4.30
  -5  -3   6   48.91    4.61
  -5  -3   6   41.39    6.89
   5  -3  -6   46.36    4.21
   5   3  -5   49.79    4.19
  -5  -3   5   49.13    6.98
   5   3  -5   52.42    7.16
  -5  -3   5   59.00    4.67
   5  -3  -5   51.92    4.49
   5  -3  -5   47.91    4.61
   5   3  -5   60.67    4.38
   5   3  -5   62.74    4.30
   5   3  -5   55.23    4.16
  -5  -3   5   57.95    5.07
  -5  -3   5   58.93    4.84
  -5  -3   5   45.98    4.92
  -5  -3   5   51.81    7.74
   5  -3  -5   56.89    4.64
   5  -3  -4   15.74    2.67
   5  -3  -4   23.48    2.80
   5   3  -4   21.13    2.57
   5   3  -4   24.79    2.53
   5   3  -4   22.76    2.45
   5   3  -4   21.88    2.35
  -5  -3   4   24.21    3.09
   5  -3  -4   24.71    2.81
  -5  -3   4   17.71    4.58
  -5  -3   4   27.87    2.81
  -5  -3   4   27.41    4.81
   5   3  -4   20.20    4.74
   5   3  -3   38.09    6.18
  -5  -3   3   26.40    5.22
  -5  -3   3   26.06    3.12
   5  -3  -3   35.27    3.56
  -5  -3   3   33.41    3.62
   5  -3  -3   26.36    3.49
   5  -3  -3   31.73    3.25
   5   3  -3   35.78    3.16
   5   3  -3   35.21    3.08
   5   3  -3   33.85    3.07
   5   3  -3   35.80    3.08
   5   3  -2    5.11    1.42
  -5  -3   2    6.67    3.16
  -5  -3   2    5.54    1.66
   5   3  -2    4.71    3.58
   5   3  -2    5.71    1.50
   5   3  -2    4.29    1.57
  -5  -3   2    4.23    1.93
  -5  -3   2    4.17    2.07
  -5  -3   2    9.10    3.82
   5  -3  -2    4.82    1.59
   5  -3  -2    1.50    2.05
   5   3  -1   43.98    3.80
   5   3  -1   40.67    6.80
   5  -3  -1   53.29    4.45
   5   3  -1   46.25    3.84
  -5  -3   1   45.62    4.21
  -5  -3   1   47.39    4.71
   5  -3  -1   37.82    4.05
   5  -3  -1   46.30    3.90
  -5  -3   1   46.29    7.22
   5   3   0   31.25    3.19
  -5  -3   0   37.53    5.88
   5   3   0   37.14    6.65
   5  -3   0   39.79    3.95
   5   3   0   33.52    3.23
  -5  -3   0   36.40    3.49
  -5  -3   0   30.63    3.71
   5  -3   0   30.35    3.45
   5  -3   0   35.11    3.18
  -5  -3   0   22.65    5.41
   5   3   1   20.07    2.39
  -5  -3  -1   16.15    2.36
  -5  -3  -1   19.46    4.29
   5   3   1   19.91    5.12
   5  -3   1   15.73    2.68
   5   3   1   17.68    2.40
   5   3   1   17.39    2.10
  -5  -3  -1   18.76    2.44
  -5  -3  -1   15.89    2.86
   5  -3   1   15.50    2.31
  -5  -3  -1    7.42    4.96
   5   3   2   30.28    3.08
  -5  -3  -2   34.07    5.45
   5   3   2   21.92    5.42
  -5  -3  -2   29.94    3.02
   5  -3   2   28.30    3.26
   5   3   2   23.29    2.62
  -5  -3  -2   25.09    2.81
  -5  -3  -2   26.72    3.33
   5  -3   2   25.80    2.87
  -5  -3  -2   26.78    5.52
   5   3   3   35.61    3.44
   5   3   3   45.29    7.27
  -5  -3  -3   40.03    5.73
  -5  -3  -3   35.05    3.30
   5  -3   3   32.70    3.95
   5  -3   3   36.18    3.56
   5   3   3   26.89    3.02
   5  -3   3   30.65    3.26
  -5  -3  -3   31.92    3.12
  -5  -3  -3   34.76    3.70
   5  -3   3   28.29    3.04
  -5  -3  -3   25.43    5.44
  -5  -3  -4  106.17    7.28
   5  -3   4  109.37    7.90
   5  -3   4  100.00    7.41
   5   3   4  101.98    7.23
   5  -3   4   93.93    7.29
  -5  -3  -4  101.98    7.17
  -5  -3  -4   99.98    7.61
  -5  -3  -4   84.55   10.13
   5  -3   5   46.41    4.64
   5  -3   5   46.46    4.12
  -5  -3  -5   48.50    3.96
   5  -3   5   41.24    4.09
   5   3   5   44.38    3.99
  -5  -3  -5   37.09    4.17
   5  -3   6    5.37    2.02
   5  -3   6    5.30    2.47
  -5  -3  -6    6.04    1.55
   5  -3   6    7.76    2.10
  -5  -3  -6    4.71    2.01
   5   3   6    4.32    1.65
   5   3   7   45.68    4.39
   5  -3   7   56.64    5.03
   5  -3   7   45.34    4.27
  -5  -3  -7   54.07    4.19
   5  -3   7   53.20    4.83
   5   3   7   49.89    4.35
  -5  -3  -7   51.05    4.53
   5   3   8   18.85    2.57
  -5  -3  -8   15.88    2.00
   5  -3   8   18.65    2.38
   5  -3   8   15.65    2.95
   5  -3   8   17.18    2.66
   5   3   8   16.60    2.49
  -5  -3  -8   13.63    2.30
  -5  -3  -9    2.64    1.05
   5  -3   9    2.41    2.36
   5  -3   9    0.95    1.90
   5   3   9    2.79    1.20
   5   3   9    1.21    1.77
   5   3   9    2.63    1.71
   5  -3  10    0.96    1.94
   5  -3  10    6.47    2.37
   5   3  10    6.31    2.12
   5   3  10    3.30    1.78
   5  -3  11   24.58    2.86
   5  -3  11   26.01    3.38
   5  -3  11   33.46    3.74
   5   3  11   24.88    3.17
   5   3  11   27.47    3.30
   5   3  12   11.40    1.65
   5  -3  12   12.86    2.80
   5  -3  12   16.91    2.30
   5  -3  12   12.74    2.71
   5   3  12    9.59    2.08
   5   3  12   14.73    2.63
   5  -3  13   41.24    4.08
   5  -3  13   39.05    3.95
   5   3  13   33.66    3.03
   5   3  13   31.02    3.51
   5   3  13   45.14    3.97
   5   3  14    9.03    1.51
   5  -3  14   14.53    2.55
   5   3  14    8.70    2.09
   5   3  14    9.73    1.91
   5  -3  14   11.79    2.49
   5   3  14    6.88    1.83
   5   3  14    9.95    1.85
   5  -3  15    0.27    1.89
   5   3  15    1.84    1.06
   5   3  15   -0.27    1.70
   5   3  15    1.40    1.45
   5   3  15    1.48    1.40
   5   3  15    1.18    1.22
   5  -3  16   16.35    2.41
   5   3  16   12.51    1.73
   5   3  16   15.72    2.08
   5   3  16   14.14    1.81
   5   3  16   10.38    1.50
   5   3  16   16.73    2.09
   5   3  16   15.53    2.29
   5   3  17    0.39    0.96
   5   3  17   -0.26    0.96
   5   3  17    2.00    0.97
   5   3  17   -0.40    1.11
   5  -3  17    0.42    1.54
   5   3  17    0.18    1.17
   5   3  17    0.90    1.31
   5   3  18    4.19    1.05
   5  -3  18    2.53    1.49
   5   3  18    3.27    1.13
   5  -3  19   65.20    4.22
   5   3  19   50.50    3.79
   5  -3  20   14.78    1.48
   5   3  20   11.68    1.22
  -5  -3 -20   15.04    1.40
   5  -4 -18    5.68    0.80
   5  -4 -17    0.26    0.72
  -5  -4  17    0.70    0.62
   5   4 -17    0.93    0.68
  -5  -4  16    3.98    0.93
   5   4 -16    2.23    0.87
   5   4 -15    9.29    1.31
  -5  -4  15    7.39    1.22
   5   4 -15    7.60    1.26
  -5  -4  14   42.11    3.14
   5   4 -14   38.95    3.04
   5   4 -14   38.61    3.06
   5  -4 -14   37.92    3.05
   5   4 -13   10.65    1.57
   5   4 -13    8.64    1.00
   5   4 -13    9.47    1.02
   5  -4 -13    9.75    1.54
  -5  -4  13   10.29    1.67
  -5  -4  12    2.78    1.22
   5   4 -12    6.75    1.42
   5   4 -12    5.40    0.79
   5   4 -12    3.80    0.75
   5  -4 -12    4.88    1.40
   5   4 -12    3.51    0.73
   5   4 -12    2.37    0.67
  -5  -4  11    0.51    1.15
   5   4 -11    0.41    1.13
   5   4 -11    0.08    0.60
   5   4 -11   -0.26    0.64
   5   4 -11    0.09    0.61
   5  -4 -11    0.78    1.18
   5   4 -11    1.30    0.67
   5   4 -11    0.87    0.63
   5   4 -10    4.01    0.79
   5   4 -10    4.57    0.89
   5   4 -10    4.22    0.89
  -5  -4  10    3.55    0.78
  -5  -4  10    5.47    1.38
   5   4 -10    3.29    1.18
  -5  -4  10    3.48    1.05
   5  -4 -10    1.60    1.32
   5   4 -10    3.24    0.72
   5   4 -10    5.95    0.93
   5   4 -10    3.31    0.82
   5   4  -9   10.40    1.21
   5   4  -9   12.41    1.35
   5   4  -9   12.99    1.37
  -5  -4   9   15.07    1.87
  -5  -4   9   12.24    1.39
   5   4  -9   12.08    1.29
  -5  -4   9   15.08    1.76
   5  -4  -9   12.90    1.82
   5   4  -8    4.18    0.85
   5   4  -8    6.98    1.05
  -5  -4   8    4.31    1.38
   5  -4  -8    2.47    1.22
   5   4  -8    5.14    0.99
  -5  -4   8    6.30    1.48
  -5  -4   8    5.05    1.04
  -5  -4   7    3.82    1.00
  -5  -4   7    4.66    1.52
   5  -4  -7    2.64    1.29
   5   4  -7    2.91    0.92
   5   4  -7    5.11    0.90
  -5  -4   7    3.21    1.37
  -5  -4   6   37.50    2.87
  -5  -4   6   32.81    3.15
   5  -4  -6   31.06    2.89
   5   4  -6   33.11    2.65
   5   4  -6   35.83    2.66
   5   4  -6   30.24    2.47
  -5  -4   6   39.27    3.18
  -5  -4   5    7.36    1.27
  -5  -4   5    8.70    1.87
   5   4  -5    7.06    1.04
   5   4  -5    7.60    1.16
  -5  -4   5    6.28    1.57
   5   4  -5    6.27    1.23
  -5  -4   4   12.54    1.59
   5   4  -4    9.81    1.31
   5   4  -4   11.86    1.45
  -5  -4   3   22.28    2.19
   5   4  -3   20.91    1.95
   5   4  -3   19.74    1.83
   5   4  -2    1.32    0.93
   5   4  -2    1.61    0.91
  -5  -4   2    1.12    1.62
  -5  -4   2    0.18    0.89
   5   4  -1    5.64    1.10
   5   4  -1    6.01    1.19
   5   4  -1    4.11    1.07
  -5  -4   1    6.12    1.89
   5   4   0    4.72    1.01
   5   4   0    8.05    1.33
   5   4   0    5.32    1.20
   5   4   0    6.42    1.21
  -5  -4   0    4.64    1.69
   5   4   1    1.22    1.07
   5   4   1    2.13    0.94
   5   4   1    1.66    1.03
   5   4   1    0.15    0.98
  -5  -4  -1    1.37    0.98
  -5  -4  -1    1.62    1.47
   5   4   2   23.45    2.25
   5   4   2   24.26    2.23
   5   4   2   17.75    2.17
   5   4   2   23.00    2.27
  -5  -4  -2   30.69    2.41
  -5  -4  -2   27.97    2.67
   5  -4   3   13.29    1.98
   5   4   3   11.66    1.55
   5   4   3   12.71    1.71
   5   4   3   13.65    1.77
   5   4   3   13.51    1.71
  -5  -4  -3   13.01    1.57
  -5  -4  -3   14.46    1.99
   5  -4   4    6.25    1.57
   5   4   4    6.41    1.27
   5   4   4    6.03    1.37
   5   4   4    5.84    1.30
   5   4   4    6.24    1.34
   5   4   4    7.69    1.25
  -5  -4  -4    6.79    1.13
  -5  -4  -4    6.51    1.47
   5  -4   5   15.62    2.09
   5   4   5   18.17    2.06
   5   4   5   17.45    1.94
   5   4   5   16.69    1.92
   5   4   5   17.60    1.94
   5   4   5   15.72    1.84
  -5  -4  -5   19.16    1.78
  -5  -4  -5   18.89    2.02
   5  -4   6    5.53    1.50
   5   4   6    2.67    1.21
   5   4   6    5.33    1.27
   5   4   6    3.42    1.19
   5   4   6    2.67    1.13
   5   4   6    3.57    1.13
  -5  -4  -6    4.16    0.86
  -5  -4  -6    4.27    1.15
   5   4   7    0.51    1.16
   5   4   7   -0.16    1.00
   5   4   7    0.33    1.10
   5   4   7   -0.50    1.10
  -5  -4  -7   -0.42    0.77
   5   4   7   -1.10    1.04
   5  -4   7    0.98    1.26
   5  -4   8    0.33    1.28
   5   4   8    0.84    0.62
   5   4   8    1.82    0.99
   5   4   8   -0.45    0.97
   5   4   8    0.59    0.99
   5   4   8    0.95    0.99
  -5  -4  -8    1.55    1.03
  -5  -4  -9   10.10    1.43
   5   4   9    8.53    0.98
   5   4   9    9.94    1.39
   5   4   9   11.64    1.49
   5   4   9   12.46    1.47
   5  -4   9    9.68    1.52
   5  -4  10   60.67    4.10
  -5  -4 -10   54.90    4.02
   5  -4  11   47.19    3.33
  -5  -4 -11   44.95    3.32
   5  -4  12    8.08    1.02
  -5  -4 -12    7.39    1.08
  -5  -4 -13    2.89    0.76
   6   0 -31    0.54    1.00
   6   0 -30   34.63    3.09
   6   0 -30   33.94    2.98
   6   0 -29    0.22    1.47
   6   0 -29   -0.40    1.19
  -6   0  29    0.69    1.67
   6   0 -28  158.43    9.78
   6   0 -28  139.43    9.39
  -6   0  28  126.19    9.48
   6   0 -27    0.48    1.60
   6   0 -27    0.23    1.37
   6   0 -27    0.29    1.85
   6   0 -26  131.46    9.56
   6   0 -26  146.52    9.95
   6   0 -25    2.05    1.99
   6   0 -25    0.68    2.06
   6   0 -24  117.67    8.81
   6   0 -24  127.33    9.11
   6   0 -23    0.63    2.01
   6   0 -22   10.63    2.46
  -6   0  22    9.36    3.06
   6   0 -21   -0.31    1.91
  -6   0  21   -1.80    2.36
   6   0 -20   16.52    2.74
  -6   0  20   11.21    3.37
   6   0 -19   -1.17    1.86
  -6   0  19    1.65    2.07
  -6   0  18   34.95    5.12
  -6   0  17   -1.52    2.50
   6   0 -16   17.92    1.81
  -6   0  16   24.13    4.02
   6   0 -15    0.54    0.99
  -6   0  15    0.67    2.34
   6   0 -14   22.65    1.94
   6   0 -14   17.17    1.90
  -6   0  14   15.44    3.32
   6   0 -13   -0.11    0.74
   6   0 -13    0.81    0.89
   6   0 -13   -0.40    1.22
   6   0 -13    0.45    0.86
   6   0 -12  128.57    7.81
   6   0 -12  109.56    8.12
   6   0 -12  134.73    9.25
   6   0 -11    0.47    0.71
   6   0 -11   -0.37    1.43
   6   0 -10  143.75    9.58
   6   0 -10  175.64   10.82
   6   0  -9    1.08    0.68
   6   0  -9    0.98    1.38
   6   0  -8    6.77    1.68
   6   0  -8    6.99    1.00
   6   0  -7    0.41    0.61
   6   0  -7   -0.29    1.21
   6   0  -6  355.07   21.47
   6   0  -5    6.96    1.57
   6   0  -4 1592.24   94.98
   6   0  -4 1598.76   96.60
   6   0  -3   12.99    1.86
   6   0  -3   11.47    3.31
   6   0  -2 2418.16  144.38
   6   0  -2 2487.74  146.26
   6   0  -1    7.62    1.57
   6   0   0  827.65   49.68
   6   0   1    1.72    1.20
   6   0   2   36.20    3.53
   6   0   2   54.46    4.16
   6   0   3    0.44    1.14
   6   0   3   -0.31    1.17
   6   0   4  193.31   13.77
  -6   0  -4  225.77   15.43
   6   0   4  238.18   14.34
  -6   0  -5    3.46    2.43
   6   0   5    1.69    1.40
   6   0   5    1.13    1.40
  -6   0  -6  107.41    8.80
   6   0   6   90.95    7.31
  -6   0  -7   -0.68    2.61
   6   0   7   -0.51    1.15
   6   0   7   -0.37    1.18
  -6   0  -8    7.46    3.32
   6   0   8    7.69    1.50
   6   0   8    8.62    1.92
   6   0   9    0.57    0.89
  -6   0  -9    0.84    2.62
   6   0   9   -0.57    1.20
   6   0   9   -1.13    1.14
   6   0  10   40.98    3.28
   6   0  10   44.56    3.64
   6   0  11    2.42    1.45
  -6   0 -11   -0.99    3.36
  -6   0 -12   35.57    6.09
   6   0  12   33.10    3.17
   6   0  13    0.22    1.38
   6   0  13   -0.37    1.18
   6   0  13   -0.70    1.30
  -6   0 -13    1.17    3.44
   6   0  14    4.54    1.56
   6   0  14    4.91    1.53
   6   0  14    4.73    1.57
   6   0  14    5.06    1.52
  -6   0 -14    2.54    3.48
   6   0  14    9.43    3.43
   6   0  15   -0.25    1.55
   6   0  15    0.22    1.37
   6   0  15   -0.74    1.31
  -6   0 -15   -1.38    3.46
   6   0  15    3.03    2.76
   6   0  16   18.44    2.68
   6   0  16   18.98    2.50
   6   0  16   19.55    2.49
   6   0  16   15.11    4.24
   6   0  17    0.23    1.36
   6   0  17    0.78    1.68
   6   0  17    0.50    1.34
   6   0  17    2.30    2.89
   6   0  18   93.02    6.40
   6   0  18   81.26    6.41
   6   0  18   86.22    6.59
   6   0  19    0.47    1.39
   6   0  19    2.64    1.81
   6   0  19   -0.29    1.84
   6   0  20    1.62    1.52
   6   0  20    1.35    1.64
   6   0  20   -1.49    2.16
  -6   0 -21    1.76    1.58
   6   0  21   -1.62    1.95
   6   0  21   -1.19    2.15
  -6   0 -22  189.40   12.63
   6   0  22  214.01   13.12
   6   0  22  184.64   12.76
   6   0  23    0.56    2.01
   6   0  23    0.50    1.75
   6   0  24   69.98    5.38
   6   0  25    2.19    1.42
   6   0  26   26.64    2.56
   6   0  26   25.18    2.47
   6   0  27    0.23    0.96
  -6   1  32   10.19    1.22
  -6  -1  31   35.38    3.00
  -6   1  31   32.90    2.95
   6  -1 -31   38.99    3.00
   6   1 -31   39.56    2.87
   6  -1 -31   41.75    3.09
   6  -1 -30   16.18    2.17
   6   1 -30   18.16    2.00
  -6  -1  30   12.61    1.96
   6  -1 -29   -0.19    1.25
   6   1 -29   -0.19    1.46
   6  -1 -28   36.38    3.35
   6   1 -28   37.12    3.63
   6   1 -28   36.08    3.64
   6  -1 -27   53.55    4.75
  -6  -1  27   61.20    4.98
   6   1 -27   63.28    5.10
   6  -1 -26  121.21    8.99
   6  -1 -26  127.90    8.96
  -6  -1  26  134.75    9.26
   6   1 -26  136.59    9.28
   6  -1 -25   23.98    3.03
  -6  -1  25   18.02    3.19
   6  -1 -25   23.83    2.99
  -6  -1  25   27.40    3.28
   6   1 -25   29.73    3.59
   6  -1 -24   20.13    2.90
  -6  -1  24   24.70    3.43
   6  -1 -24   21.52    3.01
  -6  -1  24   24.28    3.31
   6   1 -24   22.75    3.31
   6   1 -23   99.15    7.56
   6  -1 -23   97.51    7.05
  -6  -1  23   91.99    7.42
   6  -1 -23  103.18    7.23
   6   1 -23   88.80    6.40
   6   1 -23   89.03    6.34
  -6  -1  23   86.92    7.19
   6  -1 -22   44.48    4.03
  -6  -1  22   39.78    4.34
   6  -1 -22   40.54    4.02
   6   1 -22   39.03    3.30
   6   1 -22   36.69    3.18
  -6  -1  22   38.10    4.25
   6  -1 -21   15.05    2.40
  -6  -1  21   10.24    2.57
  -6  -1  21   16.69    4.24
   6  -1 -21   10.83    2.38
  -6  -1  21   13.97    2.81
   6   1 -21    9.57    1.49
   6   1 -21   13.66    1.94
   6   1 -21   14.50    1.79
   6   1 -20    8.24    1.62
   6   1 -20   11.92    1.85
   6   1 -20    9.60    1.46
   6   1 -20   10.61    1.37
   6  -1 -20    8.35    2.02
  -6  -1  20    9.94    2.43
  -6  -1  20    7.13    3.32
   6  -1 -20    7.97    2.21
   6   1 -20    9.60    1.50
  -6  -1  20    8.60    2.44
   6   1 -19   36.44    2.96
   6   1 -19   34.41    2.92
   6   1 -19   31.66    2.61
   6   1 -19   34.31    2.80
   6   1 -19   21.61    3.46
   6  -1 -19   30.96    3.33
  -6  -1  19   28.36    3.63
   6  -1 -19   34.84    3.63
  -6  -1  19   35.13    5.71
   6   1 -19   37.10    2.87
  -6  -1  19   37.80    4.09
   6   1 -18    7.11    1.28
   6   1 -18    7.07    1.33
   6   1 -18    7.11    1.42
   6   1 -18    7.43    2.32
   6   1 -18    4.09    1.81
   6  -1 -18    8.08    1.68
  -6  -1  18    7.54    2.25
  -6  -1  18    3.95    2.63
   6  -1 -18    8.84    2.26
  -6  -1  18   12.25    2.54
   6   1 -18    7.78    1.45
   6   1 -18    9.59    1.53
   6   1 -18    7.29    1.21
   6   1 -18    9.36    1.17
   6   1 -17    4.64    1.06
   6   1 -17    4.62    1.08
   6   1 -17    5.13    1.16
   6   1 -17    3.81    2.06
   6   1 -17    2.83    1.12
   6   1 -17    4.37    0.96
   6   1 -17    3.96    0.87
  -6  -1  17    7.34    3.03
   6  -1 -17    5.97    1.82
  -6  -1  17    3.30    1.87
  -6  -1  17    9.21    2.32
   6   1 -17    2.15    1.44
   6  -1 -17    2.46    1.42
   6   1 -16  122.20    7.83
   6   1 -16  112.24    7.50
   6   1 -16  113.86    7.58
   6   1 -16  118.16    9.26
   6  -1 -16  135.71    8.40
  -6  -1  16  131.01   11.27
   6   1 -16  118.50    7.70
   6   1 -16  130.07    7.65
   6   1 -16  117.73    7.64
   6   1 -15    7.74    1.22
   6   1 -15    6.20    0.98
   6   1 -15    6.38    0.88
   6   1 -15    5.69    1.00
   6   1 -15    4.94    1.16
   6   1 -15    7.40    1.15
   6   1 -15   10.76    2.08
   6  -1 -15    6.11    1.57
  -6  -1  15    5.85    2.64
  -6  -1  14   16.05    3.94
   6  -1 -14   13.19    2.87
   6   1 -14   10.97    1.40
   6   1 -14   11.87    1.29
   6   1 -14    9.32    1.27
   6   1 -14   11.81    1.29
   6   1 -14   10.94    2.15
   6  -1 -14   13.69    1.68
   6   1 -14    9.78    1.33
   6   1 -14   11.22    1.23
   6  -1 -13  112.39    9.81
   6  -1 -13  139.57   10.16
  -6  -1  13  137.03   10.97
   6   1 -13  121.80    7.68
   6   1 -13  125.18    7.74
   6   1 -13  124.73    7.65
   6   1 -13  117.16    9.07
   6  -1 -13  112.62    7.96
   6   1 -13  125.29    7.77
   6   1 -13  119.56    7.75
   6  -1 -12   46.80    5.38
   6   1 -12   54.69    3.70
   6   1 -12   52.31    3.71
   6   1 -12   52.56    3.60
   6   1 -12   55.36    3.68
   6   1 -12   52.09    3.67
   6   1 -12   46.04    4.90
   6  -1 -12   52.61    5.72
   6  -1 -11   38.34    4.75
   6   1 -11   43.78    3.07
   6   1 -11   42.80    3.08
   6   1 -11   42.70    4.51
   6  -1 -11   42.31    3.21
   6  -1 -11   47.02    5.10
   6  -1 -11   38.66    3.22
   6  -1 -10  359.65   23.09
   6  -1 -10  355.92   22.87
   6   1 -10  337.92   20.65
   6   1 -10  348.04   20.65
   6   1 -10  343.60   22.43
   6  -1 -10  332.54   20.78
   6   1 -10  340.98   20.64
   6  -1  -9   21.22    3.52
   6   1  -9   26.35    2.17
   6   1  -9   23.92    2.06
   6   1  -9   26.87    2.11
   6  -1  -9   26.01    3.86
   6   1  -9   27.97    4.19
   6  -1  -8  149.92   10.53
   6  -1  -8  136.49   10.40
   6   1  -8  117.83    9.78
   6   1  -8  126.34   10.84
   6   1  -8  127.56    8.28
   6   1  -8  140.44    8.35
   6   1  -8  130.32    8.28
   6  -1  -7  165.24   12.10
   6  -1  -7  155.64   12.09
   6   1  -7  185.26   12.15
   6   1  -7  159.24   12.78
   6   1  -7  162.25   10.17
   6   1  -7  164.21   10.16
   6  -1  -6  456.66   31.77
   6   1  -6  513.68   31.77
   6   1  -6  546.10   32.89
   6  -1  -6  494.03   31.79
   6  -1  -5   76.94    6.55
   6  -1  -5   57.96    6.14
   6  -1  -5   65.07    6.03
   6   1  -5   63.85    6.81
   6   1  -5   80.64    6.60
   6  -1  -4 1233.32   77.51
   6   1  -4 1232.87   78.03
   6  -1  -4 1308.20   77.16
   6   1  -4 1298.78   77.47
   6  -1  -3 1158.92   72.14
   6  -1  -3 1139.61   71.42
   6   1  -3 1187.36   72.50
   6   1  -3 1228.93   72.01
   6   1  -2  733.90   47.80
   6  -1  -2  776.70   46.94
   6   1  -2  753.75   47.42
   6  -1  -1  172.22   12.34
   6   1  -1  173.83   13.08
   6  -1   0  395.58   27.27
   6  -1   0  420.60   27.58
   6  -1   0  407.39   27.12
   6   1   0  488.07   28.37
   6  -1   1  183.64   13.78
   6   1   1  202.76   14.73
   6  -1   1  196.13   14.03
   6  -1   1  192.27   13.68
   6  -1   2  573.90   37.55
   6   1   2  594.80   35.71
   6   1   2  696.13   38.89
   6   1   2  562.71   35.54
   6   1   2  618.91   35.70
   6   1   2  584.02   35.82
   6  -1   2  586.03   37.59
   6  -1   2  623.40   37.96
   6  -1   3   40.18    4.81
   6   1   3   45.45    5.83
   6  -1   3   32.09    4.35
   6   1   3   39.22    3.03
   6   1   3   38.55    3.27
   6   1   3   35.33    3.03
  -6   1  -3   41.38    3.65
   6  -1   4  123.89   10.03
   6  -1   4  138.58   10.57
   6  -1   4  138.12   10.67
   6   1   4  128.80    8.65
   6   1   4  157.30   12.11
   6   1   4  144.25    8.97
  -6   1  -4  128.40    9.45
   6  -1   5   89.67    8.35
   6  -1   5  111.16    8.86
   6  -1   5  127.75    9.36
   6   1   5  110.25    7.26
   6   1   5  111.85   10.25
   6   1   5  109.54    7.35
  -6   1  -5   92.90    7.97
   6   1   6  157.58    9.91
   6  -1   6  136.38   11.15
   6  -1   6  168.42   11.75
   6  -1   6  154.22   11.57
   6  -1   6  151.23    9.57
   6  -1   6  148.94    9.53
  -6  -1  -6  143.04    9.77
  -6   1  -6  138.49   10.81
   6   1   7   89.11    5.94
   6  -1   7   87.89    7.61
   6  -1   7   93.02    7.62
   6  -1   7   86.92    7.57
   6  -1   7   80.28    5.58
  -6   1  -7   71.62    6.89
   6  -1   7   79.48    5.53
  -6  -1  -7   83.61    5.88
   6   1   8   72.17    5.12
  -6   1  -8   60.97    6.18
  -6  -1  -8   70.71    5.07
   6  -1   8   62.44    6.32
   6  -1   8   68.80    6.79
   6  -1   8   57.11    6.13
   6  -1   9   26.17    4.01
   6  -1   9   16.19    2.94
  -6  -1  -9   17.49    2.31
  -6   1  -9   18.07    3.27
   6   1   9   15.69    2.35
   6   1   9   21.13    2.48
   6   1  10   51.19    4.32
  -6   1 -10   51.76    5.68
   6   1  10   48.96    4.08
   6   1  10   45.10    3.67
  -6  -1 -10   46.63    4.08
   6  -1  10   44.31    5.77
   6   1  11   57.09    5.03
  -6   1 -11   52.74    6.24
  -6   1 -11   64.23    4.31
   6  -1  11   57.53    6.77
  -6  -1 -11   60.41    4.90
   6   1  11   54.74    4.37
   6   1  11   68.61    4.90
   6   1  12   25.44    3.14
   6   1  12   28.80    2.99
   6   1  12   27.46    2.55
   6  -1  12   28.88    2.93
   6  -1  12   29.75    2.92
   6  -1  12   23.05    2.90
   6  -1  12   26.03    4.70
   6   1  12   29.62    2.70
   6   1  12   29.29    2.77
   6  -1  12   23.74    2.90
  -6   1 -12   32.95    4.99
  -6   1 -12   31.14    2.56
  -6  -1 -12   29.96    3.20
  -6   1 -13   22.23    4.34
  -6   1 -13   24.33    2.38
   6   1  13   26.11    3.00
   6   1  13   23.62    2.51
   6   1  13   26.05    2.80
   6   1  13   23.85    2.61
   6  -1  13   22.33    4.52
   6  -1  13   23.84    2.89
   6   1  13   23.01    2.56
   6   1  13   28.27    2.60
   6  -1  13   28.62    2.92
   6  -1  13   26.46    2.83
   6  -1  13   18.34    2.66
  -6  -1 -13   24.01    3.11
  -6   1 -14    4.71    1.50
  -6   1 -14    3.73    2.75
   6   1  14    6.31    1.89
   6   1  14    4.19    1.32
   6   1  14    5.00    1.61
   6   1  14    5.25    1.56
   6  -1  14    5.25    2.88
   6   1  14    6.14    3.11
   6  -1  14    5.14    1.85
   6   1  14    5.41    1.57
   6  -1  14    8.27    1.99
   6  -1  14    4.59    1.69
   6  -1  14    3.61    1.72
   6   1  14    5.62    1.50
  -6  -1 -14    7.02    2.10
   6   1  15   27.24    3.23
   6   1  15   26.87    2.96
   6  -1  15   24.18    3.06
   6  -1  15   25.43    3.15
   6  -1  15   43.97    6.38
   6   1  15   20.11    4.63
   6   1  15   31.67    3.00
   6   1  15   31.08    2.96
   6  -1  15   36.95    3.62
   6  -1  15   29.31    3.20
  -6  -1 -15   31.55    3.41
  -6   1 -15   26.58    2.79
  -6   1 -15   24.12    4.92
   6   1  16   16.37    2.59
   6   1  16   15.14    2.16
   6  -1  16   19.13    2.57
   6  -1  16   18.05    2.69
   6   1  16   15.23    2.28
   6  -1  16   16.81    4.26
   6   1  16   17.54    4.24
   6  -1  16   16.86    2.44
  -6   1 -16    9.70    3.57
   6  -1  16   12.07    2.62
  -6  -1 -16   11.52    2.48
   6  -1  17   20.93    2.88
   6  -1  17   23.77    3.15
   6   1  17   26.09    2.77
   6   1  17   24.26    2.61
   6  -1  17   19.63    2.72
   6  -1  17   19.71    2.76
   6   1  17   25.33    3.08
  -6  -1 -17   24.94    3.28
   6  -1  18   62.80    5.02
   6  -1  18   59.78    4.75
   6   1  18   63.59    4.67
   6  -1  18   42.97    4.35
  -6  -1 -18   47.72    4.74
   6   1  18   53.63    4.69
   6   1  18   45.25    4.15
   6   1  19   21.01    2.34
  -6  -1 -19   28.01    3.24
   6  -1  19   21.15    2.73
   6  -1  19   25.63    3.04
   6   1  19   20.47    2.83
  -6  -1 -20  152.03    9.35
   6  -1  20  125.73    8.81
   6   1  20  114.01    8.65
   6  -1  20  133.47    9.04
   6  -1  20  135.75    9.07
   6   1  20  120.99    8.96
  -6  -1 -21   90.87    6.38
   6  -1  21   81.14    6.02
   6   1  21   79.70    5.95
   6  -1  21   80.99    6.19
   6   1  21   72.95    6.06
  -6  -1 -22   49.07    4.19
   6  -1  22   47.33    3.91
   6  -1  22   53.94    4.65
   6   1  22   46.54    4.03
   6  -1  22   50.09    4.25
   6   1  22   43.37    4.07
   6   1  23    8.53    2.02
   6  -1  23    5.51    1.73
   6  -1  23    6.22    2.16
   6   1  23    9.61    1.72
  -6  -1 -23    6.85    1.70
   6   1  24   -0.41    1.64
   6  -1  24   -0.57    1.35
   6  -1  24   -0.68    1.64
   6   1  24    2.70    1.37
   6  -1  24   -0.21    1.63
   6   1  25    1.63    1.43
   6  -1  25    1.65    1.18
   6   1  25    2.42    1.08
   6  -1  25    3.55    1.43
   6  -1  26   37.52    3.00
  -6  -2  29    7.89    1.25
   6  -2 -29    8.61    1.31
   6   2 -29    7.68    1.18
   6   2 -29    7.31    1.25
  -6  -2  28   24.89    2.45
   6  -2 -28   25.63    2.47
   6   2 -28   23.10    2.44
   6   2 -28   25.32    2.34
  -6  -2  27   12.15    2.06
   6   2 -27   13.92    2.06
   6   2 -27   11.53    1.79
  -6  -2  26    7.91    2.19
   6   2 -26    2.91    1.77
   6   2 -25    0.14    1.07
   6   2 -25    2.02    1.86
  -6  -2  25    2.34    1.29
   6   2 -24    3.85    1.20
   6   2 -24    2.23    2.11
  -6  -2  24    2.15    1.36
   6   2 -23    5.27    1.11
   6   2 -23    6.60    1.53
   6   2 -23    4.83    1.22
  -6  -2  23    2.45    1.59
   6   2 -23    0.90    2.17
   6   2 -22    6.98    2.50
   6   2 -22    6.27    1.49
   6   2 -22    7.31    1.52
   6   2 -22    4.51    1.21
   6   2 -22    6.06    1.13
  -6  -2  22    3.52    1.71
   6   2 -22    6.40    1.36
   6  -2 -22    5.55    1.98
   6  -2 -21   27.38    3.07
  -6  -2  21   22.26    3.06
   6   2 -21   24.72    3.46
  -6  -2  21   33.90    4.07
   6   2 -21   27.35    2.56
   6   2 -21   27.00    2.55
   6   2 -21   23.33    2.18
   6   2 -21   25.28    2.36
   6  -2 -21   24.81    2.62
   6   2 -21   25.63    2.45
   6   2 -21   23.99    2.37
   6  -2 -20   15.03    2.54
  -6  -2  20   19.96    2.87
   6   2 -20   23.95    3.30
  -6  -2  20   23.58    3.62
   6   2 -20   16.41    2.10
   6   2 -20   16.45    2.10
   6   2 -20   17.07    1.80
   6   2 -20   18.57    1.92
   6  -2 -20   20.69    2.40
   6   2 -20   17.76    2.03
   6   2 -20   21.54    2.01
   6  -2 -19   27.29    3.39
  -6  -2  19   35.12    3.80
   6   2 -19   29.99    3.84
  -6  -2  19   35.25    4.11
   6   2 -19   26.10    2.41
   6   2 -19   36.41    2.68
   6   2 -19   30.82    2.80
   6  -2 -19   32.41    3.12
   6   2 -19   33.52    2.76
   6   2 -19   30.48    2.62
   6  -2 -18    0.88    1.60
  -6  -2  18    1.05    1.98
   6   2 -18    2.05    2.26
  -6  -2  18    0.40    2.43
   6   2 -18   -0.18    1.28
   6   2 -18    0.14    0.95
   6   2 -18    1.03    0.78
   6  -2 -18    0.72    1.43
   6   2 -18    1.19    1.08
   6   2 -18    2.51    1.13
   6   2 -17   71.08    5.19
   6   2 -17   74.35    5.18
   6   2 -17   77.08    5.26
  -6  -2  17   72.22    8.41
   6   2 -17   87.37    6.59
  -6  -2  17   81.21    6.73
   6   2 -17   78.87    5.24
   6   2 -17   70.91    5.19
  -6  -2  17   81.86    6.34
   6   2 -17   57.52    6.66
   6  -2 -17   72.32    5.78
   6  -2 -17   66.67    5.58
   6  -2 -16    2.21    1.65
   6   2 -16    3.78    1.97
  -6  -2  16    2.67    2.13
   6   2 -16    0.56    0.95
   6   2 -16    3.21    1.00
   6   2 -16    2.03    1.19
   6   2 -16    3.30    1.16
   6   2 -16    2.31    2.00
  -6  -2  16    3.74    2.39
   6   2 -16    3.07    1.23
  -6  -2  16   -1.02    3.09
   6  -2 -16    2.45    1.51
   6  -2 -15    6.38    1.81
   6   2 -15    3.24    1.91
  -6  -2  15    5.24    2.09
   6   2 -15    4.30    1.21
   6   2 -15    3.90    1.15
   6   2 -15    3.89    1.18
   6   2 -15    6.88    2.18
  -6  -2  15    3.24    2.14
   6   2 -15    4.12    1.24
  -6  -2  15    0.96    3.18
   6  -2 -15    2.94    1.50
   6   2 -14    1.34    2.16
  -6  -2  14    3.51    1.87
  -6  -2  14    2.09    2.13
   6   2 -14    2.00    1.22
   6   2 -14    1.00    1.11
   6   2 -14    1.23    1.10
   6   2 -14    2.18    1.16
   6   2 -14    3.87    2.04
  -6  -2  14    1.85    2.79
   6  -2 -14    2.93    1.56
  -6  -2  13    1.79    2.45
   6   2 -13    2.78    2.19
  -6  -2  13    4.32    1.91
  -6  -2  13    6.78    2.30
   6   2 -13    5.15    1.33
   6   2 -13    3.89    1.19
   6   2 -13    5.17    1.30
   6   2 -13   10.76    2.85
   6  -2 -13    5.14    2.61
   6   2 -13    5.68    2.05
   6  -2 -13    7.67    1.76
  -6  -2  12    6.07    3.29
   6   2 -12    6.57    2.48
  -6  -2  12    3.57    1.86
   6   2 -12    2.24    1.21
   6   2 -12    4.09    1.28
   6   2 -12    3.66    1.18
  -6  -2  12    6.61    1.40
   6   2 -12    2.04    2.08
   6  -2 -12    9.67    3.33
   6  -2 -12    3.36    1.47
   6   2 -12    5.41    1.90
  -6  -2  12    4.64    2.08
   6  -2 -11    0.91    1.32
   6   2 -11    0.16    1.13
  -6  -2  11    0.64    1.10
   6   2 -11    1.38    1.96
   6  -2 -11   -0.89    2.60
   6   2 -11   -0.81    1.14
   6   2 -11    0.14    0.88
  -6  -2  11   -1.30    2.08
  -6  -2  11    0.84    2.39
   6   2 -11    0.76    1.91
   6   2 -10  116.38   10.70
   6  -2 -10  121.71   11.48
   6  -2 -10  115.77   11.17
   6   2 -10  124.39    8.27
   6   2 -10  126.67    8.30
   6   2 -10  145.05    8.54
  -6  -2  10  136.00   11.42
   6   2  -9   56.01    4.01
   6  -2  -9   62.79    7.06
   6   2  -9   65.77    4.13
   6   2  -9   50.45    3.93
   6   2  -9   41.03    5.90
   6  -2  -9   59.00    7.06
   6  -2  -9   49.95    4.37
   6   2  -8  280.49   17.15
   6  -2  -8  306.52   20.95
   6   2  -8  268.60   19.89
   6  -2  -8  274.89   20.76
   6  -2  -8  267.06   17.50
   6   2  -8  298.87   17.21
   6   2  -8  282.07   17.13
   6   2  -8  263.16   17.07
   6  -2  -7    0.87    2.47
   6   2  -7    0.45    1.05
   6   2  -7    0.30    0.96
   6   2  -7    0.72    1.01
   6   2  -7   -0.14    0.85
   6  -2  -7   -0.22    1.20
   6  -2  -7    0.94    2.36
   6   2  -7   -0.76    2.37
   6  -2  -6  237.42   17.30
   6  -2  -6  196.78   13.79
   6   2  -6  211.17   13.53
   6   2  -6  229.73   13.58
   6  -2  -6  191.21   16.41
   6   2  -6  223.20   13.53
   6   2  -6  225.47   13.55
   6   2  -6  212.62   13.53
   6   2  -6  215.11   16.46
   6   2  -6  213.67   16.05
   6  -2  -5   83.18    8.84
   6  -2  -5   87.83    6.15
   6   2  -5   89.64    5.84
   6   2  -5   79.49    5.74
   6  -2  -5   80.82    8.63
   6   2  -5   84.65    5.80
   6   2  -5   84.02    8.61
   6   2  -5   83.89    5.75
   6   2  -5   84.52    5.77
   6   2  -5   73.22    7.91
   6  -2  -4   32.81    3.20
   6  -2  -4   27.08    4.97
   6   2  -4   32.77    2.83
   6   2  -4   32.61    2.86
   6   2  -4   33.25    2.83
   6   2  -4   35.30    2.88
   6   2  -4   32.49    4.88
   6  -2  -3   61.60    7.68
   6  -2  -3   59.14    4.75
   6   2  -3   58.17    4.26
   6   2  -3   54.41    4.24
   6  -2  -3   66.74    7.85
   6   2  -3   60.26    4.26
   6   2  -3   50.52    4.16
   6   2  -3   58.73    4.23
   6   2  -3   57.75    6.57
   6   2  -2  123.80    8.53
   6  -2  -2  108.80   11.19
   6   2  -2  129.34    8.54
   6   2  -2  137.55    8.58
   6   2  -2  132.90    8.56
   6   2  -2  129.35   11.14
   6   2  -1   51.47    4.12
   6  -2  -1   48.34    6.65
   6   2  -1   53.04    4.10
   6   2  -1   59.40    4.19
   6   2  -1   45.12    6.12
   6  -2   0  109.55   10.79
   6  -2   0  109.25    7.89
   6   2   0  116.53    7.81
   6  -2   0  124.71   11.05
   6   2   0  110.30    7.70
   6   2   0  121.33    7.78
   6   2   0   97.15   10.00
   6  -2   1  204.20   13.98
   6  -2   1  198.13   16.99
   6   2   1  222.39   13.95
   6  -2   1  202.60   16.82
   6   2   1  259.97   18.62
   6   2   1  224.76   13.94
   6   2   1  239.97   17.30
   6  -2   2   20.23    4.22
   6  -2   2   14.79    2.17
   6  -2   2   20.80    4.28
   6   2   2   22.02    5.27
   6   2   2   13.70    2.16
   6   2   2   16.48    2.13
   6  -2   3  255.37   20.20
   6  -2   3  257.41   20.51
   6  -2   3  273.85   17.38
   6   2   3  271.42   17.44
   6   2   3  280.68   17.35
   6   2   3  327.87   22.52
   6  -2   4   85.01    9.30
   6  -2   4   99.83    7.07
   6  -2   4   96.56    9.77
   6   2   4  106.17    7.33
   6   2   4  115.76   11.74
   6   2   4   99.99    7.13
   6  -2   5  138.77   12.80
   6   2   5  165.08   15.05
   6   2   5  151.34   10.31
   6   2   5  163.42   10.45
   6  -2   5  139.17   12.99
   6   2   6   18.27    2.46
  -6  -2  -6   11.97    1.76
   6   2   6   17.33    5.39
   6  -2   6   11.62    2.51
   6  -2   6   16.44    3.60
   6   2   6   13.82    2.21
   6  -2   6    9.39    1.87
   6  -2   6    9.29    1.85
   6  -2   6   16.35    2.32
   6   2   7    1.91    1.58
   6  -2   7    6.11    2.32
   6  -2   7    5.88    2.47
  -6  -2  -7    6.64    1.36
   6   2   7    4.13    4.04
   6   2   7    3.75    1.78
   6  -2   7    1.09    1.61
   6  -2   7    4.07    1.61
   6   2   8    4.60    1.72
   6  -2   8    4.66    1.78
   6  -2   8    6.80    1.76
  -6  -2  -8    6.72    1.36
   6   2   8    5.69    3.90
   6   2   8    5.72    1.96
   6  -2   8    6.07    1.90
   6   2   9    3.06    1.79
  -6  -2  -9    3.24    1.06
   6   2   9    7.34    4.01
   6   2   9    5.56    1.49
   6  -2   9    4.06    1.72
   6  -2   9    5.17    2.02
   6  -2   9    2.64    1.85
   6   2   9    5.67    2.08
   6   2  10   13.63    5.20
   6   2  10   13.45    1.95
   6  -2  10   12.07    2.44
   6  -2  10   18.15    2.74
   6  -2  10   15.60    2.57
   6   2  10   18.47    2.69
   6   2  11   -1.57    3.94
   6  -2  11    1.13    1.56
   6   2  11    1.68    1.27
   6   2  11   -0.35    2.07
   6  -2  11   -0.99    1.95
   6  -2  11   -0.31    1.80
   6   2  12   68.07   10.58
   6  -2  12   91.07    7.45
   6  -2  12   85.91    6.55
   6   2  12   83.16    6.11
   6   2  12   80.09    5.95
   6  -2  12   84.31    6.73
   6   2  12  102.06    7.07
   6   2  13    6.49    2.00
   6  -2  13   10.15    2.48
   6   2  13    8.31    1.65
   6  -2  13    8.78    2.63
   6  -2  13    9.91    2.21
   6  -2  13    7.92    2.19
   6   2  13   10.35    1.73
   6   2  13    6.23    2.41
  -6   2 -13    7.69    1.30
   6  -2  14   65.55    5.46
   6  -2  14   60.74    5.51
   6  -2  14   60.97    5.16
   6  -2  14   63.09    5.04
   6   2  14   64.63    4.80
   6   2  14   53.05    4.68
   6   2  14   61.72    5.30
  -6   2 -14   56.80    4.26
   6   2  14   52.13    4.87
   6   2  14   57.38    4.58
   6   2  15   22.06    2.50
   6   2  15   29.01    3.16
   6   2  15   24.42    2.66
   6  -2  15   36.57    3.83
   6  -2  15   27.12    3.65
   6  -2  15   21.26    3.11
   6  -2  15   29.31    3.28
   6   2  15   27.75    2.82
   6   2  15   24.48    3.31
   6   2  15   29.43    2.97
  -6   2 -15   24.46    2.40
   6   2  16   12.72    2.22
   6   2  16   12.42    1.76
   6  -2  16   20.00    2.99
   6   2  16   12.57    1.91
   6  -2  16   14.27    2.93
   6  -2  16   13.18    2.45
   6   2  16   15.40    2.13
   6   2  16   15.94    2.66
   6   2  16   12.71    2.04
  -6   2 -16   12.15    1.73
   6   2  17    7.70    1.85
   6   2  17    5.03    1.62
   6  -2  17    5.05    2.27
   6  -2  17    6.35    2.56
   6  -2  17    6.76    2.21
   6   2  17    7.18    1.55
  -6   2 -17    2.24    1.27
   6  -2  18   18.59    3.02
   6  -2  18   18.92    2.65
   6   2  18   14.01    2.23
   6   2  18   17.45    2.26
   6   2  18   17.97    2.04
   6   2  18   15.77    2.22
   6   2  19    3.96    1.66
   6   2  19    7.65    1.68
   6  -2  19    8.34    1.97
   6  -2  19    8.43    2.44
   6   2  19    8.88    1.64
   6   2  20   -0.70    0.99
   6  -2  20    1.31    1.87
   6  -2  20   -0.44    1.52
   6   2  20   -0.57    1.35
   6   2  20    0.19    1.10
   6   2  20   -0.52    1.47
   6  -2  21   19.42    2.50
   6  -2  21   17.46    2.18
   6   2  21   14.69    1.75
   6   2  21   16.35    2.09
   6   2  21   13.70    2.15
   6  -2  22   10.73    1.93
   6   2  22   11.10    1.77
   6  -2  23   34.76    2.80
   6   2  23   27.70    2.62
   6  -2  24    7.68    1.16
   6   2  24    5.94    1.15
   6   3 -24   32.61    2.36
  -6  -3  24   27.65    2.15
   6   3 -23    9.13    1.38
  -6  -3  23    6.43    1.10
   6  -3 -23    7.37    1.03
   6   3 -22   12.12    1.40
   6   3 -22   13.82    1.34
  -6  -3  22    8.72    1.52
   6   3 -22   12.22    1.34
   6  -3 -22   13.59    1.55
   6   3 -22   12.34    1.56
   6   3 -21   47.06    3.42
   6   3 -21   52.87    3.43
   6   3 -21   46.42    3.23
   6   3 -21   41.05    3.27
   6  -3 -21   45.41    3.64
   6   3 -21   49.74    3.39
   6  -3 -21   52.76    4.04
  -6  -3  21   43.36    3.67
   6   3 -20    2.12    0.96
   6   3 -20    0.81    0.89
   6   3 -20    1.71    0.82
   6   3 -20    1.56    0.73
   6  -3 -20    3.05    1.40
   6   3 -20    1.89    0.85
   6   3 -20    2.57    0.92
   6  -3 -20   -0.70    1.53
  -6  -3  20    1.20    1.42
   6   3 -19    8.46    1.29
   6   3 -19    9.51    1.34
   6   3 -19    9.54    1.24
   6   3 -19    9.91    1.13
   6  -3 -19    7.84    1.81
   6   3 -19    7.82    1.21
   6   3 -19    7.85    1.27
   6  -3 -19    9.31    2.12
  -6  -3  19    9.30    1.90
   6   3 -18    0.53    0.90
   6   3 -18    0.28    0.97
   6   3 -18    0.46    0.80
   6   3 -18    2.14    0.75
   6  -3 -18    2.17    1.60
   6   3 -18    0.94    0.81
   6   3 -18   -0.67    0.91
  -6  -3  18    1.26    1.56
   6  -3 -18    1.41    1.75
   6   3 -17   24.00    2.19
   6   3 -17   22.04    2.23
   6   3 -17   23.66    2.29
   6  -3 -17   27.70    2.92
   6   3 -17   25.85    2.33
   6   3 -17   25.70    2.24
   6  -3 -17   22.25    3.04
  -6  -3  17   25.23    3.04
   6   3 -16   13.10    1.70
   6   3 -16   15.11    1.76
  -6  -3  16   14.35    2.58
   6  -3 -16   20.13    2.88
   6  -3 -16   19.26    2.56
   6   3 -16   16.05    1.70
   6   3 -16   14.61    1.72
   6   3 -16   12.28    1.67
   6   3 -15    5.40    1.29
   6   3 -15    5.59    1.29
   6  -3 -15   10.39    2.35
  -6  -3  15    7.77    2.14
   6   3 -15    7.91    1.29
   6  -3 -15    6.62    2.08
   6   3 -15    8.33    1.36
   6   3 -15   11.10    1.58
   6   3 -14    3.27    1.24
   6   3 -14    4.84    1.23
   6  -3 -14    2.57    1.92
  -6  -3  14    4.90    2.11
   6   3 -14    4.91    1.13
   6  -3 -14    3.59    1.53
   6  -3 -14    3.98    2.02
   6   3 -14    3.63    1.21
   6   3 -14    3.00    1.18
   6   3 -13    1.28    1.11
   6   3 -13    2.38    1.27
  -6  -3  13    2.33    1.10
   6   3 -13    1.05    1.20
   6   3 -13    1.78    1.16
   6   3 -13    2.05    1.13
  -6  -3  13    1.55    1.93
   6  -3 -13    0.85    1.87
  -6  -3  13    2.74    1.57
   6   3 -12   14.26    1.89
  -6  -3  12   12.68    1.86
   6   3 -12   15.88    2.01
  -6  -3  12   18.45    2.72
   6  -3 -12   13.65    2.54
   6   3 -12   14.10    1.82
  -6  -3  12   12.58    2.35
  -6  -3  11   10.66    1.71
  -6  -3  11   11.56    2.47
   6   3 -11    6.50    1.55
   6   3 -11   12.86    1.78
   6   3 -11    7.35    1.32
  -6  -3  11    9.99    2.33
  -6  -3  10  128.31    8.84
   6   3 -10  134.33    8.66
  -6  -3  10  139.09    9.29
   6   3 -10  127.75    8.60
   6   3 -10  126.15    8.41
  -6  -3  10  124.15    9.21
  -6  -3   9    1.80    1.39
   6  -3  -9    0.25    1.64
  -6  -3   9    0.65    1.99
  -6  -3   9    1.22    1.75
   6  -3  -9    1.93    1.85
   6   3  -9    1.21    1.30
   6   3  -9    1.89    0.99
   6   3  -9    1.32    1.11
   6   3  -8   31.18    2.67
   6   3  -8   27.95    2.71
  -6  -3   8   30.47    3.18
   6  -3  -8   26.22    3.16
   6   3  -8   29.11    2.67
  -6  -3   8   33.28    3.48
  -6  -3   8   31.07    3.63
   6  -3  -8   30.22    3.26
   6   3  -7   25.22    2.50
   6   3  -7   27.96    2.68
  -6  -3   7   28.44    2.98
   6  -3  -7   22.02    2.96
   6   3  -7   28.03    2.63
  -6  -3   7   31.82    3.57
  -6  -3   7   27.35    3.23
  -6  -3   7   24.89    3.44
   6  -3  -7   34.68    3.27
  -6  -3   6    2.50    1.38
   6  -3  -6    2.96    1.94
   6  -3  -6    2.09    1.61
  -6  -3   6    5.18    2.17
  -6  -3   6    4.08    1.95
   6  -3  -6    2.10    1.80
   6   3  -6    4.16    1.19
   6   3  -6    3.11    1.39
   6   3  -6    3.04    1.27
   6   3  -6    4.15    1.31
   6   3  -5   60.18    4.85
   6   3  -5   75.76    5.08
   6   3  -5   69.83    4.90
  -6  -3   5   71.61    5.38
   6  -3  -5   57.56    5.12
   6  -3  -5   64.25    5.34
   6   3  -5   71.11    5.02
  -6  -3   5   67.10    5.55
  -6  -3   5   65.21    5.86
   6  -3  -5   61.57    5.25
   6   3  -4  147.72    9.44
   6   3  -4  138.63    9.28
   6   3  -4  141.18    9.33
  -6  -3   4  146.77    9.76
   6  -3  -4  137.35    9.66
   6  -3  -4  131.89    9.65
   6   3  -4  143.11    9.37
   6   3  -4  132.85    9.28
  -6  -3   4  155.54   10.02
   6   3  -4  140.14    9.58
   6  -3  -4  136.64    9.57
   6  -3  -4  150.41   10.07
   6   3  -3    6.82    1.82
   6   3  -3    5.94    1.46
   6   3  -3    7.95    1.77
   6   3  -3    4.73    1.51
  -6  -3   3    3.44    3.03
  -6  -3   3    6.84    1.90
   6   3  -3    8.01    3.48
   6  -3  -3    6.44    1.89
   6   3  -3    6.11    1.48
  -6  -3   3    6.04    1.88
  -6  -3   3    6.73    2.41
   6  -3  -3    4.84    1.70
   6  -3  -3    9.76    2.06
  -6  -3   3    7.96    3.64
   6   3  -2   24.74    2.45
   6   3  -2   23.42    2.59
   6   3  -2   23.96    2.56
  -6  -3   2   24.58    2.82
   6   3  -2   10.74    3.92
   6  -3  -2   18.30    2.86
   6   3  -2   18.33    2.37
  -6  -3   2   18.20    2.59
  -6  -3   2   26.03    3.64
   6  -3  -2   14.92    2.39
   6  -3  -2   26.67    2.96
  -6  -3   2   30.73    6.09
   6   3  -1  152.74    9.81
   6   3  -1  155.72    9.81
   6   3  -1  146.80    9.83
   6  -3  -1  154.48   10.29
   6  -3  -1  158.75   10.30
   6   3  -1  156.82    9.86
   6   3  -1  145.39    9.76
  -6  -3   1  151.40   10.08
  -6  -3   1  150.74   10.51
   6  -3  -1  151.31   10.17
   6  -3  -1  112.73    9.56
  -6  -3   1  119.59   13.47
   6   3   0   22.96    2.64
  -6  -3   0   29.30    2.88
   6  -3   0   18.98    3.17
   6  -3   0   17.41    2.88
   6   3   0   23.61    2.62
   6   3   0   29.17    2.83
   6   3   0   23.06    2.47
   6   3   0   26.73    2.74
  -6  -3   0   27.41    2.85
  -6  -3   0   19.34    3.14
   6  -3   0   18.14    2.42
   6  -3   0   19.88    2.79
   6   3   1   13.62    2.13
  -6  -3  -1   11.09    2.03
   6  -3   1   12.61    2.47
   6  -3   1   14.29    2.68
   6   3   1   13.29    2.07
   6   3   1   14.63    2.23
   6   3   1   12.56    1.90
  -6  -3  -1   13.09    2.14
  -6  -3  -1   11.23    2.52
   6  -3   1    8.82    1.71
   6  -3   1    9.02    2.09
   6   3   2   14.56    2.29
  -6  -3  -2   13.68    2.11
   6  -3   2   16.90    2.66
   6   3   2   15.21    2.27
   6   3   2   11.91    2.19
   6   3   2   11.21    1.93
  -6  -3  -2   11.96    2.02
   6  -3   2    9.16    1.97
  -6  -3  -2   13.77    2.49
   6  -3   2   12.63    2.15
   6   3   3   24.74    2.78
  -6  -3  -3   24.27    2.64
   6  -3   3   21.02    3.01
   6   3   3   25.98    2.79
   6   3   3   21.79    2.58
   6  -3   3   15.15    2.39
   6  -3   3   19.07    2.53
  -6  -3  -3   20.88    2.52
  -6  -3  -3   18.84    3.02
   6  -3   3   19.42    2.44
   6   3   4    1.03    1.64
   6   3   4    2.25    1.46
   6  -3   4    2.24    2.07
  -6  -3  -4    1.84    1.31
   6  -3   4    3.97    1.78
   6  -3   4    1.06    1.52
   6   3   4    2.43    1.77
  -6  -3  -4    4.50    2.08
   6   3   5   82.02    6.20
   6   3   5   90.91    6.36
   6  -3   5   84.42    6.41
  -6  -3  -5   86.48    6.22
   6  -3   5   75.46    6.33
   6   3   5   78.65    6.29
  -6  -3  -5   87.03    6.64
   6   3   6   17.00    2.41
   6   3   6   17.88    2.55
   6  -3   6   16.50    2.55
   6  -3   6   17.79    3.16
  -6  -3  -6   16.24    2.15
   6  -3   6   18.09    3.01
   6   3   6   17.53    2.57
  -6  -3  -6   16.14    2.64
   6   3   7    7.36    1.87
   6   3   7    4.78    2.01
  -6  -3  -7    9.29    1.65
   6  -3   7    7.71    1.90
   6  -3   7    8.66    2.46
   6  -3   7    8.37    2.28
   6   3   7    9.82    2.12
  -6  -3  -7   10.85    2.17
   6   3   8    3.35    1.73
  -6  -3  -8    2.88    1.14
   6  -3   8    3.76    2.34
   6  -3   8    2.63    1.64
   6  -3   8    0.60    1.90
   6   3   8    4.86    1.41
   6   3   8    7.24    2.03
  -6  -3  -8    2.91    1.55
  -6  -3  -9    0.89    0.94
   6  -3   9    2.01    2.23
   6  -3   9    1.51    2.02
   6   3   9    1.23    1.16
   6   3   9   -1.16    1.68
   6   3   9    2.30    1.81
   6  -3  10   17.62    2.96
   6  -3  10   16.58    2.65
   6   3  10   13.96    1.85
   6   3  10   16.14    2.28
   6   3  10   16.90    2.48
   6   3  10   16.28    2.45
   6  -3  11   28.75    3.75
   6  -3  11   22.82    3.06
   6   3  11   21.38    2.15
   6   3  11   19.10    2.71
   6   3  11   22.21    2.56
   6   3  11   19.32    2.15
   6  -3  12   24.41    3.03
   6  -3  12   18.09    2.99
   6   3  12   16.62    2.21
   6   3  12   16.97    2.28
   6   3  12   21.44    2.59
   6   3  12   16.83    1.99
   6   3  13   -0.17    1.11
   6  -3  13    2.19    1.97
   6  -3  13    0.85    2.04
   6   3  13    2.77    1.28
   6   3  13    0.74    1.21
   6   3  13    0.99    1.42
   6   3  13    1.39    1.47
   6   3  14    8.68    1.39
   6  -3  14    9.99    2.25
   6   3  14    7.09    1.49
   6   3  14    6.90    1.37
   6   3  14    5.77    1.63
   6   3  14    6.08    1.46
   6  -3  14   11.58    2.34
   6   3  14    9.73    1.69
   6  -3  15   11.76    2.29
   6   3  15    7.18    1.21
   6   3  15    9.27    1.53
   6   3  15    4.20    1.18
   6   3  15    4.74    1.17
   6   3  15    9.71    1.74
   6   3  15    8.79    1.39
   6   3  16   52.01    3.82
   6  -3  16   59.81    4.51
   6   3  16   54.56    4.03
   6   3  16   51.91    4.13
   6   3  16   53.62    3.88
   6  -3  17   22.03    2.46
   6   3  17   20.75    1.97
   6   3  17   20.52    1.83
   6  -3  18   21.24    2.10
   6   3  18   15.97    1.67
   6   3  19   61.71    4.23
   6  -3  19   70.54    4.49
  -6  -3 -19   62.73    4.30
  -6  -4  17    0.60    0.53
   6  -4 -17    2.18    0.68
   6   4 -16   10.81    1.24
   6   4 -16    9.15    1.08
   6   4 -15   22.41    2.09
   6   4 -15   23.98    1.93
   6  -4 -14    2.37    1.04
   6   4 -14    2.57    1.00
   6   4 -14    1.50    0.92
   6  -4 -13   12.67    1.62
   6   4 -13   14.23    1.65
   6   4 -12    8.16    0.94
   6   4 -12    8.48    0.96
   6   4 -12    8.13    0.94
   6  -4 -12    8.65    1.44
   6   4 -12    9.10    0.97
   6   4 -12    8.64    1.60
   6   4 -12    7.18    1.28
   6   4 -11    0.08    0.56
   6   4 -11   -0.25    0.58
   6   4 -11    0.49    0.61
   6  -4 -11    0.56    1.16
   6   4 -11    1.16    0.61
   6   4 -11    0.31    0.60
   6   4 -11    0.23    0.97
   6   4 -11    0.60    1.21
   6   4 -10    2.42    0.72
   6   4 -10    2.12    0.72
   6   4 -10    2.05    1.26
  -6  -4  10    2.05    0.65
   6   4 -10    1.46    0.60
  -6  -4  10    1.66    0.99
   6  -4 -10    2.00    1.22
   6   4 -10    3.07    0.76
   6   4 -10    1.53    0.73
   6   4  -9    0.92    0.68
   6   4  -9    2.54    0.81
   6   4  -9    1.68    1.12
  -6  -4   9    1.67    0.72
   6   4  -9   -0.09    0.59
  -6  -4   9    0.30    1.11
   6  -4  -9    1.17    1.09
   6   4  -9    2.07    0.77
   6   4  -9    0.74    0.70
   6   4  -8    5.92    1.05
   6   4  -8    8.84    1.38
  -6  -4   8    6.27    1.12
   6   4  -8    6.52    1.08
   6   4  -8    6.77    1.02
  -6  -4   8    8.21    1.62
   6  -4  -8    9.09    1.51
   6   4  -7   24.84    2.23
  -6  -4   7   29.13    2.42
  -6  -4   7   30.58    2.78
   6  -4  -7   23.51    2.45
   6   4  -7   32.57    2.39
   6   4  -7   30.89    2.32
  -6  -4   6   27.14    2.62
   6  -4  -6   21.24    2.26
   6   4  -6   26.67    2.14
   6   4  -6   25.14    2.00
   6   4  -6   24.67    2.15
  -6  -4   6   26.34    2.31
  -6  -4   5  100.87    6.64
   6   4  -5   92.51    6.10
   6   4  -5   87.00    6.00
  -6  -4   5  100.18    6.35
   6   4  -5   92.29    6.13
  -6  -4   4    6.98    1.22
   6   4  -4    6.87    1.17
   6   4  -4    6.55    1.01
   6   4  -4    7.89    1.17
  -6  -4   3  207.75   13.40
   6   4  -3  206.93   12.99
   6   4  -3  210.09   12.92
   6   4  -3  202.55   12.86
  -6  -4   3  223.49   13.19
  -6  -4   3  207.22   13.15
   6   4  -2   19.40    1.85
   6   4  -2   18.97    1.76
  -6  -4   2   16.64    1.97
   6   4  -2   18.30    1.79
  -6  -4   1   83.91    5.73
   6   4  -1   78.57    5.23
   6   4  -1   71.65    5.13
   6   4  -1   78.15    5.22
   6   4   0    3.53    0.93
   6   4   0    4.17    1.11
   6   4   0    3.80    1.10
   6   4   0    4.95    1.08
  -6  -4   0    4.89    1.18
  -6  -4   0    4.64    1.50
   6   4   1   83.51    5.61
   6   4   1   83.73    5.54
   6   4   1   76.04    5.47
  -6  -4  -1   86.53    5.67
  -6  -4  -1   82.51    5.86
   6   4   1   83.80    5.57
   6   4   2    1.69    0.90
   6   4   2    2.80    1.05
   6   4   2    0.97    0.96
   6   4   2    1.86    0.98
  -6  -4  -2    1.49    0.80
  -6  -4  -2    0.52    1.32
   6  -4   3    6.56    1.47
   6   4   3    3.22    1.00
   6   4   3    4.94    1.21
   6   4   3    2.38    1.01
   6   4   3    5.56    1.16
   6   4   3    2.80    0.92
  -6  -4  -3    2.36    0.85
  -6  -4  -3    3.37    1.32
   6  -4   4   16.05    1.92
   6   4   4   12.57    1.57
   6   4   4   14.64    1.71
   6   4   4   15.19    1.69
   6   4   4   15.18    1.65
   6   4   4   12.75    1.54
  -6  -4  -4   12.06    1.41
  -6  -4  -4   12.49    1.68
   6  -4   5    5.13    1.40
   6   4   5    5.09    1.12
   6   4   5    6.28    1.22
   6   4   5    5.89    1.17
   6   4   5    4.11    1.14
   6   4   5    6.79    1.20
  -6  -4  -5    7.19    1.23
  -6  -4  -5    7.42    0.99
  -6  -4  -6   14.63    1.49
   6   4   6   12.35    1.65
   6   4   6   16.41    1.74
   6   4   6   13.48    1.63
   6  -4   6   15.92    1.89
   6   4   7    3.44    0.75
   6   4   7    3.81    1.03
   6   4   7    1.30    0.84
   6   4   7    3.12    1.01
   6  -4   7    1.71    1.42
   6   4   8    3.78    0.72
   6  -4   8    3.75    1.14
  -6  -4  -9    4.37    0.96
   6   4   9    2.29    0.59
   6  -4   9    4.45    1.06
   6  -4  10    9.63    1.20
  -6  -4 -10    7.80    1.05
   6  -4  11   18.48    1.56
  -6  -4 -11   16.75    1.49
  -7   0  32   -0.72    0.97
  -7   0  31   46.48    3.55
   7   0 -31   40.77    3.30
  -7   0  30   -0.19    1.42
   7   0 -30    1.62    1.34
  -7   0  29   25.81    2.97
   7   0 -29   26.88    2.67
   7   0 -29   32.77    3.12
  -7   0  28   -0.74    1.87
   7   0 -28    0.42    1.31
   7   0 -28    0.26    1.77
   7   0 -27   14.43    2.59
   7   0 -27   10.41    1.87
  -7   0  27    8.40    2.22
   7   0 -27   12.45    2.14
   7   0 -26   -0.96    1.95
   7   0 -26    1.31    1.86
   7   0 -26    0.23    1.36
   7   0 -25  434.95   25.58
   7   0 -25  378.73   25.10
   7   0 -24    4.18    2.41
   7   0 -24    0.30    1.94
   7   0 -23  117.46    9.04
   7   0 -23  130.61    9.07
   7   0 -22   -0.31    1.88
  -7   0  21   19.20    3.96
   7   0 -21   20.02    3.00
  -7   0  20    0.89    2.34
   7   0 -20    0.62    1.99
  -7   0  19  151.88   13.07
   7   0 -19  156.61   10.84
  -7   0  18    0.85    2.13
   7   0 -18    0.31    1.84
  -7   0  17  253.43   18.73
  -7   0  16   -0.77    2.26
  -7   0  15    5.96    2.90
   7   0 -15    5.98    1.20
  -7   0  14   -0.73    2.27
   7   0 -14    0.50    1.47
   7   0 -14    0.48    0.83
   7   0 -14   -1.20    1.06
   7   0 -13  215.86   15.27
   7   0 -13  209.71   13.46
   7   0 -13  234.05   13.60
   7   0 -12   -0.47    1.44
   7   0 -12   -0.75    0.82
   7   0 -11   49.25    4.80
   7   0 -11   47.20    3.32
   7   0 -10   -0.43    1.34
   7   0  -9  116.82    8.78
   7   0  -8   -0.38    1.40
   7   0  -7  653.30   40.33
   7   0  -6   -0.36    1.46
   7   0  -6    0.67    2.62
   7   0  -5 3928.33  228.88
   7   0  -5 3729.25  230.27
   7   0  -4    3.10    1.61
   7   0  -4   -0.66    2.78
   7   0  -4    1.17    1.17
   7   0  -3   12.64    3.65
   7   0  -3   17.20    2.04
   7   0  -2    0.68    2.53
   7   0  -2    0.42    1.01
   7   0  -1 4119.48  224.28
   7   0  -1 3653.12  221.31
   7   0   0    0.57    0.94
   7   0   0    0.37    1.38
   7   0   1  399.32   25.91
   7   0   1  492.17   27.17
   7   0   2    0.18    0.90
   7   0   2    1.56    1.56
   7   0   3   68.73    5.93
   7   0   4    0.42    1.39
   7   0   5   45.86    4.55
   7   0   6   -0.14    0.83
   7   0   6   -0.45    1.24
   7   0   7  190.50   11.78
   7   0   7  167.07   11.38
  -7   0  -7  217.07   15.30
   7   0   7  204.05   13.19
  -7   0  -8    0.94    3.27
   7   0   8    0.21    1.18
   7   0   8   -0.95    0.94
   7   0   8    0.48    1.35
   7   0   9   15.08    1.78
   7   0   9   17.66    2.24
  -7   0 -10   -2.39    3.62
   7   0  10   -1.18    1.31
   7   0  10   -0.93    0.88
   7   0  11  207.34   14.37
   7   0  11  230.56   14.39
   7   0  11  258.32   14.53
   7   0  11  220.73   14.55
  -7   0 -11  239.35   19.16
   7   0  11  215.43   14.44
  -7   0 -12   -1.33    4.01
   7   0  12    0.24    1.35
   7   0  12   -1.29    1.10
   7   0  12   -0.93    1.25
   7   0  12    0.25    1.31
   7   0  13  140.15    8.97
   7   0  13  121.90    8.55
   7   0  13  133.07    8.90
  -7   0 -13  133.10   13.65
   7   0  13  119.78    8.79
  -7   0 -14    1.51    4.56
   7   0  14    0.26    1.47
   7   0  14    0.22    1.38
   7   0  14   -0.77    1.50
   7   0  15   33.72    3.35
   7   0  15   30.95    3.07
   7   0  16    0.28    1.69
   7   0  16   -0.76    1.68
   7   0  17  138.96    9.23
   7   0  17  153.69    9.50
   7   0  18    0.24    1.42
   7   0  18   -1.04    1.73
   7   0  18    1.10    1.78
   7   0  19  341.68   21.90
   7   0  19  339.47   22.05
   7   0  19  380.84   22.28
   7   0  20    1.35    1.43
   7   0  20   -0.78    1.81
   7   0  20   -0.56    1.91
   7   0  21   28.24    2.77
   7   0  21   21.87    2.96
   7   0  21   27.23    3.25
   7   0  22    1.21    1.65
   7   0  22   -1.30    1.92
   7   0  23   65.59    5.07
   7   0  24   -0.77    1.33
   7   0  25   43.78    3.31
   7   0  25   36.64    3.07
   7   0  26   -0.80    0.79
   7   0  26    0.22    0.89
   7  -1 -31   15.05    1.60
   7  -1 -31   15.57    1.62
   7   1 -31   13.76    1.49
  -7   1  31   16.92    1.68
   7   1 -30    6.86    1.42
  -7   1  30    6.36    1.41
   7  -1 -30   10.00    1.61
   7  -1 -30   10.45    1.67
   7   1 -30    7.76    1.52
  -7  -1  29   58.81    4.91
   7  -1 -29   75.09    5.15
   7   1 -29   59.21    4.83
   7   1 -29   64.85    4.82
   7   1 -28   11.06    2.38
   7  -1 -28   21.13    2.75
  -7  -1  28   17.77    2.53
   7  -1 -28   19.48    2.20
   7   1 -28   17.04    2.52
  -7  -1  27   16.78    2.68
   7  -1 -27   13.45    2.18
   7   1 -27   12.55    2.44
   7  -1 -27   14.17    2.08
   7   1 -27   18.21    2.60
  -7  -1  26    8.15    2.42
   7  -1 -26   10.42    2.08
   7   1 -26   10.87    2.35
   7  -1 -26    9.40    1.90
   7   1 -26    7.18    2.24
  -7  -1  25   15.92    2.97
   7  -1 -25   24.66    2.85
   7  -1 -25   18.90    2.56
   7   1 -25   14.68    2.95
   7  -1 -24    5.72    1.79
  -7  -1  24    7.87    2.44
   7  -1 -24    6.59    2.22
  -7  -1  24    9.70    2.41
   7   1 -24    8.94    2.65
   7  -1 -23   19.83    2.63
  -7  -1  23   19.01    3.21
   7  -1 -23   14.97    2.61
   7   1 -23   13.03    1.94
  -7  -1  23   21.75    2.95
   7  -1 -22    9.00    1.87
  -7  -1  22    6.78    2.55
   7  -1 -22    4.78    2.05
   7   1 -22    5.74    1.43
  -7  -1  22    7.50    2.28
   7  -1 -21   58.19    4.65
  -7  -1  21   48.24    5.01
   7  -1 -21   49.82    4.84
   7   1 -21   54.46    4.23
   7   1 -21   53.64    4.03
  -7  -1  21   56.47    5.14
   7  -1 -20    7.66    1.80
  -7  -1  20   13.57    2.69
  -7  -1  20   11.62    3.71
   7  -1 -20   10.66    2.35
  -7  -1  20    7.87    2.30
   7   1 -20   10.71    1.70
   7   1 -20    9.08    1.47
   7   1 -19   26.31    2.41
   7   1 -19   31.08    3.63
   7  -1 -19   27.80    2.92
  -7  -1  19   26.00    3.42
   7  -1 -19   24.31    3.35
  -7  -1  19   31.92    5.84
  -7  -1  19   33.06    3.69
   7   1 -19   23.10    2.43
   7   1 -19   24.84    2.33
   7   1 -18   -0.14    0.94
   7   1 -18    1.03    1.06
   7   1 -18   -0.16    1.04
   7   1 -18    0.35    2.02
   7  -1 -18    0.70    1.31
  -7  -1  18    0.66    2.09
  -7  -1  18   -1.00    3.71
   7  -1 -18    2.22    1.82
  -7  -1  18   -1.02    1.93
   7   1 -18    0.46    1.01
   7   1 -18    0.26    0.85
   7   1 -17    3.16    0.95
   7   1 -17    2.67    1.00
   7   1 -17    0.72    0.97
   7   1 -17    1.62    1.99
   7  -1 -17    4.68    1.62
  -7  -1  17    2.02    2.09
   7  -1 -17    0.91    1.79
  -7  -1  17    3.86    3.10
  -7  -1  17    6.86    2.15
   7   1 -17    3.88    1.19
   7   1 -17    2.17    1.10
   7   1 -17    4.59    0.99
   7   1 -16    4.88    1.70
   7  -1 -16    4.88    1.40
  -7  -1  16    3.29    1.85
   7   1 -16    4.49    1.28
   7   1 -16    4.47    1.22
   7   1 -16    3.93    0.84
  -7  -1  16    4.67    2.75
   7  -1 -16    4.40    1.78
   7   1 -16    4.38    1.06
   7   1 -16    2.96    0.88
   7   1 -16    4.68    1.16
   7   1 -16    5.76    2.17
   7   1 -15   12.42    1.56
   7   1 -15   12.71    1.39
   7   1 -15   14.23    1.68
   7   1 -15   14.98    1.53
   7   1 -15   15.63    1.73
   7   1 -15   14.80    1.49
   7   1 -15   15.92    2.35
  -7  -1  15   18.13    4.08
   7  -1 -14   67.06    6.62
   7   1 -14   54.50    4.06
   7   1 -14   65.49    4.26
   7   1 -14   59.05    4.22
   7   1 -14   62.98    4.26
   7   1 -14   79.42    4.39
   7   1 -14   52.90    4.07
   7   1 -14   66.89    4.27
   7   1 -14   47.19    5.12
  -7  -1  14   57.39    7.00
   7  -1 -13  121.15    9.76
   7  -1 -13  105.49    9.30
   7   1 -13   99.89    6.80
   7   1 -13  106.24    6.83
   7   1 -13  107.11    6.72
   7   1 -13  102.28    6.75
   7   1 -13  108.32    6.70
   7   1 -13   91.04    7.95
   7   1 -13  105.15    6.81
   7   1 -13  110.84    6.84
   7  -1 -12    1.42    1.88
   7  -1 -12    2.73    1.06
   7   1 -12    2.23    0.88
   7   1 -12    3.58    0.78
   7   1 -12    5.35    1.05
   7   1 -12    4.86    0.97
   7   1 -12    6.06    0.94
   7  -1 -12    5.35    1.13
   7   1 -12    3.22    1.57
   7   1 -12    3.69    0.97
   7   1 -12    2.23    0.98
   7  -1 -11   18.88    3.39
   7   1 -11    9.96    2.58
   7  -1 -11   20.93    3.51
   7   1 -11   11.20    1.40
   7   1 -11   14.18    1.45
   7   1 -11   12.35    1.31
   7   1 -11   15.63    1.47
   7  -1 -11   11.93    1.62
   7   1 -11   10.12    2.31
   7   1 -11    9.75    1.37
   7   1 -10   13.11    1.50
   7  -1 -10   17.70    3.30
   7   1 -10    9.40    2.56
   7  -1 -10   15.30    3.18
   7   1 -10   12.96    1.47
   7   1 -10   13.52    1.47
   7   1 -10   10.37    2.45
   7  -1 -10   10.52    1.54
   7   1 -10   14.65    3.36
   7  -1  -9   80.43    7.57
   7   1  -9   77.69    6.88
   7  -1  -9   74.75    7.22
   7   1  -9   77.24    5.12
   7   1  -9   77.11    5.10
   7  -1  -9   76.87    5.29
   7   1  -9   69.50    7.73
   7  -1  -8  313.75   21.10
   7   1  -8  294.70   18.65
   7   1  -8  295.31   18.66
   7   1  -8  328.22   18.70
   7  -1  -8  316.47   21.27
   7   1  -8  321.36   20.62
   7   1  -8  311.68   21.98
   7  -1  -7  285.59   19.73
   7   1  -7  282.32   17.48
   7   1  -7  290.76   17.49
   7   1  -7  285.19   20.63
   7  -1  -7  286.27   19.94
   7   1  -7  292.54   19.39
   7   1  -6   70.59    5.06
   7   1  -6   83.67    5.16
   7  -1  -6   73.63    6.87
   7   1  -6   79.69    8.09
   7  -1  -6   71.49    7.09
   7   1  -6   74.99    6.88
   7   1  -5  364.28   22.63
   7   1  -5  391.41   22.63
   7  -1  -5  355.09   24.92
   7   1  -5  373.74   24.60
   7  -1  -5  359.33   24.62
   7   1  -5  372.61   25.74
   7   1  -4  175.88   13.21
   7  -1  -4  153.98   11.96
   7   1  -4  160.98   12.06
   7   1  -4  166.31   10.06
   7   1  -4  162.32   10.00
   7   1  -4  160.25   10.06
   7   1  -4  149.02   10.09
   7   1  -3  366.08   23.88
   7  -1  -3  355.56   22.70
   7   1  -3  356.45   22.78
   7   1  -3  334.39   20.41
   7   1  -3  326.03   20.50
   7   1  -3  344.32   20.46
   7   1  -3  331.12   20.57
   7   1  -2  458.26   30.18
   7  -1  -2  436.12   28.93
   7   1  -2  477.25   29.32
   7   1  -2  444.58   26.80
   7   1  -2  442.65   26.98
   7   1  -2  443.17   26.83
   7   1  -1   37.49    3.03
   7   1  -1   35.26    2.78
   7   1  -1   32.85    2.78
   7   1  -1   47.29    5.23
   7   1  -1   38.30    5.93
   7  -1  -1   34.24    4.64
   7   1  -1   38.20    2.84
   7   1   0  377.58   23.42
   7   1   0  311.75   20.66
   7   1   0  334.41   20.46
   7   1   0  344.88   20.53
   7   1   0  326.47   20.55
   7   1   0  353.27   20.54
   7  -1   0  349.53   23.09
   7  -1   0  360.92   22.90
   7  -1   1  362.50   23.95
   7   1   1  353.46   21.73
   7   1   1  350.10   21.46
   7   1   1  347.95   21.50
   7   1   1  357.92   21.57
   7   1   1  410.64   24.65
   7   1   1  342.27   21.48
   7   1   1  359.76   21.67
   7  -1   1  358.50   23.86
   7  -1   1  391.35   24.34
   7  -1   2  151.43   11.52
   7  -1   2  130.94   10.99
   7   1   2  152.45   11.84
   7   1   2  141.46    8.95
   7   1   2  138.49    9.00
   7   1   2  144.27    8.95
   7   1   2  136.88    9.08
   7  -1   2  139.00    9.03
   7  -1   2  140.06   11.37
   7  -1   3   69.51    6.84
   7  -1   3   59.36    6.47
   7   1   3   84.55    7.86
   7   1   3   64.96    4.59
   7   1   3   63.53    4.57
   7   1   3   63.22    4.55
   7   1   3   70.01    4.80
   7   1   3   71.37    5.11
   7  -1   3   62.10    4.63
   7  -1   3   64.47    6.89
   7  -1   4   86.06    8.20
   7  -1   4  109.68    8.91
   7   1   4   88.28    6.21
   7   1   4   93.78    6.48
   7   1   4   94.15    9.23
   7   1   4   96.60    6.31
   7   1   4   90.40    6.20
   7   1   4  107.91    6.84
   7   1   4   92.24    6.39
   7  -1   4   94.30    6.33
   7  -1   5    5.09    2.46
   7  -1   5   12.47    2.80
   7  -1   5   12.25    2.90
   7   1   5   16.34    3.87
   7   1   5   12.74    1.63
   7   1   5   11.25    1.53
   7   1   5   15.51    1.92
   7   1   5   11.32    1.56
   7   1   5   12.32    1.70
   7  -1   5   10.33    1.49
   7  -1   6   19.68    3.46
   7  -1   6   30.20    4.00
   7  -1   6   24.48    3.92
   7   1   6   18.76    4.35
   7  -1   6   21.50    2.18
   7   1   6   26.04    2.30
   7   1   6   22.76    2.43
   7   1   6   25.69    2.32
   7   1   6   19.15    2.28
   7   1   6   22.71    2.19
   7  -1   6   23.40    2.20
   7  -1   7  128.81   10.72
   7  -1   7  131.35   10.67
   7  -1   7  139.34   11.03
   7  -1   7  137.90    8.61
   7   1   7  155.58   12.34
   7   1   7  134.72    8.89
   7   1   7  135.73    8.52
   7   1   7  121.00    8.50
   7   1   7  139.55    8.85
   7   1   7  122.42    8.43
   7  -1   7  131.52    8.54
   7  -1   8    9.23    2.82
   7  -1   8   11.98    2.78
   7   1   8    4.63    3.08
   7   1   8    6.71    1.32
   7   1   8    7.68    1.26
   7   1   8    7.18    1.71
   7   1   8    5.66    1.23
  -7   1  -8    9.10    2.72
   7   1   8    7.44    1.92
   7   1   8    3.34    1.37
   7   1   9   30.85    2.80
   7   1   9   27.91    3.25
   7   1   9   23.31    2.84
   7   1   9   26.73    2.48
   7   1   9   32.09    2.63
   7   1   9   37.56    5.84
   7  -1   9   26.09    4.36
  -7  -1  -9   30.95    3.07
  -7   1  -9   26.31    4.33
  -7  -1 -10    8.18    1.89
   7  -1  10    7.25    1.81
   7   1  10   11.05    1.65
  -7   1 -10   10.95    3.34
   7   1  10    8.77    1.62
   7   1  10   11.33    2.39
   7   1  10    8.47    1.39
   7   1  10   11.27    1.90
   7   1  10    9.03    3.98
   7  -1  10   16.58    3.86
   7   1  10    8.52    1.58
   7  -1  10   12.28    1.88
   7  -1  10    9.98    1.96
  -7   1 -11   -0.85    2.74
   7   1  11    1.23    1.84
   7   1  11    3.39    1.26
   7   1  11    2.83    1.07
   7   1  11    2.93    1.52
   7   1  11    1.02    1.22
   7  -1  11    0.89    2.03
   7   1  11    2.03    1.26
   7  -1  11    2.83    1.57
   7   1  11    1.74    1.30
   7  -1  11    1.43    1.45
   7  -1  11    2.29    1.35
   7   1  11    3.58    1.30
  -7  -1 -11    1.85    1.53
  -7   1 -12    1.86    2.54
   7   1  12    2.77    1.81
   7   1  12    0.59    1.15
   7   1  12    2.72    1.49
   7   1  12    0.65    1.36
   7  -1  12   -0.97    2.19
   7   1  12    2.00    1.32
   7  -1  12    2.60    1.54
   7   1  12    2.53    1.34
   7  -1  12    1.76    1.43
   7  -1  12    0.25    1.35
   7   1  12    2.25    1.21
  -7  -1 -12    3.69    1.80
  -7   1 -13   14.08    3.78
   7   1  13    9.99    2.25
   7   1  13   14.54    1.80
   7   1  13    9.92    1.91
   7   1  13    6.97    1.84
   7   1  13   10.10    4.03
   7  -1  13   17.55    4.11
   7   1  13   10.07    1.87
   7  -1  13    9.31    2.02
   7  -1  13   11.97    2.34
   7   1  13   11.36    1.91
   7  -1  13   15.03    2.43
   7   1  13    8.76    1.87
   7  -1  13   11.40    2.17
  -7  -1 -13   15.46    2.61
  -7   1 -14   20.53    4.94
   7   1  14   18.25    2.85
   7   1  14   15.97    2.40
   7   1  14   21.19    2.57
   7  -1  14   26.46    5.10
   7   1  14   24.47    4.86
   7  -1  14   21.74    2.76
   7   1  14   21.55    2.63
   7  -1  14   22.77    2.87
   7  -1  14   21.28    2.82
   7   1  14   25.30    2.66
  -7  -1 -14   28.27    3.18
   7  -1  14   22.33    2.97
   7   1  14   23.08    2.58
   7   1  15   22.03    2.55
   7  -1  15   18.77    2.85
   7   1  15   24.15    2.76
   7   1  15   21.50    2.61
   7  -1  15   22.24    2.97
   7  -1  15   23.09    2.95
   7  -1  15   23.63    2.95
   7   1  15   21.42    3.00
  -7  -1 -15   24.77    3.04
   7   1  16    9.87    1.77
   7   1  16    9.28    1.95
   7  -1  16    7.71    2.21
   7  -1  16   11.02    2.37
   7  -1  16   10.17    2.00
   7   1  16   15.92    2.57
  -7  -1 -16   11.64    2.32
   7   1  17   27.41    2.70
   7   1  17   25.25    3.04
   7   1  17   22.29    2.80
   7  -1  17   27.43    3.22
   7  -1  17   25.28    3.26
   7  -1  17   23.19    2.95
   7  -1  17   33.74    3.24
   7   1  17   22.55    3.12
  -7  -1 -17   33.53    3.47
   7   1  18   14.73    1.97
  -7  -1 -18   16.49    2.69
   7  -1  18   16.06    2.39
   7   1  18   17.54    2.51
   7   1  18   16.49    2.37
   7  -1  18   15.48    2.52
   7  -1  18   17.79    2.84
   7   1  18   14.66    2.45
  -7  -1 -19   13.56    2.37
   7  -1  19   12.56    2.18
   7   1  19   12.83    2.16
   7  -1  19    9.85    2.07
   7  -1  19   16.04    2.52
   7  -1  19   13.78    2.67
   7   1  19   11.05    2.20
  -7  -1 -20   29.46    3.13
   7  -1  20   35.32    3.15
   7   1  20   27.89    3.04
   7   1  20   30.48    3.15
   7  -1  20   24.22    2.95
   7  -1  20   32.07    3.42
   7   1  20   23.19    2.80
   7  -1  21   15.50    2.13
   7  -1  21   14.76    2.28
   7   1  21   19.61    2.32
   7  -1  22   27.18    2.62
   7   1  22   30.48    2.85
   7   1  23    9.83    1.66
   7  -1  23   10.72    2.03
   7   1  24   28.84    2.61
   7  -1  24   33.91    2.93
   7  -1  25   20.52    2.04
   7  -2 -29    7.73    1.17
   7  -2 -29    5.97    1.08
   7   2 -29    4.77    1.05
   7   2 -28    3.06    1.04
   7  -2 -28    4.26    1.32
   7  -2 -28    3.50    1.25
   7   2 -28    4.90    1.31
   7   2 -27   -0.47    1.19
   7  -2 -27   -0.19    1.34
   7  -2 -27    1.60    1.46
   7   2 -27   -1.40    1.45
   7   2 -26   19.33    2.31
   7   2 -26   18.98    2.53
   7  -2 -26   27.04    2.82
   7  -2 -26   21.95    2.78
  -7  -2  25   40.81    3.92
   7   2 -25   42.32    3.62
   7   2 -25   33.84    2.96
   7   2 -25   39.32    3.75
   7  -2 -25   46.46    3.98
   7  -2 -25   37.88    3.78
   7   2 -24    2.18    1.06
   7   2 -24    6.02    2.11
  -7  -2  24    3.96    2.20
   7   2 -24    4.37    1.41
   7  -2 -24    4.83    2.26
   7   2 -23    7.14    1.27
   7   2 -23    8.82    2.37
  -7  -2  23    4.67    2.50
  -7  -2  22    2.86    2.42
   7   2 -22    0.91    2.14
   7   2 -22    3.55    1.38
   7   2 -22    2.84    1.08
   7  -2 -22    4.21    2.29
   7   2 -22    2.91    1.18
  -7  -2  21    4.32    1.70
  -7  -2  21    2.61    2.52
   7   2 -21    1.91    2.19
   7   2 -21    5.42    1.44
   7   2 -21    1.55    1.02
   7  -2 -21    3.00    2.33
   7  -2 -21    5.09    1.42
   7   2 -21    2.56    1.18
  -7  -2  20   16.54    2.61
  -7  -2  20   22.29    3.46
   7   2 -20   18.74    3.01
   7   2 -20   18.02    2.13
   7   2 -20   20.10    1.95
   7   2 -20   16.47    1.74
   7  -2 -20   19.52    2.36
   7  -2 -20   19.91    3.44
   7   2 -20   20.93    2.08
   7   2 -20   21.85    2.05
  -7  -2  19   11.36    2.18
  -7  -2  19    8.63    2.66
   7   2 -19    9.43    2.61
   7   2 -19   12.78    1.77
   7   2 -19    9.04    1.36
   7   2 -19   10.44    1.29
   7  -2 -19   12.60    2.04
   7  -2 -19    9.88    2.68
   7   2 -19   11.34    1.49
   7   2 -19   10.70    1.55
   7   2 -19   12.03    1.65
  -7  -2  18    1.25    1.79
  -7  -2  18    0.43    2.65
   7   2 -18   -1.05    2.16
   7   2 -18    0.55    1.37
   7   2 -18    0.94    1.43
   7   2 -18    0.78    0.83
   7   2 -18    0.33    0.71
   7  -2 -18    2.38    2.35
   7  -2 -18    0.48    1.50
   7   2 -18   -0.14    0.91
   7   2 -18    0.87    1.01
   7   2 -18    0.17    1.09
  -7  -2  17   25.07    3.11
   7   2 -17   18.35    3.16
  -7  -2  17   25.26    3.56
   7   2 -17   18.91    2.16
   7   2 -17   19.47    1.81
   7   2 -17   18.72    1.97
   7   2 -17   20.40    2.17
   7  -2 -17   22.68    3.50
   7  -2 -17   21.83    2.68
   7   2 -17   22.81    2.25
   7   2 -17   26.61    2.36
   7   2 -17   17.15    2.15
   7   2 -17   20.45    2.05
   7   2 -16    1.82    1.72
  -7  -2  16    1.54    1.81
   7   2 -16    0.40    0.88
   7   2 -16    1.75    1.12
   7   2 -16    1.84    1.12
   7   2 -16    0.14    0.99
   7   2 -16    1.93    1.16
   7   2 -16   -0.65    2.10
  -7  -2  16    2.24    2.35
   7   2 -16   -0.48    1.14
   7   2 -16    2.19    1.23
  -7  -2  16    1.02    3.19
   7  -2 -16   -0.40    2.14
   7  -2 -16    3.49    1.57
   7   2 -15    9.48    2.74
  -7  -2  15   12.86    2.49
   7   2 -15   12.43    1.56
   7   2 -15   15.21    1.85
   7   2 -15   13.98    1.77
   7   2 -15   15.93    1.71
   7   2 -15   13.16    1.75
   7   2 -15   19.42    2.88
  -7  -2  15   15.61    2.83
   7   2 -15   10.88    1.78
   7   2 -15   13.24    1.82
  -7  -2  15   20.86    4.39
   7  -2 -15   20.76    3.28
   7  -2 -15   15.61    2.35
   7   2 -14    5.95    2.26
  -7  -2  14    5.10    1.91
  -7  -2  14   10.95    2.65
   7   2 -14    4.65    1.36
   7   2 -14    5.86    1.40
   7   2 -14    4.86    1.28
   7   2 -14    5.22    1.23
   7   2 -14    4.67    1.30
   7   2 -14    3.02    1.97
   7  -2 -14    4.60    2.34
   7  -2 -14    7.88    1.93
  -7  -2  14    5.84    3.05
   7   2 -13   75.58    7.85
   7  -2 -13   81.11    6.87
  -7  -2  13   79.73    6.49
  -7  -2  13   90.71    6.94
   7  -2 -13   89.33    6.38
   7  -2 -13   82.75    6.73
   7   2 -13   75.11    5.73
   7   2 -13   91.01    5.84
   7   2 -13   76.28    7.86
  -7  -2  13   88.18    6.07
   7  -2 -13   78.19    8.75
   7   2 -13   86.39    6.63
  -7  -2  13   96.60    9.23
   7  -2 -12   23.70    3.19
   7  -2 -12   20.60    3.24
   7  -2 -12   20.78    2.67
  -7  -2  12   30.06    4.96
   7   2 -12   21.58    2.30
  -7  -2  12   29.27    2.67
   7   2 -12   20.10    3.81
   7  -2 -12   20.44    4.44
  -7  -2  12   23.22    3.34
  -7  -2  12   22.63    2.83
   7   2 -12   22.83    2.98
   7   2 -12   25.71    4.38
   7  -2 -11   24.61    3.26
   7  -2 -11   28.18    3.00
   7  -2 -11   22.29    3.34
  -7  -2  11   30.53    5.12
   7  -2 -11   25.13    2.91
   7   2 -11   30.54    2.65
   7   2 -11   25.15    2.46
   7  -2 -11   26.82    2.92
   7  -2 -11   31.72    5.32
   7   2 -11   26.33    4.25
   7  -2 -11   35.12    3.06
   7  -2 -11   26.53    4.93
  -7  -2  11   31.93    3.58
  -7  -2  11   30.15    3.14
   7  -2 -11   25.65    2.89
   7   2 -11   32.36    3.32
   7   2 -11   28.69    4.80
   7   2 -10    9.86    1.54
   7  -2 -10    9.16    1.90
   7  -2 -10   15.78    3.88
   7   2 -10   12.69    3.27
   7  -2 -10    7.84    3.22
  -7  -2  10   14.36    2.29
   7  -2 -10   12.06    2.10
   7  -2 -10   11.21    1.94
  -7  -2  10   13.80    2.49
   7  -2 -10   12.39    2.54
   7  -2 -10   13.92    2.11
   7  -2 -10   16.18    2.46
   7  -2 -10   12.78    2.10
   7   2  -9  101.42    6.45
   7   2  -9   95.04    6.41
   7   2  -9   92.81    8.98
   7  -2  -9  102.16   10.17
   7  -2  -9   93.00    6.83
   7  -2  -9   89.46    9.50
   7  -2  -9   94.59    6.84
   7  -2  -9   92.96    7.23
  -7  -2   9   93.50    7.21
   7  -2  -9   92.24    7.10
   7  -2  -9   90.15    6.72
   7  -2  -9   98.39    6.90
   7  -2  -8   26.99    4.88
   7   2  -8   23.85    2.26
   7   2  -8   18.26    2.08
   7   2  -8   20.29    2.14
   7  -2  -8   22.31    2.50
   7  -2  -8   16.37    2.67
   7  -2  -8   20.51    2.47
   7  -2  -8   27.93    4.85
   7  -2  -7   84.44    9.48
   7  -2  -7  100.87   10.23
   7  -2  -7  100.50    7.15
   7   2  -7  104.70    6.78
   7   2  -7  104.60    6.78
   7   2  -7   95.54    6.70
   7   2  -7   78.38    8.84
   7   2  -7  106.67    6.80
   7  -2  -6    2.88    2.92
   7   2  -6    4.44    1.27
   7   2  -6    8.14    1.44
   7   2  -6    2.83    1.17
   7   2  -6    3.76    1.22
   7   2  -6    0.80    2.10
   7   2  -6    2.45    1.11
   7  -2  -6    5.60    1.56
   7  -2  -6    2.06    2.71
   7   2  -5   57.26    4.48
   7   2  -5   67.16    4.53
   7   2  -5   65.38    4.50
   7   2  -5   61.92    4.47
   7   2  -5   61.40    4.46
   7  -2  -5   55.08    4.67
   7   2  -5   45.48    6.42
   7  -2  -5   48.05    7.08
   7  -2  -5   59.74    4.81
   7   2  -4   36.14    2.96
   7   2  -4   28.72    2.95
   7  -2  -4   28.87    5.35
   7   2  -4   28.69    5.10
   7  -2  -4   32.77    3.36
   7   2  -4   34.29    2.95
   7   2  -4   42.18    3.08
   7   2  -4   34.06    2.96
   7   2  -4   33.30    5.18
   7  -2  -4   28.32    3.15
   7   2  -3   12.02    1.78
   7  -2  -3   11.23    3.77
   7  -2  -3   11.64    2.12
   7  -2  -3    8.75    3.48
   7   2  -3   15.93    4.07
   7   2  -3   12.07    1.76
   7   2  -3   10.77    1.71
   7   2  -3   13.40    1.82
   7   2  -3   10.56    3.47
   7  -2  -3   12.16    2.09
   7   2  -2   27.85    2.84
   7   2  -2   32.63    2.91
   7   2  -2   31.29    2.87
   7   2  -2   36.28    5.70
   7   2  -2   35.96    2.96
   7   2  -2   28.03    2.86
   7   2  -2   30.94    5.07
   7  -2  -2   33.95    5.55
   7   2  -1   51.21    3.82
   7   2  -1   42.63    3.77
   7   2  -1   49.90    3.77
   7   2  -1   37.85    6.24
   7   2  -1   44.14    3.76
   7   2  -1   44.34    6.27
   7  -2  -1   35.10    6.00
   7   2   0   26.97    2.87
   7   2   0   31.97    2.90
   7   2   0   35.95    3.01
   7  -2   0   31.44    5.62
   7   2   0   38.47    6.11
   7  -2   0   31.00    3.18
   7   2   0   30.89    2.97
   7   2   0   27.62    5.06
   7  -2   0   23.20    4.75
   7   2   1   16.86    2.18
   7   2   1   16.43    2.24
   7  -2   1   19.80    2.51
   7  -2   1   19.58    4.78
   7   2   1   23.38    5.24
   7   2   1   24.40    2.50
   7   2   1   13.43    3.83
   7  -2   1   18.22    4.40
   7   2   2  148.92   10.76
   7   2   2  167.46   14.93
   7   2   2  166.59   10.78
   7  -2   2  184.72   14.90
   7  -2   2  171.29   11.03
   7  -2   2  155.53   10.82
   7  -2   2  167.76   14.35
   7   2   2  180.61   10.97
   7   2   2  156.69   14.38
   7   2   3    8.41    1.73
   7  -2   3    4.58    1.60
   7  -2   3    3.24    2.60
   7   2   3    4.85    3.19
   7  -2   3    3.92    1.92
   7  -2   3    4.19    1.66
   7  -2   3    5.02    3.23
   7  -2   3    2.73    1.63
   7   2   3    4.70    1.44
   7   2   3    5.94    1.79
   7  -2   3    4.85    1.68
  -7  -2  -3    4.84    1.30
   7  -2   3    8.90    1.98
   7  -2   4   43.60    3.81
   7   2   4   33.34    3.39
   7   2   4   34.77    3.27
   7  -2   4   34.07    5.54
   7   2   4   28.98    6.01
   7  -2   4   32.83    3.14
   7  -2   4   32.07    3.51
   7  -2   4   32.71    3.18
   7  -2   4   23.73    4.91
   7  -2   4   31.56    3.19
   7   2   4   26.49    2.89
   7  -2   4   35.11    3.31
  -7  -2  -4   26.96    2.69
   7  -2   4   29.40    3.27
   7   2   5   22.42    2.94
   7   2   5   25.13    2.78
   7   2   5   21.03    2.83
   7   2   5   32.53    5.99
   7  -2   5   24.00    4.68
   7  -2   5   28.19    2.79
   7  -2   5   25.27    3.29
   7  -2   5   26.38    2.83
   7  -2   5   29.99    5.10
   7  -2   5   24.22    2.69
   7   2   5   21.23    2.43
   7  -2   5   20.52    2.71
   7  -2   5   27.84    2.99
   7  -2   5   18.26    2.73
   7   2   6  116.90    8.05
   7   2   6  117.57    7.85
   7   2   6  129.66   12.76
   7   2   6  116.35    7.67
   7   2   6   96.32    7.28
   7  -2   6  115.54    8.17
   7  -2   6  103.92   10.19
   7  -2   6  108.12    7.58
   7  -2   6  101.92    7.69
   7  -2   6   97.99    7.67
   7   2   7    0.28    1.62
   7   2   7    2.37    1.59
  -7  -2  -7    0.46    1.18
   7   2   7   -5.49    4.02
   7  -2   7    1.33    2.07
   7  -2   7    0.55    1.64
   7   2   7    1.35    1.22
   7   2   7   -0.32    1.72
   7   2   7    0.82    1.66
   7  -2   7    1.43    1.77
   7   2   8   45.14    4.23
   7   2   8   45.58    3.89
   7   2   8   29.49    6.99
  -7  -2  -8   44.19    3.68
   7  -2   8   51.34    4.66
   7   2   8   40.46    4.33
   7   2   8   45.12    4.09
   7  -2   8   49.54    4.37
   7   2   9    2.06    1.42
  -7  -2  -9    1.39    0.92
   7   2   9    5.74    4.06
   7  -2   9    1.73    2.10
   7  -2   9    0.56    1.62
   7   2   9    0.86    1.24
   7   2   9    3.70    1.99
   7   2   9    2.68    1.83
   7  -2   9    5.33    2.02
   7   2  10    0.89    1.39
   7   2  10    4.40    4.00
   7  -2  10    0.35    2.13
   7   2  10    4.48    1.48
   7  -2  10    3.74    1.84
   7  -2  10    3.46    2.00
   7   2  10    3.84    2.22
   7   2  10    1.85    1.57
   7  -2  10    3.57    2.05
   7  -2  10    2.37    1.73
   7  -2  11    3.34    2.13
   7   2  11    1.20    1.19
   7  -2  11    0.92    1.73
   7   2  11    0.43    1.28
   7  -2  11    4.38    2.07
   7   2  11    1.30    1.31
   7   2  11    1.21    1.27
   7   2  11    2.20    1.94
   7   2  11    0.26    1.46
   7  -2  12    9.16    2.63
   7   2  12    7.97    1.67
   7  -2  12   11.11    2.42
   7   2  12   12.00    1.92
   7  -2  12    7.04    2.26
   7   2  12   11.00    1.77
   7   2  12    7.93    2.04
   7   2  12    9.17    1.69
   7   2  12   10.56    2.71
   7   2  12   13.22    2.08
   7   2  13    9.76    1.79
   7  -2  13    7.42    2.26
   7   2  13    5.95    1.70
   7  -2  13    6.56    2.17
   7  -2  13    9.07    2.19
   7   2  13    0.59    1.24
   7   2  13    4.75    1.31
   7   2  13    4.70    1.81
   7   2  13    4.46    1.35
   7   2  13    7.25    2.22
   7   2  13    5.74    1.55
   7  -2  14   17.21    2.85
   7   2  14   13.51    1.91
   7   2  14   12.05    2.05
   7  -2  14   15.62    2.48
   7  -2  14   17.42    2.68
   7   2  14   10.63    1.69
   7   2  14   10.99    1.66
   7   2  14    9.08    1.95
   7   2  14   12.49    2.58
   7   2  14   13.35    2.00
   7   2  15    0.82    1.28
   7  -2  15   -0.32    2.19
   7  -2  15    2.02    1.89
   7  -2  15    3.67    1.83
   7   2  15    1.54    1.44
   7   2  15    2.85    1.05
   7   2  15    2.04    1.52
   7   2  15    0.65    1.82
   7   2  15    1.69    1.27
   7  -2  16   26.59    3.31
   7   2  16   26.47    2.62
   7  -2  16   17.77    2.96
   7  -2  16   28.86    3.58
   7   2  16   20.64    2.61
   7   2  16   23.30    2.41
   7   2  17    9.62    1.83
   7  -2  17    8.66    2.37
   7  -2  17    8.03    2.52
   7  -2  17    9.96    2.26
   7   2  17    9.13    1.75
   7   2  17    7.65    1.43
   7   2  18   12.32    2.00
   7   2  18   12.26    1.97
   7  -2  18   16.76    2.41
   7   2  18   15.20    1.96
   7  -2  18   16.80    2.81
   7   2  19    8.95    1.78
   7  -2  19   13.52    2.25
   7   2  19   16.21    1.82
   7  -2  19   16.15    2.57
   7  -2  20    6.27    1.90
   7  -2  20    7.32    1.63
   7   2  20    7.50    1.56
   7   2  20    6.47    1.19
   7   2  20    6.21    1.22
   7   2  21   20.28    2.15
   7  -2  21   17.85    2.09
   7  -2  21   20.15    2.42
   7   2  22    2.54    1.12
   7  -2  22    2.54    1.33
   7   2  23   13.29    1.52
   7  -2  23   14.71    1.55
   7   3 -24    3.55    0.81
   7   3 -23    4.50    1.08
   7  -3 -22   18.98    1.88
  -7  -3  22   19.62    1.81
   7   3 -22   20.35    1.83
  -7  -3  21   53.13    3.79
   7   3 -21   47.63    3.87
   7   3 -21   52.45    3.57
   7  -3 -21   52.26    3.82
   7   3 -21   51.64    3.63
   7   3 -21   50.77    3.59
   7   3 -21   48.93    3.51
   7   3 -20   28.40    2.17
   7   3 -20   22.38    2.12
   7   3 -20   26.68    2.18
   7  -3 -20   27.56    2.58
   7   3 -20   23.91    2.15
   7   3 -20   24.24    2.18
   7   3 -20   28.07    2.12
  -7  -3  20   23.85    2.41
   7   3 -19   26.64    2.35
   7   3 -19   27.06    2.32
   7   3 -19   30.09    2.32
   7  -3 -19   35.38    2.93
   7   3 -19   26.46    2.37
   7   3 -19   27.72    2.25
   7   3 -19   29.28    2.41
  -7  -3  19   30.34    2.84
   7   3 -18   25.76    2.11
   7   3 -18   25.58    2.07
   7   3 -18   21.34    2.11
   7  -3 -18   21.05    2.57
   7   3 -18   22.83    2.19
   7   3 -18   27.62    2.09
   7   3 -18   20.95    2.15
  -7  -3  18   24.91    2.64
   7   3 -17    4.07    0.97
   7   3 -17    6.08    1.15
   7  -3 -17    6.39    1.88
   7   3 -17    4.55    1.21
   7   3 -17    4.04    1.17
   7   3 -17    4.38    0.99
   7   3 -17    5.37    0.87
  -7  -3  17    4.17    1.73
   7   3 -16    9.01    1.37
   7   3 -16   12.08    1.45
   7   3 -16    8.19    1.29
  -7  -3  16    8.86    2.17
   7  -3 -16   12.12    2.16
   7   3 -16    7.16    1.35
   7   3 -16    7.76    1.39
   7   3 -15   37.75    3.01
   7   3 -15   36.05    2.94
   7   3 -15   35.12    2.90
  -7  -3  15   38.57    3.72
   7   3 -15   39.02    3.01
   7  -3 -15   41.52    3.72
   7   3 -15   39.74    3.07
   7   3 -15   35.42    3.05
  -7  -3  14    6.87    1.67
   7   3 -14    5.27    1.28
   7   3 -14    5.43    1.19
  -7  -3  14    5.54    1.97
   7   3 -14    5.24    1.20
   7  -3 -14    4.63    1.60
   7  -3 -14    6.23    2.10
   7   3 -14    9.90    1.52
   7   3 -14    7.96    1.42
   7   3 -13   13.59    1.77
  -7  -3  13   11.39    1.64
   7   3 -13   14.21    1.79
  -7  -3  13   15.32    2.49
   7   3 -13   12.08    1.66
   7  -3 -13   12.22    2.41
   7  -3 -13   11.22    1.95
  -7  -3  13   13.57    2.21
   7   3 -12   17.54    2.14
  -7  -3  12   17.80    2.14
   7   3 -12   17.80    2.09
  -7  -3  12   19.25    2.71
   7   3 -12   17.55    2.06
   7  -3 -12   20.97    2.87
   7  -3 -12   16.11    2.24
  -7  -3  12   17.99    2.63
   7   3 -11    2.33    1.32
  -7  -3  11    5.64    1.52
   7   3 -11    0.18    1.22
  -7  -3  11    3.75    1.83
   7   3 -11    3.82    1.53
  -7  -3  11    1.19    1.86
  -7  -3  10   27.90    2.83
   7  -3 -10   25.81    2.95
   7   3 -10   29.45    2.75
   7   3 -10   24.70    2.41
  -7  -3  10   26.75    3.12
   7   3 -10   28.12    2.77
  -7  -3  10   21.67    3.14
   7   3  -9  378.82   20.83
   7   3  -9  340.81   20.71
   7   3  -9  320.56   20.49
   7  -3  -9  311.79   20.94
  -7  -3   9  325.28   20.96
  -7  -3   9  328.55   21.40
  -7  -3   9  334.51   21.34
   7  -3  -9  332.79   21.04
   7   3  -8  123.15    8.37
   7   3  -8  129.83    8.43
   7   3  -8  136.46    8.67
  -7  -3   8  125.57    8.82
   7  -3  -8  119.18    8.82
  -7  -3   8  125.36    9.18
   7  -3  -8  126.69    8.89
  -7  -3   8  134.47    9.33
   7   3  -7   33.48    3.16
   7   3  -7   34.26    3.12
   7   3  -7   38.64    3.27
  -7  -3   7   37.92    3.55
   7  -3  -7   39.00    3.79
  -7  -3   7   37.44    3.94
   7   3  -7   39.89    3.67
   7  -3  -7   41.23    3.75
  -7  -3   7   49.27    4.45
   7  -3  -6   92.18    7.13
   7  -3  -6   91.56    6.71
   7   3  -6   97.24    6.36
   7   3  -6   96.82    6.37
   7   3  -6   88.60    6.25
  -7  -3   6   85.88    6.60
   7  -3  -6   76.56    6.34
   7  -3  -6   82.69    6.69
  -7  -3   6   90.28    6.87
   7   3  -6   91.35    6.58
   7   3  -6  106.94    6.94
  -7  -3   6   80.82    7.02
   7   3  -5  125.09    8.27
   7   3  -5  128.56    8.30
   7   3  -5  121.37    8.21
   7   3  -5  121.56    8.18
  -7  -3   5  122.54    8.66
   7  -3  -5  119.97    8.69
   7  -3  -5  106.11    8.34
  -7  -3   5  132.00    8.85
   7   3  -5  125.99    8.42
   7   3  -5  127.07    8.61
   7  -3  -5  128.58    9.04
   7  -3  -5  118.81    8.53
   7   3  -4   42.38    3.58
   7   3  -4   40.68    3.51
   7   3  -4   41.76    3.57
   7   3  -4   44.09    3.63
   7   3  -4   41.13    3.46
  -7  -3   4   40.25    3.87
   7  -3  -4   42.37    4.07
   7  -3  -4   34.95    3.77
  -7  -3   4   45.09    3.99
   7   3  -4   41.66    3.65
   7   3  -4   45.75    3.89
   7  -3  -4   39.74    3.82
   7  -3  -4   42.59    4.19
   7  -3  -3    3.35    1.64
   7  -3  -3    3.93    1.98
   7   3  -3    3.67    1.36
   7   3  -3    3.50    1.37
   7   3  -3    4.04    1.47
   7   3  -3    4.01    1.52
   7   3  -3    2.26    1.36
  -7  -3   3    3.20    1.62
   7  -3  -3    4.10    1.97
  -7  -3   3    5.07    1.84
   7   3  -3    2.92    1.53
  -7  -3   3    6.91    2.39
   7   3  -2   26.29    2.73
   7   3  -2   22.66    2.70
   7   3  -2   25.35    2.73
   7   3  -2   25.28    2.71
   7   3  -2   27.89    2.70
   7   3  -2   27.16    2.76
   7  -3  -2   25.39    3.15
   7  -3  -2   28.28    3.31
  -7  -3   2   19.95    2.76
   7   3  -2   22.76    2.82
  -7  -3   2   25.40    3.73
   7  -3  -2   25.37    2.80
   7  -3  -2   30.98    3.26
   7   3  -1  107.28    6.90
   7   3  -1  108.52    6.96
   7   3  -1  101.79    6.84
   7   3  -1  104.15    6.96
   7  -3  -1   80.59    7.07
   7  -3  -1  101.15    7.57
   7   3  -1  107.01    6.95
   7   3  -1   91.11    6.81
  -7  -3   1   96.66    6.95
  -7  -3   1   99.53    7.64
   7  -3  -1   90.69    7.14
   7  -3  -1   75.89    6.65
   7  -3   0  274.73   18.19
   7   3   0  295.71   18.00
   7   3   0  294.37   17.95
   7   3   0  294.56   17.94
  -7  -3   0  273.53   18.16
   7  -3   0  288.20   18.40
   7  -3   0  282.17   18.32
   7   3   0  279.18   17.92
   7   3   0  282.94   17.98
  -7  -3   0  268.37   18.00
  -7  -3   0  288.57   18.58
   7   3   0  296.41   17.92
   7  -3   1   28.41    3.34
   7   3   1   31.31    3.13
   7   3   1   35.48    3.29
   7   3   1   40.00    3.36
  -7  -3  -1   31.52    3.29
   7  -3   1   27.58    3.58
   7  -3   1   35.05    3.68
   7   3   1   34.68    3.28
   7   3   1   42.53    3.47
  -7  -3  -1   37.89    3.28
   7  -3   1   29.80    3.22
  -7  -3  -1   31.81    3.85
   7   3   1   32.91    3.10
   7   3   2  175.72   11.28
   7   3   2  182.53   11.34
  -7  -3  -2  173.63   11.41
   7  -3   2  170.61   11.53
   7  -3   2  181.10   11.82
   7   3   2  161.89   11.14
   7   3   2  166.42   11.20
   7   3   2  187.17   11.29
  -7  -3  -2  154.98   11.07
   7  -3   2  159.58   11.19
  -7  -3  -2  190.77   11.97
   7  -3   2  154.23   11.23
   7   3   3   54.37    4.43
   7   3   3   53.05    4.45
   7   3   3   58.30    4.48
   7  -3   3   60.47    4.93
   7  -3   3   54.59    5.09
  -7  -3  -3   56.87    4.56
   7  -3   3   54.08    4.50
   7  -3   3   47.30    4.45
   7   3   3   51.97    4.50
  -7  -3  -3   49.41    4.85
   7   3   4   73.40    5.94
   7   3   4   85.69    6.06
   7   3   4   86.70    6.05
   7  -3   4   79.44    6.22
   7  -3   4   80.88    6.57
  -7  -3  -4   91.34    6.17
   7  -3   4   73.79    6.04
   7  -3   4   70.16    5.98
   7   3   4   77.53    6.01
  -7  -3  -4   85.15    6.48
   7   3   5   26.55    2.99
   7   3   5   32.25    3.11
   7  -3   5   33.76    3.44
  -7  -3  -5   26.86    2.92
   7  -3   5   24.54    3.23
   7  -3   5   32.28    3.30
   7   3   5   29.11    3.16
  -7  -3  -5   31.96    3.50
   7   3   6   38.17    3.59
   7   3   6   34.89    3.49
  -7  -3  -6   37.87    3.36
   7  -3   6   37.62    3.62
   7  -3   6   28.52    3.56
   7  -3   6   41.99    3.76
   7   3   6   38.66    3.64
   7   3   6   35.94    3.57
  -7  -3  -6   31.48    3.63
   7   3   7    3.73    1.66
   7   3   7    3.39    1.61
   7   3   7    6.46    1.84
  -7  -3  -7    2.16    1.15
   7  -3   7    4.16    1.71
   7  -3   7    7.03    2.08
   7   3   7    7.45    1.47
   7   3   7    4.05    1.79
  -7  -3  -7    3.08    1.72
  -7  -3  -8   21.22    2.26
   7  -3   8   20.24    2.53
   7  -3   8   18.32    2.74
   7   3   8   25.94    2.39
   7   3   8   22.60    2.59
   7   3   8   25.94    2.83
   7   3   8   24.54    2.70
   7   3   8   16.88    2.55
   7  -3   9   24.13    3.05
   7   3   9   25.28    2.39
   7   3   9   22.95    2.54
   7   3   9   29.53    3.03
   7   3   9   19.53    2.53
   7   3   9   25.17    2.68
   7   3   9   18.64    2.63
   7  -3  10    9.37    2.65
   7  -3  10    9.38    2.17
   7   3  10   10.58    1.53
   7   3  10    9.92    1.78
   7   3  10    9.81    1.72
   7   3  10   10.25    1.98
   7   3  10   11.11    1.85
   7   3  10    8.82    1.54
   7  -3  11    8.32    2.47
   7  -3  11    8.55    2.20
   7   3  11    7.49    1.43
   7   3  11    8.48    1.60
   7   3  11   10.39    1.62
   7   3  11    5.84    1.70
   7   3  11    8.11    1.62
   7   3  11   11.12    1.56
   7  -3  12   23.93    3.11
   7  -3  12   28.33    3.06
   7   3  12   22.85    2.19
   7   3  12   22.07    2.25
   7   3  12   21.91    2.22
   7   3  12   23.01    2.60
   7   3  12   21.57    2.27
   7   3  12   22.85    2.34
   7   3  12   19.61    2.14
   7   3  12   22.80    2.46
   7   3  13    8.86    1.44
   7  -3  13    9.54    2.27
   7  -3  13    5.50    1.96
   7   3  13    7.53    1.25
   7   3  13    6.29    1.46
   7   3  13    6.54    1.30
   7   3  13    4.25    1.20
   7   3  13    6.65    1.55
   7   3  13    7.54    1.35
   7  -3  14   40.60    3.51
   7  -3  14   41.17    3.49
   7   3  14   34.68    2.75
   7   3  14   35.59    2.93
   7   3  14   34.35    3.01
   7   3  14   26.75    2.63
   7   3  14   31.74    2.73
   7  -3  15   38.86    3.50
   7  -3  15   40.72    3.51
   7   3  15   36.72    3.02
   7   3  15   37.53    2.90
   7   3  15   37.74    3.17
   7   3  16   11.64    1.49
   7   3  16   13.69    1.44
   7  -3  16   15.07    1.97
   7   3  17    0.68    0.81
   7  -3  17   -0.29    1.14
   7   3  18    3.50    0.81
   7  -3  18    2.89    1.02
  -7  -4  16    5.92    0.80
  -7  -4  15    1.07    0.70
   7   4 -15    2.02    0.79
   7   4 -14   23.31    1.85
   7  -4 -14   19.85    1.90
  -7  -4  14   23.45    1.96
   7   4 -14   24.66    2.05
  -7  -4  13   15.59    1.67
   7   4 -13   18.20    1.80
   7   4 -13   14.96    1.49
   7  -4 -13   12.25    1.52
  -7  -4  12   14.36    1.60
   7   4 -12   15.21    1.70
   7   4 -12   14.43    1.45
   7  -4 -12   12.99    1.57
   7  -4 -11   14.33    1.71
  -7  -4  11   15.07    1.67
  -7  -4  10    1.07    0.95
   7   4 -10    1.73    1.07
   7   4 -10    0.87    0.61
   7   4 -10    1.08    0.59
   7   4 -10    1.40    0.61
  -7  -4  10    0.58    0.85
   7  -4 -10    0.48    1.00
   7   4 -10    0.83    0.59
   7   4 -10    0.79    0.62
   7   4  -9    7.26    0.99
   7   4  -9    5.69    0.90
  -7  -4   9    7.01    1.28
   7   4  -9    8.29    1.30
   7   4  -9    5.99    0.91
   7   4  -9    7.55    0.96
   7   4  -9    6.45    0.91
   7  -4  -9    3.79    1.12
  -7  -4   9    4.83    1.17
   7   4  -9    4.53    0.82
   7   4  -8   43.12    2.98
  -7  -4   8   39.45    3.06
  -7  -4   8   48.41    3.27
   7   4  -8   35.69    2.89
   7   4  -8   38.39    2.95
  -7  -4   8   46.92    3.38
   7   4  -8   44.72    3.13
   7   4  -7   91.16    5.95
  -7  -4   7   91.00    6.16
  -7  -4   7   86.26    6.05
   7   4  -7   90.91    5.93
  -7  -4   7   93.33    6.31
   7   4  -7   99.41    5.99
   7   4  -6  255.32   15.38
  -7  -4   6  250.43   15.55
  -7  -4   6  239.51   15.50
   7   4  -6  250.87   15.35
  -7  -4   6  245.29   15.70
   7   4  -6  265.25   15.41
   7   4  -5   10.58    1.25
   7   4  -5    8.12    1.12
   7   4  -5    9.83    1.27
  -7  -4   5    9.92    1.40
  -7  -4   5   10.26    1.38
   7   4  -4  250.01   15.18
   7   4  -4  240.75   15.09
  -7  -4   4  246.77   15.33
   7   4  -4  265.01   15.23
  -7  -4   4  236.43   15.26
   7   4  -3   67.68    4.72
  -7  -4   3   65.00    5.07
   7   4  -3   73.12    4.74
   7   4  -3   67.31    4.62
  -7  -4   3   70.11    4.84
  -7  -4   2  135.86    8.46
   7   4  -2  123.00    8.02
   7   4  -2  124.92    7.95
   7   4  -2  121.40    7.92
  -7  -4   1   56.97    4.51
   7   4  -1   61.32    4.18
   7   4  -1   58.07    4.13
   7   4  -1   64.83    4.22
   7   4   0  211.92   12.71
  -7  -4   0  212.70   13.00
   7   4   0  212.46   12.73
   7   4   0  199.33   12.66
  -7  -4   0  192.36   12.76
  -7  -4  -1    6.16    1.50
   7   4   1    9.51    1.26
   7   4   1    8.62    1.21
   7   4   1    7.14    1.19
  -7  -4  -1    9.29    1.21
  -7  -4  -2   31.74    2.43
   7   4   2   34.65    2.50
  -7  -4  -2   30.23    2.64
   7   4   2   31.69    2.46
   7   4   2   30.43    2.43
   7   4   2   24.27    2.15
   7   4   3    2.47    0.89
   7   4   3    5.14    1.04
   7   4   3    3.38    0.96
   7   4   3    3.90    1.01
  -7  -4  -3    3.00    0.77
  -7  -4  -3    4.09    1.13
   7   4   4    2.25    0.91
   7   4   4    1.20    0.84
   7   4   4    3.31    0.92
  -7  -4  -4    2.29    0.94
  -7  -4  -5   17.46    1.57
   7  -4   5   15.75    1.81
  -7  -4  -6    7.01    0.85
   7  -4   6    7.98    1.44
   7   4   6    6.12    0.91
   7  -4   7    6.18    1.23
   7   4   7    6.79    0.84
   7   4   8   24.07    1.81
   7  -4   8   28.33    2.13
   7  -4   9   16.11    1.49
  -8   0  32    0.20    0.73
   8   0 -31    1.26    0.98
  -8   0  31    0.28    1.13
   8   0 -30    5.69    1.55
  -8   0  30    6.94    1.63
  -8   0  29   -0.63    1.57
   8   0 -29    1.81    1.12
   8   0 -29    0.65    1.49
  -8   0  28    5.43    1.86
   8   0 -28    3.26    1.38
   8   0 -28    3.77    1.31
   8   0 -28    2.28    1.72
  -8   0  27   -1.54    1.89
   8   0 -27   -1.09    1.59
   8   0 -27   -1.23    1.28
   8   0 -27    0.57    1.85
  -8   0  26   36.93    3.93
   8   0 -26   45.31    3.96
   8   0 -26   34.56    3.42
   8   0 -26   50.10    4.37
   8   0 -25    0.83    1.88
  -8   0  25   -0.56    1.85
   8   0 -24  124.56    8.94
   8   0 -23   -0.92    2.03
   8   0 -22  239.17   15.76
   8   0 -21   -0.32    2.02
   8   0 -21    1.75    2.15
  -8   0  21   -0.94    2.01
   8   0 -20   23.02    3.15
   8   0 -20   21.51    3.15
  -8   0  20   15.07    3.90
   8   0 -19   -1.65    2.05
  -8   0  19   -2.83    2.86
   8   0 -19   -0.35    2.12
   8   0 -18   79.22    6.37
  -8   0  18   69.08    8.25
   8   0 -18   82.47    6.48
   8   0 -17   -1.49    1.87
   8   0 -17    2.53    1.94
  -8   0  17   -1.75    2.73
   8   0 -16  127.27    9.12
   8   0 -16  129.19    9.18
  -8   0  16  133.59   11.70
  -8   0  15    1.69    2.21
   8   0 -14   30.45    2.52
   8   0 -14   37.08    4.43
   8   0 -13   -0.87    0.99
   8   0 -13    4.10    1.83
   8   0 -12   65.95    4.45
   8   0 -12   62.50    6.32
   8   0 -11    0.91    0.82
   8   0 -11    2.17    2.09
   8   0 -10   75.67    6.71
   8   0 -10   73.27    4.80
   8   0 -10   70.15    7.55
   8   0  -9    0.50    1.55
   8   0  -9    0.76    2.45
   8   0  -8  109.24    7.85
   8   0  -8   67.48    8.13
   8   0  -7    0.92    1.60
   8   0  -7   -0.78    2.51
   8   0  -6  424.57   26.90
   8   0  -6  407.66   28.44
   8   0  -5   -0.46    1.70
   8   0  -5   -0.79    2.72
   8   0  -4  103.98    8.12
   8   0  -4   94.00    9.42
   8   0  -3   -0.80    2.98
   8   0  -2  279.56   20.61
   8   0  -2  284.74   17.79
   8   0  -1    2.14    1.00
   8   0  -1    0.46    1.63
   8   0  -1   -0.86    2.69
   8   0   0  172.64   12.38
   8   0   0  166.96   14.04
   8   0   1   -0.97    1.64
   8   0   2  100.23    8.24
   8   0   3    1.03    1.83
   8   0   4  198.61   14.27
   8   0   5   -0.55    1.78
   8   0   6    6.82    2.14
   8   0   7   -0.58    1.39
   8   0   8   88.49    7.86
   8   0   9    2.01    1.39
   8   0   9    1.83    1.24
   8   0   9    0.21    1.31
   8   0   9    1.42    1.28
   8   0  10   55.85    4.71
   8   0  10   55.75    4.58
   8   0  10   62.49    4.70
   8   0  10   61.76    4.78
   8   0  11    1.31    1.61
   8   0  11   -0.24    1.60
   8   0  11   -1.00    2.26
   8   0  11   -0.18    1.11
   8   0  11   -0.96    1.32
   8   0  12   92.95    9.48
   8   0  12   72.04    5.96
   8   0  12   92.60    6.50
   8   0  12   97.38    6.57
   8   0  13    1.05    2.25
   8   0  13    0.65    1.33
   8   0  13   -0.28    1.61
   8   0  13   -1.61    1.64
   8   0  14  129.98   12.55
   8   0  14  137.06    9.20
   8   0  14  135.78    9.44
   8   0  15   -0.73    1.50
   8   0  15    1.98    1.85
   8   0  16  185.37   12.53
   8   0  16  197.68   12.75
   8   0  17   -1.04    1.71
   8   0  17    0.24    1.57
   8   0  18  145.86    9.78
   8   0  18  145.01    9.61
   8   0  18  134.56    9.65
   8   0  19   -0.78    1.81
   8   0  19    2.67    1.57
   8   0  19   -0.50    1.93
   8   0  20    5.79    1.94
   8   0  20    2.25    1.45
   8   0  20    1.70    1.82
   8   0  21   -0.24    1.69
   8   0  21    0.54    1.32
   8   0  21    1.83    1.69
   8   0  22    5.22    1.68
   8   0  23   -0.91    1.37
   8   0  24    2.58    0.99
   8   0  24    3.13    1.25
   8   0  25    0.10    0.84
   8   0  25   -0.32    0.83
   8   1 -31    1.77    0.80
  -8  -1  31    1.01    0.86
  -8   1  31    2.09    0.83
   8  -1 -30    0.84    1.03
   8  -1 -30    1.70    1.10
  -8  -1  30    3.39    1.29
  -8   1  30    0.13    0.99
   8   1 -30    2.92    1.19
   8   1 -30    2.99    1.14
   8  -1 -29   11.28    1.82
   8  -1 -29    6.60    1.56
  -8  -1  29    6.71    1.72
  -8   1  29    7.79    1.57
   8   1 -29    5.52    1.63
   8   1 -29    9.31    1.71
   8   1 -28   59.06    4.71
   8  -1 -28   59.32    4.80
  -8  -1  28   56.30    4.74
   8  -1 -28   56.52    4.46
   8   1 -28   64.27    4.79
   8  -1 -28   61.62    4.84
   8  -1 -27   17.98    2.41
   8   1 -27   17.49    2.69
   8  -1 -27   20.83    2.77
   8   1 -27   18.16    2.61
  -8  -1  27   20.88    2.81
   8  -1 -26   20.79    2.57
   8   1 -26   18.82    2.84
   8  -1 -26   17.15    2.72
   8   1 -26   21.31    2.88
  -8  -1  26   11.40    2.66
   8  -1 -25   22.76    3.06
   8   1 -25   29.29    3.40
  -8  -1  25   29.98    3.55
   8  -1 -25   26.97    3.41
   8   1 -25   26.05    3.41
  -8  -1  24   15.44    2.81
   8  -1 -24   15.59    2.25
   8   1 -24   15.86    2.93
   8  -1 -24   17.89    2.68
   8   1 -24   17.67    2.90
  -8  -1  23   97.56    7.91
   8  -1 -23  100.93    7.44
   8  -1 -23  110.84    7.88
   8   1 -23  114.02    8.09
   8   1 -22   79.44    5.83
  -8  -1  22   94.76    6.86
   8  -1 -22   68.68    5.94
   8   1 -22   86.94    5.76
   8  -1 -22   85.09    6.57
   8   1 -21   49.11    4.10
  -8  -1  21   52.10    4.91
   8  -1 -21   39.31    4.04
   8   1 -21   57.73    4.08
   8   1 -21   50.43    3.81
   8  -1 -21   53.89    4.78
   8  -1 -20  117.12    7.64
   8   1 -20   86.23    6.68
  -8  -1  20  103.28    7.60
   8   1 -20   98.85    6.56
   8   1 -20  100.01    6.62
   8   1 -20   84.76    6.30
  -8  -1  19   42.11    6.80
   8  -1 -19   32.93    4.06
   8   1 -19   44.75    4.49
   8   1 -19   37.58    3.49
  -8  -1  19   35.31    4.04
   8   1 -19   35.23    3.09
   8   1 -19   38.55    3.24
   8   1 -19   38.73    3.01
   8   1 -18   17.41    1.93
   8   1 -18   14.28    1.90
   8   1 -18   13.60    2.95
  -8  -1  18   20.00    4.81
   8  -1 -18   17.56    2.81
  -8  -1  18   13.07    2.80
   8   1 -18   19.89    1.93
   8   1 -18   18.12    1.96
   8   1 -17   46.49    3.53
   8   1 -17   50.86    3.65
   8   1 -17   53.55    4.79
   8  -1 -17   42.02    4.35
  -8  -1  17   44.36    6.53
  -8  -1  17   40.98    4.42
   8   1 -17   43.42    3.41
   8   1 -17   44.87    3.52
   8   1 -17   47.55    3.51
   8   1 -16   25.72    2.49
   8   1 -16   29.39    2.62
   8   1 -16   31.62    3.63
  -8  -1  16   37.49    5.89
   8  -1 -16   29.73    3.49
   8   1 -16   32.46    2.49
   8   1 -16   29.67    2.51
   8   1 -16   27.72    2.36
  -8  -1  16   25.89    3.41
  -8  -1  15   12.57    2.31
   8   1 -15   13.43    2.55
   8   1 -15   10.88    1.32
   8   1 -15   12.30    1.45
   8   1 -15   13.54    1.57
  -8  -1  15   14.93    3.98
   8  -1 -15   12.98    2.48
   8  -1 -15   10.21    2.40
   8   1 -15   12.18    1.63
   8   1 -15   12.18    1.57
   8   1 -14  135.52    8.32
   8   1 -14  123.07    8.16
   8   1 -14  139.02    8.33
   8   1 -14  129.96    8.12
   8   1 -14  124.01    8.29
   8  -1 -14  148.17   11.78
   8  -1 -14  106.30   10.63
   8   1 -14  125.40    8.26
   8   1 -14  131.62    8.27
   8   1 -14  127.13    9.09
   8  -1 -14  132.67    9.18
   8  -1 -13  186.95   14.44
   8  -1 -13  186.11   11.50
   8  -1 -13  196.06   14.48
   8   1 -13  172.71   11.08
   8   1 -13  177.70   11.08
   8  -1 -13  193.98   11.52
   8   1 -13  175.29   11.10
   8   1 -13  200.13   11.11
   8   1 -13  177.45   11.06
   8   1 -13  152.83   10.88
   8   1 -13  184.58   11.15
   8  -1 -12   78.79    7.76
   8  -1 -12   84.48    7.91
   8   1 -12   64.80    4.74
   8   1 -12   73.10    4.75
   8   1 -12   52.40    5.72
   8  -1 -12   67.10    5.04
   8   1 -12   71.94    4.64
   8   1 -12   66.33    4.67
   8   1 -12   71.60    4.79
   8   1 -12   76.92    4.82
   8   1 -11   15.66    1.63
   8  -1 -11   24.38    4.08
   8   1 -11   12.50    2.93
   8  -1 -11   20.58    3.88
   8   1 -11   15.08    1.59
   8   1 -11   16.15    1.67
   8  -1 -11   12.14    1.83
   8   1 -11   14.57    2.52
   8   1 -11   15.33    1.63
   8   1 -11   15.59    1.45
   8   1 -11   14.91    1.49
   8   1 -11   10.71    3.18
   8   1 -10  156.55    9.66
   8  -1 -10  164.95   12.94
   8   1 -10  135.97   11.44
   8  -1 -10  167.91   12.75
   8   1 -10  145.54    9.60
   8   1 -10  132.61   11.09
   8  -1 -10  151.71    9.92
   8   1 -10  159.01    9.50
   8   1 -10  148.88    9.56
   8   1 -10  164.95    9.67
   8   1 -10  142.42   12.80
   8   1  -9  275.97   17.02
   8  -1  -9  291.77   20.24
   8   1  -9  255.54   18.83
   8  -1  -9  267.59   19.79
   8   1  -9  286.33   17.02
   8   1  -9  257.01   20.30
   8   1  -9  290.29   17.02
   8  -1  -9  267.04   17.26
   8  -1  -8  157.25   13.00
   8   1  -8  173.52   10.51
   8   1  -8  160.41   10.51
   8  -1  -8  164.02   13.25
   8   1  -8  175.06   12.56
   8   1  -8  198.44   14.57
   8   1  -7   75.24    5.10
   8   1  -7   77.10    5.15
   8  -1  -7   72.44    7.46
   8   1  -7   72.43    6.95
   8   1  -7   83.81    8.61
   8   1  -6    5.44    1.12
   8   1  -6    4.87    1.12
   8   1  -6    3.35    2.34
   8  -1  -6   10.27    3.00
   8   1  -6    1.79    2.89
   8  -1  -6    6.28    2.30
   8   1  -5  141.85    9.07
   8   1  -5  145.29    9.00
   8   1  -5  125.76   10.83
   8  -1  -5  139.01   11.32
   8   1  -5  149.12   12.63
   8   1  -4   70.57    4.77
   8   1  -4   67.73    4.70
   8   1  -4   62.77    6.56
   8   1  -4   72.40    8.06
   8  -1  -4   69.89    7.00
   8   1  -3   21.25    1.97
   8   1  -3   17.90    1.86
   8   1  -3   25.11    3.85
   8   1  -3   18.69    4.45
   8  -1  -3   16.80    3.49
   8   1  -2  318.26   19.57
   8   1  -2  326.97   19.67
   8   1  -2  326.50   22.05
   8   1  -2  315.73   19.62
   8   1  -2  335.76   23.76
   8  -1  -2  341.84   22.48
   8   1  -1   20.62    1.85
   8   1  -1   14.12    1.78
   8   1  -1   16.81    1.74
   8   1  -1   14.41    1.73
   8   1  -1   15.34    3.62
   8  -1  -1   23.00    3.85
   8   1  -1   16.03    4.40
   8  -1  -1   18.74    3.95
   8   1   0   93.11    6.21
   8   1   0   97.98    6.45
   8   1   0  109.38   10.42
   8  -1   0  102.18    8.99
   8   1   0   94.56    6.17
   8   1   0   86.78    6.21
   8   1   0   94.96    8.65
   8   1   0   95.20    6.32
   8  -1   0   99.85    9.05
   8  -1   1   73.28    7.42
   8   1   1   69.40    4.98
   8   1   1   74.92    5.22
   8  -1   1   70.50    7.44
   8   1   1   77.91    7.64
   8   1   1   71.37    4.94
   8   1   1   77.60    5.08
   8   1   1   73.13    5.10
   8  -1   1   78.36    7.68
   8  -1   2  180.14   13.27
   8  -1   2  147.51   12.56
   8   1   2  164.32   10.24
   8   1   2  157.86    9.99
   8  -1   2  150.77   12.91
   8   1   2  161.12   12.76
   8   1   2  153.08    9.92
   8   1   2  166.33   10.09
   8   1   2  161.46   10.11
   8  -1   2  147.90   10.17
   8  -1   3  267.21   18.58
   8  -1   3  265.13   18.33
   8   1   3  245.03   15.56
   8   1   3  246.41   15.35
   8  -1   3  259.94   18.69
   8   1   3  243.54   15.29
   8   1   3  248.52   15.41
   8   1   3  258.33   15.48
   8   1   3  266.49   18.54
   8  -1   3  244.38   15.56
   8  -1   4   55.00    6.28
   8   1   4   58.73    6.63
   8  -1   4   44.82    5.94
   8   1   4   57.07    3.87
   8   1   4   49.54    4.01
   8  -1   4   55.18    6.60
   8  -1   4   51.95    3.99
   8   1   4   49.92    4.11
   8   1   4   50.96    3.73
   8   1   4   54.65    3.88
   8   1   4   48.16    3.85
   8  -1   5   89.02    8.90
   8  -1   5   89.96    9.18
   8   1   5  112.53    7.45
   8   1   5  112.17    7.10
   8   1   5   99.15    9.76
   8   1   5  112.99    7.22
   8   1   5  102.53    7.02
   8   1   5  106.90    7.25
   8  -1   5  113.67    9.97
   8  -1   5  105.84    7.20
   8  -1   6   36.72    5.16
   8  -1   6   43.73    5.33
   8   1   6   43.22    3.73
   8   1   6   42.62    3.33
   8   1   6   42.89    3.43
   8   1   6   38.88    3.23
   8   1   6   46.86    3.60
   8  -1   6   39.97    3.41
   8  -1   6   41.69    5.41
   8   1   6   46.16    6.05
   8  -1   6   45.45    3.52
   8  -1   7   81.12    6.27
   8   1   7   92.96    6.71
   8   1   7   93.05    6.20
   8   1   7   88.65    5.83
   8   1   7   94.62    6.40
   8   1   7   86.97    5.90
   8   1   7   86.95    5.96
   8  -1   7   74.07    8.04
   8  -1   7   87.02    6.04
   8  -1   7   81.35    8.27
   8  -1   7   89.57    8.40
   8   1   7   83.90    6.11
   8  -1   7   79.77    5.94
   8  -1   8  110.18    8.67
   8   1   8  128.49    8.90
   8  -1   8  150.60    9.18
   8   1   8  150.91    9.20
   8   1   8  127.65    8.51
   8   1   8  128.05    8.60
   8  -1   8  122.69   10.96
   8  -1   8  139.75   11.49
   8  -1   8  135.78    9.09
   8   1   8  145.17    8.76
   8   1   8  144.49    9.42
   8   1   8  129.34    8.77
   8   1   8  129.05    8.81
   8   1   9   50.57    4.39
   8   1   9   48.45    3.96
   8   1   9   63.58    4.44
   8  -1   9   39.51    5.95
   8  -1   9   46.77    4.39
   8   1   9   56.50    4.16
   8   1   9   55.33    4.25
   8   1   9   64.72    5.00
   8   1   9   54.68    4.23
   8   1   9   52.84    4.35
   8  -1   9   50.47    4.23
   8  -1   9   58.44    4.61
   8   1  10   52.55    4.34
   8   1  10   48.13    3.80
   8   1  10   45.83    4.04
   8  -1  10   38.64    5.88
   8  -1  10   61.19    4.64
   8   1  10   51.02    4.05
   8   1  10   55.96    4.86
   8   1  10   51.35    4.00
   8   1  10   52.54    4.24
   8  -1  10   46.37    4.15
   8  -1  10   48.35    4.37
   8   1  11    5.50    1.69
   8   1  11    4.47    1.54
   8  -1  11   11.49    3.49
   8  -1  11    9.70    2.03
   8   1  11    7.87    1.82
   8   1  11    6.90    2.14
   8   1  11    4.46    1.36
   8  -1  11    4.15    1.78
   8   1  11    6.18    1.71
   8  -1  11    7.83    1.79
   8   1  12   32.16    3.29
   8   1  12   34.16    3.29
   8  -1  12   41.85    5.95
   8  -1  12   35.04    3.56
   8   1  12   36.26    3.36
   8  -1  12   38.33    3.48
   8  -1  12   31.12    3.38
   8   1  12   36.54    3.82
   8   1  12   27.70    2.85
   8   1  12   31.45    3.18
   8   1  13   54.95    4.73
   8   1  13   63.04    4.77
   8   1  13   56.31    4.72
   8   1  13   66.45    5.01
   8  -1  13   56.69    4.89
   8   1  13   68.53    5.38
   8  -1  13   52.72    4.90
   8  -1  13   57.60    4.94
   8   1  13   61.35    4.93
   8  -1  14  118.54    8.34
   8  -1  14  114.85    8.30
   8   1  14  115.21    8.14
   8  -1  14  117.77    8.29
   8   1  14  117.71    8.10
   8   1  14  116.23    8.11
   8   1  14  124.12    8.54
   8   1  14  106.91    7.95
   8  -1  15   41.14    4.18
   8  -1  15   48.15    4.47
   8   1  15   50.12    4.17
   8  -1  15   51.57    4.37
   8   1  15   50.71    4.20
   8   1  15   53.21    4.50
   8   1  15   36.99    3.77
   8  -1  16  140.34    9.21
   8  -1  16  128.49    9.17
   8   1  16  129.25    8.84
   8  -1  16  139.82    9.07
   8   1  16  130.07    8.74
   8   1  16  124.05    8.91
   8   1  16  127.19    9.11
   8   1  16  117.62    8.57
   8  -1  17   23.69    2.79
   8  -1  17   25.87    2.83
   8   1  17   20.04    2.66
   8   1  17   28.32    3.05
   8  -1  17   21.53    3.04
   8  -1  17   24.78    3.21
   8  -1  18    1.63    1.72
   8   1  18    1.76    1.57
   8  -1  18    2.42    1.92
   8  -1  18    2.04    1.91
   8  -1  19   23.71    2.78
   8   1  19   27.56    2.89
   8  -1  19   29.73    3.21
   8  -1  19   27.57    3.23
   8   1  19   25.51    2.73
   8  -1  20   14.22    2.08
   8   1  20   17.63    2.28
   8  -1  20   20.27    2.66
   8   1  20   16.35    2.15
   8  -1  21   23.50    2.43
   8   1  21   19.96    2.44
   8  -1  21   28.50    2.94
   8   1  21   27.20    2.73
   8  -1  22   55.28    4.43
   8   1  22   52.83    4.08
   8   1  22   57.29    4.30
   8  -1  23    5.42    1.57
   8   1  23    7.29    1.27
   8   1  23    5.48    1.48
   8   2 -28    7.46    1.27
  -8  -2  28    7.29    1.26
   8   2 -28    3.58    0.91
   8  -2 -28    7.47    1.31
  -8  -2  27    3.58    1.40
   8   2 -27    1.85    1.29
   8   2 -27    2.80    1.06
   8  -2 -27    3.29    1.37
  -8  -2  26    2.09    1.54
   8   2 -26    2.59    1.49
   8   2 -26    2.35    1.24
   8  -2 -26    4.32    1.67
   8  -2 -26    4.00    1.65
  -8  -2  25   12.24    2.43
   8   2 -25   12.39    2.23
   8   2 -25   13.70    1.91
   8  -2 -25   19.50    2.51
   8  -2 -25   14.79    2.38
  -8  -2  24   24.76    3.13
   8   2 -24   23.62    2.35
   8  -2 -24   25.15    3.01
   8  -2 -24   24.93    3.05
   8   2 -24   22.31    2.87
   8   2 -24   26.26    2.70
  -8  -2  23    6.45    2.37
   8   2 -23    5.83    1.56
   8  -2 -23    4.70    2.09
   8  -2 -23    4.21    2.23
   8   2 -23    5.41    1.35
   8   2 -23    7.11    2.19
   8   2 -23    3.81    1.67
  -8  -2  22   21.93    3.29
   8   2 -22   19.75    2.40
   8  -2 -22   25.81    3.32
   8  -2 -22   20.99    3.04
   8   2 -22   23.46    2.23
   8   2 -22   19.88    2.19
   8   2 -22   18.24    1.93
   8   2 -22   19.86    2.93
   8   2 -22   19.18    2.50
   8   2 -21   45.48    4.25
   8   2 -21   48.09    4.58
  -8  -2  21   58.34    5.16
   8   2 -21   47.53    3.69
   8   2 -21   53.42    3.85
   8   2 -21   51.53    3.85
   8   2 -21   51.76    3.66
   8  -2 -21   52.21    4.84
   8  -2 -21   42.03    3.82
   8  -2 -21   50.38    4.96
   8   2 -20    3.46    2.17
  -8  -2  20   12.46    2.83
   8   2 -20    7.49    1.38
   8   2 -20    9.63    1.51
   8   2 -20    9.03    1.50
   8   2 -20    7.33    1.53
   8   2 -20   10.23    1.61
   8   2 -20    7.32    1.29
   8  -2 -20    9.39    1.72
   8  -2 -20   11.56    2.71
   8  -2 -20   11.72    2.76
   8   2 -20    9.33    2.12
   8   2 -19  148.46    9.88
  -8  -2  19  145.73   10.11
   8  -2 -19  134.26    9.94
   8   2 -19  127.57    8.77
   8   2 -19  129.07    8.61
   8  -2 -19  150.96   10.00
   8  -2 -19  129.41    9.08
   8   2 -19  137.88    8.74
   8   2 -19  135.70    8.69
   8   2 -19  138.35    8.82
   8   2 -18   60.17    5.01
  -8  -2  18   53.38    5.21
   8  -2 -18   50.00    4.98
   8   2 -18   48.00    3.80
   8   2 -18   46.36    3.53
   8  -2 -18   57.29    5.00
   8  -2 -18   44.19    4.08
   8   2 -18   47.71    3.62
   8   2 -18   43.61    3.66
   8   2 -18   50.03    3.61
   8   2 -17  161.74    9.87
  -8  -2  17  157.67   10.09
   8   2 -17  115.71    8.49
   8   2 -17  139.42    8.78
   8   2 -17  130.98    8.49
   8   2 -17  122.36    8.43
   8   2 -17  134.74    8.68
   8  -2 -17  158.38   10.01
   8  -2 -17  133.26    9.12
   8  -2 -17  143.50   10.00
   8   2 -16    5.41    2.18
  -8  -2  16    5.53    2.32
   8   2 -16    6.73    1.41
   8   2 -16    6.73    1.43
   8   2 -16    8.04    1.31
   8  -2 -16   11.08    2.01
   8  -2 -16    3.74    2.25
   8  -2 -16    6.63    2.40
   8   2 -16    7.82    1.43
   8   2 -16    6.93    1.39
   8   2 -16    7.81    1.36
   8   2 -15    5.00    1.06
   8   2 -15    1.83    1.09
   8   2 -15    3.97    1.04
   8   2 -15    2.96    1.27
   8   2 -15    4.97    2.08
  -8  -2  15    5.06    2.23
   8   2 -15    2.74    1.24
   8   2 -15    4.23    2.15
   8  -2 -15    5.12    1.75
   8  -2 -15    7.02    2.23
   8  -2 -15    5.82    2.53
   8   2 -14  102.51    9.66
   8  -2 -14  135.10    9.30
  -8  -2  14  119.06    8.91
   8   2 -14  126.37    7.97
   8   2 -14  125.16    7.98
   8   2 -14  117.96    7.79
   8   2 -14  118.54    7.88
   8   2 -14  116.39    7.91
  -8  -2  14  114.87   11.40
   8  -2 -14  118.35    8.92
   8  -2 -14  120.61    8.43
   8   2 -14  122.79    8.73
   8   2 -13   76.03    7.33
   8  -2 -13   73.53    6.18
  -8  -2  13   76.37    6.18
   8   2 -13   73.83    5.15
   8   2 -13   73.66    5.02
   8   2 -13   74.24    5.11
   8   2 -13   64.03    5.76
   8   2 -13   59.37    6.99
  -8  -2  13   69.34    5.35
   8  -2 -13   70.26    8.26
  -8  -2  13   74.70    8.46
   8  -2 -13   68.32    6.02
   8  -2 -13   73.03    5.69
   8   2 -12  563.07   35.77
   8  -2 -12  526.70   33.84
   8  -2 -12  539.28   33.39
  -8  -2  12  551.51   33.37
  -8  -2  12  551.93   33.80
   8   2 -12  553.90   32.89
   8   2 -12  546.50   32.89
   8   2 -12  562.14   33.56
   8   2 -12  492.68   35.39
   8  -2 -12  550.22   33.40
   8  -2 -12  565.13   37.80
   8  -2 -12  547.98   33.20
   8  -2 -12  477.66   36.71
  -8  -2  12  532.17   36.79
   8  -2 -12  542.76   33.38
   8  -2 -12  567.38   33.82
   8  -2 -12  518.62   33.27
   8   2 -11   73.26    7.75
   8   2 -11   83.69    5.49
   8   2 -11   84.63    5.47
   8   2 -11   69.03    5.91
   8  -2 -11   91.52    9.57
   8  -2 -11   82.75    5.96
   8  -2 -11   83.08    5.88
   8  -2 -11   79.85    8.84
   8  -2 -11   68.67    6.12
   8  -2 -11   76.06    5.79
  -8  -2  11   68.96    6.16
   8  -2 -11   79.26    5.99
  -8  -2  11   70.32    5.78
   8  -2 -11   68.40    6.24
   8  -2 -11   69.14    5.86
   8   2 -10  717.09   40.39
   8   2 -10  656.44   40.26
   8  -2 -10  689.06   45.19
   8  -2 -10  672.53   40.83
   8  -2 -10  639.91   44.47
   8  -2 -10  662.83   41.02
   8  -2 -10  655.89   41.01
   8  -2 -10  670.15   40.68
  -8  -2  10  694.48   41.15
   8  -2 -10  676.41   41.17
  -8  -2  10  654.26   40.66
   8  -2 -10  648.52   40.74
   8  -2 -10  661.28   40.76
   8  -2  -9   15.98    2.79
   8  -2  -9   25.81    2.86
  -8  -2   9   20.68    2.47
  -8  -2   9   18.87    2.83
   8   2  -9   18.62    2.18
   8   2  -9   22.41    2.32
   8   2  -9   19.31    2.10
   8  -2  -9   12.63    2.35
   8  -2  -9   16.00    4.02
   8  -2  -9   18.13    4.34
   8  -2  -9   20.84    2.60
   8  -2  -9   18.31    2.82
   8  -2  -9   18.19    2.42
   8  -2  -9   16.17    2.58
   8   2  -8  161.02   14.51
   8  -2  -8  178.57   12.21
   8   2  -8  187.98   11.78
   8   2  -8  201.24   11.82
   8   2  -8  175.59   14.57
   8  -2  -8  186.26   16.02
   8  -2  -8  177.63   12.20
   8  -2  -8  161.07   15.29
  -8  -2   8  199.46   12.51
   8  -2  -8  190.66   12.27
  -8  -2   8  191.28   12.08
   8  -2  -8  192.47   12.45
   8  -2  -8  166.01   12.25
   8  -2  -8  177.07   12.04
   8  -2  -7   57.93    5.42
   8  -2  -7   63.17    5.42
   8   2  -7   75.28    5.02
   8   2  -7   68.49    4.95
   8   2  -7   75.71    5.01
   8  -2  -7   72.54    8.66
   8   2  -7   77.81    8.01
   8  -2  -7   70.96    5.38
   8  -2  -7   54.28    4.87
   8  -2  -7   70.77    8.28
   8   2  -7   71.93    5.28
  -8  -2   7   71.64    5.57
   8  -2  -7   72.12    5.47
   8  -2  -7   71.03    5.33
   8   2  -7   63.12    7.53
   8  -2  -7   70.51    5.46
   8  -2  -6   37.76    4.16
   8  -2  -6   46.10    4.43
   8   2  -6   54.79    4.00
   8   2  -6   56.59    4.00
   8   2  -6   52.83    3.96
   8   2  -6   53.42    3.99
   8  -2  -6   52.38    7.26
   8   2  -6   59.97    6.88
   8  -2  -6   50.98    4.38
   8  -2  -6   56.22    7.08
   8  -2  -6   46.52    4.16
   8   2  -6   54.90    4.24
   8  -2  -6   46.48    4.38
   8  -2  -6   51.46    4.29
   8   2  -6   48.75    6.46
   8  -2  -6   47.42    4.33
   8  -2  -5    9.16    1.83
   8  -2  -5   10.86    2.08
   8   2  -5   10.55    3.29
   8   2  -5    8.90    1.57
   8   2  -5    9.22    1.65
   8   2  -5    9.25    1.63
   8   2  -5    8.53    1.68
   8  -2  -5    9.88    1.95
   8  -2  -5   11.65    3.78
   8   2  -5    7.18    3.01
   8  -2  -5    8.83    1.84
   8   2  -5    9.61    1.83
  -8  -2   5    6.31    1.80
   8  -2  -5    6.40    1.93
   8  -2  -5   10.91    2.01
   8  -2  -4   62.40    5.00
  -8  -2   4   59.39    4.78
   8   2  -4   62.25    4.65
   8  -2  -4   56.91    4.68
   8  -2  -4   53.14    4.82
   8   2  -4   64.67    4.48
   8   2  -4   46.45    4.37
   8   2  -4   58.08    4.46
   8   2  -4   55.14    4.40
   8  -2  -4   58.39    8.36
   8   2  -4   68.00    7.44
   8  -2  -4   62.90    5.20
   8  -2  -4   59.18    4.67
   8   2  -4   66.78    4.99
   8   2  -4   53.70    7.13
   8  -2  -3   29.01    3.18
   8  -2  -3   35.18    3.41
  -8  -2   3   29.03    3.10
   8   2  -3   29.03    2.99
   8   2  -3   31.41    2.92
   8   2  -3   38.19    3.13
   8   2  -3   34.63    3.01
   8   2  -3   31.50    2.90
   8  -2  -3   27.97    3.23
   8  -2  -3   36.44    6.06
   8   2  -3   46.62    6.23
   8  -2  -3   31.76    5.92
   8  -2  -3   33.25    3.21
   8  -2  -3   26.42    3.17
   8   2  -3   38.51    3.47
   8  -2  -3   28.69    3.25
   8   2  -3   34.94    5.91
   8  -2  -2    0.80    1.58
  -8  -2   2   -0.94    1.43
   8   2  -2    0.53    1.60
   8   2  -2    0.41    1.28
   8  -2  -2    1.13    1.47
   8  -2  -2   -0.26    1.47
   8  -2  -2    1.92    1.79
   8   2  -2    0.87    1.30
   8   2  -2    0.19    1.22
   8   2  -2    0.20    1.21
   8   2  -2    1.71    1.35
   8   2  -2   -0.99    2.79
   8  -2  -2   -3.27    3.30
   8  -2  -2    1.50    1.60
   8   2  -2    0.25    1.44
   8  -2  -2    1.07    1.64
   8   2  -2    1.06    2.78
   8  -2  -1   78.67    5.92
   8  -2  -1   76.93    5.93
  -8  -2   1   79.30    5.70
   8  -2  -1   77.23    5.79
   8   2  -1   73.61    5.56
   8  -2  -1   88.47    6.23
   8  -2  -1   66.31    5.72
   8  -2  -1   73.05    5.70
   8   2  -1   77.40    5.67
   8   2  -1   80.32    5.70
   8   2  -1   75.14    5.51
   8   2  -1   80.52    5.60
   8   2  -1   80.59    5.58
   8  -2  -1   77.59    9.06
   8   2  -1   69.07    8.49
   8  -2  -1   82.28    6.01
   8  -2  -1   72.22    8.64
   8  -2  -1   67.33    5.84
   8  -2  -1   74.23    5.84
   8   2  -1   81.56    5.87
   8   2  -1   78.89    5.93
   8   2  -1   79.19    8.98
   8  -2  -1   75.08    5.94
   8  -2   0   54.23    4.32
   8  -2   0   46.64    4.44
   8  -2   0   36.38    4.04
   8   2   0   59.75    4.17
   8   2   0   54.47    4.24
   8   2   0   49.89    4.18
   8   2   0   46.98    3.93
   8   2   0   52.48    4.07
   8  -2   0   46.03    6.91
   8   2   0   45.84    7.09
   8  -2   0   48.89    4.36
   8  -2   0   53.81    7.27
   8  -2   0   42.88    4.38
   8  -2   0   44.99    4.17
   8   2   0   56.89    7.63
   8  -2   0   50.60    4.44
   8   2   0   46.37    3.91
   8   2   0   49.79    4.26
   8   2   0   58.83    4.34
   8  -2   0   53.50    4.53
  -8  -2   0   53.72    4.11
   8  -2   0   53.80    4.32
   8   2   1   79.24    5.70
   8   2   1   81.17    5.93
   8   2   1   94.65    9.75
   8   2   1   79.53    5.91
   8   2   1   82.11    5.69
   8   2   1   83.32    5.78
   8  -2   1   76.69    9.24
   8  -2   1   76.59    6.03
   8  -2   1   79.95    6.22
   8  -2   1   77.45    5.93
   8  -2   1   74.70    8.85
   8  -2   1   68.35    5.78
   8  -2   1   82.36    6.17
   8   2   1   87.44    9.67
   8  -2   1   89.64    6.20
   8   2   1   80.07    5.95
   8   2   1   78.40    5.81
   8  -2   1   76.85    6.04
  -8  -2  -1   75.56    5.63
   8  -2   1   73.62    5.93
   8  -2   2   33.25    3.42
  -8  -2  -2   30.05    2.86
   8  -2   2   26.46    3.29
   8   2   2   27.00    5.89
   8  -2   2   28.90    3.24
   8   2   2   39.03    3.19
   8   2   2   35.99    3.18
   8   2   2   36.16    3.33
   8   2   2   33.16    3.16
   8  -2   2   29.27    3.26
   8  -2   2   42.26    6.44
   8   2   2   40.88    6.42
   8  -2   2   36.78    3.38
   8  -2   2   35.92    3.71
   8  -2   2   30.60    5.63
   8  -2   2   28.40    3.28
   8   2   2   29.97    3.01
   8   2   2   36.28    3.26
   8  -2   2   27.53    3.06
  -8  -2  -3  837.01   52.35
   8  -2   3  861.90   52.81
   8  -2   3  872.69   52.85
   8   2   3  911.92   57.90
   8  -2   3  906.28   52.87
   8   2   3  907.59   52.54
   8   2   3  892.70   52.77
   8   2   3  890.71   52.53
   8   2   3  928.19   57.48
   8  -2   3  906.25   57.27
   8  -2   3  893.31   52.88
   8  -2   3  876.65   53.02
   8  -2   3  864.57   52.72
   8  -2   3  845.74   56.56
   8  -2   3  846.15   52.77
   8   2   3  894.17   52.61
   8   2   3  830.13   52.43
   8  -2   3  869.74   52.74
   8  -2   4   78.08    6.15
   8  -2   4   84.86    6.34
   8   2   4   94.23   10.47
   8  -2   4   85.13    6.21
   8   2   4   85.08    5.93
   8   2   4   85.79    6.21
   8   2   4   88.24    5.98
   8   2   4   89.31    6.04
   8  -2   4   78.84    9.10
   8   2   4   92.86   10.10
   8  -2   4   85.64    6.18
   8  -2   4   79.19    6.11
   8  -2   4   79.60    6.51
   8  -2   4   79.60    9.14
   8  -2   4   76.89    6.05
   8   2   4   74.55    5.89
   8   2   4   72.97    5.77
   8  -2   4   76.61    6.20
   8  -2   5  348.50   21.82
   8   2   5  345.70   21.51
   8   2   5  364.38   21.84
   8   2   5  359.61   21.57
   8   2   5  389.13   26.90
   8   2   5  373.50   21.64
   8  -2   5  353.67   21.76
   8  -2   5  337.50   25.53
   8  -2   5  341.00   21.66
   8  -2   5  348.01   22.12
   8  -2   5  302.87   24.88
   8  -2   5  344.70   21.72
   8   2   5  322.50   21.42
   8  -2   5  344.65   21.74
   8  -2   5  327.13   21.80
   8   2   6    1.83    1.51
   8   2   6    0.23    1.40
   8   2   6    0.64    1.36
   8   2   6   -0.28    1.60
   8   2   6    0.43    1.45
   8   2   6   -1.27    3.72
   8  -2   6    2.67    2.02
   8  -2   6    1.96    1.51
   8   2   6    2.07    1.30
   8  -2   6   -0.86    1.67
   8  -2   6    1.98    1.85
   8   2   7  191.23   12.24
   8   2   7  212.00   12.67
   8   2   7  196.82   12.71
   8   2   7  190.63   12.25
   8   2   7  180.70   16.72
   8   2   7  198.80   12.36
  -8  -2  -7  197.41   12.45
   8  -2   7  190.17   12.95
   8  -2   7  176.53   12.55
   8  -2   7  183.53   12.66
   8   2   7  172.00   12.16
   8   2   8    2.74    1.91
   8   2   8    1.81    1.56
   8   2   8    0.87    1.32
   8   2   8    1.76    1.24
   8   2   8    2.67    1.91
   8   2   8    3.04    1.46
  -8  -2  -8    3.57    1.29
   8   2   8    3.92    3.43
   8  -2   8    2.39    2.21
   8   2   8    0.22    1.36
   8   2   8    2.81    1.27
   8  -2   8    4.61    2.03
   8   2   9    7.83    1.60
   8   2   9    5.06    1.37
   8   2   9    6.06    1.61
   8   2   9    3.98    1.41
   8  -2   9    4.84    2.31
   8  -2   9    4.83    1.97
   8   2   9    2.84    1.50
   8   2   9    4.20    2.08
   8   2   9    2.26    1.49
   8  -2   9    5.07    2.11
   8   2  10   94.54    6.64
   8   2  10   94.12    6.70
   8   2  10   90.03    6.66
   8  -2  10   91.54    7.46
   8  -2  10   90.22    7.13
   8  -2  10  102.10    7.35
   8   2  10   98.21    6.82
   8   2  10   98.58    6.76
   8   2  10   88.92    6.53
   8   2  10   99.51    6.93
   8   2  10  106.89    7.70
   8  -2  10  118.37    7.69
   8  -2  11   55.39    5.05
   8  -2  11   72.07    5.58
   8  -2  11   64.74    5.84
   8  -2  11   65.81    5.25
   8   2  11   64.19    4.73
   8   2  11   59.51    4.69
   8   2  11   55.63    4.40
   8   2  11   70.28    5.62
   8   2  11   54.60    4.72
   8   2  11   56.91    4.94
   8   2  11   58.20    4.51
   8   2  11   63.14    4.60
   8  -2  12   73.35    5.75
   8  -2  12   78.59    6.09
   8  -2  12   68.70    5.99
   8  -2  12   70.86    5.67
   8   2  12   68.45    5.23
   8   2  12   78.74    5.42
   8   2  12   74.05    5.93
   8   2  12   71.96    5.28
   8   2  12   66.70    5.44
   8   2  12   60.90    4.90
   8   2  12   66.08    5.03
   8   2  13    6.44    1.67
   8  -2  13    4.13    1.87
   8  -2  13    6.75    2.64
   8  -2  13    6.90    2.25
   8  -2  13    6.54    2.16
   8   2  13    5.25    1.74
   8   2  13    6.94    2.30
   8   2  13    7.93    1.58
   8   2  13    6.28    1.29
   8   2  13    7.62    1.85
   8   2  13    6.37    1.26
   8  -2  14   25.57    3.18
   8  -2  14   29.33    3.55
   8   2  14   28.79    2.86
   8   2  14   28.34    2.77
   8  -2  14   25.53    3.31
   8  -2  14   30.27    3.26
   8   2  14   25.32    2.62
   8   2  14   30.33    3.00
   8   2  14   25.95    2.43
   8   2  15   16.84    2.12
   8  -2  15   17.46    2.66
   8   2  15   15.53    2.15
   8   2  15   12.95    1.77
   8  -2  15   15.09    2.60
   8   2  15   14.87    2.10
   8  -2  16    5.85    2.02
   8   2  16    2.28    1.28
   8   2  16    5.44    1.54
   8   2  17   31.55    2.95
   8  -2  17   34.97    3.41
   8   2  17   34.60    3.05
   8  -2  18   15.61    2.28
   8   2  18   11.07    1.80
   8   2  18   13.75    1.85
   8   2  19    0.30    1.19
   8   2  19    1.09    0.94
   8  -2  19    2.55    1.41
   8   2  20    7.41    1.41
   8  -2  20    7.54    1.42
   8  -2  20    9.93    1.81
   8   2  20    6.78    1.09
   8  -2  21    4.50    1.24
   8   2  21    1.85    1.06
   8  -2  22    1.21    0.75
   8   2  22    1.34    0.77
  -8  -3  24   14.86    1.38
   8   3 -24   15.15    1.38
   8   3 -23  119.57    7.64
  -8  -3  23  128.26    7.83
   8   3 -23  119.49    7.76
   8   3 -22   25.15    2.20
   8  -3 -21   79.92    5.50
   8   3 -21   84.77    5.44
   8   3 -21   83.96    5.61
   8   3 -20   27.84    2.18
   8   3 -20   26.21    2.27
   8  -3 -20   31.05    2.59
   8   3 -19   41.29    2.96
   8   3 -19   41.90    3.00
   8  -3 -19   47.82    3.47
   8   3 -19   35.54    2.85
   8   3 -19   42.79    3.11
   8   3 -18   21.32    1.98
   8   3 -18   25.41    2.04
   8   3 -18   24.21    2.12
   8  -3 -18   30.71    2.67
   8   3 -18   21.84    1.93
   8   3 -18   24.47    2.15
   8   3 -18   24.42    2.69
   8   3 -17   11.55    1.31
   8   3 -17   12.70    1.41
   8   3 -17    9.38    1.39
   8  -3 -17   13.89    2.15
   8   3 -17    9.49    1.53
   8   3 -17   10.81    1.27
   8   3 -17   15.88    2.19
   8   3 -16   41.43    3.44
   8   3 -16   56.24    3.59
   8   3 -16   50.00    3.45
   8   3 -16   38.27    3.24
   8   3 -16   52.44    4.15
   8  -3 -16   50.93    4.04
   8   3 -16   40.50    3.24
   8   3 -16   47.30    3.48
   8   3 -15   28.99    2.49
   8   3 -15   26.95    2.37
   8   3 -15   25.32    2.40
   8   3 -15   27.21    2.32
   8   3 -15   30.57    3.28
   8   3 -15   28.13    2.48
   8  -3 -15   30.16    3.15
   8   3 -15   32.44    2.55
  -8  -3  14   11.21    1.97
   8   3 -14    9.92    1.34
   8   3 -14   10.84    1.53
   8   3 -14   10.56    1.54
   8   3 -14    8.81    1.39
   8   3 -14   11.45    2.24
   8   3 -14   12.62    1.56
   8  -3 -14   11.61    2.28
   8  -3 -14   10.22    1.88
   8   3 -14    9.95    1.55
   8   3 -13    7.27    1.46
   8   3 -13    9.62    1.56
   8   3 -13    6.30    1.36
   8   3 -13    6.40    1.35
   8   3 -13    7.62    1.31
   8   3 -13    7.13    1.41
   8   3 -13    6.31    2.00
  -8  -3  13    5.56    1.30
   8  -3 -13    7.82    2.16
  -8  -3  13    5.39    1.72
   8   3 -12   39.68    3.05
   8   3 -12   33.16    2.92
   8   3 -12   30.46    2.91
  -8  -3  12   33.30    3.04
   8   3 -12   30.94    3.38
   8  -3 -12   38.89    3.65
  -8  -3  12   32.46    3.46
   8   3 -11   24.44    2.39
  -8  -3  11   23.09    2.51
   8  -3 -11   19.42    2.63
  -8  -3  11   21.04    2.98
   8   3 -11   24.37    2.91
   8   3 -11   22.33    2.41
  -8  -3  11   24.23    3.06
  -8  -3  10  205.07   13.89
   8  -3 -10  205.49   13.96
  -8  -3  10  222.91   14.34
   8   3 -10  220.09   14.01
  -8  -3  10  219.43   14.35
   8   3 -10  224.77   13.70
  -8  -3   9  259.73   17.64
   8   3  -9  297.73   17.08
   8   3  -9  262.40   16.84
  -8  -3   9  268.96   17.29
   8  -3  -9  261.87   17.32
  -8  -3   9  267.59   17.56
   8   3  -9  273.38   17.27
   8   3  -9  293.19   17.62
   8  -3  -9  263.69   17.31
  -8  -3   8  105.85    8.26
   8   3  -8  116.29    7.61
   8   3  -8  109.56    7.42
  -8  -3   8  109.29    7.82
   8  -3  -8   97.05    7.83
  -8  -3   8  115.07    8.06
   8   3  -8  102.99    7.68
   8   3  -8  119.15    8.10
   8  -3  -8  121.13    7.95
  -8  -3   7  107.67    8.41
   8   3  -7  116.05    7.63
   8   3  -7  120.02    7.83
   8   3  -7  105.64    7.55
  -8  -3   7  117.90    8.08
   8  -3  -7  107.28    8.07
  -8  -3   7  115.13    8.15
   8   3  -7  113.48    7.88
   8   3  -7  117.84    8.14
   8  -3  -7  124.38    8.57
   8  -3  -7  104.40    7.90
  -8  -3   6  115.60    8.95
   8   3  -6  117.54    8.19
   8   3  -6  120.68    8.22
   8   3  -6  123.67    8.23
  -8  -3   6  124.02    8.65
   8  -3  -6  119.00    8.73
  -8  -3   6  121.40    8.63
   8   3  -6  119.77    8.38
   8   3  -6  135.72    8.67
   8  -3  -6  142.69    9.14
   8  -3  -6  122.12    8.55
   8   3  -5   67.04    5.09
   8   3  -5   74.45    5.18
   8   3  -5   73.89    5.16
  -8  -3   5   69.85    5.57
   8  -3  -5   61.30    5.25
   8  -3  -5   66.51    5.60
  -8  -3   5   74.79    5.54
   8   3  -5   66.76    5.22
   8  -3  -5   79.13    5.94
   8  -3  -5   63.87    5.28
   8   3  -5   69.48    5.44
   8   3  -5   76.09    5.70
   8   3  -4    0.99    1.16
   8   3  -4    1.58    1.39
   8   3  -4    1.80    1.36
   8   3  -4    1.97    1.33
  -8  -3   4    2.57    1.59
   8  -3  -4    0.97    1.53
  -8  -3   4    3.43    1.62
   8   3  -4    0.80    1.32
   8   3  -4    1.84    1.72
   8   3  -4    1.63    1.55
   8  -3  -4    3.07    1.56
   8  -3  -4    5.57    1.97
   8  -3  -3   23.72    2.87
   8  -3  -3   35.19    3.49
   8   3  -3   25.90    2.83
   8   3  -3   33.84    2.96
   8   3  -3   32.42    2.92
   8   3  -3   28.73    2.84
  -8  -3   3   30.20    3.26
   8  -3  -3   27.18    3.18
  -8  -3   3   30.88    3.10
   8   3  -3   28.09    3.19
  -8  -3   3   32.72    3.98
   8   3  -3   29.18    2.94
   8   3  -2   52.20    4.14
   8   3  -2   58.32    4.21
   8   3  -2   41.59    3.90
   8   3  -2   53.53    4.34
   8   3  -2   42.87    3.96
   8  -3  -2   42.93    4.25
   8  -3  -2   52.75    4.81
   8   3  -2   45.86    4.00
   8   3  -2   49.22    4.08
  -8  -3   2   54.83    4.28
  -8  -3   2   57.51    5.12
   8  -3  -2   59.82    4.66
   8   3  -1  161.10   10.19
   8   3  -1  160.14   10.18
   8   3  -1  165.68   10.32
   8   3  -1  138.95   10.00
   8  -3  -1  159.13   10.59
   8  -3  -1  141.03   10.60
   8   3  -1  157.54   10.16
   8   3  -1  147.13   10.19
  -8  -3   1  143.65   10.20
  -8  -3   1  160.61   10.93
   8  -3  -1  169.93   10.65
   8  -3   0   91.71    7.08
   8   3   0   92.94    6.80
   8   3   0   91.44    6.79
  -8  -3   0   93.38    7.05
   8  -3   0   89.56    7.13
   8  -3   0   98.33    7.31
   8   3   0   97.33    6.91
   8   3   0  107.09    6.92
  -8  -3   0   98.46    6.86
  -8  -3   0  101.48    7.61
   8   3   0  106.69    6.93
   8  -3   1  165.89   11.18
   8   3   1  180.87   11.03
   8   3   1  171.13   11.06
  -8  -3  -1  171.27   11.24
   8  -3   1  163.62   11.38
   8  -3   1  172.64   11.42
   8   3   1  175.73   11.01
   8   3   1  168.70   10.96
  -8  -3  -1  158.12   10.87
   8  -3   1  144.17   10.88
  -8  -3  -1  166.11   11.58
   8   3   1  173.70   10.92
   8   3   2  241.44   14.95
  -8  -3  -2  242.81   15.08
   8  -3   2  227.59   15.25
   8  -3   2  232.38   15.20
   8   3   2  236.22   14.78
   8   3   2  227.76   14.79
   8   3   2  249.50   14.89
   8  -3   2  221.73   14.87
  -8  -3  -2  241.31   15.48
   8   3   2  216.14   14.60
   8   3   3  166.71   10.43
   8   3   3  166.48   10.49
   8   3   3  162.14   10.46
   8  -3   3  170.59   10.83
   8  -3   3  150.65   10.85
  -8  -3  -3  164.53   10.63
   8  -3   3  134.36   10.37
   8  -3   3  145.53   10.47
   8   3   3  158.03   10.51
  -8  -3  -3  170.99   11.07
   8   3   4   27.12    2.91
   8   3   4   29.04    2.91
   8   3   4   26.60    2.96
   8  -3   4   31.33    3.36
   8  -3   4   34.83    3.71
  -8  -3  -4   31.55    3.02
   8  -3   4   29.77    3.12
   8  -3   4   33.76    3.26
   8   3   4   29.74    2.96
   8   3   4   27.48    3.04
  -8  -3  -4   24.89    3.33
   8   3   5   37.77    3.60
   8   3   5   42.97    3.60
   8   3   5   41.30    3.64
  -8  -3  -5   41.37    3.58
   8  -3   5   42.93    3.89
   8  -3   5   35.70    3.95
   8  -3   5   42.66    4.10
   8  -3   5   36.91    3.75
   8   3   5   42.65    3.65
   8   3   5   39.86    3.70
  -8  -3  -5   37.89    3.90
   8   3   6    2.74    1.40
   8   3   6   -0.24    1.29
   8   3   6    1.25    1.43
   8   3   6   -0.82    1.38
  -8  -3  -6    1.09    1.09
   8  -3   6   -0.30    2.03
   8  -3   6    2.57    1.72
   8  -3   6    3.08    1.79
   8  -3   6    0.26    1.63
   8   3   6    1.52    1.28
   8   3   6    1.46    1.41
  -8  -3  -6    2.34    1.75
   8   3   7   -0.73    1.23
   8   3   7    0.19    1.21
   8   3   7   -0.24    1.30
   8   3   7    0.59    1.26
  -8  -3  -7    1.56    1.04
   8  -3   7    1.49    1.61
   8  -3   7    1.75    2.10
   8  -3   7   -1.28    1.69
   8   3   7    0.18    1.15
   8   3   7    0.99    1.52
  -8  -3  -7   -0.23    1.43
   8  -3   8    9.14    2.31
   8  -3   8    6.95    1.67
   8   3   8    9.71    1.58
   8  -3   8    8.64    2.06
   8   3   8    8.40    1.48
   8   3   8    6.34    1.54
   8   3   8    8.79    1.53
   8   3   8    7.44    1.84
   8   3   8    8.50    1.66
   8   3   8    8.47    1.76
   8   3   9   51.26    4.07
   8   3   9   58.40    4.20
   8  -3   9   56.41    4.67
   8   3   9   56.85    4.56
   8   3   9   52.86    4.09
   8   3   9   58.65    4.22
   8   3   9   63.02    4.33
   8   3   9   48.80    4.09
   8   3  10    4.47    1.20
   8  -3  10    2.66    1.81
   8   3  10    3.96    1.26
   8   3  10    5.74    1.16
   8   3  10    6.30    1.31
   8   3  10    3.36    1.42
   8   3  10    3.95    1.26
   8   3  10    4.99    1.29
   8   3  11   18.22    1.96
   8  -3  11   20.06    2.56
   8   3  11   14.28    1.80
   8   3  11   13.08    1.88
   8   3  11   17.32    1.89
   8   3  11   14.67    1.72
   8   3  11   18.07    2.16
   8   3  11   17.43    1.86
   8  -3  12   94.03    6.51
   8   3  12   88.68    5.94
   8   3  12   94.60    6.04
   8   3  12   82.77    5.87
   8   3  12   93.59    6.19
   8   3  12   95.24    6.31
   8   3  12   82.62    5.92
   8   3  12   93.39    6.04
   8  -3  13   56.13    4.30
   8   3  13   53.22    3.79
   8   3  13   51.42    3.91
   8   3  13   50.92    3.75
   8   3  14   78.79    5.61
   8  -3  14   86.19    6.04
   8  -3  14   98.80    6.18
   8   3  15   35.86    2.78
   8   3  15   36.06    2.76
   8  -3  15   42.79    3.23
   8   3  16   62.32    4.21
   8   3  16   62.83    4.27
   8  -3  16   68.86    4.53
   8   3  17   11.26    1.23
   8  -3  17   12.37    1.32
  -8  -4  14    1.18    0.56
   8   4 -13    2.59    0.83
  -8  -4  13    1.95    0.75
   8   4 -12   14.88    1.54
  -8  -4  12   17.61    1.54
   8   4 -11    8.29    1.16
  -8  -4  11    4.11    0.92
   8   4 -10   29.39    2.21
  -8  -4  10   24.08    2.09
  -8  -4  10   25.85    2.11
   8   4  -9   43.39    3.04
  -8  -4   9   39.12    3.02
  -8  -4   9   43.13    3.15
  -8  -4   8   14.41    1.52
  -8  -4   8   14.73    1.72
   8   4  -8   15.63    1.50
  -8  -4   7   39.31    3.08
   8   4  -7   46.42    3.04
  -8  -4   7   41.23    3.29
   8   4  -7   42.88    3.01
  -8  -4   6   24.12    2.09
   8   4  -6   24.90    2.01
   8   4  -6   26.32    2.04
   8   4  -6   24.37    2.00
  -8  -4   6   27.85    2.46
   8   4  -5   12.47    1.34
   8   4  -5   12.34    1.32
  -8  -4   5   13.42    1.43
  -8  -4   4   92.43    6.17
  -8  -4   4   91.95    6.34
   8   4  -4  100.69    6.07
   8   4  -4   89.52    5.97
  -8  -4   3  460.44   25.45
   8   4  -3  437.89   24.98
   8   4  -3  433.20   24.91
  -8  -4   2   53.85    4.24
   8   4  -2   59.28    4.02
   8   4  -2   59.33    3.95
  -8  -4   1   10.69    1.31
   8   4  -1   11.93    1.39
   8   4  -1   13.58    1.34
  -8  -4   1   13.27    1.72
   8   4   0    9.22    1.09
   8   4   0    7.46    1.07
  -8  -4   0    7.98    1.43
  -8  -4  -1   13.33    1.61
   8   4   1   13.97    1.31
  -8  -4  -2   11.36    1.35
   8   4   2    9.52    1.00
  -8  -4  -3   37.67    2.52
   8   4   3   29.78    2.21
  -8  -4  -4    0.60    0.64
   8   4   5   19.78    1.57
   8   4   6    4.67    0.74
   8   4   7    0.61    0.41
   9   0 -31   45.09    3.21
  -9   0  31   41.30    3.17
   9   0 -30    0.31    1.21
  -9   0  30    0.15    1.12
   9   0 -29    7.16    1.76
  -9   0  29    8.60    1.74
   9   0 -28   -0.47    1.61
  -9   0  28    1.73    1.56
   9   0 -27    2.82    1.58
   9   0 -27    2.49    1.38
  -9   0  27    2.88    1.71
   9   0 -26    1.64    1.76
  -9   0  26    2.86    1.91
   9   0 -26    1.37    1.43
  -9   0  25   24.66    3.06
   9   0 -25   23.46    2.99
   9   0 -25   23.63    2.52
   9   0 -25   25.67    2.94
  -9   0  24   -0.28    1.81
   9   0 -24    1.69    1.97
   9   0 -24   -0.80    1.14
   9   0 -24    1.71    1.74
   9   0 -23   82.04    6.15
   9   0 -23   87.09    6.48
  -9   0  23   65.34    5.85
   9   0 -23   71.93    6.09
   9   0 -22   -1.06    2.14
   9   0 -22   -0.31    1.87
   9   0 -21  156.09   10.85
   9   0 -21  148.26   10.66
   9   0 -20    1.82    2.19
   9   0 -20    0.66    2.09
  -9   0  19   81.32    9.00
   9   0 -19   95.19    7.20
   9   0 -19   84.38    6.92
  -9   0  18    1.91    2.40
   9   0 -18   -0.35    2.05
   9   0 -18    1.60    1.98
   9   0 -17  786.20   47.25
  -9   0  17  789.34   50.31
   9   0 -17  754.77   47.12
   9   0 -16    1.48    1.63
  -9   0  16   -0.94    2.26
   9   0 -16    0.65    1.82
   9   0 -16    1.22    1.94
   9   0 -15   13.17    2.37
   9   0 -15   14.04    2.52
   9   0 -15   12.73    2.51
   9   0 -14    2.09    1.74
   9   0 -14   -1.15    1.68
   9   0 -14   -0.70    1.68
   9   0 -13   21.34    3.71
   9   0 -12   -0.47    0.82
   9   0 -12    0.67    1.97
   9   0 -11   45.92    3.35
   9   0 -11   57.66    5.80
   9   0 -10   -1.71    2.42
   9   0 -10   -0.62    1.94
   9   0  -9    6.10    3.06
   9   0  -9    9.03    2.45
   9   0  -8    0.89    3.09
   9   0  -8   -1.17    1.97
   9   0  -7   45.35    6.54
   9   0  -7   49.13    5.28
   9   0  -6    4.58    2.86
   9   0  -6    0.57    1.77
   9   0  -5   89.11    9.40
   9   0  -5   93.40    8.25
   9   0  -4    0.94    2.94
   9   0  -4    0.57    1.83
   9   0  -3   89.55    9.31
   9   0  -2    0.99    2.80
   9   0  -1   16.41    4.49
   9   0  -1    6.99    2.51
   9   0   0    1.07    2.91
   9   0   0    0.60    1.75
   9   0   1   -1.12    3.27
   9   0   1    4.29    2.23
   9   0   2   -0.63    1.96
   9   0   3  101.57    8.85
   9   0   4    1.33    2.13
   9   0   5   13.57    2.97
   9   0   6   -0.44    1.41
   9   0   6   -1.38    1.96
   9   0   7   25.03    2.76
   9   0   7   28.31    2.73
   9   0   7   26.14    2.60
   9   0   8   -0.85    1.20
   9   0   8    1.59    1.37
   9   0   8   -0.42    1.25
   9   0   8   -0.48    1.42
   9   0   9  408.99   24.62
   9   0   9  404.08   24.64
   9   0   9  380.72   24.66
   9   0   9  399.40   24.74
   9   0  10    0.54    1.16
   9   0  10    0.25    1.49
   9   0  10   -0.27    1.53
   9   0  10    0.26    1.62
   9   0  11  273.31   18.19
   9   0  11  317.27   18.68
   9   0  11  281.66   18.63
   9   0  11  300.24   22.27
   9   0  11  310.66   18.69
   9   0  12   -0.42    1.25
   9   0  12   -1.11    1.75
   9   0  12   -1.07    2.43
   9   0  13   98.44    7.09
   9   0  13  103.74    7.43
   9   0  14    0.23    1.46
   9   0  14    0.56    1.72
   9   0  15   21.06    2.54
   9   0  15   16.62    2.67
   9   0  16   -1.44    1.54
   9   0  16    0.83    1.69
   9   0  16   -0.71    1.57
   9   0  17   36.65    3.54
   9   0  17   33.90    3.35
   9   0  18   -0.23    1.55
   9   0  18    1.51    1.54
   9   0  19   10.05    2.11
   9   0  19   13.61    2.00
   9   0  20   -1.25    1.59
   9   0  20    0.52    1.20
   9   0  20   -2.14    1.65
   9   0  21   10.39    1.91
   9   0  22   -0.17    1.23
   9   0  23   38.70    3.03
   9   0  23   36.92    2.97
   9  -1 -30    0.96    0.75
   9   1 -30    0.74    0.91
  -9  -1  30    1.67    1.03
  -9   1  30    1.77    0.91
   9   1 -30    0.72    0.85
   9  -1 -29    2.37    1.06
   9  -1 -29    2.47    1.16
   9   1 -29    0.44    1.16
   9   1 -29    0.64    1.25
  -9  -1  29    3.83    1.45
  -9   1  29    2.22    1.10
   9  -1 -28   28.30    2.86
   9   1 -28   33.11    3.02
  -9   1  28   26.15    2.70
  -9  -1  28   31.93    3.02
   9   1 -28   31.61    3.00
   9  -1 -28   31.35    2.77
   9  -1 -28   28.22    2.81
   9  -1 -27    0.88    1.46
   9  -1 -27   -0.24    1.55
   9   1 -27    0.23    1.55
   9  -1 -27    2.67    1.50
  -9  -1  27    0.93    1.72
   9   1 -27    0.43    1.57
   9  -1 -26   25.06    2.85
   9  -1 -26   26.08    3.01
   9  -1 -26   22.28    2.68
   9   1 -26   18.77    2.73
  -9  -1  26   16.68    2.78
   9   1 -26   21.82    2.82
   9  -1 -25   17.52    2.70
   9  -1 -25   20.01    2.94
   9  -1 -25   17.40    2.61
   9   1 -25   19.68    2.80
  -9  -1  25   18.02    2.90
   9   1 -25   16.23    2.78
  -9  -1  24    6.74    2.30
   9  -1 -24    9.58    2.29
   9   1 -24   10.37    2.46
   9  -1 -24    7.22    2.27
   9  -1 -24   12.90    2.61
  -9  -1  23    2.91    2.04
   9  -1 -23    6.40    2.21
   9  -1 -23    5.24    2.08
   9   1 -23    4.35    2.00
  -9  -1  22   40.23    4.32
   9   1 -22   35.55    3.38
   9  -1 -22   46.20    4.53
   9  -1 -22   43.22    4.22
   9   1 -22   49.72    4.45
   9   1 -21  142.31   10.12
  -9  -1  21  163.19   11.03
   9   1 -21  168.92   10.99
   9  -1 -21  150.68   10.83
   9  -1 -21  168.16   11.33
   9   1 -20   69.55    4.98
   9   1 -20   72.79    5.12
   9   1 -20   73.60    6.10
   9   1 -20   61.93    5.10
  -9  -1  20   59.45    5.77
   9  -1 -20   71.17    6.00
   9   1 -20   70.00    5.86
   9  -1 -20   70.19    6.05
   9   1 -19  289.70   17.58
   9   1 -19  289.38   17.65
   9   1 -19  279.95   18.61
   9   1 -19  284.25   17.80
  -9  -1  19  277.00   18.52
   9  -1 -19  291.26   18.52
   9   1 -19  264.77   18.33
   9  -1 -19  280.33   18.59
   9   1 -18  114.79    7.55
   9   1 -18  112.94    7.48
   9   1 -18  113.91    8.56
   9   1 -18  104.43    7.77
  -9  -1  18  116.54    8.64
   9  -1 -18  121.67    8.68
   9  -1 -18  110.52    8.45
   9   1 -18  114.64    8.40
  -9  -1  18   97.38   10.93
   9   1 -17   35.46    3.00
   9   1 -17   36.23    3.12
   9  -1 -17   38.18    4.08
   9   1 -17   33.75    3.81
  -9  -1  17   39.59    6.26
   9   1 -17   39.78    3.08
   9   1 -17   44.20    4.27
   9  -1 -17   31.79    3.42
   9  -1 -17   41.88    4.22
   9   1 -17   32.70    3.38
  -9  -1  17   37.17    3.98
   9  -1 -16  358.93   21.97
   9   1 -16  320.20   21.60
  -9  -1  16  321.30   25.04
   9   1 -16  352.02   20.92
   9   1 -16  335.72   20.83
   9   1 -16  351.34   21.88
   9  -1 -16  340.24   21.43
   9   1 -16  342.69   21.38
  -9  -1  16  342.23   21.84
   9   1 -16  334.30   20.89
   9   1 -16  340.34   20.96
   9  -1 -16  378.72   22.12
   9   1 -15  523.92   34.86
   9   1 -15  550.19   34.97
   9   1 -15  599.68   34.84
   9   1 -15  591.47   34.91
   9   1 -15  609.29   35.92
   9  -1 -15  571.25   35.45
   9  -1 -15  618.98   36.01
   9   1 -15  581.87   35.64
   9   1 -15  595.59   35.44
  -9  -1  15  604.67   35.86
   9  -1 -15  659.54   36.14
   9  -1 -15  627.19   36.13
   9  -1 -15  544.08   35.17
   9  -1 -14  103.68    7.19
   9  -1 -14   93.07    7.69
   9   1 -14   99.67    7.29
  -9  -1  14   98.73    7.62
   9   1 -14  116.74    6.99
   9   1 -14  108.31    6.84
   9   1 -14  105.91    6.72
   9   1 -14   94.93    6.77
   9   1 -14   94.66    7.64
   9  -1 -14  104.51    7.46
   9  -1 -14  105.25   10.08
   9  -1 -14  116.12    7.35
   9  -1 -14  120.26   10.39
   9   1 -14  100.07    7.50
   9  -1 -14  103.79    7.86
   9  -1 -14  103.64    7.23
   9   1 -13  123.09    9.23
   9  -1 -13  148.61    9.18
   9  -1 -13  141.62    9.66
   9   1 -13  130.79    9.15
   9   1 -13  140.63    8.75
   9   1 -13  125.28    8.52
   9   1 -13  150.47    8.77
   9   1 -13  129.43    8.71
   9  -1 -13  134.94   12.21
   9  -1 -13  139.26   12.09
   9   1 -13  140.19    8.73
   9   1 -13  137.32    8.67
   9   1 -13  138.76    9.59
   9  -1 -13  132.44    9.29
   9  -1 -13  147.57    9.81
   9  -1 -13  131.62    9.17
   9  -1 -12  107.06    7.45
   9   1 -12  107.98    7.50
   9   1 -12  111.51    7.07
   9   1 -12  107.31    6.95
   9   1 -12  106.35    7.07
   9  -1 -12  120.07   10.71
   9  -1 -12  110.50   10.28
   9   1 -12  112.23    7.05
   9   1 -12  108.32    7.00
   9   1 -12  104.14    7.81
   9  -1 -12   95.35    7.83
   9  -1 -12  109.37    7.51
   9   1 -11   34.72    2.82
   9   1 -11   39.90    2.99
   9   1 -11   40.30    3.02
   9  -1 -11   39.03    5.59
   9  -1 -11   37.41    5.46
   9   1 -11   40.63    2.99
   9   1 -11   38.63    2.93
   9   1 -11   37.11    5.63
   9  -1 -11   34.45    3.28
   9  -1 -11   41.64    3.96
   9   1 -10  163.59   10.63
   9  -1 -10  155.03   13.80
   9   1 -10  156.41   12.61
   9  -1 -10  172.46   13.89
   9   1 -10  171.51   10.53
   9   1 -10  170.35   10.61
   9  -1 -10  173.18   11.03
   9   1 -10  169.73   14.42
   9   1 -10  172.24   10.60
   9   1 -10  171.45   10.59
   9   1  -9   36.76    2.94
   9   1  -9   31.03    4.39
   9  -1  -9   36.44    5.46
   9  -1  -9   39.96    5.44
   9   1  -9   35.73    2.79
   9   1  -9   43.97    2.99
   9  -1  -9   37.91    3.27
   9   1  -9   39.24    5.84
   9   1  -9   37.58    2.91
   9   1  -8   87.01    5.65
   9  -1  -8   79.38    8.35
   9  -1  -8   78.62    8.49
   9   1  -8   87.40    7.70
   9   1  -8   83.16    5.58
   9   1  -8   77.66    9.12
   9   1  -8   83.43    5.57
   9   1  -7   51.28    3.37
   9  -1  -7   42.90    5.72
   9   1  -7   38.72    3.16
   9   1  -7   37.97    6.15
   9   1  -7   34.59    4.67
   9  -1  -7   35.39    5.47
   9   1  -7   45.71    3.22
   9   1  -6   12.62    1.44
   9   1  -6    6.88    1.32
   9   1  -6    8.25    2.55
   9  -1  -6    9.50    2.98
   9   1  -6   10.40    1.35
   9   1  -6   10.39    3.39
   9  -1  -6   13.77    3.20
   9   1  -5   10.45    1.41
   9   1  -5   11.69    1.50
   9   1  -5    8.92    2.58
   9  -1  -5   13.87    3.69
   9   1  -5   11.37    1.35
   9   1  -5    3.17    2.84
   9  -1  -5   11.92    3.30
   9   1  -4    3.02    1.99
   9  -1  -4    2.64    2.49
   9   1  -4    1.88    0.96
   9   1  -4    1.18    0.92
   9   1  -4   -1.08    3.25
   9  -1  -4    3.07    2.32
   9   1  -3    4.88    2.23
   9   1  -3   14.47    1.52
   9   1  -3   12.47    1.59
   9   1  -3   13.16    4.13
   9  -1  -3   11.81    3.29
   9   1  -2   16.70    3.48
   9   1  -2   20.57    2.04
   9   1  -2   21.94    2.12
   9   1  -2   19.46    1.93
   9   1  -2   20.30    4.74
   9  -1  -2   16.86    3.83
   9   1  -1   25.95    2.49
   9   1  -1   27.31    2.35
   9   1  -1   29.14    5.88
   9  -1  -1   32.01    4.89
   9   1  -1   29.54    4.25
   9  -1  -1   32.12    5.10
   9   1  -1   28.78    2.42
   9  -1   0  186.95   14.67
   9   1   0  181.77   11.52
   9   1   0  181.61   11.38
   9   1   0  168.08   13.63
   9   1   0  182.27   11.60
   9   1   0  193.59   16.22
   9  -1   0  188.90   14.85
   9   1   0  179.60   11.46
   9   1   0  190.57   11.76
   9  -1   0  183.19   14.75
   9   1   1   35.17    4.75
   9  -1   1   34.52    5.20
   9  -1   1   45.49    5.76
   9   1   1   37.73    3.05
   9   1   1   35.27    2.83
   9   1   1   33.64    3.01
   9   1   1   40.30    6.61
   9  -1   1   46.59    6.01
   9  -1   1   36.30    3.16
   9   1   1   37.04    3.21
   9   1   1   37.01    2.93
   9   1   2   31.21    4.63
   9  -1   2   28.52    4.75
   9  -1   2   28.34    4.88
   9   1   2   31.27    2.57
   9   1   2   31.37    2.77
   9   1   2   32.14    2.81
[truncated: 175,676 more chars]
