# Supplementary material for: Synthesis of Anthraquinone Mono‐ and Diboron Complexes with Near‐Infrared Panchromatic Absorption
Source: Chemistry. 2025 Aug 19;31(53):e01915. doi: 10.1002/chem.202501915 (PMC12451423; doi:10.1002/chem.202501915)
Supplement: Supplementary file 2 — Supporting Information [file CHEM-31-e01915-s002.zip › 2.cif]

 
data_anthraquinone2
 
_audit_creation_method            'SHELXL-2014/7'
_shelx_SHELXL_version_number      '2014/7'
_chemical_name_systematic         ?
_chemical_name_common             ?
_chemical_melting_point           ?
_chemical_formula_moiety          ?
_chemical_formula_sum
 'C22 H18 N2 O2' 
_chemical_formula_weight          342.38

loop_
 _atom_type_symbol
 _atom_type_description
 _atom_type_scat_dispersion_real
 _atom_type_scat_dispersion_imag
 _atom_type_scat_source
 'C'  'C'   0.0033   0.0016
 'International Tables Vol C Tables 4.2.6.8 and 6.1.1.4'
 'H'  'H'   0.0000   0.0000
 'International Tables Vol C Tables 4.2.6.8 and 6.1.1.4'
 'N'  'N'   0.0061   0.0033
 'International Tables Vol C Tables 4.2.6.8 and 6.1.1.4'
 'O'  'O'   0.0106   0.0060
 'International Tables Vol C Tables 4.2.6.8 and 6.1.1.4'
 
_space_group_crystal_system       monoclinic
_space_group_IT_number             ?
_space_group_name_H-M_alt         'P21/a'
_space_group_name_Hall            ?
 
_shelx_space_group_comment
;
The symmetry employed for this shelxl refinement is uniquely defined
by the following loop, which should always be used as a source of
symmetry information in preference to the above space-group names.
They are only intended as comments.
;
 
loop_
 _space_group_symop_operation_xyz
 'x, y, z'
 '-x+1/2, y+1/2, -z'
 '-x, -y, -z'
 'x-1/2, -y-1/2, z'
 
_cell_length_a                    8.664(2)
_cell_length_b                    16.429(4)
_cell_length_c                    12.307(4)
_cell_angle_alpha                 90
_cell_angle_beta                  98.985(15)
_cell_angle_gamma                 90
_cell_volume                      1730.3(8)
_cell_formula_units_Z             4
_cell_measurement_temperature     293(2)
_cell_measurement_reflns_used     3907
_cell_measurement_theta_min       2.961
_cell_measurement_theta_max       27.575
 
_exptl_crystal_description        'block'
_exptl_crystal_colour             'red'
_exptl_crystal_density_meas       ?
_exptl_crystal_density_method     ?
_exptl_crystal_density_diffrn     1.314          
_exptl_crystal_F_000              720
_exptl_transmission_factor_min    ?
_exptl_transmission_factor_max    ?
_exptl_crystal_size_max           0.200
_exptl_crystal_size_mid           0.200
_exptl_crystal_size_min           0.200
_exptl_absorpt_coefficient_mu     0.085
_shelx_estimated_absorpt_T_min    ?
_shelx_estimated_absorpt_T_max    ?
_exptl_absorpt_correction_type    ?
_exptl_absorpt_correction_T_min   ?
_exptl_absorpt_correction_T_max   ?
_exptl_absorpt_process_details    ?
_exptl_absorpt_special_details    ?
_diffrn_ambient_temperature       293(2)
_diffrn_radiation_wavelength      0.71075
_diffrn_radiation_type            MoK\a
_diffrn_source                    ?
_diffrn_measurement_device_type   'Rigaku XtaLAB mini'
_diffrn_measurement_method        ?
_diffrn_detector_area_resol_mean  ?
_diffrn_reflns_number             16886
_diffrn_reflns_av_unetI/netI      0.0254
_diffrn_reflns_av_R_equivalents   0.0385
_diffrn_reflns_limit_h_min        -11
_diffrn_reflns_limit_h_max        11
_diffrn_reflns_limit_k_min        -21
_diffrn_reflns_limit_k_max        21
_diffrn_reflns_limit_l_min        -15
_diffrn_reflns_limit_l_max        15
_diffrn_reflns_theta_min          2.961
_diffrn_reflns_theta_max          27.575
_diffrn_reflns_theta_full         25.242
_diffrn_measured_fraction_theta_max   0.977
_diffrn_measured_fraction_theta_full  0.982
_diffrn_reflns_Laue_measured_fraction_max    0.977
_diffrn_reflns_Laue_measured_fraction_full   0.982
_diffrn_reflns_point_group_measured_fraction_max   0.977
_diffrn_reflns_point_group_measured_fraction_full  0.982
_reflns_number_total              3907
_reflns_number_gt                 2635
_reflns_threshold_expression      'I > 2\s(I)'
_reflns_Friedel_coverage          0.000
_reflns_Friedel_fraction_max      .
_reflns_Friedel_fraction_full     .
 
_reflns_special_details
;
 Reflections were merged by SHELXL according to the crystal
 class for the calculation of statistics and refinement.
 
 _reflns_Friedel_fraction is defined as the number of unique
 Friedel pairs measured divided by the number that would be
 possible theoretically, ignoring centric projections and
 systematic absences.
;
 
_computing_data_collection        ?
_computing_cell_refinement        ?
_computing_data_reduction         ?
_computing_structure_solution     ?
_computing_structure_refinement 'SHELXL-2014/7 (Sheldrick, 2014)'
_computing_molecular_graphics     ?
_computing_publication_material   ?
_refine_special_details           ?
_refine_ls_structure_factor_coef  Fsqd
_refine_ls_matrix_type            full
_refine_ls_weighting_scheme       calc
_refine_ls_weighting_details
'w=1/[\s^2^(Fo^2^)+(0.1181P)^2^+0.0316P] where P=(Fo^2^+2Fc^2^)/3'
_atom_sites_solution_primary      ?
_atom_sites_solution_secondary    ?
_atom_sites_solution_hydrogens    mixed
_refine_ls_hydrogen_treatment     mixed
_refine_ls_extinction_method      none
_refine_ls_extinction_coef        .
_refine_ls_number_reflns          3907
_refine_ls_number_parameters      239
_refine_ls_number_restraints      0
_refine_ls_R_factor_all           0.0910
_refine_ls_R_factor_gt            0.0640
_refine_ls_wR_factor_ref          0.2050
_refine_ls_wR_factor_gt           0.1813
_refine_ls_goodness_of_fit_ref    1.069
_refine_ls_restrained_S_all       1.069
_refine_ls_shift/su_max           0.000
_refine_ls_shift/su_mean          0.000
 
loop_
 _atom_site_label
 _atom_site_type_symbol
 _atom_site_fract_x
 _atom_site_fract_y
 _atom_site_fract_z
 _atom_site_U_iso_or_equiv
 _atom_site_adp_type
 _atom_site_occupancy
 _atom_site_site_symmetry_order  
 _atom_site_calc_flag
 _atom_site_refinement_flags_posn
 _atom_site_refinement_flags_adp
 _atom_site_refinement_flags_occupancy
 _atom_site_disorder_assembly
 _atom_site_disorder_group
C1 C 0.0702(2) -0.07549(11) 0.20325(15) 0.0484(4) Uani 1 1 d . . . . .
C2 C 0.0400(2) -0.15767(11) 0.17113(16) 0.0545(5) Uani 1 1 d . . . . .
H2 H 0.0986 -0.1822 0.1230 0.065 Uiso 1 1 calc R U . . .
C3 C -0.0748(2) -0.20131(11) 0.21036(16) 0.0572(5) Uani 1 1 d . . . . .
H3 H -0.0916 -0.2552 0.1887 0.069 Uiso 1 1 calc R U . . .
C4 C -0.1673(2) -0.16694(11) 0.28205(16) 0.0550(5) Uani 1 1 d . . . . .
H4 H -0.2461 -0.1972 0.3061 0.066 Uiso 1 1 calc R U . . .
C5 C -0.3029(2) 0.06715(13) 0.50643(17) 0.0602(5) Uani 1 1 d . . . . .
H5 H -0.3776 0.0358 0.5338 0.072 Uiso 1 1 calc R U . . .
C6 C -0.2819(3) 0.14758(14) 0.53748(19) 0.0667(6) Uani 1 1 d . . . . .
H6 H -0.3441 0.1707 0.5844 0.080 Uiso 1 1 calc R U . . .
C7 C -0.1680(3) 0.19408(13) 0.49884(18) 0.0650(5) Uani 1 1 d . . . . .
H7 H -0.1544 0.2482 0.5201 0.078 Uiso 1 1 calc R U . . .
C8 C -0.0739(3) 0.16038(12) 0.42853(17) 0.0598(5) Uani 1 1 d . . . . .
H8 H 0.0031 0.1918 0.4041 0.072 Uiso 1 1 calc R U . . .
C9 C 0.0058(2) 0.04476(11) 0.31694(15) 0.0514(4) Uani 1 1 d . . . . .
C10 C -0.2394(2) -0.05299(11) 0.39532(16) 0.0519(4) Uani 1 1 d . . . . .
C11 C -0.0214(2) -0.03968(10) 0.27870(14) 0.0450(4) Uani 1 1 d . . . . .
C12 C -0.1397(2) -0.08701(10) 0.31682(14) 0.0460(4) Uani 1 1 d . . . . .
C13 C -0.0952(2) 0.07943(11) 0.39462(14) 0.0483(4) Uani 1 1 d . . . . .
C14 C -0.2115(2) 0.03242(11) 0.43335(14) 0.0491(4) Uani 1 1 d . . . . .
C15 C 0.2815(2) -0.06355(11) 0.08836(16) 0.0536(5) Uani 1 1 d . . . . .
C16 C 0.4371(2) -0.08104(12) 0.12562(16) 0.0568(5) Uani 1 1 d . . . . .
H16 H 0.4767 -0.0746 0.1998 0.068 Uiso 1 1 calc R U . . .
C17 C 0.5350(2) -0.10808(12) 0.05364(16) 0.0588(5) Uani 1 1 d . . . . .
H17 H 0.6388 -0.1197 0.0809 0.071 Uiso 1 1 calc R U . . .
C18 C 0.4809(2) -0.11823(11) -0.05902(15) 0.0530(5) Uani 1 1 d . . . . .
C19 C 0.3225(3) -0.10128(15) -0.09487(18) 0.0652(6) Uani 1 1 d . . . . .
H19 H 0.2813 -0.1084 -0.1687 0.078 Uiso 1 1 calc R U . . .
C20 C 0.2254(3) -0.07400(14) -0.02221(19) 0.0657(6) Uani 1 1 d . . . . .
H20 H 0.1211 -0.0626 -0.0486 0.079 Uiso 1 1 calc R U . . .
O1 O 0.1077(2) 0.08820(9) 0.28744(15) 0.0783(5) Uani 1 1 d . . . . .
O2 O -0.3433(2) -0.09400(10) 0.42587(16) 0.0807(5) Uani 1 1 d . . . . .
N1 N 0.1841(2) -0.03221(11) 0.16370(16) 0.0641(5) Uani 1 1 d . . . . .
H1 H 0.208(3) 0.0183(19) 0.193(2) 0.088(8) Uiso 1 1 d . . . . .
N2 N 0.5826(2) -0.14143(12) -0.13152(15) 0.0692(5) Uani 1 1 d . . . . .
C21 C 0.7291(4) -0.1776(2) -0.0879(3) 0.1042(11) Uani 1 1 d . . . . .
H21 H 0.7857 -0.1902 -0.1469 0.156 Uiso 1 1 calc R U . . .
H21A H 0.7888 -0.1403 -0.0380 0.156 Uiso 1 1 calc R U . . .
H21B H 0.7112 -0.2267 -0.0494 0.156 Uiso 1 1 calc R U . . .
C22 C 0.5219(4) -0.1544(3) -0.2461(2) 0.1085(11) Uani 1 1 d . . . . .
H22 H 0.6055 -0.1699 -0.2846 0.163 Uiso 1 1 calc R U . . .
H22A H 0.4449 -0.1969 -0.2528 0.163 Uiso 1 1 calc R U . . .
H22B H 0.4748 -0.1050 -0.2773 0.163 Uiso 1 1 calc R U . . .
 
loop_
 _atom_site_aniso_label
 _atom_site_aniso_U_11
 _atom_site_aniso_U_22
 _atom_site_aniso_U_33
 _atom_site_aniso_U_23
 _atom_site_aniso_U_13
 _atom_site_aniso_U_12
C1 0.0482(10) 0.0468(9) 0.0517(9) -0.0001(7) 0.0128(8) 0.0008(8)
C2 0.0607(11) 0.0474(9) 0.0578(10) -0.0058(7) 0.0167(9) 0.0049(8)
C3 0.0681(12) 0.0404(9) 0.0646(11) -0.0046(8) 0.0153(9) -0.0008(8)
C4 0.0606(11) 0.0461(9) 0.0602(11) 0.0026(8) 0.0154(9) -0.0045(8)
C5 0.0541(11) 0.0699(12) 0.0601(11) -0.0097(9) 0.0196(9) 0.0012(10)
C6 0.0642(13) 0.0727(13) 0.0662(12) -0.0173(10) 0.0194(10) 0.0107(11)
C7 0.0737(14) 0.0553(11) 0.0679(12) -0.0155(9) 0.0168(10) 0.0064(10)
C8 0.0668(12) 0.0514(10) 0.0638(12) -0.0057(8) 0.0183(9) -0.0016(9)
C9 0.0532(10) 0.0469(9) 0.0571(10) -0.0020(7) 0.0183(8) -0.0011(8)
C10 0.0488(10) 0.0518(10) 0.0575(10) 0.0013(8) 0.0159(8) -0.0006(8)
C11 0.0457(9) 0.0422(8) 0.0483(9) -0.0004(6) 0.0113(7) 0.0031(7)
C12 0.0469(9) 0.0446(9) 0.0469(9) 0.0014(7) 0.0088(7) 0.0008(7)
C13 0.0497(10) 0.0483(9) 0.0482(9) -0.0014(7) 0.0117(7) 0.0047(8)
C14 0.0471(9) 0.0519(9) 0.0495(9) -0.0028(7) 0.0110(7) 0.0043(8)
C15 0.0587(11) 0.0470(9) 0.0603(11) -0.0026(7) 0.0255(9) -0.0018(8)
C16 0.0627(12) 0.0569(10) 0.0527(10) 0.0026(8) 0.0153(9) 0.0041(9)
C17 0.0557(11) 0.0606(11) 0.0623(11) 0.0051(9) 0.0159(9) 0.0111(9)
C18 0.0584(11) 0.0456(9) 0.0590(10) 0.0021(8) 0.0213(9) 0.0032(8)
C19 0.0592(12) 0.0832(14) 0.0548(11) -0.0067(10) 0.0134(9) 0.0048(11)
C20 0.0494(11) 0.0784(14) 0.0711(13) -0.0045(10) 0.0149(10) 0.0071(10)
O1 0.0884(11) 0.0559(8) 0.1038(12) -0.0208(8) 0.0567(10) -0.0224(8)
O2 0.0796(11) 0.0667(9) 0.1083(13) -0.0135(8) 0.0538(10) -0.0174(8)
N1 0.0678(11) 0.0519(9) 0.0816(12) -0.0133(8) 0.0394(9) -0.0068(8)
N2 0.0705(12) 0.0745(11) 0.0679(11) -0.0048(9) 0.0277(9) 0.0163(9)
C21 0.100(2) 0.117(2) 0.110(2) 0.0375(17) 0.0631(17) 0.0551(18)
C22 0.0888(19) 0.168(3) 0.0773(17) -0.0468(18) 0.0383(15) -0.017(2)
 
_geom_special_details
;
 All esds (except the esd in the dihedral angle between two l.s. planes)
 are estimated using the full covariance matrix.  The cell esds are taken
 into account individually in the estimation of esds in distances, angles
 and torsion angles; correlations between esds in cell parameters are only
 used when they are defined by crystal symmetry.  An approximate (isotropic)
 treatment of cell esds is used for estimating esds involving l.s. planes.
;
 
loop_
 _geom_bond_atom_site_label_1
 _geom_bond_atom_site_label_2
 _geom_bond_distance
 _geom_bond_site_symmetry_2
 _geom_bond_publ_flag
C1 N1 1.366(2) . ?
C1 C2 1.420(3) . ?
C1 C11 1.438(2) . ?
C2 C3 1.373(3) . ?
C3 C4 1.400(3) . ?
C4 C12 1.390(3) . ?
C5 C6 1.380(3) . ?
C5 C14 1.409(3) . ?
C6 C7 1.389(3) . ?
C7 C8 1.393(3) . ?
C8 C13 1.398(3) . ?
C9 O1 1.233(2) . ?
C9 C11 1.472(2) . ?
C9 C13 1.505(2) . ?
C10 O2 1.229(2) . ?
C10 C14 1.487(3) . ?
C10 C12 1.501(2) . ?
C11 C12 1.423(2) . ?
C13 C14 1.411(3) . ?
C15 C20 1.382(3) . ?
C15 C16 1.385(3) . ?
C15 N1 1.442(2) . ?
C16 C17 1.391(3) . ?
C17 C18 1.402(3) . ?
C18 N2 1.401(2) . ?
C18 C19 1.403(3) . ?
C19 C20 1.394(3) . ?
N2 C21 1.428(4) . ?
N2 C22 1.442(4) . ?
 
loop_
 _geom_angle_atom_site_label_1
 _geom_angle_atom_site_label_2
 _geom_angle_atom_site_label_3
 _geom_angle
 _geom_angle_site_symmetry_1
 _geom_angle_site_symmetry_3
 _geom_angle_publ_flag
N1 C1 C2 120.51(16) . . ?
N1 C1 C11 121.28(16) . . ?
C2 C1 C11 118.21(16) . . ?
C3 C2 C1 120.70(17) . . ?
C2 C3 C4 121.88(17) . . ?
C12 C4 C3 119.16(17) . . ?
C6 C5 C14 120.12(19) . . ?
C5 C6 C7 120.12(19) . . ?
C6 C7 C8 120.66(19) . . ?
C7 C8 C13 120.1(2) . . ?
O1 C9 C11 122.52(17) . . ?
O1 C9 C13 118.81(16) . . ?
C11 C9 C13 118.67(15) . . ?
O2 C10 C14 120.76(17) . . ?
O2 C10 C12 121.02(17) . . ?
C14 C10 C12 118.21(15) . . ?
C12 C11 C1 119.19(15) . . ?
C12 C11 C9 119.82(15) . . ?
C1 C11 C9 120.99(16) . . ?
C4 C12 C11 120.84(16) . . ?
C4 C12 C10 117.49(16) . . ?
C11 C12 C10 121.68(15) . . ?
C8 C13 C14 119.19(17) . . ?
C8 C13 C9 119.17(17) . . ?
C14 C13 C9 121.63(16) . . ?
C5 C14 C13 119.79(17) . . ?
C5 C14 C10 120.23(17) . . ?
C13 C14 C10 119.98(16) . . ?
C20 C15 C16 118.32(17) . . ?
C20 C15 N1 121.75(19) . . ?
C16 C15 N1 119.88(18) . . ?
C15 C16 C17 120.94(19) . . ?
C16 C17 C18 121.65(19) . . ?
N2 C18 C17 121.04(19) . . ?
N2 C18 C19 122.39(18) . . ?
C17 C18 C19 116.53(17) . . ?
C20 C19 C18 121.4(2) . . ?
C15 C20 C19 121.1(2) . . ?
C1 N1 C15 124.80(17) . . ?
C18 N2 C21 118.95(19) . . ?
C18 N2 C22 119.5(2) . . ?
C21 N2 C22 118.3(2) . . ?
 
loop_
 _geom_torsion_atom_site_label_1
 _geom_torsion_atom_site_label_2
 _geom_torsion_atom_site_label_3
 _geom_torsion_atom_site_label_4
 _geom_torsion
 _geom_torsion_site_symmetry_1
 _geom_torsion_site_symmetry_2
 _geom_torsion_site_symmetry_3
 _geom_torsion_site_symmetry_4
 _geom_torsion_publ_flag
N1 C1 C2 C3 -179.76(19) . . . . ?
C11 C1 C2 C3 0.7(3) . . . . ?
C1 C2 C3 C4 0.7(3) . . . . ?
C2 C3 C4 C12 -1.7(3) . . . . ?
C14 C5 C6 C7 -1.5(3) . . . . ?
C5 C6 C7 C8 0.0(3) . . . . ?
C6 C7 C8 C13 1.1(3) . . . . ?
N1 C1 C11 C12 179.44(17) . . . . ?
C2 C1 C11 C12 -1.0(3) . . . . ?
N1 C1 C11 C9 -0.7(3) . . . . ?
C2 C1 C11 C9 178.87(17) . . . . ?
O1 C9 C11 C12 179.26(19) . . . . ?
C13 C9 C11 C12 -1.0(3) . . . . ?
O1 C9 C11 C1 -0.6(3) . . . . ?
C13 C9 C11 C1 179.13(16) . . . . ?
C3 C4 C12 C11 1.3(3) . . . . ?
C3 C4 C12 C10 -178.85(18) . . . . ?
C1 C11 C12 C4 0.0(3) . . . . ?
C9 C11 C12 C4 -179.85(17) . . . . ?
C1 C11 C12 C10 -179.83(15) . . . . ?
C9 C11 C12 C10 0.3(3) . . . . ?
O2 C10 C12 C4 -1.3(3) . . . . ?
C14 C10 C12 C4 -179.98(17) . . . . ?
O2 C10 C12 C11 178.51(18) . . . . ?
C14 C10 C12 C11 -0.1(3) . . . . ?
C7 C8 C13 C14 -0.6(3) . . . . ?
C7 C8 C13 C9 178.86(19) . . . . ?
O1 C9 C13 C8 1.9(3) . . . . ?
C11 C9 C13 C8 -177.85(18) . . . . ?
O1 C9 C13 C14 -178.62(19) . . . . ?
C11 C9 C13 C14 1.6(3) . . . . ?
C6 C5 C14 C13 1.9(3) . . . . ?
C6 C5 C14 C10 -176.90(19) . . . . ?
C8 C13 C14 C5 -0.8(3) . . . . ?
C9 C13 C14 C5 179.69(17) . . . . ?
C8 C13 C14 C10 178.00(17) . . . . ?
C9 C13 C14 C10 -1.5(3) . . . . ?
O2 C10 C14 C5 0.9(3) . . . . ?
C12 C10 C14 C5 179.54(17) . . . . ?
O2 C10 C14 C13 -177.92(19) . . . . ?
C12 C10 C14 C13 0.7(3) . . . . ?
C20 C15 C16 C17 0.3(3) . . . . ?
N1 C15 C16 C17 -177.28(18) . . . . ?
C15 C16 C17 C18 0.4(3) . . . . ?
C16 C17 C18 N2 176.65(18) . . . . ?
C16 C17 C18 C19 -1.2(3) . . . . ?
N2 C18 C19 C20 -176.4(2) . . . . ?
C17 C18 C19 C20 1.4(3) . . . . ?
C16 C15 C20 C19 -0.1(3) . . . . ?
N1 C15 C20 C19 177.4(2) . . . . ?
C18 C19 C20 C15 -0.8(4) . . . . ?
C2 C1 N1 C15 0.2(3) . . . . ?
C11 C1 N1 C15 179.71(18) . . . . ?
C20 C15 N1 C1 75.4(3) . . . . ?
C16 C15 N1 C1 -107.1(2) . . . . ?
C17 C18 N2 C21 18.3(3) . . . . ?
C19 C18 N2 C21 -164.0(3) . . . . ?
C17 C18 N2 C22 177.6(3) . . . . ?
C19 C18 N2 C22 -4.6(4) . . . . ?
 
_refine_diff_density_max    0.286
_refine_diff_density_min   -0.192
_refine_diff_density_rms    0.044

_shelx_res_file
;

    CrystalClear.res created by SHELXL-2014/7

TITL
REM  Yadorkari-X generated
CELL 0.71075 8.6640 16.4290 12.3070 90.0000 98.9850 90.0000
ZERR 4.0 0.0020 0.0040 0.0040 0.0000 0.0150 0.0000
LATT 1
SYMM 1/2-X, 1/2+Y, -Z
REM  SPGR P21/a monoclinic
SFAC C H N O
UNIT 88 72 8 8
L.S. 10
FMAP 2
PLAN -25
ACTA
CONF
LIST 4
OMIT    0    4    3
OMIT    1    4    2
OMIT   -2    1    2
OMIT   -1    5    4
OMIT   -2    3    3
OMIT   -2    2    6
OMIT   -4    0    2
OMIT   -4    1    1
OMIT   -2    6    2
OMIT    1    4    5
OMIT    3    1    2
OMIT    1    6    2
OMIT   -2    2    2
OMIT    0    1    8
OMIT    2    7    1
OMIT   -1    4    2
OMIT   -1    2    6
OMIT   -1    1    2
OMIT    2    4    2
OMIT   -1    7    2
OMIT   -7    6    2
OMIT    0    6    7
OMIT    3    3    1
OMIT   -4    2    2
OMIT   -1    2    4
OMIT   -3    5    1
OMIT    1    8    2
OMIT   -2    5    2
OMIT    2    1    5
OMIT   -5    4    6
OMIT   -2    1    7
OMIT    2    3    1
OMIT    2    0    0
OMIT    0    3    7
OMIT   -3    5    4
OMIT   -2    5    1
OMIT   -2    7    1
OMIT   -1    7    3
OMIT    0    5    4
OMIT   -4    2    3
OMIT    2    5    2
OMIT   -6    4    8
OMIT   -5    6    8
OMIT   -2    8    6
OMIT   -1    3    4
OMIT    4    1    3
OMIT   -1    2    5
OMIT   -4    1    3
OMIT    2    4    5
OMIT   -1    3    2

WGHT    0.118100    0.031600
FVAR       5.91624
C1    1    0.070175   -0.075493    0.203247    11.00000    0.04825    0.04677 =
         0.05170   -0.00008    0.01284    0.00083
C2    1    0.040004   -0.157674    0.171132    11.00000    0.06071    0.04735 =
         0.05785   -0.00576    0.01674    0.00493
AFIX  43
H2    2    0.098592   -0.182223    0.123015    11.00000   -1.20000
AFIX   0
C3    1   -0.074783   -0.201312    0.210360    11.00000    0.06807    0.04039 =
         0.06461   -0.00459    0.01532   -0.00080
AFIX  43
H3    2   -0.091556   -0.255233    0.188688    11.00000   -1.20000
AFIX   0
C4    1   -0.167273   -0.166940    0.282049    11.00000    0.06056    0.04611 =
         0.06018    0.00258    0.01537   -0.00452
AFIX  43
H4    2   -0.246149   -0.197197    0.306100    11.00000   -1.20000
AFIX   0
C5    1   -0.302933    0.067150    0.506426    11.00000    0.05405    0.06990 =
         0.06006   -0.00970    0.01956    0.00119
AFIX  43
H5    2   -0.377587    0.035810    0.533788    11.00000   -1.20000
AFIX   0
C6    1   -0.281918    0.147582    0.537476    11.00000    0.06423    0.07270 =
         0.06616   -0.01734    0.01943    0.01067
AFIX  43
H6    2   -0.344120    0.170717    0.584355    11.00000   -1.20000
AFIX   0
C7    1   -0.168000    0.194078    0.498838    11.00000    0.07370    0.05528 =
         0.06787   -0.01548    0.01676    0.00645
AFIX  43
H7    2   -0.154422    0.248245    0.520141    11.00000   -1.20000
AFIX   0
C8    1   -0.073939    0.160384    0.428529    11.00000    0.06680    0.05143 =
         0.06380   -0.00567    0.01835   -0.00157
AFIX  43
H8    2    0.003105    0.191800    0.404112    11.00000   -1.20000
AFIX   0
C9    1    0.005785    0.044763    0.316940    11.00000    0.05324    0.04694 =
         0.05705   -0.00199    0.01828   -0.00114
C10   1   -0.239374   -0.052995    0.395324    11.00000    0.04877    0.05184 =
         0.05755    0.00131    0.01595   -0.00059
C11   1   -0.021429   -0.039680    0.278700    11.00000    0.04568    0.04220 =
         0.04831   -0.00044    0.01127    0.00306
C12   1   -0.139712   -0.087014    0.316822    11.00000    0.04691    0.04460 =
         0.04687    0.00142    0.00884    0.00084
C13   1   -0.095175    0.079425    0.394616    11.00000    0.04967    0.04827 =
         0.04817   -0.00137    0.01171    0.00474
C14   1   -0.211517    0.032421    0.433355    11.00000    0.04710    0.05185 =
         0.04955   -0.00280    0.01101    0.00430
C15   1    0.281478   -0.063551    0.088364    11.00000    0.05873    0.04705 =
         0.06032   -0.00256    0.02550   -0.00177
C16   1    0.437083   -0.081043    0.125619    11.00000    0.06274    0.05690 =
         0.05274    0.00255    0.01525    0.00412
AFIX  43
H16   2    0.476734   -0.074630    0.199813    11.00000   -1.20000
AFIX   0
C17   1    0.534969   -0.108077    0.053638    11.00000    0.05569    0.06056 =
         0.06233    0.00513    0.01591    0.01114
AFIX  43
H17   2    0.638850   -0.119708    0.080921    11.00000   -1.20000
AFIX   0
C18   1    0.480914   -0.118227   -0.059024    11.00000    0.05838    0.04561 =
         0.05897    0.00213    0.02132    0.00320
C19   1    0.322466   -0.101278   -0.094871    11.00000    0.05916    0.08318 =
         0.05482   -0.00667    0.01341    0.00479
AFIX  43
H19   2    0.281304   -0.108394   -0.168684    11.00000   -1.20000
AFIX   0
C20   1    0.225414   -0.073998   -0.022211    11.00000    0.04936    0.07839 =
         0.07106   -0.00454    0.01488    0.00715
AFIX  43
H20   2    0.121133   -0.062627   -0.048573    11.00000   -1.20000
AFIX   0
O1    4    0.107669    0.088203    0.287437    11.00000    0.08837    0.05595 =
         0.10380   -0.02079    0.05666   -0.02242
O2    4   -0.343272   -0.093996    0.425870    11.00000    0.07964    0.06674 =
         0.10830   -0.01350    0.05382   -0.01743
N1    3    0.184106   -0.032209    0.163696    11.00000    0.06776    0.05195 =
         0.08159   -0.01333    0.03943   -0.00682
H1    2    0.208367    0.018322    0.193194    11.00000    0.08830
N2    3    0.582638   -0.141433   -0.131523    11.00000    0.07053    0.07451 =
         0.06788   -0.00475    0.02770    0.01628
C21   1    0.729098   -0.177644   -0.087877    11.00000    0.10047    0.11676 =
         0.11044    0.03747    0.06308    0.05510
AFIX  33
H21   2    0.785653   -0.190191   -0.146909    11.00000   -1.50000
H21A  2    0.788847   -0.140336   -0.037969    11.00000   -1.50000
H21B  2    0.711241   -0.226744   -0.049414    11.00000   -1.50000
AFIX   0
C22   1    0.521869   -0.154389   -0.246148    11.00000    0.08881    0.16761 =
         0.07729   -0.04677    0.03833   -0.01744
AFIX  33
H22   2    0.605513   -0.169883   -0.284638    11.00000   -1.50000
H22A  2    0.444862   -0.196858   -0.252801    11.00000   -1.50000
H22B  2    0.474785   -0.105048   -0.277293    11.00000   -1.50000

AFIX   0
HKLF 4 1 1 0 0 0 1 0 0 0 1

REM
REM R1 =  0.0640 for    2635 Fo > 4sig(Fo)  and  0.0910 for all    3907 data
REM    239 parameters refined using      0 restraints

END

WGHT      0.1181      0.0316

REM Highest difference peak  0.286,  deepest hole -0.192,  1-sigma level  0.044
Q1    1   0.7398 -0.2053 -0.0190  11.00000  0.05    0.19
Q2    1   0.6574 -0.2252 -0.1221  11.00000  0.05    0.18
Q3    1   0.1411 -0.1954  0.0987  11.00000  0.05    0.18
Q4    1  -0.4214  0.0189  0.5390  11.00000  0.05    0.17
Q5    1   0.6330 -0.0785  0.0182  11.00000  0.05    0.17
Q6    1  -0.2347 -0.0110  0.3936  11.00000  0.05    0.16
Q7    1   0.8015 -0.1680 -0.1181  11.00000  0.05    0.16
Q8    1   0.3826 -0.1538 -0.2940  11.00000  0.05    0.15
Q9    1  -0.4973 -0.1322  0.3416  11.00000  0.05    0.15
Q10   1   0.6727 -0.0993 -0.1739  11.00000  0.05    0.13
Q11   1   0.1572  0.0679  0.0915  11.00000  0.05    0.13
Q12   1   0.5623 -0.1889 -0.1261  11.00000  0.05    0.13
Q13   1   0.2606 -0.1557  0.0704  11.00000  0.05    0.13
Q14   1   0.0503  0.1953  0.3951  11.00000  0.05    0.13
Q15   1  -0.3936 -0.1548  0.2598  11.00000  0.05    0.13
Q16   1  -0.3340  0.1574  0.3979  11.00000  0.05    0.13
Q17   1   0.7437 -0.2202 -0.2772  11.00000  0.05    0.12
Q18   1   0.5851 -0.1377 -0.2923  11.00000  0.05    0.12
Q19   1   0.0990 -0.0047 -0.0566  11.00000  0.05    0.12
Q20   1   0.4950 -0.1176  0.2604  11.00000  0.05    0.12
Q21   1   0.5374 -0.2355 -0.1867  11.00000  0.05    0.11
Q22   1   0.1806 -0.0809 -0.1798  11.00000  0.05    0.11
Q23   1  -0.2654  0.0572  0.3133  11.00000  0.05    0.11
Q24   1  -0.4512  0.1253  0.4594  11.00000  0.05    0.11
Q25   1  -0.5455  0.0626  0.4817  11.00000  0.05    0.11
;
_shelx_res_checksum   16272

_shelx_hkl_file
;
   0   0  -2 6110.91  151.60
   0   0  -2 5901.23  130.63
   0   0   2 5539.07  127.21
   0   0  -2 6270.71  155.46
   0   0  -3105013.1  570.74
   0   0   3102838.4  669.60
   0   0  -3107931.2  618.40
   0   0  -4  -35.70   82.60
   0   0   4  -29.30   88.39
   0   0  -4  500.94  143.46
   0   0  -560499.51  559.33
   0   0   558398.75  419.42
   0   0  -559100.76  549.11
   0   0  -628729.72  493.84
   0   0   627919.70  431.71
   0   0  -627693.20  480.83
   0   0  -720557.70  493.90
   0   0   719458.92  435.64
   0   0  -719938.89  483.33
   0   0  -817872.55  436.63
   0   0   816856.17  351.59
   0   0  -818152.71  409.49
   0   0  -9 8120.51  345.11
   0   0   9 7362.05  299.45
   0   0 -1013974.58  478.02
   0   0  1012445.58  408.62
   0   0  1013121.21  692.80
   0   0 -11 2164.17  261.38
   0   0  11 1475.06  158.54
   0   0  11 2350.32  474.67
   0   0 -12  265.51  153.66
   0   0  12   80.90   48.76
   0   0 -13  251.38  125.14
   0   0  13  301.69  139.86
   0   0 -14  101.47   99.48
   0   0  14  148.44  116.13
   0   0 -15  -16.16   90.68
   0   0  15  278.17  116.94
   0   1  -2 1929.77  126.38
   0  -1  -2 2250.01  129.29
   0   1   2 2048.48  164.40
   0   1  -2 1720.29  100.28
   0  -1   2 1927.19  118.18
   0  -1   2 2285.22  133.19
   0  -1  -2 2165.21  125.19
   0   1  -339606.20  417.70
   0  -1  -337455.60  305.92
   0   1   337214.09  346.25
   0  -1   341072.41  599.77
   0  -1  -338910.27  323.70
   0   1  -466903.67  521.86
   0  -1  -466685.14  448.49
   0   1   466921.99  409.43
   0  -1   465276.54  420.98
   0  -1  -467658.68  485.17
   0   1  -463861.58  476.59
   0   1  -5 3548.60  216.51
   0  -1  -5 3120.90  163.94
   0   1   5 2936.91  155.32
   0  -1   5 3089.08  161.92
   0  -1  -5 3317.88  176.88
   0   1  -6  761.27  138.32
   0  -1  -6  640.21  130.64
   0   1   6  634.88  107.86
   0  -1   6  783.41  150.27
   0  -1  -6  366.13   94.58
   0   1  -725151.60  584.90
   0  -1  -725644.59  529.55
   0   1   725307.53  503.66
   0  -1   725176.72  486.99
   0  -1  -725661.86  575.98
   0   1  -8 1163.38  261.67
   0  -1  -8  915.82  165.45
   0   1   8 1201.37  190.12
   0  -1   8  796.35  126.58
   0  -1   8 1061.42  207.54
   0  -1  -8  988.99  188.18
   0   1  -9 1275.09  274.12
   0  -1  -9  959.24  146.07
   0   1   9  917.25  192.91
   0  -1   9 1044.19  160.47
   0  -1   9 1123.86  244.53
   0  -1  -9  927.36  151.44
   0   1 -10 2235.22  272.74
   0  -1 -10 2210.65  285.20
   0   1  10 2092.08  251.99
   0  -1  10 1994.02  192.98
   0  -1  10 1925.14  404.06
   0  -1 -10 2089.51  241.51
   0   1 -11 1444.30  205.87
   0  -1 -11 1687.28  211.74
   0   1  11 1584.31  195.38
   0  -1  11 1151.41  136.16
   0  -1  11 1817.97  431.32
   0   1 -12   22.46   96.24
   0  -1 -12   90.14  110.97
   0   1  12   93.44  118.76
   0  -1  12  122.53   73.53
   0   1 -13  156.57   65.65
   0  -1 -13  255.65  135.77
   0   1  13  170.60   85.00
   0  -1  13   47.89   60.85
   0   1 -14  225.09  119.29
   0  -1 -14  126.27  100.47
   0   1  14  149.70   99.48
   0  -1  14  313.89  109.00
   0   1 -15   36.08   93.21
   0  -1 -15  -22.12   75.01
   0   1  15   84.99   65.29
   0  -1  15   97.60   92.86
   0   2  -1 4557.41  136.60
   0   2   1 4473.31   96.53
   0  -2  -1 4568.15   99.90
   0  -2   1 4586.96  119.49
   0  -2  -1 4705.84  120.00
   0   2  -2  531.85  186.56
   0  -2  -2  465.40  117.89
   0   2   2  292.54   69.31
   0  -2   2  211.82   88.30
   0  -2   2  292.97   83.73
   0  -2  -2  393.52   55.57
   0   2  -346021.86  402.33
   0  -2  -347791.59  310.41
   0   2   345983.30  448.71
   0  -2   345884.58  434.86
   0  -2  -346538.41  356.19
   0   2  -423990.80  352.14
   0  -2  -424358.94  378.11
   0   2   423200.23  473.67
   0  -2   421438.13  456.61
   0  -2   423931.16  300.11
   0  -2  -423826.34  509.61
   0   2  -5  -17.88   98.98
   0  -2  -5   30.52   57.02
   0   2   5   50.14   37.72
   0  -2   5  -70.31   83.57
   0  -2   5    4.73   34.58
   0  -2  -5   76.81   38.91
   0   2  -6  360.73   87.20
   0  -2  -6  204.30   74.34
   0   2   6  404.62  102.37
   0  -2   6  365.31   89.83
   0  -2   6  216.42   75.10
   0  -2  -6  203.11   77.16
   0   2  -714090.68  531.34
   0  -2  -714822.67  458.24
   0   2   714271.56  630.79
   0  -2   714277.70  340.46
   0  -2   715407.41  437.34
   0  -2  -715635.84  421.49
   0   2  -8 4722.19  318.52
   0  -2  -8 4944.99  236.26
   0   2   8 4602.48  256.05
   0  -2   8 4700.13  218.69
   0  -2   8 4617.47  236.56
   0  -2  -8 4886.79  444.76
   0   2  -9 1032.05  299.49
   0  -2  -9  867.84  166.27
   0   2   9  829.25  173.80
   0  -2   9  857.03  142.49
   0  -2   9  968.04  239.12
   0  -2  -9  914.20  156.44
   0   2 -10 1731.04  238.55
   0  -2 -10 1811.63  236.88
   0   2  10 1851.13  219.46
   0  -2  10 1659.84  159.19
   0  -2  10 1905.12  466.44
   0  -2 -10 1812.78  231.93
   0   2 -11  122.62  144.66
   0  -2 -11   46.09   75.20
   0   2  11   84.09   78.40
   0  -2  11    5.29   72.50
   0  -2  11  117.72  108.88
   0  -2 -11   81.66   95.27
   0   2 -12   92.20  101.56
   0  -2 -12   48.00   84.38
   0  -2  12  167.53  111.34
   0   2 -13  -26.00  102.11
   0  -2 -13   85.57  110.35
   0   2  13  148.15  115.74
   0  -2  13   95.64   76.92
   0   2 -14  367.49  119.49
   0  -2 -14  106.75   88.12
   0   2  14  195.73   77.96
   0  -2  14   62.90   70.27
   0  -2 -15  -36.23   74.98
   0   2  15  142.88   59.34
   0  -2  15   23.93   55.72
   0   3   0 -187.97  462.83
   0  -3   0 -146.42  213.29
   0  -3   0 -217.72  928.31
   0   3  -110742.10  307.52
   0  -3   110591.50  255.30
   0  -3  -110865.30  288.05
   0  -3  -111237.20  248.04
   0   3  -210245.41  845.91
   0  -3  -2 9798.74  221.52
   0  -3   211363.07  349.90
   0  -3  -210117.40  244.72
   0   3  -321980.14  495.74
   0  -3  -323085.70  446.63
   0   3   322953.78  481.15
   0  -3   321163.41  449.25
   0  -3   322788.44  469.00
   0  -3  -322686.29  479.98
   0   3  -442219.62  447.01
   0  -3  -444140.88  345.69
   0   3   441703.01  390.64
   0  -3   442368.97  361.87
   0  -3   442099.34  385.80
   0  -3  -442441.65  417.05
   0   3  -5 2292.11  217.83
   0  -3  -5 2382.49  172.30
   0   3   5 2139.80  163.38
   0  -3   5 3187.37  410.02
   0  -3  -5 2333.05  216.03
   0   3  -6 1066.04  237.26
   0  -3  -6  887.01  107.42
   0   3   6 1006.91  205.53
   0  -3   6 1019.56  120.16
   0  -3   6 1111.69  166.84
   0  -3  -6  850.16  128.21
   0   3  -7  360.05   87.82
   0  -3  -7  286.43   86.34
   0   3   7  373.51   89.37
   0  -3   7  274.92   78.90
   0  -3   7  360.91   92.65
   0  -3  -7  344.25   96.60
   0   3  -8 2550.41  378.86
   0  -3  -8 2435.50  177.12
   0   3   8 2161.75  480.69
   0  -3   8 2377.78  175.83
   0  -3   8 2702.27  521.15
   0  -3  -8 2383.83  214.36
   0   3  -9  461.82  146.98
   0  -3  -9  169.17   62.88
   0   3   9  375.54  141.47
   0  -3   9  305.59   86.31
   0  -3   9  340.00  111.43
   0  -3  -9  287.87  113.60
   0   3 -10  105.48  115.01
   0  -3 -10  499.94  134.28
   0   3  10  456.07  136.31
   0  -3  10  547.75  135.43
   0  -3 -10  183.02   97.08
   0   3 -11  -13.90   98.68
   0  -3 -11   35.08   68.26
   0   3  11 -129.30   79.11
   0  -3  11   97.90   82.97
   0  -3 -11   15.88   96.39
   0   3 -12  191.78  112.54
   0  -3 -12  190.35  101.16
   0   3  12  125.47   70.71
   0  -3  12  252.35   86.44
   0  -3 -12  137.99  104.24
   0   3 -13  -25.78  107.99
   0  -3 -13   18.21   70.85
   0  -3  13   55.35   56.74
   0   3 -14  495.68  167.84
   0  -3 -14  631.77  161.65
   0   3  14  511.50  144.54
   0  -3  14  375.30  135.99
   0   3 -15   14.13   66.29
   0  -3 -15   50.88   75.18
   0   3  15  -10.09  118.13
   0  -3  15  180.87   73.18
   0   4   146444.56  413.02
   0   4  -149849.79  759.28
   0  -4   146241.80  447.28
   0  -4  -145374.29  432.81
   0  -4   149765.20  860.70
   0  -4  -146732.02  886.65
   0   4  -225506.37  424.07
   0  -4  -225895.07  269.74
   0   4  -3 1629.97  192.63
   0  -4  -3 1549.44  106.75
   0   4   3 1341.57  130.52
   0  -4   3 1369.12  134.61
   0  -4   3 1354.27  180.14
   0  -4  -3 1828.06  147.76
   0   4  -4 2099.97  179.46
   0  -4  -4 2202.27  150.04
   0   4   4 2213.19  242.21
   0  -4   4 2027.04  145.28
   0  -4   4 2506.05  332.50
   0   4  -518731.24  425.51
   0  -4  -519484.06  331.79
   0   4   517994.07  346.88
   0  -4   518879.80  353.95
   0  -4   518403.78  339.18
   0  -4  -518367.17  365.08
   0   4  -623478.43  500.37
   0  -4  -623720.80  397.27
   0   4   622688.67  413.37
   0  -4   623827.61  413.67
   0  -4   623724.16  430.30
   0  -4  -623626.71  447.34
   0   4  -7  990.37  291.36
   0  -4  -7  797.08  112.46
   0   4   7  855.07  235.83
   0  -4   7  766.16  127.26
   0  -4   7  805.69  185.99
   0  -4  -7 1004.43  158.70
   0   4  -8 1179.84  325.58
   0  -4  -8 1168.75  133.04
   0   4   8 1318.09  330.50
   0  -4   8 1406.41  167.96
   0  -4   8 1320.05  274.63
   0  -4  -8 1223.91  171.80
   0   4  -9   71.66  120.43
   0  -4  -9  318.68   83.28
   0   4   9  322.94  123.84
   0  -4   9  368.98  122.14
   0  -4   9  177.41   77.12
   0  -4  -9  343.78  111.47
   0   4 -10  482.57  153.78
   0  -4 -10  232.80   66.70
   0   4  10  512.02  159.24
   0  -4  10  264.58   93.05
   0  -4  10  266.28   95.22
   0  -4 -10  301.09  127.16
   0   4 -11  106.25  129.92
   0  -4 -11  105.29   65.70
   0   4  11   89.27   84.79
   0  -4  11  133.98   89.94
   0  -4 -11  -27.63   92.07
   0   4 -12  286.98  140.25
   0  -4 -12  100.34   74.18
   0   4  12  291.45  126.05
   0  -4  12  230.33  107.11
   0  -4 -12   80.36  100.71
   0   4 -13   89.67  114.12
   0  -4 -13   38.78   64.10
   0  -4  13  144.60   65.50
   0  -4 -13   66.42   98.51
   0   4 -14  216.07  173.01
   0  -4  14  398.69  128.43
   0   4 -15  133.54  179.81
   0   4  15  168.90  139.88
   0  -4  15  145.24   67.87
   0   5   0 -299.64  345.21
   0  -5   0 -155.48  185.54
   0  -5   0  -87.14  418.41
   0   5   171599.64  397.87
   0   5  -173691.23  601.02
   0  -5   173158.39  486.24
   0  -5  -172049.43  513.56
   0  -5   169857.51  532.52
   0   5  -2100354.1  823.82
   0   5  -313057.40  386.20
   0  -5  -312913.02  280.58
   0   5   312639.57  335.24
   0  -5   313053.48  320.77
   0  -5   313431.42  390.39
   0  -5  -313117.28  328.66
   0   5  -4 2632.57  187.53
   0  -5  -4 2877.47  114.72
   0   5   4 2955.06  203.25
   0  -5   4 2654.06  142.12
   0  -5   4 3383.77  386.28
   0  -5  -4 2929.97  143.46
   0   5  -5  585.68  153.03
   0  -5  -5  542.49  119.66
   0   5   5  537.23  115.73
   0  -5  -5  606.47  134.47
   0   5  -6  247.12  106.31
   0  -5  -6  101.52   89.84
   0   5   6  103.42   51.42
   0  -5   6   27.67   74.38
   0  -5   6  -11.88   69.07
   0  -5  -6   85.91   68.32
   0   5  -729614.56  700.69
   0  -5  -729887.79  611.98
   0   5   730028.25  627.18
   0  -5   731868.77  599.28
   0  -5   729438.24  587.98
   0  -5  -730331.54  633.90
   0   5  -8  735.63  192.37
   0  -5  -8  499.68  139.64
   0   5   8  619.88  170.92
   0  -5   8  610.87  109.65
   0  -5   8  416.09   91.61
   0  -5  -8  567.10  145.16
   0   5  -9   13.80   62.40
   0  -5  -9  119.29   79.63
   0   5   9   61.98   57.05
   0  -5   9    5.58   71.16
   0  -5   9   54.25   62.06
   0  -5  -9  117.05  101.74
   0   5 -10   38.66  133.72
   0  -5 -10  -31.02   59.65
   0   5  10  110.34  132.55
   0  -5  10  -37.00   68.26
   0  -5  10  101.07   88.52
   0  -5 -10   47.19  107.21
   0   5 -11    1.52  121.53
   0  -5 -11  -25.80   61.45
   0   5  11   88.43   47.96
   0  -5  11  215.29  112.01
   0  -5 -11   -4.99  103.84
   0   5 -12  293.18  135.25
   0  -5 -12  160.07   82.49
   0   5  12   41.06   82.74
   0  -5  12   41.37   63.87
   0  -5 -12   87.58  102.09
   0   5 -13   82.15   47.19
   0  -5 -13   91.87   48.16
   0  -5  13  299.74  112.19
   0  -5 -13  184.36  105.79
   0   5 -14  495.81  147.37
   0  -5 -14  571.48  130.03
   0  -5  14  608.95  150.18
   0  -5 -14  752.34  209.45
   0   5 -15  293.70  189.94
   0   5  15  230.48  103.09
   0  -5  15  169.89   83.62
   0   6   091997.34  557.03
   0  -6   095366.32  659.18
   0  -6   096574.26  495.97
   0   6   1 3601.48  271.74
   0   6  -1 3442.63  410.51
   0  -6   1 3693.83  175.71
   0  -6  -1 3723.47  420.68
   0  -6   1 3881.07  238.96
   0  -6  -1 2870.56  153.93
   0   6   2 9379.02  227.07
   0   6  -2 9871.32  491.65
   0  -6   210224.27  356.74
   0  -6  -2 9441.28  332.24
   0  -6   2 9783.68  340.11
   0  -6  -2 9858.53  608.78
   0   6  -362821.34  721.92
   0  -6  -362706.24  404.52
   0  -6   362100.97  503.37
   0  -6   362344.50  534.11
   0  -6  -361949.65 1018.51
   0   6  -4 4154.16  359.87
   0  -6   4 3612.76  173.60
   0  -6   4 3426.13  197.41
   0   6  -5  207.54  104.26
   0  -6  -5  382.57   82.73
   0   6   5  330.63  102.12
   0  -6   5  346.50   80.19
   0  -6   5  284.60   90.84
   0  -6  -5  336.62   85.77
   0   6  -6  476.04  123.07
   0  -6  -6  618.22  160.33
   0   6   6  563.83  173.79
   0  -6   6  342.20   80.14
   0  -6   6  524.41  138.55
   0  -6  -6  564.39  120.80
   0   6  -7 4145.59  272.81
   0  -6  -7 4915.65  196.55
   0   6   7 4626.63  328.44
   0  -6   7 4865.86  239.65
   0  -6   7 5302.04  591.59
   0  -6  -7 4253.40  417.49
   0   6  -8  -10.92  102.85
   0  -6  -8  115.12   76.42
   0   6   8  -35.16   92.37
   0  -6   8  116.33  116.64
   0  -6   8   87.06   40.63
   0  -6  -8  -76.15   94.90
   0   6  -9   99.03  126.06
   0  -6  -9   62.22   57.39
   0   6   9   38.11   63.98
   0  -6   9  109.21   80.10
   0  -6   9   66.61   43.44
   0  -6  -9   19.28   90.15
   0   6 -10 9987.44 1383.44
   0  -6 -1011461.14  405.51
   0   6  10 9244.59  867.40
   0  -6  1010894.80  435.22
   0  -6 -1010232.46  553.32
   0   6 -11 2546.76  272.30
   0  -6 -11 2312.57  205.47
   0   6  11 2392.85  474.05
   0  -6  11 2233.68  248.90
   0  -6 -11 2637.26  259.88
   0   6 -12  379.62  176.34
   0   6  12  282.55  122.10
   0  -6  12  451.21  118.69
   0  -6 -12  396.58  161.97
   0   6 -13   55.37  134.63
   0  -6 -13   19.11   73.17
   0  -6  13  -31.97  102.08
   0  -6 -13  -60.35  123.79
   0   6 -14  276.29  142.08
   0  -6  14  508.25  150.17
   0  -6 -14  366.04  159.25
   0   6 -15  352.23  200.41
   0  -6  15  193.28  114.52
   0   7   0 -214.74  380.14
   0  -7   0 -176.33  236.38
   0  -7   0 -210.36  438.01
   0   7   127757.73  318.48
   0   7  -127445.19  385.21
   0  -7   127865.38  382.68
   0  -7  -127714.38  385.13
   0  -7   129409.01  346.57
   0  -7  -127639.25  306.60
   0   7   232012.41  496.60
   0   7  -233243.35  531.62
   0  -7   232844.61  515.76
   0  -7  -232283.53  548.72
   0  -7   232871.51  504.79
   0  -7  -231697.13  454.49
   0   7   336136.46  477.92
   0   7  -338143.26  674.67
   0  -7   336075.86  544.71
   0  -7  -337725.83  604.03
   0  -7   337453.51  577.21
   0  -7  -337130.60  533.68
   0   7  -4 3642.54  287.70
   0  -7  -4 2746.46  160.81
   0   7   4 2839.59  318.70
   0  -7   4 4247.24  202.76
   0  -7  -4 3001.50  162.56
   0   7  -5 2670.60  207.70
   0  -7  -5 2690.47  151.52
   0   7   5 2668.65  280.35
   0  -7   5 2472.95  415.51
   0  -7   5 2227.67  321.47
   0  -7  -5 2667.04  156.93
   0   7  -6   -2.87  159.88
   0  -7  -6  -20.28   44.19
   0   7   6   46.27   57.91
   0  -7   6  -32.46   80.50
   0  -7   6  -35.96   67.32
   0  -7  -6  -21.43   71.40
   0   7  -7 2463.97  251.78
   0  -7  -7 2586.62  151.95
   0   7   7 2588.10  512.44
   0  -7   7 2559.38  208.72
   0  -7   7 2662.92  475.58
   0  -7  -7 2654.37  224.59
   0   7  -8 6364.44  398.44
   0  -7  -8 6983.90  335.05
   0   7   8 6403.01  499.81
   0  -7   8 6078.87  313.64
   0  -7   8 6931.12  788.73
   0  -7  -8 6878.61  370.22
   0   7  -9  732.00  200.86
   0  -7  -9  649.51  141.51
   0   7   9  870.37  248.82
   0  -7   9  708.61  156.57
   0  -7   9  564.72  202.74
   0  -7  -9  805.10  214.75
   0   7 -1023037.86  786.88
   0   7  1024399.18  683.37
   0  -7  1025524.34  755.76
   0  -7 -1024325.91  731.01
   0   7 -11 2997.51  309.96
   0   7  11 2731.13  628.90
   0  -7  11 2806.05  555.08
   0   7 -12   49.36  135.53
   0  -7 -12  159.90   80.65
   0   7  12  206.42  107.34
   0  -7  12    6.10   80.89
   0  -7 -12  189.79  168.10
   0   7 -13   64.65  127.25
   0  -7  13   77.62  129.48
   0  -7 -13  177.33  130.99
   0   7 -14   66.98   71.55
   0  -7  14  117.74  101.54
   0  -7 -14  -36.22  114.27
   0   8   0236596.8 2474.48
   0  -8   0225675.1 2373.26
   0  -8   0228461.5 2345.49
   0   8   128917.89  498.17
   0   8  -127944.35  576.94
   0  -8   128954.91  818.44
   0  -8  -128754.78  532.64
   0  -8   130638.91  474.36
   0  -8  -128656.78  426.40
   0   8   2 5021.87  173.66
   0   8  -2 4613.46  222.11
   0  -8   2 5097.54  353.64
   0  -8  -2 4944.79  246.64
   0  -8   2 4453.33  249.99
   0  -8  -2 4481.25  166.05
   0   8   3  128.36   77.77
   0   8  -3  -71.52  182.86
   0  -8   3  129.79   58.18
   0  -8  -3  -64.53  126.22
   0  -8   3   77.31  177.47
   0  -8  -3  107.08   99.92
   0   8   4 3553.85  679.95
   0   8  -4 1519.52  179.87
   0   8   4 1649.79  430.64
   0  -8   4 1211.18  155.98
   0  -8   4 1189.59  255.31
   0  -8  -4 1533.44  133.40
   0   8  -5  348.04  232.28
   0  -8  -5   82.73   56.68
   0   8   5  255.39  105.57
   0  -8   5  128.74   59.93
   0  -8   5   59.48   53.45
   0  -8  -5  273.82   81.86
   0   8  -6 1314.28  234.98
   0  -8  -6  898.03  176.28
   0   8   6 1149.64  293.96
   0  -8   6  965.44  299.30
   0  -8   6  914.52  272.57
   0  -8  -6 1115.38  128.44
   0   8  -7  772.01  214.11
   0  -8  -7  735.20  199.48
   0   8   7 1019.41  301.38
   0  -8   7 1011.82  209.80
   0  -8   7  584.92  141.06
   0  -8  -7 1254.48  245.83
   0   8  -8 1512.20  275.24
   0  -8  -8 1291.64  246.70
   0   8   8 1674.37  362.27
   0  -8   8 1465.35  165.32
   0  -8   8 1504.92  262.49
   0  -8  -8 1619.29  215.09
   0   8  -9  -15.83  186.80
   0  -8  -9  -26.62   56.16
   0   8   9   99.57   67.43
   0  -8   9    7.95   83.92
   0  -8   9   -5.70  107.44
   0  -8  -9   47.31  125.28
   0   8 -1020256.36  822.61
   0   8  1022426.06  903.71
   0  -8  1024646.79  894.08
   0  -8 -1021878.99  910.13
   0   8 -11  886.83  172.19
   0  -8 -11  336.45   92.28
   0   8  11  463.10  105.17
   0  -8  11  436.87  134.77
   0  -8 -11  533.44  181.13
   0   8 -12   80.79   87.99
   0   8  12   68.57   53.86
   0  -8  12  386.10  133.62
   0  -8 -12   97.45  124.38
   0   8 -13   84.39  141.35
   0  -8  13  233.28   93.37
   0  -8 -13   77.43   88.86
   0   8 -14  -53.73  136.12
   0  -8  14   29.16   57.30
   0  -8 -14  -33.01  116.68
   0   9   0  -27.63  204.67
   0  -9   0  -15.79  147.24
   0  -9   0  179.57  121.21
   0   9   1 3991.61  233.52
   0   9  -1 4102.10  219.83
   0  -9   1 3942.99  237.67
   0  -9  -1 4812.74  273.99
   0  -9   1 4129.29  191.99
   0  -9  -1 3263.70  145.56
   0   9   2  921.80  236.83
   0   9  -2  860.31  183.29
   0  -9   2  854.94  172.34
   0  -9  -2 1587.68  173.37
   0  -9   2  791.50  123.57
   0  -9  -2  961.39  177.18
   0   9   3 3087.82  456.25
   0   9  -3 3103.37  247.74
   0  -9   3 3182.20  324.98
   0  -9  -3 3545.88  259.47
   0  -9   3 2576.29  193.73
   0  -9  -3 3653.88  172.48
   0   9   4 1798.55  339.84
   0   9  -4 2550.78  601.63
   0   9   4 2348.69  575.46
   0  -9   4 3222.26  210.54
   0  -9   4 2073.92  237.28
   0  -9  -4 1791.89  131.05
   0   9  -5  279.03  188.96
   0   9   5   77.99   47.11
   0  -9   5   27.28   61.46
   0  -9   5 -104.17  149.67
   0  -9  -5  116.57   77.81
   0   9  -6 -126.39  190.99
   0  -9  -6  189.93   62.88
   0   9   6   81.11  102.52
   0  -9   6  -95.89  117.14
   0  -9  -6   58.04   86.12
   0   9  -7   19.38  207.99
   0  -9  -7   94.01   52.40
   0   9   7   90.06   66.75
   0  -9   7   25.88   46.48
   0  -9   7  425.21  156.90
   0  -9  -7  -15.98  102.70
   0   9  -8 8503.74  419.01
   0   9   8 8187.64  707.71
   0  -9   8 8208.70  359.63
   0  -9   8 8663.42  946.13
   0  -9  -8 9390.41  415.35
   0   9  -9 2161.86  428.01
   0  -9  -9 1647.97  368.18
   0   9   9 2253.94  514.48
   0  -9   9 1845.29  308.26
   0  -9   9 1883.44  302.34
   0  -9  -9 2369.41  258.99
   0   9 -1012655.98  505.58
   0  -9 -1012387.22  383.36
   0   9  1012682.23  488.06
   0  -9  1012119.05  318.55
   0  -9  1013858.49  634.31
   0  -9 -1014070.72  596.38
   0   9 -11  671.53  198.81
   0   9  11  350.45  109.38
   0  -9  11  332.07  110.46
   0  -9 -11  422.74  162.41
   0   9 -12  109.97  146.82
   0   9  12  107.34   62.58
   0  -9  12  237.20  128.95
   0  -9 -12   10.77  118.06
   0   9 -13 1429.56  291.91
   0  -9  13 1211.01  272.05
   0  -9 -13 1606.73  257.04
   0   9 -14  157.57  143.10
   0  -9 -14  708.16  164.90
   0  10   0 2991.39  420.60
   0 -10   0 3271.14  247.09
   0 -10   0 3278.81  152.63
   0  10   1 4302.20  697.14
   0  10  -1 4102.80  220.81
   0 -10   1 4156.52  234.65
   0 -10  -1 4341.23  289.20
   0 -10   1 4110.15  195.80
   0 -10  -1 4292.17  174.12
   0  10   2 1085.82  253.57
   0  10  -2 1049.89  176.66
   0 -10   2  865.05  159.47
   0 -10  -2  982.47  183.46
   0 -10   2  926.33  185.06
   0 -10  -2  840.28   90.14
   0  10   3 2219.95  431.90
   0  10  -3 2068.21  233.62
   0 -10   3 2227.41  186.72
   0 -10  -3 2164.13  241.74
   0 -10   3 1937.24  200.78
   0 -10  -3 2168.76  155.29
   0  10   4 1392.79  237.44
   0  10  -4 1580.47  295.97
   0 -10   4 1396.14  169.99
   0 -10   4 1550.07  257.73
   0 -10  -4 1862.14  169.43
   0  10   5  117.76   49.60
   0  10  -5  179.05  201.80
   0  10   5  186.91  100.50
   0 -10   5  182.01   74.81
   0 -10   5  264.05  219.23
   0 -10  -5  241.03   88.23
   0  10  -6  806.03  228.09
   0  10   6  799.31  183.39
   0 -10   6  533.74  100.86
   0 -10   6  555.83  200.53
   0 -10  -6  652.61  119.31
   0  10  -7 7893.76  482.63
   0  10   7 6658.83  503.91
   0 -10   7 7192.74  541.53
   0 -10   7 6551.52  895.47
   0 -10  -7 8054.19  492.31
   0  10  -8  -63.97  194.85
   0 -10  -8  -32.07   41.95
   0  10   8  117.41  107.11
   0 -10   8   37.71   84.15
   0 -10   8  -52.46  118.05
   0 -10  -8   -1.53  109.32
   0  10  -9  556.05  145.81
   0 -10  -9  366.68   80.50
   0  10   9  625.91  164.53
   0 -10   9  447.81   99.20
   0 -10   9  368.93   83.79
   0 -10  -9  322.75  151.49
   0  10 -10  360.10  199.09
   0  10  10  339.97  111.72
   0 -10  10  392.80   96.72
   0 -10  10  439.35  146.30
   0 -10 -10  388.40  198.59
   0  10 -11 1037.66  213.52
   0  10  11 1009.45  202.97
   0 -10  11  930.09  271.68
   0 -10 -11  666.38  163.97
   0  10 -12  197.18  194.67
   0  10  12  175.17   85.37
   0 -10  12  273.26   84.40
   0 -10 -12  156.97  120.26
   0  10 -13   86.88  144.46
   0 -10 -13  146.72  166.85
   0  11   0  154.30  185.13
   0 -11   0   61.50   71.81
   0 -11   0  -22.15   81.87
   0  11   1 1366.47  279.18
   0  11  -1 1610.49  202.94
   0 -11   1 1523.76  197.19
   0 -11  -1 1206.51  195.54
   0 -11   1 1503.28  282.30
   0 -11  -1 1398.63  137.91
   0  11   2 2632.89  484.25
   0  11  -2 2889.90  226.44
   0 -11   2 2726.16  258.62
   0 -11  -2 3044.95  267.67
   0 -11   2 2606.40  397.14
   0 -11  -2 2691.37  159.26
   0  11   3 1070.01  254.81
   0  11  -3 1747.14  286.84
   0 -11   3  950.42  155.97
   0 -11  -3 1378.31  224.33
   0 -11   3  840.02  163.93
   0 -11  -3 1210.66  137.23
   0  11   4  229.93   61.31
   0  11  -4  319.79  205.94
   0 -11   4   22.43   94.78
   0 -11   4    3.82  159.16
   0 -11  -4   30.64   76.69
   0  11   5  207.50   62.27
   0  11  -5   65.42  205.74
   0  11   5  144.26  103.26
   0 -11   5  197.48  111.32
   0 -11   5  142.04  162.81
   0 -11  -5   48.83   76.83
   0  11   6 1810.95  348.56
   0  11  -6 2223.14  264.06
   0  11   6 2181.04  510.83
   0 -11   6 2299.04  232.13
   0 -11   6 2421.78  293.01
   0 -11  -6 2371.23  204.93
   0  11  -7  -24.78  185.02
   0  11   7  -66.22  123.39
   0 -11   7  112.68   73.61
   0 -11   7 -147.50  154.20
   0 -11  -7   83.26   97.70
   0  11  -8 2460.48  318.19
   0  11   8 2829.10  686.78
   0 -11   8 2471.05  208.27
   0 -11   8 1802.84  223.43
   0 -11  -8 2803.34  282.77
   0  11  -9  184.83  182.50
   0  11   9  328.20  120.75
   0 -11   9  353.49  104.76
   0 -11   9  255.45  165.37
   0 -11  -9  191.71  145.30
   0  11 -10 1710.81  272.98
   0  11  10 1955.64  370.76
   0 -11  10 1568.73  165.08
   0 -11  10 1643.91  255.28
   0 -11 -10 2233.15  266.44
   0  11 -11  158.72  101.33
   0  11  11  191.12  116.20
   0 -11 -11   53.95  109.35
   0  11 -12 -162.71  133.06
   0  11  12   37.89   47.75
   0 -11  12  150.67   63.56
   0 -11 -12  -37.76  108.27
   0  11 -13  220.24  149.20
   0 -11 -13  154.53  118.01
   0  12   010147.97  330.25
   0 -12   010923.10  658.26
   0 -12   011136.25  296.49
   0  12   1 1099.39  286.73
   0  12  -1 1141.33  198.73
   0 -12   1 1315.40  211.48
   0 -12  -1 1284.86  445.51
   0 -12   1 1282.12  213.82
   0 -12  -1 1200.66  131.78
   0  12   2  591.17  133.47
   0  12  -2  510.37  149.38
   0 -12   2  493.42  156.72
   0 -12  -2  365.22  145.42
   0 -12   2  381.29  119.21
   0 -12  -2  451.20  135.97
   0  12   3   94.17   51.41
   0  12  -3   76.55  183.03
   0 -12   3   92.26  112.88
   0 -12  -3  110.22   92.79
   0 -12   3  134.28  107.31
   0 -12  -3   56.63   72.27
   0  12   4  158.40   73.00
   0  12  -4  241.27  214.32
   0 -12   4  357.25  161.66
   0 -12   4  463.18  259.25
   0 -12  -4  310.46   92.95
   0  12   5   70.14   45.51
   0  12  -5  142.84  309.40
   0  12   5  152.88   73.48
   0 -12   5  144.81  114.83
   0 -12   5   30.02   78.74
   0 -12  -5   62.24   83.95
   0  12  -6  -47.30  176.04
   0  12   6   98.19   72.57
   0 -12   6   70.81  108.73
   0 -12   6 -153.88  148.37
   0 -12  -6   12.24   89.47
   0  12  -7 1775.04  259.35
   0  12   7 1818.37  367.40
   0 -12   7 1673.29  382.76
   0 -12   7  859.34  167.86
   0 -12  -7 1928.71  227.22
   0  12  -8   51.42  161.86
   0  12   8   22.66   57.09
   0 -12   8   67.42   86.75
   0 -12   8  208.24  155.65
   0 -12  -8  122.27   88.06
   0  12  -9  -58.96  176.66
   0  12   9  159.23   93.48
   0 -12   9   90.04   70.41
   0 -12   9  254.04  156.63
   0 -12  -9   90.58  102.65
   0  12 -10 1309.05  268.41
   0  12  10 1425.62  321.67
   0 -12  10 1068.85  122.89
   0 -12 -10 1334.61  205.46
   0  12 -11   29.21   68.80
   0  12  11   18.20   90.98
   0 -12  11   -5.82   97.57
   0 -12 -11  259.63  164.68
   0  12 -12  -80.81  142.04
   0  12  12   29.26   48.79
   0 -12 -12   28.28  111.10
   0  12 -13   30.66   62.86
   0 -12 -13  -23.67  108.63
   0  13   0   42.03  148.77
   0  13   1   60.49  125.26
   0  13  -1   80.65  176.02
   0 -13   1  174.18  117.66
   0 -13  -1   64.06   64.27
   0 -13   1  -51.36   82.74
   0 -13  -1   86.42  108.95
   0  13   2  130.49   94.38
   0  13  -2  333.68  183.32
   0 -13   2  169.42   74.59
   0 -13  -2  401.51  158.51
   0 -13   2  196.12  119.60
   0 -13  -2  192.47  104.42
   0  13   3  326.10   68.23
   0  13  -3  712.54  285.24
   0 -13   3  297.76  146.13
   0 -13  -3  496.03  202.64
   0 -13   3  547.78  199.93
   0 -13  -3  247.74   69.83
   0  13   4  573.70  136.69
   0  13  -4  476.91  219.25
   0 -13   4  554.92  181.73
   0 -13   4  355.09  119.03
   0 -13  -4  665.07  149.49
   0  13  -5 2339.36  290.92
   0  13   5 2414.68  616.35
   0 -13   5 2376.65  253.79
   0 -13   5 1649.43  405.93
   0 -13  -5 2655.54  212.33
   0  13  -6 1284.62  198.15
   0  13   6 1401.63  356.16
   0 -13   6 1028.22  240.78
   0 -13   6  882.63  209.19
   0 -13  -6 1117.97  153.92
   0  13  -7 3628.54  391.33
   0  13   7 3623.93  798.19
   0 -13   7 3392.88  264.79
   0 -13   7 3591.01  384.51
   0 -13  -7 3487.05  253.68
   0  13  -8 2102.52  278.50
   0  13   8 1933.92  480.45
   0 -13   8 1654.42  195.25
   0 -13  -8 2119.18  478.31
   0  13  -9  742.61  220.18
   0  13   9  845.99  204.61
   0 -13   9  541.03  130.97
   0 -13   9  714.24  181.49
   0 -13  -9  789.50  183.87
   0  13 -10  319.61  188.37
   0  13  10  252.51   86.56
   0 -13  10   84.32  142.22
   0 -13 -10  140.30  149.83
   0  13 -11   59.19  155.70
   0  13  11  263.99  107.23
   0 -13 -11   84.64  100.43
   0  13 -12  113.50   92.18
   0  13  12  161.65   82.24
   0 -13 -12  155.28  113.80
   0  14   0  118.99  152.37
   0 -14   0  238.16  201.79
   0 -14   0  249.79  108.45
   0  14   1  214.44  150.83
   0  14  -1  217.22  174.84
   0 -14   1  223.66  193.03
   0 -14  -1  237.81  187.32
   0 -14   1   18.79   71.47
   0 -14  -1   69.67   74.99
   0  14   2   93.81   72.15
   0  14  -2  274.03  252.92
   0 -14   2  181.01  168.88
   0 -14  -2  158.46  186.60
   0 -14   2   -3.72   74.86
   0 -14  -2  101.77   84.04
   0  14   3 1351.52  402.64
   0  14  -3 2068.71  247.15
   0 -14   3 1973.75  239.77
   0 -14  -3 1962.37  257.27
   0 -14   3 1959.65  252.09
   0 -14  -3 2346.57  191.80
   0  14   4  112.70   35.87
   0  14  -4   25.33  189.79
   0  14   4  179.17  137.19
   0 -14   4   92.98  114.97
   0 -14   4  159.59   91.97
   0 -14  -4  181.54   88.53
   0  14  -5 1274.70  255.54
   0  14   5 1387.81  225.40
   0 -14   5 1097.68  209.83
   0 -14   5  848.77  165.12
   0 -14  -5 1120.24  139.68
   0  14  -6 1322.50  271.52
   0  14   6 1131.20  310.45
   0 -14   6 1299.70  361.79
   0 -14  -6 1137.50  150.28
   0  14  -7  912.52  271.76
   0  14   7  910.20  180.60
   0 -14   7  685.51  141.66
   0 -14   7  402.31  159.29
   0 -14  -7  723.06  168.36
   0  14  -8 2557.80  282.61
   0  14   8 2581.32  407.57
   0 -14   8 2255.51  214.43
   0 -14   8 2633.71  311.42
   0 -14  -8 2730.32  449.60
   0  14  -9  945.83  234.25
   0  14   9 1150.44  204.41
   0 -14   9  864.49  155.64
   0 -14   9  592.90  161.15
   0 -14  -9  880.88  215.42
   0  14 -10  718.70  198.95
   0  14  10  701.74  143.65
   0 -14 -10  696.13  164.53
   0  14 -11  293.07  166.52
   0  14  11   92.12   79.63
   0 -14 -11  413.34  191.05
   0  15   0 -174.51  131.04
   0 -15   0  188.11   99.76
   0 -15   0   73.09   74.28
   0  15   1   48.10  124.35
   0  15  -1  115.16  153.32
   0 -15   1  120.24  127.67
   0 -15  -1   15.53  123.12
   0 -15   1  242.62  103.69
   0 -15  -1   43.30   90.51
   0  15   2 1910.99  147.03
   0  15  -2 2143.52  502.60
   0 -15   2 2509.76  382.89
   0 -15  -2 2213.66  301.17
   0 -15   2 2101.48  158.12
   0 -15  -2 2218.53  175.74
   0  15   3  -44.27   83.56
   0  15  -3  -28.98  157.32
   0 -15   3  -27.03  109.70
   0 -15  -3  104.53  134.47
   0 -15   3  -10.01   68.09
   0 -15  -3   -1.90   82.09
   0  15  -4  -76.20  147.06
   0  15   4  172.79   97.33
   0 -15   4  -12.68  108.39
   0 -15   4  131.30   78.97
   0 -15  -4   72.80   71.68
   0  15  -5  988.86  235.22
   0  15   5  998.17  225.33
   0 -15   5  599.31  166.50
   0 -15  -5  911.59  143.69
   0  15  -6  149.25  167.68
   0  15   6  124.56   72.97
   0 -15   6   49.20  105.03
   0 -15   6  107.60  106.06
   0 -15  -6  -38.81   84.18
   0  15  -7 2675.39  296.50
   0  15   7 2520.51  553.71
   0 -15   7 2666.45  263.01
   0 -15   7 2609.23  260.32
   0 -15  -7 2505.97  229.49
   0  15  -8 1817.79  278.60
   0  15   8 2249.71  363.42
   0 -15   8 1675.29  209.62
   0 -15  -8 1794.64  358.86
   0  15  -9   97.06  187.00
   0  15   9  205.70   94.00
   0 -15   9   42.71   64.84
   0 -15  -9   74.84  144.31
   0  15 -10  440.08  169.24
   0  15  10  452.45  149.33
   0 -15 -10  421.44  163.80
   0  15 -11  281.74  158.42
   0  15  11  230.50   74.44
   0 -15 -11  133.29   67.16
   0  16   0 6149.12  298.75
   0 -16   0 6104.39 1038.05
   0 -16   0 6768.62  297.81
   0  16   1 1520.99  154.96
   0  16  -1 1728.56  263.66
   0 -16   1 1503.38  223.26
   0 -16  -1 1481.86  338.38
   0 -16   1 1955.25  199.25
   0 -16  -1 1766.33  168.70
   0  16   2 3344.16  221.72
   0  16  -2 3605.51  291.17
   0 -16   2 3728.55  308.12
   0 -16  -2 3224.58  333.84
   0 -16  -2 3312.45  400.53
   0  16  -3   66.38  186.16
   0 -16   3  -47.11  114.52
   0 -16  -3   61.89   69.16
   0  16  -4   14.66  147.20
   0  16   4  209.90  108.84
   0 -16   4   37.53   38.18
   0 -16  -4  154.17   96.35
   0  16  -5   50.96  142.18
   0  16   5   -7.74  125.07
   0 -16   5  217.28   92.16
   0 -16   5  -25.27   67.76
   0 -16  -5   11.24   68.32
   0  16  -6 -161.91  140.98
   0  16   6  147.82   95.59
   0 -16   6   30.83  105.42
   0 -16  -6  -72.16   76.29
   0  16  -7 9581.06  515.25
   0  16   7 7831.53 1444.74
   0 -16   7 8282.61  667.03
   0 -16  -7 8746.12  462.66
   0  16  -8 1994.76  293.39
   0  16   8 1478.59  320.80
   0 -16   8 1236.78  243.83
   0 -16  -8 1428.65  235.91
   0  16  -9  172.96   95.16
   0  16   9  204.62   97.11
   0 -16  -9  128.05  151.20
   0  16 -10  493.64  234.11
   0  16  10  347.49  123.52
   0 -16 -10  468.97  192.24
   0  17   0  -27.26  111.84
   0 -17   0   51.26  126.72
   0 -17   0   67.93   65.31
   0  17   1  -34.70   99.06
   0  17  -1    7.84  111.94
   0 -17   1  -17.41  121.27
   0 -17  -1  172.16  133.70
   0 -17  -1   16.73   43.59
   0  17  -2  169.89  164.60
   0 -17   2  377.17  188.74
   0 -17  -2  269.64  220.15
   0 -17   2   68.70   52.14
   0 -17  -2  206.03   93.78
   0  17  -3  -30.31  127.04
   0 -17   3  129.35  129.95
   0 -17   3   18.68   55.39
   0 -17  -3   -1.32   70.60
   0  17  -4  100.64  137.47
   0  17   4  174.14  103.70
   0 -17   4   21.84   62.34
   0 -17   4   71.65   65.47
   0 -17  -4  -21.93   77.92
   0  17  -5   82.74  182.65
   0  17   5  -28.93  122.55
   0 -17   5  -87.97  106.78
   0 -17  -5   90.94   76.01
   0  17  -6   22.83  126.79
   0  17   6   -8.62  131.54
   0 -17   6   96.66  108.87
   0 -17  -6  115.02  118.43
   0  17  -7   17.60  143.38
   0  17   7  249.30  172.63
   0 -17   7   28.70   66.09
   0 -17  -7  178.13  135.30
   0  17  -8 3500.25  424.84
   0  17   8 3303.78  691.85
   0 -17   8 2634.32  649.27
   0 -17  -8 2777.08  731.19
   0  17  -9  267.93  124.53
   0  17   9  516.03  125.42
   0 -17  -9  328.29  174.81
   0  18   0 1419.14  215.83
   0 -18   0 1514.52  383.53
   0 -18   0 1316.57  167.95
   0  18  -1  465.06  137.15
   0 -18   1  357.96  155.62
   0 -18  -1  790.41  247.29
   0 -18   1  533.53  121.73
   0  18  -2  600.80  157.05
   0 -18   2  628.16  199.95
   0 -18  -2  761.10  248.24
   0 -18   2  530.62  110.38
   0 -18  -2  435.29  104.79
   0  18  -3  955.44  198.78
   0 -18   3 1210.09  288.30
   0 -18  -3 1062.25  154.94
   0  18  -4   67.43  125.68
   0  18   4  162.87   95.51
   0 -18   4   54.64  115.61
   0 -18  -4   75.96   70.29
   0  18  -5   30.45  125.71
   0  18   5 -100.36  126.24
   0 -18   5  -28.17   97.99
   0 -18  -5   73.86   71.91
   0  18  -6 1308.18  247.45
   0  18   6 1235.19  415.93
   0 -18   6 1278.06  294.32
   0 -18  -6 1328.20  187.55
   0  18  -7   20.11  139.10
   0  18   7  303.31  171.22
   0 -18   7  149.22   56.09
   0 -18  -7  438.12  128.66
   0  18  -8   50.82  140.73
   0  18   8  365.35  160.05
   0 -18   8  172.55   82.39
   0 -18  -8   50.01   84.07
   0 -19   0  -54.86  136.71
   0 -19   0   61.36   56.32
   0  19  -1  -48.84   95.94
   0 -19   1  -56.61  125.86
   0 -19  -1    0.62  133.83
   0 -19  -1   55.46   58.03
   0  19  -2  -35.84  102.29
   0 -19   2  173.05  134.75
   0 -19  -2    6.03   55.29
   0  19  -3  -18.68  109.11
   0  19   3  112.84   92.75
   0 -19   3 -124.94  112.92
   0  19  -4  430.44  167.35
   0  19   4  315.46  132.35
   0 -19   4  224.64  131.98
   0 -19  -4  193.31   73.74
   0  19  -5  -17.20  118.74
   0  19   5  -34.80  126.19
   0 -19   5  197.05  103.68
   0 -19  -5  -40.97   58.51
   0  19  -6  229.34  185.14
   0  19   6  406.23  188.22
   0 -19   6  295.08  110.56
   0 -19  -6  221.60  116.62
   0  19  -7  208.22  135.36
   0 -19   7  183.62  106.95
   0 -19  -7  147.73   83.91
   0 -20   0  208.89  205.13
   0 -20   1  383.69  156.54
   0 -20  -1  479.26  200.56
   0 -20   2   44.65   86.42
   0  20  -3  -12.93   98.90
   0  20   3 -132.27  128.39
   0 -20   3  124.71  123.71
   0 -20  -3   79.20   35.62
   0  20  -4   87.22  112.71
   0  20   4  167.54  112.27
   0 -20   4   68.93   96.90
   0 -20  -4  -13.67   54.15
   0  20  -5  129.62  149.52
   0  20   5  -86.13  129.25
   0 -20   5  -25.86  111.06
   0 -20  -5   58.19   61.13
   0 -21   0  -87.19  131.64
   0 -21   1  172.45  143.68
   0  21   2   -2.88  123.43
   0 -21   2    1.56  138.57
   1   0 -15  176.90  135.13
  -1   0  15   96.12   76.72
   1   0 -14   55.94  104.73
  -1   0  14   62.68   97.81
   1   0 -13   66.99   90.63
  -1   0  13   30.97   70.29
   1   0 -12   72.20  121.98
  -1   0  12   75.67   67.60
   1   0 -11  247.92  110.77
  -1   0  11  173.55   95.38
   1   0 -10 -115.43  107.95
  -1   0  10   57.58   63.95
   1   0  -9 -124.10  103.63
  -1   0   9  105.60   76.62
  -1   0   9   -9.77  100.38
   1   0  -8  202.47  138.06
  -1   0   8  183.79   87.51
   1   0  -7  106.18   77.40
  -1   0   7   73.59   72.01
   1   0  -6   31.06   77.43
  -1   0   6   59.62   60.02
  -1   0   6  -22.45   75.16
   1   0  -5   56.48   31.70
  -1   0   5   16.72   27.61
  -1   0   5   53.89   51.18
   1   0  -4  123.87   67.88
  -1   0   4  -33.83   24.04
   1   0  -3   21.43   68.86
  -1   0   3  156.94   36.32
  -1   0   3   49.10   41.49
   1   0  -2   30.42   45.25
  -1   0   2  -21.43   40.36
   1   0  -1  211.10   35.81
  -1   0   1  110.78   21.13
   1   0  -1  115.08   33.34
   1   0  -1  305.33   60.13
  -1   0   1  235.36   59.47
  -1   0   0   48.04   28.86
   1   0   0  -64.16   29.13
   1   0   0    4.38   37.50
   1   0   0   -3.21   35.94
  -1   0   0  -62.64   51.27
   1   0   1  479.69   92.44
  -1   0  -1 -121.40   93.89
   1   0   1  169.98   52.00
   1   0   1  425.08   40.03
  -1   0  -1  301.99   57.58
  -1   0  -2 1060.15  592.38
   1   0   2  107.69  110.27
  -1   0  -2  416.56  121.05
  -1   0  -3 -121.94  113.74
   1   0   3  354.14  195.77
  -1   0  -3   69.27   75.86
  -1   0  -4   39.51   76.12
  -1   0  -4  469.22   72.22
  -1   0  -5   -1.06   83.35
   1   0   5  -40.70   95.82
   1   0   6  725.00  186.95
  -1   0  -6  976.06  187.39
  -1   0  -7  148.03   64.29
   1   0   7    0.60   99.11
  -1   0  -7   16.32   75.96
  -1   0  -8   26.07   79.80
   1   0   8  147.63  109.73
  -1   0  -8  -34.48   82.99
  -1   0  -9   84.38   98.97
   1   0   9  -49.35  114.82
  -1   0  -9   51.24  124.01
  -1   0 -10  299.53  192.62
   1   0  10  249.89  181.12
  -1   0 -10  978.24  245.86
  -1   0 -11    5.39   87.84
   1   0  11  -64.63   92.04
  -1   0 -11  -49.44   89.52
  -1   0 -12  141.20  102.05
   1   0  12   49.02  109.36
   1   0  12   71.87  121.26
  -1   0 -13   55.46  136.67
   1   0  13   41.08   75.01
  -1   0 -14   85.50  120.87
   1   0  14  -26.25  100.71
  -1   0 -15    5.55   76.70
   1   0  15   77.90   81.92
   1   1 -15  100.39  107.86
   1  -1 -15    4.45   87.12
  -1   1  15  123.94  110.55
  -1  -1  15   -5.15  117.80
   1   1 -14  120.37  104.88
   1  -1 -14   86.07   96.25
  -1   1  14  -36.67  115.89
  -1  -1  14  216.43   98.67
   1   1 -13  214.39  143.02
   1  -1 -13  -10.54   88.07
  -1   1  13  -14.65  108.16
  -1  -1  13  134.87   92.77
   1   1 -12    0.81   94.17
   1  -1 -12   44.57   83.52
  -1   1  12  182.76  100.95
  -1  -1  12  182.54  129.57
   1   1 -11  525.42  162.76
   1  -1 -11  606.52  150.23
  -1   1  11  893.72  169.33
  -1  -1  11  837.12  222.95
   1   1 -10  203.41  157.21
   1  -1 -10  227.84  146.61
  -1   1  10  230.29   85.90
  -1   1  10  251.24   73.70
  -1  -1  10  259.19  103.83
   1   1  -9  302.31  108.81
   1  -1  -9  323.98  113.63
  -1   1   9  583.18   99.85
  -1  -1   9  471.99   83.64
  -1   1   9  571.82  151.89
  -1  -1   9  501.02  156.70
   1   1  -850190.74  736.18
   1  -1  -850154.35  668.47
  -1   1   847090.65  433.49
  -1  -1   850766.65  414.34
  -1  -1   849472.22  661.97
   1   1  -731285.66  565.62
   1  -1  -731772.01  562.08
  -1   1   730117.45  424.93
  -1  -1   730342.87  398.87
  -1  -1   730845.35  705.53
   1   1  -6 1538.23  158.20
   1  -1  -6 1708.62  153.54
  -1  -1   6 1553.61   90.32
  -1  -1   6 1684.73  312.85
   1  -1  -6 1664.87  156.06
   1   1  -5 6676.71  245.92
   1  -1  -5 6940.23  231.49
  -1   1   5 6557.49  225.82
  -1  -1   5 6153.63  152.05
  -1  -1   5 6778.64  241.55
   1  -1  -5 7918.65  273.52
   1   1  -413380.15  335.25
   1  -1  -413391.74  330.11
  -1   1   412815.74  259.64
  -1  -1   411869.15  229.04
  -1  -1   414550.77  359.66
   1  -1  -413332.71  318.60
   1   1  -3 1412.90  124.31
   1  -1  -3 1429.99  121.39
  -1  -1   3 1771.78   95.63
  -1  -1   3 1857.82  332.51
   1  -1  -3 1379.19  101.22
   1   1  -2 1232.47   99.39
   1  -1  -2 1469.25  246.43
   1   1  -2 1202.65   63.37
  -1   1   2 1007.19   62.92
   1   1  -2 1184.03   69.98
   1  -1  -2 1267.46  129.23
  -1   1   2 1394.33  185.71
  -1  -1   2 1058.30   81.66
   1  -1  -1156131.4  457.16
   1  -1  -1158710.5  386.55
   1  -1  -1158280.4  402.54
   1   1   1140257.3  302.55
   1   1   21089377. 3214.04
   1  -1   21096003. 1879.58
  -1   1  -3184456.1  982.23
  -1  -1  -3182314.3  648.63
   1   1   3181777.4  807.87
   1  -1   3180642.1  800.18
  -1  -1  -3185726.9 1094.04
  -1   1  -3183832.1  686.40
  -1   1  -412043.03  334.48
  -1  -1  -411852.52  307.39
   1   1   412295.28  365.77
   1  -1   410630.98  339.18
  -1  -1  -411917.02  335.84
  -1   1  -412251.19  306.96
  -1   1  -558549.82  545.56
  -1  -1  -561424.60  574.34
   1   1   559926.16  533.15
   1  -1   557754.03  559.68
  -1  -1  -560512.29  566.01
  -1   1  -559809.10  513.58
  -1   1  -653026.49  800.55
  -1  -1  -653100.87  911.10
   1   1   654191.26  772.29
   1  -1   653409.24  768.66
  -1   1  -653538.93  751.97
  -1   1  -7 2483.21  238.53
  -1  -1  -7 2436.92  168.69
   1   1   7 2405.30  239.95
   1  -1   7 2387.74  209.21
  -1  -1  -7 2675.02  193.51
  -1   1  -7 2632.26  528.82
  -1   1  -8   92.97   54.87
  -1  -1  -8   -7.33   71.82
   1   1   8  -19.27  103.63
   1  -1   8  157.09  111.00
  -1  -1  -8  -11.61   72.71
  -1   1  -8  -33.08   80.22
  -1   1  -9 7001.95  372.07
  -1  -1  -9 7704.53  422.36
   1   1   9 7161.03  398.33
   1  -1   9 7677.27  423.72
  -1  -1  -9 8418.96  412.33
  -1   1  -9 8247.52  410.29
  -1   1 -1023868.76  651.00
  -1  -1 -1023363.19  640.32
   1   1  1021398.56  587.92
   1  -1  1021985.32  613.73
  -1  -1 -1025171.59  674.36
  -1   1 -11  349.46  159.58
  -1  -1 -11  510.28  152.52
   1   1  11  207.46   86.78
   1  -1  11  205.55   96.34
   1  -1  11  445.85  123.13
  -1  -1 -11  287.23  128.55
  -1   1 -12  216.34  154.87
  -1  -1 -12  -28.33   87.08
   1   1  12  138.76  148.41
   1  -1  12   50.01   77.98
   1  -1  12  182.04   89.61
  -1  -1 -12  173.47  133.61
  -1   1 -13  191.98  153.72
  -1  -1 -13   60.19  127.57
   1   1  13  373.46  112.48
   1  -1  13  128.26   72.48
  -1   1 -14  121.09  133.66
  -1  -1 -14   78.66   86.10
   1   1  14   -0.17  109.20
   1  -1  14   13.50   41.84
  -1   1 -15   55.59   96.19
   1   1  15   40.50   57.28
   1  -1  15  217.38   83.29
   1   2 -15  607.40  153.89
   1  -2 -15  461.19  161.78
  -1   2  15  340.72  138.72
  -1  -2  15  367.85  137.80
   1   2 -14  337.87  141.30
   1  -2 -14  101.66   90.13
  -1   2  14  327.08  127.60
  -1  -2  14   -7.75  109.91
   1   2 -13  173.56  117.84
   1  -2 -13   58.89   87.17
  -1   2  13   60.44   92.78
  -1  -2  13  147.07   80.21
   1   2 -12  485.30  102.02
   1  -2 -12  495.51  143.05
  -1   2  12  560.85  179.05
  -1  -2  12  594.91  122.87
   1   2 -11 1130.24  195.04
   1  -2 -11 1119.87  207.48
  -1   2  11 1282.71  298.53
  -1  -2  11 1439.75  320.30
   1   2 -10 3408.74  295.64
   1  -2 -10 3310.64  264.19
  -1   2  10 2917.76  193.43
  -1  -2  10 4050.71 1169.59
   1   2  -9  154.15  136.36
   1  -2  -9  -28.08   87.36
  -1   2   9   98.61   41.72
  -1  -2   9  529.43  166.32
   1  -2  -9  -56.57   94.16
   1   2  -810177.22  393.06
   1  -2  -810660.65  330.33
  -1   2   810062.49  259.38
   1  -2  -8 9917.36  348.34
   1   2  -723425.63  580.69
   1  -2  -723563.40  507.17
  -1   2   722854.77  494.96
   1  -2  -723035.37  507.98
   1   2  -6 3333.58  223.54
   1  -2  -6 3217.43  196.65
  -1   2   6 3159.01  176.58
  -1  -2   6 3666.06  429.61
   1  -2  -6 2890.59  272.52
   1   2  -519722.39  479.20
   1  -2  -519536.07  453.95
  -1   2   519906.89  429.67
  -1  -2   518446.99  355.40
  -1  -2   519274.05  491.40
   1  -2  -519422.72  457.88
   1   2  -4 2746.00  338.86
   1  -2  -4 2214.00  155.73
  -1   2   4 2110.60  155.93
  -1  -2   4 1995.55  109.86
  -1  -2   4 2158.04  263.30
   1  -2  -4 2365.48  168.69
   1   2  -3   16.47   75.43
   1  -2  -3   23.40   61.02
  -1  -2   3  155.74   58.08
   1  -2  -3   -2.04   51.78
   1   2  -2 1162.37  224.01
   1  -2  -2 1055.17  148.96
   1   2  -2  769.23   73.64
   1  -2  -2  953.38  218.93
  -1  -2   2  714.53   75.93
  -1  -2   2  758.42  183.89
   1  -2  -2  584.17   64.67
   1   2  -160759.39  297.24
   1  -2  -159651.10  317.69
   1  -2  -159481.65  326.46
  -1  -2   161612.70  437.50
   1  -2  -159399.23  245.80
  -1   2   021151.11  413.26
  -1  -2   021032.04  377.86
   1   2   020963.21  376.96
   1   2   021208.32  406.57
   1  -2   020417.87  400.24
  -1  -2   021280.78  567.65
  -1   2   021495.37  372.26
  -1   2  -173810.58  508.25
  -1  -2  -173927.46  401.39
   1   2   2813944.1 1779.57
   1  -2   2814388.0 1936.26
  -1  -2  -2802464.4 1527.86
  -1  -2  -3531798.1 1816.58
  -1   2  -4 3867.23  199.61
  -1  -2  -4 3989.64  170.08
   1   2   4 3876.19  282.29
   1  -2   4 3725.75  219.53
  -1  -2  -4 3980.16  174.54
  -1   2  -4 3236.41  228.08
  -1   2  -5 2876.82  228.68
  -1  -2  -5 2557.46  132.44
   1   2   5 2099.36  167.41
   1  -2   5 2045.91  147.48
  -1  -2  -5 2344.17  157.59
  -1   2  -5 2648.26  167.67
  -1   2  -612223.02  358.99
  -1  -2  -612596.12  260.70
   1   2   612637.13  338.59
   1  -2   612529.52  341.69
  -1  -2  -613060.31  375.97
  -1   2  -612825.97  313.87
  -1   2  -7 7230.41  292.36
  -1  -2  -7 8143.04  286.34
   1   2   7 7822.53  304.62
   1  -2   7 7153.89  312.97
  -1  -2  -7 8163.75  298.14
  -1   2  -7 7797.18  267.75
  -1   2  -8  -64.93  103.25
  -1  -2  -8   31.55   69.03
   1   2   8  104.14  108.88
   1  -2   8   22.21  109.25
  -1  -2  -8 -113.43   73.36
  -1   2  -9  692.06  159.56
  -1  -2  -9  509.36  155.55
   1   2   9  391.83  159.33
   1  -2   9  413.20  133.14
   1  -2   9  475.14  137.48
  -1  -2  -9  434.79  144.12
  -1   2 -10  922.82  204.75
  -1  -2 -10 1015.60  177.51
   1   2  10 1443.51  227.29
   1  -2  10  812.43  183.28
   1  -2  10  948.02  272.39
  -1  -2 -10 1102.37  185.25
  -1   2 -11  508.92  171.57
  -1  -2 -11  541.31  152.66
   1   2  11  352.04  142.56
   1  -2  11  292.66   83.17
   1  -2  11  568.52  168.08
  -1  -2 -11  464.64  146.35
  -1   2 -12 1344.61  230.41
  -1  -2 -12 1296.70  218.58
   1   2  12  832.21  185.23
   1  -2  12  930.41  151.80
   1  -2  12 1359.99  356.57
  -1  -2 -12 1142.51  193.93
  -1   2 -13  254.31  160.65
  -1  -2 -13   81.36  103.15
   1  -2  13  262.64  101.89
  -1  -2 -13  122.38  101.33
  -1   2 -14   -7.03  103.00
   1   2  14  175.97  122.01
   1  -2  14  282.50  112.37
  -1   2 -15   83.58  106.13
   1   2  15  218.90  111.29
   1  -2  15   41.38   78.06
   1   3 -15 1294.66  271.37
   1  -3 -15 1284.02  215.39
  -1   3  15 1374.49  301.18
  -1  -3  15 1201.08  284.88
   1   3 -14   79.70  121.62
   1  -3 -14  133.54  127.81
  -1   3  14  287.21  158.00
  -1  -3  14  175.87  105.39
   1   3 -13   74.71   86.41
   1  -3 -13  123.41  122.73
  -1   3  13  254.73  167.71
  -1  -3  13  -34.38   99.98
   1   3 -12  109.80  118.25
   1  -3 -12   37.12   87.39
  -1  -3  12  167.91   98.98
   1   3 -11  783.68  196.20
   1  -3 -11  816.52  182.48
  -1   3  11  624.83  124.48
  -1  -3  11  746.47  222.64
   1   3 -10 5692.36  375.11
   1  -3 -10 5710.68  317.18
  -1   3  10 4882.22  337.19
  -1  -3  10 5359.36 1025.66
   1  -3 -10 5477.88  306.35
   1   3  -9 1212.68  276.58
   1  -3  -9 1613.87  176.75
  -1   3   9 1291.48  371.55
  -1  -3   9 1687.08  331.92
   1  -3  -9 1482.65  168.33
   1   3  -8 1989.13  209.77
   1  -3  -8 2029.32  165.81
  -1   3   8 1943.73  126.18
  -1  -3   8 1925.38  107.46
  -1  -3   8 2210.55  548.69
   1  -3  -8 1689.71  194.48
   1   3  -7 3134.80  259.44
   1  -3  -7 3139.07  186.97
  -1   3   7 2826.92  221.64
  -1  -3   7 2661.07  104.28
  -1  -3   7 3324.54  573.33
   1  -3  -7 3039.21  187.83
   1   3  -6 3229.31  208.58
   1  -3  -6 2582.07  147.01
  -1   3   6 2514.24  273.92
  -1  -3   6 2717.84  103.24
  -1  -3   6 3085.40  362.29
   1  -3  -6 2731.73  165.30
   1   3  -539703.05  485.48
   1  -3  -542078.88  454.15
  -1   3   540813.25  348.78
  -1  -3   539913.88  266.85
  -1  -3   540118.75  443.93
   1  -3  -539288.95  455.13
   1   3  -4 1007.86  175.90
   1  -3  -4 1085.06  113.78
  -1  -3   4 1002.77   77.29
  -1  -3   4 1284.16  231.36
   1  -3  -4 1761.57  217.82
   1   3  -3 3702.65  176.91
   1  -3  -3 4040.50  168.47
  -1  -3   3 3479.48  142.28
   1  -3  -3 3631.13  187.47
  -1  -3   3 3537.82  160.84
   1  -3  -3 3760.86  129.39
   1   3  -2  328.36  156.91
   1  -3  -2   75.78  107.58
   1  -3  -2   33.76  107.10
  -1  -3   2  263.71  111.01
  -1  -3   2 1665.69  486.19
   1  -3  -2   -0.25   41.37
   1  -3  -176641.35  518.51
   1  -3  -177851.30  663.80
  -1  -3   176911.15  459.03
  -1  -3   177074.10  999.92
   1  -3  -176058.57  296.87
  -1   3   045512.83  422.34
  -1  -3   044908.28  243.59
   1   3   045685.30  229.62
   1   3   044702.51  391.55
   1  -3   046072.23  464.74
  -1   3   044556.64  160.47
   1  -3   045536.86  152.90
  -1   3  -121705.17  815.23
   1   3   119551.57  422.68
   1  -3   120199.97  430.83
  -1  -3  -119957.29  539.25
  -1   3  -216884.68  725.42
   1   3   216800.06  318.08
  -1  -3  -216535.41  298.51
   1   3   217061.27  400.95
   1  -3   216823.95  485.88
  -1  -3  -216780.57  469.97
  -1  -3  -3140289.9  433.40
   1  -3   3141448.8  570.44
  -1   3  -4 4302.86  206.60
  -1  -3  -4 4030.94  140.27
   1   3   4 4552.05  274.17
   1  -3   4 3834.70  213.49
   1  -3   4 4208.87  199.80
  -1  -3  -4 4231.63  181.51
  -1   3  -5 7001.97  273.71
  -1  -3  -5 6950.12  177.12
   1   3   5 7154.57  389.71
   1  -3   5 6741.96  238.44
   1  -3   5 7246.15  216.39
  -1  -3  -5 6936.98  227.01
  -1   3  -6 7152.02  309.09
  -1  -3  -6 7780.94  216.89
   1   3   6 8943.21  324.60
   1  -3   6 7389.57  305.12
   1  -3   6 7989.84  255.53
  -1  -3  -6 8204.53  267.31
  -1   3  -7   93.12  130.05
  -1  -3  -7    4.42   53.01
   1   3   7  -22.69   93.83
   1  -3   7  -69.99  108.90
   1  -3   7   57.64   40.39
  -1  -3  -7   99.20   84.35
  -1   3  -8  -44.73  106.87
  -1  -3  -8  -11.33   57.56
   1   3   8  -66.88  107.51
   1  -3   8   53.62  104.58
   1  -3   8   69.07   35.79
  -1  -3  -8  -64.56   76.29
  -1   3  -9 1326.94  219.01
  -1  -3  -9 1283.14  159.58
   1   3   9 1197.71  214.75
   1  -3   9 1204.82  198.27
   1  -3   9 1360.09  292.82
  -1  -3  -9 1235.67  171.76
  -1   3 -10  298.13   98.62
  -1  -3 -10  375.93  126.16
   1   3  10  424.98  170.80
   1  -3  10  643.83  203.40
   1  -3  10  370.35   98.19
  -1  -3 -10  307.81  106.70
  -1   3 -11  350.77  102.66
  -1  -3 -11  309.64  112.41
   1   3  11  190.33  144.97
   1  -3  11  218.93  103.20
   1  -3  11  297.71   98.61
  -1  -3 -11  234.30  121.16
  -1   3 -12  320.37  124.14
  -1  -3 -12  290.60  103.89
   1   3  12  350.14  163.85
   1  -3  12  401.97  125.97
   1  -3  12   56.44  102.94
  -1  -3 -12  199.53  141.49
  -1   3 -13  249.04  154.51
   1  -3  13  190.55   95.35
  -1  -3 -13  153.40  108.38
  -1   3 -14  156.45  165.72
  -1  -3 -14   33.38   64.34
   1  -3  14    9.40   79.21
  -1  -3 -14  122.37  115.82
  -1   3 -15  190.72  159.23
   1   3  15  207.71  118.62
   1  -3  15   35.92   74.78
   1   4 -15 1062.72  242.90
  -1   4  15  802.63  173.58
  -1  -4  15  781.01  188.23
   1   4 -14  326.62  148.36
   1  -4 -14  272.81  106.30
  -1   4  14  426.36  119.45
  -1  -4  14  484.75  264.90
   1   4 -13  122.53  131.48
   1  -4 -13  105.30   45.98
  -1   4  13   94.59   71.39
  -1  -4  13   64.39   71.28
   1   4 -12  879.34  185.60
   1  -4 -12  789.35  166.45
  -1  -4  12  813.39  206.74
   1   4 -11 3428.92  271.87
   1  -4 -11 3643.99  237.79
  -1   4  11 3497.48  544.56
  -1  -4  11 3957.70  731.35
   1  -4 -11 3957.51  295.27
   1   4 -10 3118.51  572.90
   1  -4 -10 3113.43  244.56
  -1  -4  10 2523.46  351.25
   1  -4 -10 3536.15  278.35
   1   4  -9 2269.31  261.30
   1  -4  -9 2169.02  196.16
  -1   4   9 2165.34  390.23
  -1  -4   9 2303.87  580.53
   1  -4  -9 2475.70  507.86
   1   4  -8 2052.27  250.80
   1  -4  -8 2168.46  306.31
  -1   4   8 1970.30  315.55
  -1  -4   8 2040.33  108.56
  -1  -4   8 1994.29  350.16
   1  -4  -8 2270.62  188.31
   1   4  -7 8328.21  342.43
   1  -4  -7 8784.15  293.32
  -1   4   7 8949.34  375.58
  -1  -4   7 8498.18  213.51
  -1  -4   7 9360.70  823.90
   1  -4  -7 8750.82  391.00
   1   4  -6 4094.74  252.11
   1  -4  -6 4207.55  178.31
  -1   4   6 4313.83  186.51
  -1  -4   6 4143.53  224.49
  -1  -4   6 4657.83  607.41
   1  -4  -6 4102.76  205.62
   1   4  -5 4286.69  740.98
   1  -4  -5 4095.07  170.20
  -1   4   5 3695.78  250.02
  -1  -4   5 4029.60  149.84
  -1  -4   5 4408.27  498.16
   1  -4  -5 4050.58  182.29
   1   4  -4  -63.60   93.21
   1  -4  -4  -26.13   59.36
  -1  -4   4  -79.75   43.67
   1  -4  -4    0.31   59.91
  -1  -4   4  -47.70   73.78
   1   4  -3 8225.46  242.72
   1  -4  -3 8176.15  220.84
  -1  -4   3 7756.41  191.52
   1  -4  -3 7985.03  308.34
  -1  -4   3 8128.42  284.12
   1  -4  -3 8087.71  234.45
   1   4  -214825.07  343.52
   1  -4  -214836.88  342.47
   1  -4  -215386.70  370.69
  -1  -4   214362.33  315.25
  -1  -4   214844.08  459.04
   1  -4  -214865.97  322.70
   1   4  -1755173.8 1296.28
  -1  -4   1750941.5 1827.90
  -1   4   0131820.9 1032.52
   1   4   0128496.4  497.30
   1  -4   0127919.8  659.27
  -1  -4   0126832.8  798.84
   1  -4   0128393.6  328.92
  -1   4  -134065.40  467.25
   1   4   133772.67  367.14
   1  -4   133287.98  347.41
   1  -4   132845.69  212.38
  -1  -4  -132517.97  410.19
   1   4   2 1166.91   62.50
  -1   4  -2 1608.07  437.80
   1   4   2 1376.71  324.06
   1  -4   2 1146.71  124.37
   1  -4   2  979.91  134.49
  -1  -4  -2 1366.90  175.93
  -1   4  -328539.01 2021.98
  -1  -4  -327170.28  219.95
   1   4   328947.47  378.21
   1  -4   329146.95  383.35
   1  -4   328379.12  270.03
  -1  -4  -328093.04  418.80
  -1   4  -4 3200.73  209.40
  -1  -4  -4 3300.95  112.60
   1   4   4 3221.66  275.83
   1  -4   4 2777.75  156.15
   1  -4   4 3566.81  381.02
  -1  -4  -4 3348.46  170.57
  -1   4  -5  469.82  162.32
  -1  -4  -5  347.41   63.60
   1   4   5  484.52  151.44
   1  -4   5  460.99  137.97
   1  -4   5  381.02  110.19
  -1  -4  -5  382.87   91.17
  -1   4  -6  -12.75  161.01
  -1  -4  -6   39.10   46.85
   1   4   6   79.26   55.01
   1  -4   6  138.59   67.46
   1  -4   6   47.25   52.47
  -1  -4  -6    2.07   84.92
  -1   4  -7  134.16  143.45
  -1  -4  -7  146.06   88.91
   1   4   7  157.06  108.69
   1  -4   7   55.68   95.03
   1  -4   7   88.96   43.90
  -1  -4  -7   77.61   79.31
  -1   4  -8  -17.24  125.46
  -1  -4  -8   63.04   31.75
   1   4   8  121.15  116.26
   1  -4   8   17.27  101.77
   1  -4   8   66.79   28.40
  -1  -4  -8   15.29   78.05
  -1   4  -9   28.08   84.33
  -1  -4  -9   39.26   54.69
   1   4   9   60.80  117.34
   1  -4   9   25.25  103.58
   1  -4   9   25.48   54.55
  -1  -4  -9   72.29   83.88
  -1   4 -10   17.39  118.48
  -1  -4 -10   32.88   61.54
   1   4  10  102.44  114.74
   1  -4  10    4.19   90.33
   1  -4  10   43.70   54.17
  -1  -4 -10   12.29   90.57
  -1   4 -11  699.17  182.40
  -1  -4 -11  395.56  102.08
   1   4  11  337.59  132.12
   1  -4  11  259.39   73.43
   1  -4  11  832.77  191.40
  -1  -4 -11  342.99  146.26
  -1   4 -12 1065.62  204.76
   1   4  12  675.55  172.61
   1  -4  12 1223.85  319.33
  -1  -4 -12  997.61  210.21
  -1   4 -13  501.52  191.75
  -1  -4 -13  486.91  141.26
   1   4  13  335.79  134.96
   1  -4  13  418.72  314.63
  -1  -4 -13  672.67  198.67
  -1   4 -14  529.45  183.51
   1  -4  14  223.27   89.95
  -1  -4 -14  141.44  111.44
  -1   4 -15  139.32  110.67
   1  -4  15  239.75  115.14
   1   5 -15  233.75  209.65
   1  -5 -15  142.03  105.97
  -1   5  15  181.90   72.47
  -1  -5  15  106.04   75.21
   1   5 -14 1989.12  289.93
  -1   5  14 2036.74  351.72
  -1  -5  14 1762.06  353.01
   1   5 -13   78.60  174.11
   1  -5 -13  417.25  122.29
  -1  -5  13  194.95   84.50
   1   5 -12  308.99  173.56
   1  -5 -12  232.73   52.14
  -1  -5  12  198.24   81.98
   1  -5 -12  356.38  150.83
   1   5 -11  779.88  231.70
   1  -5 -11  787.65  167.51
  -1   5  11  783.30  238.28
  -1  -5  11  989.27  237.75
   1  -5 -11  970.93  200.00
   1   5 -10  928.85  202.11
   1  -5 -10  906.76  138.60
  -1   5  10  905.91  233.44
  -1  -5  10 1104.43  196.51
   1  -5 -10 1013.68  212.93
   1   5  -9 1424.14  265.34
   1  -5  -9 1296.61  173.62
  -1   5   9 1132.99  268.24
  -1  -5   9 1008.62  146.18
  -1  -5   9 1418.99  262.49
   1  -5  -9 1228.65  179.82
   1   5  -8    8.12  102.54
   1  -5  -8   32.69   61.67
  -1   5   8  121.33   60.04
  -1  -5   8   98.82   62.10
  -1  -5   8  211.38   80.23
   1  -5  -8   52.97   86.83
   1   5  -7  146.48  131.49
   1  -5  -7  197.96   54.55
  -1   5   7  333.53   96.29
  -1  -5   7  232.82   61.42
  -1  -5   7  318.62   92.47
   1  -5  -7  200.93  100.33
   1   5  -6   71.59   75.56
   1  -5  -6   37.83   37.14
  -1   5   6  -24.65   58.40
  -1  -5   6  -14.59   45.30
  -1  -5   6  -19.31   77.62
   1  -5  -6   16.93   63.78
   1   5  -5 5722.23  299.22
   1  -5  -5 5753.61  192.67
  -1   5   5 6323.76  244.28
  -1  -5   5 5619.41  214.76
  -1  -5   5 6086.31  245.53
   1  -5  -5 5663.42  243.65
   1   5  -4 1009.55  206.22
   1  -5  -4  856.58  251.71
  -1  -5   4  763.81  165.34
  -1  -5   4  823.43  202.45
   1  -5  -4 1119.44  119.76
   1   5  -3 8285.84  264.36
   1  -5  -3 8736.47  236.14
  -1  -5   3 8591.02  283.86
   1  -5  -3 8714.39  396.83
  -1  -5   3 8301.62  280.33
   1  -5  -3 8830.63  258.50
   1   5  -284639.17  600.65
   1  -5  -284481.05  473.16
   1  -5  -284609.13  550.32
  -1  -5   282811.15  677.71
   1  -5  -284756.35  452.19
  -1   5   149054.19  418.84
   1   5  -148818.35  399.36
   1  -5  -148473.74  447.86
  -1  -5   147359.97  426.68
  -1  -5   148592.49  607.91
   1  -5  -150244.15  311.47
  -1   5   0124506.1  716.22
   1   5   0129767.6  495.34
   1  -5   0125383.5  689.10
  -1  -5   0128303.8  735.68
  -1   5  -113260.99  448.97
   1   5   113985.14  285.11
   1   5   115953.36  404.07
   1  -5   113251.90  370.29
   1  -5   113553.39  278.75
  -1  -5  -112912.17  602.95
   1   5   224160.03  144.43
  -1   5  -224668.15  359.24
   1   5   224094.23  344.67
   1  -5   224115.84  364.24
  -1  -5  -225175.73  307.81
  -1   5  -3179612.5 1149.97
  -1  -5  -3178444.0 1238.84
  -1   5  -4 5597.39  938.95
  -1  -5  -4 4470.37  110.74
   1   5   4 4721.93  422.56
   1  -5   4 4420.27  237.10
   1  -5   4 3941.05  137.24
  -1  -5  -4 4344.46  178.20
  -1   5  -5  460.03  196.24
  -1  -5  -5  331.04  100.05
   1   5   5  313.63  141.81
   1  -5   5  268.39   80.79
   1  -5   5  338.37   97.05
  -1  -5  -5  313.26   88.98
  -1   5  -611635.99  421.73
  -1  -5  -610302.09  248.44
   1   5   611229.48  483.00
   1  -5   611212.76  381.47
   1  -5   610760.42  422.21
  -1  -5  -610592.44  335.77
  -1   5  -7 1035.25  210.46
  -1  -5  -7  720.70   91.89
   1   5   7 1222.65  243.15
   1  -5   7  746.71  169.61
   1  -5   7 1005.89  221.28
  -1  -5  -7 1302.41  165.71
  -1   5  -8  995.29  249.65
  -1  -5  -8  930.14  113.03
   1   5   8 1204.90  231.26
   1  -5   8  927.11  164.73
   1  -5   8 1001.86  219.13
  -1  -5  -8  991.45  180.41
  -1   5  -9  372.72  203.63
  -1  -5  -9   47.26   52.59
   1   5   9  146.93  124.76
   1  -5   9  139.64  142.20
   1  -5   9   53.73   35.82
  -1  -5  -9   93.05  132.58
  -1   5 -10 1717.27  290.04
  -1  -5 -10 1509.13  148.79
   1   5  10 1526.02  225.16
   1  -5  10 1367.71  158.55
   1  -5  10 1559.13  345.67
  -1  -5 -10 1987.23  256.14
  -1   5 -11  128.67  108.55
   1   5  11   47.58   99.08
   1  -5  11   29.57   69.03
   1  -5  11   99.37   91.22
  -1  -5 -11   84.11  104.72
  -1   5 -12  149.30  133.03
  -1  -5 -12  149.39   94.02
   1   5  12  455.31  206.02
   1  -5  12  160.28  135.88
  -1  -5 -12   36.17  121.83
  -1   5 -13 4931.35  385.91
   1  -5  13 3988.64  921.66
  -1   5 -14   91.40  132.12
   1  -5  14   74.85   62.79
  -1  -5 -14   -0.40  107.66
  -1   5 -15   98.94  126.63
  -1  -5 -15   -1.03  105.19
   1   6 -15 1702.26  331.52
  -1   6  15 1341.01  267.92
  -1  -6  15 1522.55  231.08
   1   6 -14 1069.32  222.78
   1  -6 -14  830.56  175.71
  -1   6  14  637.48  183.97
  -1  -6  14 1129.67  291.10
   1   6 -13   51.69  127.39
  -1  -6  13   -4.14  104.09
   1  -6 -13  153.55  176.83
   1   6 -12   93.66  130.02
   1  -6 -12  -23.96   66.30
  -1  -6  12   -3.90  117.69
   1  -6 -12  -15.59  110.88
   1   6 -11 1885.67  295.38
   1  -6 -11 1842.33  196.37
  -1   6  11 1565.01  346.03
  -1  -6  11 1847.18  319.02
   1   6 -10   52.18  140.39
   1  -6 -10   50.29   70.65
  -1   6  10   33.94   36.77
  -1  -6  10   82.48   79.38
   1  -6 -10   58.53  100.74
   1   6  -9  294.51  171.97
   1  -6  -9  133.28   71.18
  -1   6   9  179.92  152.88
  -1  -6   9  142.04   61.53
  -1  -6   9  117.59   76.42
   1  -6  -9  123.78  124.68
   1   6  -8  372.88  162.60
   1  -6  -8  395.02   86.24
  -1   6   8  454.53  150.84
  -1  -6   8  298.16  115.02
  -1  -6   8  340.21   80.68
   1  -6  -8  348.05  119.19
   1   6  -7 2191.66  208.31
   1  -6  -7 2940.58  325.47
  -1   6   7 2269.38  230.06
  -1  -6   7 2023.58  132.10
  -1  -6   7 2493.41  501.32
   1  -6  -7 2263.52  198.09
   1   6  -6  425.85  105.40
   1  -6  -6  253.55   66.82
  -1   6   6  307.63   95.21
  -1  -6   6  252.96   55.11
  -1  -6   6  199.35   65.52
   1  -6  -6  253.77   85.61
   1   6  -521286.54  460.99
   1  -6  -521843.33  390.37
  -1  -6   521933.37  360.33
  -1  -6   521471.42  450.71
   1  -6  -520346.80  390.71
   1   6  -421357.39  598.12
   1  -6  -422000.00  372.11
  -1  -6   421726.93  353.67
   1  -6  -421236.53  387.29
  -1  -6   421018.61  419.05
   1  -6  -420657.82  360.61
   1   6  -3  -47.42   97.47
   1  -6  -3  -34.34   61.53
  -1  -6   3  -82.17   70.20
   1  -6  -3  -25.66   87.95
  -1  -6   3 -184.64  170.12
   1  -6  -3    8.00   49.05
  -1   6   219218.80  441.39
   1   6  -220277.19  473.55
   1  -6  -216865.46  491.16
  -1  -6   221124.45  458.78
  -1  -6   219779.19  500.97
   1  -6  -218260.99  388.22
  -1   6   1 1617.82  183.30
   1   6  -1 1637.20  149.31
   1  -6  -1 1810.13  363.13
  -1  -6   1 1598.04  149.78
  -1  -6   1 1491.17  181.33
   1  -6  -1 1867.03  129.85
  -1   6   035546.05  555.31
   1   6   037106.50  403.31
   1  -6   035725.16  400.18
  -1  -6   035754.14  408.11
  -1  -6   034783.54  427.28
   1  -6   035741.63  298.72
  -1   6  -1   78.07   76.34
   1   6   1  -54.30   76.53
   1  -6   1 -125.18   98.95
   1  -6   1  108.73   33.25
  -1  -6  -1    5.30  145.99
   1   6   211347.37  248.96
  -1   6  -210882.10  375.88
   1   6   212003.86  338.43
   1  -6   211400.43  362.47
   1  -6   210032.55  267.13
  -1  -6  -210104.04  276.89
   1   6   366250.98  670.68
  -1   6  -365509.22  914.26
   1   6   370110.97 1178.05
   1  -6   372271.93  919.34
   1  -6   368442.92  762.61
  -1  -6  -366122.39  906.10
  -1   6  -4 1987.93  191.81
  -1  -6  -4 1689.39   68.52
   1   6   4 2158.18  571.82
   1  -6   4 1643.87  179.45
   1  -6   4 1668.97  230.13
  -1  -6  -4 2054.93  180.28
  -1   6  -5 1016.46  199.95
  -1  -6  -5 1067.52  172.57
   1   6   5 1311.89  382.55
   1  -6   5 1087.16  186.64
   1  -6   5 1087.64  236.59
  -1  -6  -5 1121.32  136.73
  -1   6  -611326.80  465.52
  -1  -6  -610290.28  306.19
   1   6   611596.97  388.02
   1  -6   611983.98  394.15
   1  -6   610934.21  346.25
  -1  -6  -610465.61  347.65
  -1   6  -7  170.70  172.76
  -1  -6  -7  146.46   55.27
   1   6   7  174.06   62.59
   1  -6   7  257.62  141.98
   1  -6   7  144.57   46.96
  -1  -6  -7  196.23   99.78
  -1   6  -8   31.51  149.40
  -1  -6  -8   91.88   46.46
   1   6   8   43.91   72.69
   1  -6   8  212.96  146.62
   1  -6   8   -3.39   60.62
  -1  -6  -8   -8.00   92.42
  -1   6  -9  547.06  172.50
  -1  -6  -9  508.80  111.21
   1   6   9  472.26  154.80
   1  -6   9  464.86  167.25
   1  -6   9  359.05   70.48
  -1  -6  -9  433.15  132.63
  -1   6 -10 1064.43  356.02
   1   6  10 1114.09  303.25
   1  -6  10 1295.47  193.33
   1  -6  10 1109.03  278.19
  -1  -6 -10 1340.78  259.32
  -1   6 -11  157.35   92.95
  -1  -6 -11   10.36   51.41
   1   6  11  178.44  171.45
   1  -6  11   92.19  100.77
   1  -6  11  -15.29   86.54
  -1  -6 -11  132.84  159.84
  -1   6 -12 3676.92  381.45
   1   6  12 3039.35  280.93
   1  -6  12 2586.85  640.49
  -1  -6 -12 2994.32  313.10
  -1   6 -13 2427.53  351.85
   1   6  13 2276.58  281.46
   1  -6  13 2087.97  432.39
  -1   6 -14   49.51  135.87
   1  -6  14   33.62   38.76
  -1  -6 -14  122.85  160.91
   1   7 -15  928.55  199.42
   1   7 -14  240.60  191.81
  -1  -7  14  -22.07  115.92
   1   7 -13  107.76  118.60
   1  -7 -13   19.34   39.82
  -1  -7  13 -121.78  111.39
   1  -7 -13  -63.96  114.84
   1   7 -12  -12.72  125.53
   1  -7 -12   41.41   33.06
  -1   7  12    4.94   38.80
  -1  -7  12   28.46   65.96
   1  -7 -12  -84.58  110.13
   1   7 -11 2738.07  664.80
   1  -7 -11 2289.17  217.39
  -1   7  11 2386.71  405.92
  -1  -7  11 2298.33  317.24
   1   7 -10  -95.75  133.38
   1  -7 -10  -31.96   70.92
  -1   7  10   -9.18   76.43
  -1  -7  10  -52.74  114.50
   1  -7 -10   64.21  113.08
   1   7  -9 2001.61  299.56
   1  -7  -9 1876.43  407.36
  -1   7   9 1915.96  470.24
  -1  -7   9 1538.26  134.27
  -1  -7   9 1745.29  308.25
   1  -7  -9 1740.58  215.04
   1   7  -8  513.85  182.78
   1  -7  -8 1574.98  309.20
  -1   7   8 1343.08  302.97
  -1  -7   8 1208.25  271.25
  -1  -7   8 1556.58  335.42
   1  -7  -8 1101.76  193.48
   1   7  -7 8468.48 1049.08
   1  -7  -7 8393.85  257.84
  -1   7   7 8160.35  272.73
  -1  -7   7 7915.37  314.43
  -1  -7   7 8618.29  823.03
   1  -7  -7 7738.30  517.65
   1   7  -6 2657.15  621.72
   1  -7  -6 2868.01  247.44
  -1   7   6 2478.82  295.61
  -1  -7   6 2551.55  344.96
  -1  -7   6 2444.35  583.31
   1  -7  -6 2504.95  179.54
   1  -7  -5  125.75   78.03
  -1  -7   5   12.97   66.83
  -1  -7   5  -55.88  125.85
   1  -7  -5   50.64   72.32
   1   7  -435594.95  592.01
   1  -7  -435880.70  511.81
  -1  -7   436347.39  527.54
   1  -7  -437766.80  577.52
  -1  -7   436834.58  623.95
   1  -7  -438100.96  558.98
   1   7  -3  147.78  103.90
  -1  -7   3  115.21   80.51
   1  -7  -3   37.29   99.38
  -1  -7   3  172.86  165.30
  -1   7   2 2037.67  229.72
   1   7  -2 2014.44  154.52
   1  -7  -2 2084.71  212.36
  -1  -7   2 2203.32  410.59
  -1  -7   2 2003.13  233.06
  -1   7   1 3574.52  583.77
   1   7  -1 3131.03  171.01
   1  -7  -1 3154.63  214.95
  -1  -7   1 3065.40  232.54
  -1  -7   1 3031.59  293.87
   1  -7  -1 3014.69  724.68
  -1   7   048529.12  516.25
   1   7   047661.36  427.21
   1  -7   047752.69  504.55
  -1  -7   046666.86  504.19
  -1  -7   046205.43  445.64
   1  -7   047556.67  319.14
  -1   7  -1 2177.44  600.87
   1   7   1 1959.81   94.62
   1  -7   1 2301.28  486.84
   1  -7   1 2084.45  133.64
  -1  -7  -1 2148.52  136.79
   1   7   269080.38  724.37
  -1   7  -267169.31  874.51
   1   7   269497.96  931.87
   1  -7   268049.24  882.46
   1  -7   266988.47  758.16
  -1  -7  -268817.25  840.65
   1   7   345573.03  499.16
  -1   7  -345750.15  722.22
   1   7   347963.36  754.56
   1  -7   348666.61  721.22
   1  -7   347417.77  607.33
  -1  -7  -344601.30  642.96
  -1   7  -4 -134.37  207.60
   1   7   4  -99.23   92.71
   1  -7   4  -20.22   96.79
   1  -7   4  -40.43   62.48
  -1  -7  -4  -44.18  111.26
  -1   7  -5  -57.17  194.92
  -1  -7  -5   60.88   34.51
   1   7   5  163.69   74.14
   1  -7   5  -54.26   96.88
   1  -7   5   77.70   36.20
  -1  -7  -5   -9.56   82.10
  -1   7  -6 2470.21  288.09
  -1  -7  -6 2124.27  262.02
   1   7   6 2180.98  484.47
   1  -7   6 2075.35  228.68
   1  -7   6 1754.87  408.36
  -1  -7  -6 2387.84  196.69
  -1   7  -7  394.28  206.33
  -1  -7  -7  377.56   75.25
   1   7   7  382.21   96.63
   1  -7   7  419.80  108.55
   1  -7   7  340.59   78.02
  -1  -7  -7  503.81  138.15
  -1   7  -8  778.97  237.88
  -1  -7  -8  595.70  148.84
   1   7   8  620.23  217.47
   1  -7   8  852.65  219.12
   1  -7   8  515.73  119.31
  -1  -7  -8  549.51  137.84
  -1   7  -9  753.54  245.48
   1   7   9  883.61  190.11
   1  -7   9  777.67  182.06
   1  -7   9  874.82  237.03
  -1  -7  -9  971.98  179.22
  -1   7 -10 2606.11  601.17
  -1  -7 -10 2391.65  175.81
   1   7  10 2427.45  555.06
  -1  -7 -10 2033.71  307.06
  -1   7 -11  235.42  226.16
  -1  -7 -11  118.20   78.74
   1   7  11  175.46   79.41
   1  -7  11  117.86   76.41
   1  -7  11  141.73   87.63
  -1  -7 -11  116.91  119.56
  -1   7 -12 2874.28  429.65
   1   7  12 2704.51  294.89
   1  -7  12 2242.19  451.62
  -1  -7 -12 3042.50  330.06
  -1   7 -13 1285.30  271.92
   1   7  13  825.58  270.46
   1  -7  13 1036.56  187.80
  -1  -7 -13 1336.26  272.99
  -1   7 -14   50.77   87.60
  -1  -7 -14    0.09  101.44
   1   8 -14  274.95  180.93
  -1  -8  14  391.64  112.81
   1  -8 -14  151.32  124.11
   1   8 -13  221.95  188.27
   1  -8 -13  166.48  103.83
  -1  -8  13  288.89   78.18
   1  -8 -13  -40.46  113.71
   1   8 -12   -3.46  141.51
   1  -8 -12  115.28   79.74
  -1   8  12   -3.28   68.25
  -1  -8  12  -31.41  106.02
   1  -8 -12  119.39   94.80
   1   8 -11   87.39  141.59
  -1   8  11   82.38   64.48
  -1  -8  11  191.38   86.97
   1  -8 -11  -28.56  110.09
   1   8 -10  -18.77  135.43
   1  -8 -10   46.21   65.55
  -1   8  10  100.15   76.31
  -1  -8  10   27.75   72.93
   1  -8 -10   22.01  115.35
   1   8  -9  713.68  235.76
   1  -8  -9  521.44  104.32
  -1   8   9  784.48  186.56
  -1  -8   9  581.82   92.34
  -1  -8   9  906.54  301.43
   1  -8  -9  816.91  188.30
   1   8  -880541.06 1366.14
   1  -8  -874623.15 2421.42
  -1   8   878950.44 1162.88
  -1  -8   872984.27 2310.92
  -1  -8   877660.92 1129.15
   1  -8  -876448.40 2640.49
   1   8  -727834.13  596.40
   1  -8  -728245.86  449.73
  -1   8   728279.96  535.80
  -1  -8   728006.89  420.10
  -1  -8   728113.92  587.41
   1  -8  -728537.89  565.08
   1   8  -610359.04  487.05
   1  -8  -610294.81  269.09
  -1   8   610110.25  330.62
  -1  -8   610378.38  336.61
  -1  -8   610569.85  925.40
   1  -8  -6 9805.08  295.98
   1   8  -5 4981.94  272.45
   1  -8  -5 5231.05  211.17
  -1  -8   5 4927.20  234.95
  -1  -8   5 4860.19  589.59
   1  -8  -5 5049.77  224.00
   1  -8  -4   71.55   62.83
   1  -8  -4  112.63  114.67
   1  -8  -4   36.25   61.05
  -1   8   3 2002.90  287.57
   1   8  -3 1798.02  166.30
  -1  -8   3 1767.49  144.61
   1  -8  -3 1931.29  195.63
  -1  -8   3 1763.75  266.68
   1  -8  -3 1982.28  127.68
  -1   8   2 7945.02  369.33
   1   8  -2 8126.16  335.57
   1  -8  -2 8358.65  406.20
  -1  -8   2 7920.92  369.69
  -1  -8   2 8325.67  530.42
   1  -8  -2 7893.08  242.81
  -1   8   1141442.3 1809.08
   1   8  -1146795.6 1651.38
   1  -8  -1146523.0 1814.78
  -1  -8   1149256.9 1753.18
  -1  -8   1148897.1 1938.16
   1  -8  -1143569.3 1481.46
  -1   8   017106.64  413.82
   1   8   014124.39  336.83
   1  -8   016388.70  425.00
  -1  -8   016393.01  604.75
  -1  -8   015855.81  364.12
   1  -8   014488.25  325.77
  -1   8  -1  502.34  101.93
   1   8   1  282.45   99.12
   1  -8   1  247.73  100.88
  -1  -8  -1  180.41  116.19
   1  -8   1  181.92   66.19
  -1  -8  -1  395.15  132.75
   1   8   2 9942.25  184.91
  -1   8  -2 9878.00  343.41
   1   8   210124.84  306.02
   1  -8   210035.36  294.95
   1  -8   210566.59  222.10
  -1  -8  -2 8978.87  253.50
   1   8   3 5725.16  139.07
  -1   8  -3 5388.32  266.25
   1   8   3 5940.31  253.08
   1  -8   3 5672.99  233.90
   1  -8   3 5904.75  212.75
  -1  -8  -3 5330.12  198.67
  -1   8  -4  943.36  242.97
   1   8   4  686.70  200.97
   1  -8   4  571.72  141.23
  -1  -8  -4  789.96  113.60
  -1   8  -5 2001.47  473.79
   1   8   5 1821.79  354.44
   1  -8   5 1636.13  321.93
   1  -8   5 1330.11  299.15
  -1  -8  -5 1666.62  160.94
  -1   8  -6 1384.03  258.61
  -1  -8  -6 1263.08   90.00
   1   8   6 1358.13  352.51
   1  -8   6 1431.78  191.13
   1  -8   6 1153.47  285.52
  -1  -8  -6 1236.28  140.78
  -1   8  -7  107.60  202.01
  -1  -8  -7   58.87   53.91
   1   8   7   79.75   73.14
   1  -8   7  213.45  149.99
   1  -8   7    2.18   30.46
  -1  -8  -7  -46.38   92.92
  -1   8  -8  250.64  277.42
   1   8   8  118.21   83.46
   1  -8   8  161.93  153.08
   1  -8   8  103.53   60.60
  -1  -8  -8   57.57   90.68
  -1   8  -910167.47  507.95
   1   8   9 9793.36  522.84
   1  -8   9 8966.08  433.33
   1  -8   9 7727.27 1098.27
  -1  -8  -910243.47  421.18
  -1   8 -1014508.72  736.13
   1   8  1014019.53  636.77
   1  -8  1014134.23  525.15
  -1  -8 -1015286.35  619.13
  -1   8 -11  -45.23  155.17
   1   8  11  -31.29  110.64
   1  -8  11   -8.63   68.52
   1  -8  11  183.52   88.88
  -1  -8 -11   22.98  125.00
  -1   8 -12  401.85  207.92
   1   8  12  125.69  110.44
   1  -8  12  263.88   74.95
  -1  -8 -12  104.32  134.68
  -1   8 -13  -56.63  137.74
   1   8  13   78.16   93.45
  -1  -8 -13  -84.92  129.70
  -1   8 -14  104.41  140.90
  -1  -8 -14  203.32  121.59
   1   9 -14   48.63  128.67
  -1  -9  14  230.01  130.07
   1  -9 -14    4.21  111.58
   1   9 -13   63.98   79.96
  -1  -9  13  192.92   99.61
   1  -9 -13   42.75  113.08
   1   9 -12   60.95  130.46
   1  -9 -12  100.57   50.76
  -1   9  12  200.76   66.30
  -1  -9  12   56.35   72.07
   1   9 -11   73.61  132.56
   1  -9 -11   -6.42   52.40
  -1   9  11  179.41   80.39
  -1  -9  11  108.73  106.75
   1  -9 -11  144.15  150.09
   1   9 -10  785.06  211.83
  -1   9  10  955.15  196.43
  -1  -9  10  664.85  179.76
   1  -9 -10  967.28  181.99
   1   9  -9 5186.96  738.53
   1  -9  -9 4762.52  260.41
  -1   9   9 4613.51  268.88
  -1  -9   9 4616.11  204.04
  -1  -9   9 4097.02  651.02
   1  -9  -9 4986.61  306.00
   1   9  -851370.99 1213.46
   1  -9  -855854.93 1278.04
  -1   9   855457.57 1162.43
  -1  -9   852562.21  950.58
  -1  -9   858056.52 1271.32
   1  -9  -854011.03 1304.21
   1   9  -7 2829.72  562.97
   1  -9  -7 3783.55  257.97
  -1   9   7 3454.03  659.61
  -1  -9   7 3202.58  294.41
  -1  -9   7 3521.73  574.18
   1  -9  -7 3328.05  310.19
   1   9  -6 2254.45  277.98
   1  -9  -6 1775.11  286.75
  -1   9   6 2080.27  545.06
  -1  -9   6 1996.34  309.89
  -1  -9   6 1652.49  280.41
   1  -9  -6 1971.13  182.94
   1   9  -5  436.06  159.43
   1  -9  -5  542.83  130.58
  -1  -9   5  415.88   76.91
   1  -9  -5  357.47  137.57
  -1  -9   5  394.90  241.40
   1  -9  -5  316.81   74.42
  -1   9   4  208.68   56.57
   1  -9  -4  102.86  119.99
  -1  -9   4  169.34  178.99
   1  -9  -4  243.86   70.29
  -1   9   321907.66  459.91
   1   9  -323083.93  543.06
  -1  -9   322363.41  591.74
   1  -9  -322341.74  841.81
  -1  -9   323046.77  561.78
   1  -9  -322187.99  434.30
  -1   9   240874.72  708.76
   1   9  -242230.32  743.27
   1  -9  -240763.01  768.63
  -1  -9   241760.49  743.99
  -1  -9   241757.33  765.27
   1  -9  -241114.43  666.44
  -1   9   1 4648.07  529.32
   1   9  -1 3613.79  185.92
   1  -9  -1 4357.81  295.45
  -1  -9   1 3514.46  212.45
  -1  -9   1 4095.67  371.40
   1  -9  -1 3397.84  156.68
  -1   9   064916.61  942.38
   1   9   065793.64  852.56
   1  -9   063488.46  896.73
  -1  -9   063979.36 1068.25
  -1  -9   064453.54 1144.68
   1  -9   064957.36  741.52
  -1   9  -1  197.00  118.84
   1   9   1   88.13  116.92
   1  -9   1  -14.27  118.66
  -1  -9  -1   70.48  121.56
   1  -9   1  184.16   65.34
  -1  -9  -1  101.66  102.35
  -1   9  -216640.00  504.63
   1   9   216234.33  316.19
   1   9   217125.62  459.41
   1  -9   216702.53  430.01
   1  -9   216360.35  387.25
  -1  -9  -216324.35  466.74
   1   9   3  731.81  189.46
  -1   9  -3  634.65  216.95
   1   9   3  884.14  202.17
   1  -9   3  657.66  145.59
   1  -9   3  637.73  167.61
  -1  -9  -3  698.03  124.15
   1   9   4  970.38  177.82
  -1   9  -4 1430.53  269.59
   1   9   4  987.71  262.91
   1  -9   4 1074.91  164.10
   1  -9   4  991.09  154.51
  -1  -9  -4 1169.63  145.82
  -1   9  -5    0.87  114.90
   1   9   5  -16.36  115.91
   1  -9   5   -7.06  111.25
   1  -9   5   75.27  113.97
  -1  -9  -5   44.39   83.51
  -1   9  -6  -22.28  235.66
   1   9   6   79.28  102.57
   1  -9   6   41.97   66.01
   1  -9   6  -29.26   83.45
  -1  -9  -6  -45.00  100.00
  -1   9  -7  211.85  203.75
   1   9   7  115.73   87.14
   1  -9   7   64.93  106.85
   1  -9   7   40.86   67.31
  -1  -9  -7  -32.58   93.44
  -1   9  -8   52.56  194.61
   1   9   8  168.44   94.90
   1  -9   8   71.29   98.86
   1  -9   8   40.47   43.98
  -1  -9  -8   43.98   93.74
  -1   9  -9  866.05  252.76
   1   9   9  890.37  229.15
   1  -9   9  877.51  183.95
   1  -9   9  764.17  174.72
  -1  -9  -9  736.81  144.87
  -1   9 -10  129.89  210.20
   1   9  10  143.93   87.16
   1  -9  10   96.55   92.78
   1  -9  10  331.21  106.37
  -1  -9 -10   82.73  134.54
  -1   9 -11  191.16  167.86
   1   9  11  237.35  172.52
   1  -9  11   92.25   69.95
  -1  -9 -11   79.54  122.68
  -1   9 -12   85.96  137.03
   1   9  12  -17.37   99.41
   1  -9  12  116.38   39.39
  -1   9 -13  695.12  214.16
   1   9  13  601.09  119.80
   1  -9  13  613.67  163.18
  -1  -9 -13  817.96  196.46
  -1   9 -14   86.56  135.58
  -1  -9 -14   38.57  103.54
   1  10 -14  186.17  195.54
  -1 -10  14  138.09   68.46
   1 -10 -14  114.92  115.15
   1  10 -13  865.48  299.20
  -1 -10  13  389.19  168.86
   1 -10 -13  733.67  209.69
   1  10 -12  124.22  113.49
  -1  10  12  198.54   78.66
  -1 -10  12   88.07   66.00
   1 -10 -12   74.14  111.09
   1  10 -11  452.08  170.58
   1 -10 -11  312.32   65.43
  -1  10  11  388.81   95.35
  -1 -10  11  353.96  143.07
   1 -10 -11  500.66  183.22
   1  10 -10  754.44  242.60
   1 -10 -10  391.21   93.18
  -1  10  10  894.11  189.93
  -1 -10  10  355.34  128.91
   1 -10 -10  544.24  175.92
   1  10  -9  316.71  115.59
  -1  10   9  332.31  101.02
  -1 -10   9  178.12   56.14
  -1 -10   9  106.12  124.97
   1 -10  -9  250.74  192.95
   1  10  -819611.53  746.31
   1 -10  -822514.15  683.16
  -1  10   822649.96  731.04
  -1 -10   820793.79 1251.03
  -1 -10   820158.76  997.04
   1 -10  -820801.18  746.63
   1  10  -724306.62  787.88
   1 -10  -722041.47  559.50
  -1  10   722314.88  655.90
  -1 -10   722302.59  519.01
  -1 -10   722734.82  711.71
   1 -10  -722301.01  823.27
   1  10  -6   96.56   96.70
   1 -10  -6  110.08   43.36
  -1  10   6  163.25   94.62
  -1 -10   6  264.67  108.47
  -1 -10   6  139.45  136.14
   1 -10  -6  278.87   84.10
  -1  10   5 1027.67  191.31
   1  10  -5  877.73  192.61
  -1 -10   5  947.20  158.09
   1 -10  -5  878.47  173.65
  -1 -10   5  697.61  249.73
   1 -10  -5 1024.96  132.27
  -1  10   4 1666.33  323.57
   1  10  -4 1631.67  244.47
  -1 -10   4 1583.66  191.15
   1 -10  -4 1950.62  209.40
  -1 -10   4 2036.20  333.28
   1 -10  -4 1694.25  134.00
  -1  10   3 4368.72  637.40
   1  10  -3 3710.22  231.46
  -1 -10   3 4139.71  327.38
   1 -10  -3 4403.07  292.14
  -1 -10   3 4579.02  575.58
   1 -10  -3 4100.03  179.76
  -1  10   211652.99  461.19
   1  10  -210344.60  326.29
   1 -10  -212273.62  614.42
  -1 -10   211671.17  495.55
  -1 -10   211597.40  662.50
   1 -10  -211542.38  288.64
  -1  10   110008.31  400.22
   1  10  -1 9464.03  283.26
   1 -10  -110492.85  368.71
  -1 -10   110377.68  540.57
  -1 -10   110300.60  486.03
   1 -10  -1 9468.31  244.27
  -1  10   0  185.98   97.68
   1  10   0   -0.53  807.32
   1 -10   0  332.13  113.86
  -1 -10   0  343.71  109.33
  -1 -10   0  196.83  102.01
   1 -10   0  283.48   97.64
  -1  10  -1  137.50   97.91
   1  10   1   28.63   76.24
   1 -10   1   -4.39  129.39
  -1 -10  -1   47.96  126.85
   1 -10   1    0.26   46.64
  -1 -10  -1   42.82   93.88
  -1  10  -211123.02  432.68
   1  10   211259.93  255.80
   1  10   211028.42  404.02
   1 -10   211245.63  372.55
   1 -10   211255.15  319.02
  -1 -10  -211260.43  459.71
   1  10   323442.98  312.50
  -1  10  -325521.76  657.33
   1  10   324681.79  526.10
   1 -10   324415.34  492.64
   1 -10   324957.93  367.23
  -1 -10  -324546.57  447.49
  -1  10  -4  237.74  258.15
   1  10   4  242.15  121.52
   1 -10   4  -16.54   69.38
   1 -10   4   46.59   95.67
  -1 -10  -4   46.34   94.03
  -1  10  -5  251.43  272.43
   1  10   5  122.83   86.88
   1 -10   5   56.97   68.16
   1 -10   5  -37.58  104.76
  -1 -10  -5  213.06   98.19
  -1  10  -6 4392.21  392.10
   1  10   6 4584.22  867.23
   1 -10   6 3984.48  295.87
   1 -10   6 3475.04  520.02
  -1 -10  -6 4187.01  272.29
  -1  10  -7 -119.43  189.03
   1  10   7  129.17  119.86
   1 -10   7  -26.86  102.81
   1 -10   7  142.84  132.10
  -1 -10  -7  177.03  128.23
  -1  10  -8  317.91  265.12
   1  10   8   91.89   72.82
   1 -10   8  129.21  145.36
   1 -10   8  102.06   97.97
  -1 -10  -8  152.87  116.63
  -1  10  -9  774.90  240.89
   1  10   9  575.45  170.54
   1 -10   9  529.10  116.76
   1 -10   9  446.18  172.71
  -1 -10  -9  567.69  197.14
  -1  10 -10 1468.38  280.70
   1  10  10 1134.34  294.40
   1 -10  10  770.99  123.85
  -1 -10 -10  909.17  178.83
  -1  10 -11  243.46  134.62
   1  10  11  123.39   66.70
   1 -10  11  125.98   71.19
   1 -10  11  171.89   87.26
  -1 -10 -11  145.37  118.84
  -1  10 -12  -35.20  151.99
   1  10  12   70.28   93.68
   1 -10  12  -12.24   72.27
  -1 -10 -12  -12.39  106.22
  -1  10 -13   48.76   46.06
   1  10  13   30.30   48.29
  -1 -10 -13   28.39  105.87
   1  11 -13   29.67  137.35
  -1 -11  13   97.58  107.71
   1 -11 -13   67.88  151.94
  -1  11  12  -16.47   74.08
  -1 -11  12   32.79  116.28
   1 -11 -12  197.23  116.70
   1  11 -11   78.27  149.57
  -1  11  11  -56.48   90.28
  -1 -11  11   65.69   85.70
   1 -11 -11   -6.41  100.96
   1  11 -10   -7.86  159.22
   1 -11 -10   64.43   33.96
  -1  11  10  237.69  102.00
  -1 -11  10   87.96  127.57
   1 -11 -10  124.17  108.76
   1  11  -9  580.00  135.18
   1 -11  -9  244.47   64.18
  -1  11   9  284.63  102.75
  -1 -11   9  288.53   85.08
  -1 -11   9  176.82  167.73
   1 -11  -9  321.59  158.22
   1  11  -8  642.54  181.27
  -1  11   8  646.19  174.98
  -1 -11   8  559.42  135.19
  -1 -11   8  674.60  274.94
   1 -11  -8  542.76  178.62
   1  11  -7 4116.01  717.63
   1 -11  -7 3668.59  315.46
  -1  11   7 3970.06  755.99
  -1 -11   7 3711.09  386.80
  -1 -11   7 3169.30  796.82
   1 -11  -7 3814.15  267.59
  -1  11   6 1063.10  247.67
   1  11  -6 1455.38  278.99
  -1  11   6 1338.38  282.09
  -1 -11   6 1104.93  183.18
  -1 -11   6 1096.63  330.05
   1 -11  -6 1540.03  253.84
  -1  11   5  213.79   50.99
   1  11  -5   43.97  159.25
  -1 -11   5  138.81   97.56
   1 -11  -5  418.84  201.50
  -1 -11   5  307.85  208.08
   1 -11  -5  138.78   88.33
  -1  11   4 1556.27  305.44
   1  11  -4 1651.54  240.75
  -1 -11   4 1964.67  298.72
   1 -11  -4 2021.58  421.06
  -1 -11   4 1270.98  250.52
   1 -11  -4 1456.24  127.49
  -1  11   3 2101.52  476.16
   1  11  -3 1726.08  174.02
  -1 -11   3 2246.59  466.00
   1 -11  -3 2012.31  260.88
  -1 -11   3 1730.38  385.72
   1 -11  -3 1637.62  114.33
  -1  11   2 1333.86  244.28
   1  11  -2 1158.56  225.85
   1 -11  -2 1429.49  305.83
  -1 -11   2 1437.05  202.18
  -1 -11   2 1266.19  246.36
   1 -11  -2  991.73   88.06
  -1  11   1 2848.49  568.51
   1  11  -1 2486.16  175.21
   1 -11  -1 2468.37  217.87
  -1 -11   1 3270.61  471.70
  -1 -11   1 2893.02  240.81
   1 -11  -1 2504.18  167.05
  -1  11   0  897.20  168.41
   1  11   0  659.57  248.98
   1 -11   0  975.50  207.64
  -1 -11   0  560.14  196.35
  -1 -11   0  854.68  157.45
   1 -11   0  614.03  170.81
  -1  11  -1 1199.53  342.49
   1  11   1 1290.75  136.63
   1 -11   1 1326.24  216.25
  -1 -11  -1 1185.32  189.60
   1 -11   1 1167.24  115.75
  -1 -11  -1 1270.47  161.65
  -1  11  -2 -131.84  256.50
   1  11   2   17.44   61.28
   1  11   2   -8.99  127.72
   1 -11   2  236.17  175.36
   1 -11   2   19.73   24.29
  -1 -11  -2   -7.25  176.71
   1  11   3  403.63  144.28
  -1  11  -3  834.50  206.45
   1  11   3  815.04  195.09
   1 -11   3  454.99  107.00
   1 -11   3  493.76  101.12
  -1 -11  -3  483.07  111.81
  -1  11  -4  245.28  129.89
   1  11   4  373.09  103.16
   1 -11   4   34.43  106.50
   1 -11   4  103.78   67.92
  -1 -11  -4  240.96  100.70
  -1  11  -5  365.89  309.40
   1  11   5 -116.09  116.35
   1 -11   5  -57.74  107.39
   1 -11   5  320.14  153.12
  -1 -11  -5   79.82   94.19
  -1  11  -6  368.09  316.82
   1  11   6  175.76   80.11
   1 -11   6  145.18   79.68
   1 -11   6  288.33  180.24
  -1 -11  -6  164.99  106.39
  -1  11  -7  276.45  201.08
   1  11   7   88.39  123.40
   1 -11   7  231.74  123.20
   1 -11   7  167.72   64.35
  -1 -11  -7  220.06  135.61
  -1  11  -8  -86.90  174.60
   1  11   8  239.54   93.07
   1 -11   8 -104.35  102.32
  -1 -11  -8  150.73  134.52
  -1  11  -9   97.91  169.44
   1  11   9  200.04   91.75
   1 -11   9  236.24  102.56
  -1 -11  -9  214.88  109.86
  -1  11 -10  190.58  157.75
   1  11  10   89.12   72.32
   1 -11  10   98.32   57.27
   1 -11  10  279.24   80.64
  -1 -11 -10  104.10  149.00
  -1  11 -11   38.50   81.02
   1  11  11   30.58  123.41
   1 -11  11   55.47   61.41
  -1 -11 -11   92.25  116.51
  -1  11 -12  277.05  163.68
   1  11  12  194.43   90.87
  -1 -11 -12  216.10  128.31
  -1  11 -13  170.78   84.42
  -1 -11 -13   67.62  113.29
   1  12 -13   51.40  125.50
  -1 -12  13 -120.44  111.13
   1 -12 -13   50.31  104.10
   1  12 -12   -6.35  137.50
  -1  12  12  152.76   62.80
   1 -12 -12  253.98  145.94
   1  12 -11  480.42  195.67
  -1  12  11  655.33  121.96
  -1 -12  11  515.64  201.19
   1 -12 -11  772.99  197.61
   1  12 -10   76.82   62.53
  -1  12  10   -2.28   96.24
  -1 -12  10   -4.30  134.12
   1 -12 -10   14.07  100.70
   1  12  -9  -19.88  164.47
   1 -12  -9   -9.20   50.52
  -1  12   9   69.67   66.05
  -1 -12   9  -21.53   55.66
  -1 -12   9  137.53  158.39
   1 -12  -9  134.93   98.72
   1  12  -8 2879.55  298.09
  -1  12   8 2951.25  773.44
  -1 -12   8 2882.33  226.01
  -1 -12   8 2588.91  309.12
   1 -12  -8 2680.86  282.38
  -1  12   7  367.66   71.16
   1  12  -7  466.65  146.88
  -1  12   7  331.22   89.42
  -1 -12   7  362.07   91.63
  -1 -12   7  190.04  204.16
   1 -12  -7  336.60  113.08
  -1  12   6  317.65   80.03
   1  12  -6  144.07  191.68
  -1  12   6  428.23  100.47
  -1 -12   6  171.41   73.72
  -1 -12   6  601.70  338.13
   1 -12  -6  228.53   77.11
  -1  12   5  282.43  100.03
   1  12  -5  226.43  178.77
  -1 -12   5  304.22  138.70
   1 -12  -5  337.19  136.22
  -1 -12   5  538.28  333.09
   1 -12  -5   30.64   83.67
  -1  12   4 5011.22  845.28
   1  12  -4 5208.64  361.05
  -1 -12   4 5910.91  816.19
   1 -12  -4 5699.16  505.50
  -1 -12   4 5632.04 1135.37
   1 -12  -4 5350.75  272.45
  -1  12   3  472.88  138.40
   1  12  -3  527.53  197.74
  -1 -12   3  299.29  135.61
   1 -12  -3  381.72  110.71
  -1 -12   3  211.67  114.97
   1 -12  -3  367.17   82.32
  -1  12   2  -11.06   99.97
   1  12  -2   23.14  123.81
   1 -12  -2  -74.92  135.04
  -1 -12   2   -3.32  112.45
  -1 -12   2   18.05  134.40
   1 -12  -2   41.91   60.56
  -1  12   1  662.25  119.95
   1  12  -1  146.56  118.67
   1 -12  -1  228.62  152.81
  -1 -12   1  162.57  104.54
  -1 -12   1  138.26  117.25
   1 -12  -1  167.34   69.73
  -1  12   0 3875.59  705.34
   1  12   0 3679.60  339.12
   1 -12   0 4263.96  312.12
  -1 -12   0 4362.45  341.79
  -1 -12   0 4407.21  250.14
   1 -12   0 4199.09  185.60
  -1  12  -1  155.72  173.19
   1  12   1  323.30   91.47
   1 -12   1  240.90  139.98
  -1 -12  -1  367.81  192.43
  -1 -12  -1  235.32  100.72
   1 -12   1  241.21   70.18
  -1  12  -2 1749.43  222.54
   1  12   2 1741.75  154.72
   1 -12   2 1678.47  217.79
   1 -12   2 1655.76  162.10
  -1 -12  -2 2385.88  443.03
   1  12   3   76.43   55.40
  -1  12  -3   50.24  256.93
   1  12   3   62.22   81.44
   1 -12   3   57.01  116.97
   1 -12   3  146.07   67.79
  -1 -12  -3  129.93   91.38
  -1  12  -4 1050.33  321.46
   1  12   4 1020.21  212.51
   1 -12   4  754.12  157.61
   1 -12   4  963.42  157.27
  -1 -12  -4  868.24  146.61
  -1  12  -5  118.91  219.99
   1  12   5  188.76  139.21
   1 -12   5   48.77  107.26
   1 -12   5  173.64  144.27
  -1 -12  -5  173.40  133.38
  -1  12  -6  175.60  226.53
   1  12   6  233.83  115.47
   1 -12   6   62.23  116.03
  -1 -12  -6   49.72   88.14
  -1  12  -7  367.96  197.41
   1  12   7  241.51  126.92
   1 -12   7  209.20  105.11
   1 -12   7  288.17  148.18
  -1 -12  -7  261.39   88.77
  -1  12  -8   15.23  186.98
   1  12   8  106.63   98.34
   1 -12   8   39.75   89.40
   1 -12   8  -12.05   90.61
  -1 -12  -8  -68.58   96.97
  -1  12  -9  692.33  234.25
   1  12   9  737.62  165.56
   1 -12   9  758.11  177.01
   1 -12   9  556.98  149.80
  -1 -12  -9  653.00  157.02
  -1  12 -10  128.96  170.34
   1  12  10  117.64   76.37
   1 -12  10    4.18   54.22
  -1 -12 -10  148.20  106.45
  -1  12 -11  -36.58  152.45
   1  12  11  142.69   77.74
  -1 -12 -11   78.26  141.20
  -1  12 -12  -19.34  149.08
   1  12  12  153.75  101.56
  -1 -12 -12   34.53  111.31
   1  13 -12  188.03  192.74
  -1 -13  12  147.27   64.56
   1 -13 -12   79.96  154.16
   1  13 -11  227.59  156.09
  -1  13  11   86.54   67.58
   1 -13 -11  -46.09  100.13
   1  13 -10   78.21  148.12
  -1 -13  10  -29.41  158.99
   1 -13 -10  120.15  100.40
   1  13  -9 1054.81  262.04
  -1  13   9  992.47  300.65
  -1 -13   9 1164.66  144.69
  -1 -13   9  830.24  250.21
   1 -13  -9 1246.76  209.72
   1  13  -812534.46  553.76
  -1  13   811567.21  741.31
  -1 -13   812517.84  362.61
  -1 -13   812232.00  548.32
   1 -13  -812216.75  402.07
  -1  13   7  576.13  150.29
   1  13  -7 1259.85  241.78
  -1  13   7  906.12  297.54
  -1 -13   7  839.69  217.02
  -1 -13   7  750.09  217.75
   1 -13  -7  706.67  148.17
  -1  13   6 1651.82  338.23
   1  13  -6 1805.52  235.34
  -1  13   6 1972.87  362.90
  -1 -13   6 1777.70  257.86
  -1 -13   6 1818.63  322.16
   1 -13  -6 1790.87  208.05
  -1  13   510206.04  418.23
   1  13  -5 9523.30  436.34
  -1 -13   510579.11  585.63
   1 -13  -510967.29  599.15
  -1 -13   5 9850.67  733.67
   1 -13  -5 9767.46  393.19
  -1  13   4  824.63  206.26
   1  13  -4  841.96  173.14
  -1 -13   4 1046.07  244.88
   1 -13  -4  814.08  246.02
  -1 -13   4  721.10  186.44
   1 -13  -4  662.46  111.99
  -1  13   3 3123.56  416.09
   1  13  -3 3921.14  318.45
  -1 -13   3 3589.37  508.36
   1 -13  -3 3563.01  542.02
  -1 -13   3 3037.18  606.01
   1 -13  -3 3170.67  177.00
  -1  13   2 3988.21  621.60
   1  13  -2 3817.11  292.24
   1 -13  -2 4120.50  618.46
  -1 -13   2 3975.89  650.11
  -1 -13   2 3380.07  390.32
   1 -13  -2 3450.77  196.35
  -1  13   1 2214.29  412.75
   1  13  -1 2367.05  217.36
   1 -13  -1 2803.11  306.87
  -1 -13   1 2627.20  334.34
  -1 -13   1 2352.65  273.00
   1 -13  -1 2430.63  453.02
  -1  13   0  391.81  210.63
   1  13   0  387.20  136.09
   1 -13   0  539.97  184.66
  -1 -13   0  336.40  155.94
  -1 -13   0  449.08  137.72
   1 -13   0  481.35  107.63
  -1  13  -1  142.41  207.07
   1  13   1  217.74  152.43
   1 -13   1   85.11  135.46
  -1 -13  -1  103.52  147.92
  -1 -13  -1  144.49  127.79
   1 -13   1   88.35   49.60
  -1  13  -2  487.53  346.29
   1  13   2  404.33   97.92
   1  13   2  548.46  131.27
   1 -13   2  446.25  141.26
   1 -13   2  445.26   86.70
  -1 -13  -2  478.03  105.14
  -1  13  -3  711.51  280.17
   1  13   3  740.10  275.89
   1 -13   3  438.89  184.47
   1 -13   3  310.60  100.09
  -1 -13  -3  388.28  111.00
  -1  13  -4   79.69  242.92
   1  13   4   80.21   81.60
   1 -13   4  -52.65  117.29
  -1 -13  -4   82.01  129.48
  -1  13  -5  193.60  207.97
   1  13   5  298.31  111.64
   1 -13   5  470.18  147.24
   1 -13   5  275.91  116.95
  -1 -13  -5  316.19  131.71
  -1  13  -6   40.68  196.48
   1  13   6   82.52  110.51
   1 -13   6   32.04  105.26
   1 -13   6   22.04   84.20
  -1 -13  -6   -6.99   88.62
  -1  13  -7  361.18  241.23
   1  13   7  620.93  164.09
   1 -13   7  361.51  128.44
   1 -13   7  510.87  169.87
  -1 -13  -7  296.06  106.10
  -1  13  -8  580.68  237.13
   1  13   8  287.78  149.85
   1 -13   8  317.63  111.99
  -1 -13  -8  278.99  130.61
  -1  13  -9  132.81  191.21
   1  13   9  197.98  118.76
  -1 -13  -9  139.92  143.45
  -1  13 -10  -79.93  177.65
   1  13  10   54.23   59.85
   1 -13  10  120.98   49.02
  -1 -13 -10  -52.45  109.15
  -1  13 -11  175.37  130.36
   1  13  11  -19.29  124.92
  -1 -13 -11  121.24  154.85
  -1  13 -12   18.33  149.92
   1  13  12  -56.14   95.77
  -1 -13 -12   46.37  103.99
   1  14 -12  -91.24  125.83
   1 -14 -12  103.36  104.83
   1  14 -11   61.39  138.99
  -1  14  11  120.02   76.39
  -1 -14  11  164.15  152.49
   1 -14 -11   87.86  103.06
   1  14 -10   55.51   48.28
  -1  14  10  117.62   60.55
  -1 -14  10  -79.09  144.46
   1 -14 -10  105.13  141.87
   1  14  -9  440.60  189.93
  -1  14   9  117.52  100.35
  -1 -14   9  138.85   90.13
   1 -14  -9  155.43  129.35
   1  14  -8 1057.12  226.29
  -1  14   8  888.99  233.45
  -1 -14   8  905.13  177.52
  -1 -14   8 1043.77  274.45
   1 -14  -8  920.10  150.66
   1  14  -7 1261.65  214.92
  -1  14   7  950.40  314.37
  -1 -14   7  854.32  134.89
  -1 -14   7 1056.66  247.11
   1 -14  -7  817.89  160.23
  -1  14   6  -11.10   71.65
   1  14  -6  -55.29  137.01
  -1  14   6   76.87   74.64
  -1 -14   6   34.89   88.42
  -1 -14   6  -20.77  163.03
   1 -14  -6   60.90   93.47
  -1  14   521517.28  694.38
   1  14  -521233.88  722.58
  -1 -14   523047.96  742.80
  -1 -14   522686.11  740.41
   1 -14  -521308.71  659.72
  -1  14   4 6394.26  309.58
   1  14  -4 6452.85  380.41
  -1 -14   4 6701.80  909.50
   1 -14  -4 6808.01  537.52
  -1 -14   4 6325.83  590.35
   1 -14  -4 6386.20  266.81
  -1  14   3  128.81   87.37
   1  14  -3   49.02  137.69
  -1 -14   3   14.55  117.65
   1 -14  -3   57.76  191.58
  -1 -14   3  -21.56  135.49
   1 -14  -3  134.89   66.59
  -1  14   2  128.04  127.07
   1  14  -2  -70.83  118.25
   1 -14  -2   67.95   71.84
  -1 -14   2   54.52   81.29
  -1 -14   2  -24.64  126.35
   1 -14  -2    4.52   53.71
  -1  14   1 1441.10  362.51
   1  14  -1 1687.18  207.36
   1 -14  -1 1206.88  186.77
  -1 -14   1 1346.74  281.74
  -1 -14   1 1464.26  355.63
   1 -14  -1 1276.70  206.98
  -1  14   0  387.08  182.25
   1  14   0  140.17  131.33
   1 -14   0  483.97  145.50
  -1 -14   0  550.29  212.48
  -1 -14   0  303.85  117.93
   1 -14   0  280.66   55.58
  -1  14  -1   30.54  192.45
   1  14   1   61.36  106.85
   1 -14   1  -39.32  121.81
  -1 -14  -1  -13.67  104.57
   1 -14   1  -18.27   48.28
  -1  14  -2  323.02  236.11
   1  14   2  216.90   76.77
   1  14   2  572.66  186.01
   1 -14   2  331.18   82.79
   1 -14   2  230.09   77.30
  -1 -14  -2  354.35  123.24
  -1  14  -3 5248.97  371.68
   1  14   3 4665.83  339.94
   1 -14   3 5574.95  398.42
  -1 -14  -3 5426.37  367.55
  -1  14  -4  783.31  188.55
   1  14   4  612.71  153.19
   1 -14   4  751.57  146.81
   1 -14   4  499.62  101.51
  -1 -14  -4  990.62  169.95
  -1  14  -5  481.66  229.38
   1  14   5  763.32  176.03
   1 -14   5  750.16  182.68
   1 -14   5  523.08  110.95
  -1 -14  -5  551.03  128.18
  -1  14  -6  274.61  200.62
   1  14   6  365.08  138.56
   1 -14   6  179.79  122.43
  -1 -14  -6  218.99   90.00
  -1  14  -7 2408.63  323.12
   1  14   7 2337.92  422.50
   1 -14   7 2276.71  271.03
  -1 -14  -7 2271.80  215.39
  -1  14  -8    9.81  201.39
   1  14   8   16.68   89.77
   1 -14   8   83.51  105.27
  -1 -14  -8  -38.27  102.66
  -1  14  -9   43.02  196.45
   1  14   9  -12.65  122.61
   1 -14   9   40.88   53.76
  -1 -14  -9  -12.43  151.13
  -1  14 -10  250.87  169.32
   1  14  10  -11.23  151.41
   1 -14  10  129.76   93.21
  -1 -14 -10   12.81  106.49
  -1  14 -11  -12.53  150.12
   1  14  11  135.15  109.64
  -1 -14 -11  235.03  157.96
   1  15 -11  360.38  144.72
  -1  15  11  330.76   97.20
   1 -15 -11  289.27  114.39
   1  15 -10  804.44  200.96
  -1  15  10  481.13  214.05
   1 -15 -10  577.19  155.79
   1  15  -9  -26.81  117.66
  -1  15   9  -10.38  113.96
  -1 -15   9  -68.48  135.84
   1 -15  -9   58.95   92.20
   1  15  -8   78.51  160.10
  -1  15   8  255.91  142.47
  -1 -15   8  174.67   99.02
   1 -15  -8  109.77   88.84
   1  15  -7 7468.65 1439.62
  -1  15   7 7631.08  477.25
  -1 -15   7 7326.42  807.63
   1 -15  -7 7995.19  370.13
   1  15  -6 4001.46 1008.87
  -1  15   6 3726.16  671.74
  -1 -15   6 3273.42  229.19
  -1 -15   6 3655.94  350.89
   1 -15  -6 4140.93  283.67
  -1  15   5 7984.67  364.33
   1  15  -5 8566.62  399.22
  -1 -15   5 8231.11  930.35
  -1 -15   5 8659.80  373.61
   1 -15  -5 7664.34  293.64
  -1  15   4  261.09   64.71
   1  15  -4  405.67  155.55
  -1 -15   4  251.64  103.38
   1 -15  -4  460.14  167.57
  -1 -15   4  393.89  174.45
   1 -15  -4  240.44   65.04
  -1  15   3  575.31  115.35
   1  15  -3  643.36  145.65
  -1 -15   3 1070.96  240.75
   1 -15  -3  730.74  179.50
  -1 -15   3  774.32  180.03
   1 -15  -3  680.56  112.82
  -1  15   2   32.98   58.29
   1  15  -2  231.01  148.08
   1 -15  -2  192.71   75.85
  -1 -15   2  104.51  124.85
  -1 -15   2   95.25   68.82
   1 -15  -2  148.77   62.89
  -1  15   1  712.93  262.41
   1  15  -1 1022.37  129.21
   1 -15  -1 1142.44  243.33
  -1 -15   1  806.82  171.47
  -1 -15   1 1002.19  155.44
   1 -15  -1 1092.29  118.37
  -1  15   0 1329.00  162.88
   1  15   0 1369.35  147.88
   1 -15   0 1492.90  237.95
  -1 -15   0 1913.95  434.93
  -1 -15   0 1496.56  147.84
   1 -15   0 1267.94  260.96
  -1  15  -1   53.73  177.74
   1  15   1   28.68   75.16
   1 -15   1  103.81  131.01
  -1 -15  -1   66.40   90.31
  -1  15  -2 2706.19  285.89
   1  15   2 2833.64  644.73
   1 -15   2 3298.71  304.35
  -1 -15  -2 2722.39  226.93
  -1  15  -3 2773.58  545.83
   1  15   3 2778.83  741.51
   1 -15   3 2785.14  398.31
   1 -15   3 2591.17  198.72
  -1 -15  -3 2543.91  236.74
  -1  15  -4  -10.20  170.97
   1  15   4  115.23   92.48
   1 -15   4  -78.46  113.11
  -1 -15  -4   46.83  126.78
  -1  15  -5  320.52  216.44
   1  15   5  181.69  105.88
   1 -15   5  267.51  176.45
  -1 -15  -5   53.99   86.29
  -1  15  -6 1818.80  286.54
   1  15   6 1866.99  415.07
   1 -15   6 1720.66  235.81
  -1 -15  -6 2023.92  232.82
  -1  15  -7 2879.68  320.96
   1  15   7 2661.90  560.24
   1 -15   7 2816.82  281.85
  -1 -15  -7 2215.18  213.51
  -1  15  -8   39.48  195.97
   1  15   8  286.93  168.21
   1 -15   8  159.93   62.98
  -1 -15  -8  185.49  113.08
  -1  15  -9 1707.43  351.96
   1  15   9 1373.92  282.28
   1 -15   9 1273.70  330.13
  -1 -15  -9 1200.84  245.79
  -1  15 -10   56.27  129.10
   1  15  10   65.44  108.66
  -1 -15 -10  123.32  157.01
   1  16 -10  845.24  234.12
  -1  16  10  929.69  190.82
   1 -16 -10  446.04  142.20
   1  16  -9   84.78   75.13
  -1  16   9   63.66   77.31
   1 -16  -9  167.74   95.62
   1  16  -8 3377.73  412.08
  -1  16   8 2884.59  563.68
  -1 -16   8 2630.08  653.53
  -1 -16   8 2235.71  372.50
   1 -16  -8 3471.66  332.18
   1  16  -7 1176.75  261.69
  -1  16   7 1033.94  267.24
  -1 -16   7  795.10  173.38
  -1 -16   7  867.67  197.41
   1 -16  -7  728.99  143.81
   1  16  -6 1010.69  257.13
  -1  16   6 1380.95  286.86
  -1 -16   6 1119.25  198.27
   1 -16  -6 1108.71  166.12
   1  16  -5  210.14  181.94
  -1 -16   5   88.46  150.93
  -1 -16   5   -0.95  110.83
   1 -16  -5  132.85  132.48
  -1  16   4  807.56  137.51
   1  16  -4  906.79  163.66
  -1 -16   4 1048.22  257.29
   1 -16  -4  875.48  206.34
  -1 -16   4  849.12  166.34
   1 -16  -4  739.66  129.27
  -1  16   3  183.56   98.13
   1  16  -3  388.07  160.48
  -1 -16   3  299.70  132.52
   1 -16  -3  129.59   69.64
  -1 -16   3  294.72  101.46
   1 -16  -3  304.97   70.56
  -1  16   2  374.56  120.48
   1  16  -2  387.09  102.74
   1 -16  -2  716.83  222.37
  -1 -16   2  515.97  168.86
  -1 -16   2  383.67  125.59
   1 -16  -2  454.59   85.27
  -1  16   1  898.81  224.92
   1  16  -1 1035.29  148.00
   1 -16  -1 1138.32  271.04
  -1 -16   1  800.93  210.09
  -1 -16   1 1079.07  171.01
  -1  16   0 1207.52  340.84
   1  16   0 1631.93  188.79
   1 -16   0 1561.04  255.60
  -1 -16   0 1530.15  242.07
  -1 -16   0 1662.24  205.28
  -1  16  -1  113.76  165.61
   1 -16   1  107.27  133.22
  -1 -16  -1  153.34  110.24
   1 -16   1    8.60   37.16
  -1  16  -2 1725.31  217.58
   1  16   2 2121.77  434.61
   1 -16   2 1629.34  208.74
   1 -16   2 2042.30  231.04
  -1 -16  -2 1972.56  214.71
  -1  16  -3  316.86  186.50
   1  16   3  275.99   81.50
   1 -16   3  225.00  131.79
  -1 -16  -3  266.67  102.31
  -1  16  -4    1.71  175.39
   1  16   4   33.41   80.29
   1 -16   4   15.96  111.18
  -1 -16  -4  104.63   85.65
  -1  16  -5   53.97  182.77
   1  16   5   -0.76   60.23
   1 -16   5   -1.69  108.57
  -1 -16  -5   64.74   80.58
  -1  16  -6   63.68  183.31
   1  16   6  282.08  110.65
   1 -16   6   94.25  114.98
  -1 -16  -6   94.84   95.34
  -1  16  -7 1069.87  266.15
   1  16   7  990.38  349.35
   1 -16   7  764.00  167.49
  -1 -16  -7  872.02  175.37
  -1  16  -8  224.20  201.69
   1  16   8  167.61  109.45
   1 -16   8  134.90   56.04
  -1 -16  -8   58.00  107.97
  -1  16  -9 1147.48  269.19
   1  16   9 1031.57  236.33
   1 -16   9  889.98  202.17
  -1 -16  -9 1291.62  231.36
  -1  16 -10 1181.39  273.95
   1  16  10 1087.51  239.30
  -1 -16 -10 1125.80  234.85
   1  17  -9   92.50   72.84
  -1  17   9  112.24  121.32
   1 -17  -9  -24.24   80.70
   1  17  -8  126.49  137.70
  -1  17   8  127.35   92.24
  -1 -17   8  -33.34   75.57
   1 -17  -8   -8.88   79.95
   1  17  -7  378.92  104.14
  -1  17   7  319.88  140.86
  -1 -17   7  375.60   98.68
  -1 -17   7  614.79  189.32
   1 -17  -7  410.23  112.62
   1  17  -6   65.25   88.92
  -1  17   6   -4.84  122.94
  -1 -17   6   -2.24   42.67
  -1 -17   6   24.48   76.52
   1 -17  -6  -10.96   71.40
   1  17  -5  199.28  139.18
  -1 -17   5  258.13  139.92
  -1 -17   5  281.80  123.81
   1 -17  -5  306.40  104.46
   1  17  -4  411.76  145.56
  -1 -17   4  183.21  119.37
   1 -17  -4  420.76  198.59
   1 -17  -4  259.90   80.69
  -1  17   3  123.43  100.32
   1  17  -3  121.42   96.10
  -1 -17   3  -29.71  114.37
   1 -17  -3   82.43   99.70
  -1 -17   3   57.56   83.95
  -1  17   2   52.87   64.27
   1  17  -2  -13.50   97.86
   1 -17  -2   76.08   97.46
  -1 -17   2  180.44  165.96
  -1 -17   2  134.31   81.14
   1 -17  -2   -9.09   40.76
  -1  17   1   60.07  128.91
   1  17  -1   97.85   84.98
   1 -17  -1   -4.91  142.01
  -1 -17   1  177.35  182.31
  -1 -17   1  147.08  111.46
   1 -17  -1  151.76   60.18
  -1  17   0 4398.27  302.94
   1 -17   0 4656.51  357.00
  -1 -17   0 4038.61  294.04
  -1 -17   0 4226.14  877.31
   1 -17   0 4018.96  177.41
  -1  17  -1   52.65  142.54
   1 -17   1   90.45   81.22
  -1 -17  -1   16.48   99.63
  -1  17  -2  367.42  166.56
   1  17   2  943.71  201.16
   1 -17   2  770.80  177.55
  -1 -17  -2  677.26  162.57
  -1  17  -3 1214.65  249.25
   1  17   3 1013.61  253.62
   1 -17   3 1062.47  234.03
  -1 -17  -3  985.24  145.55
  -1  17  -4  701.96  222.05
   1  17   4  788.91  166.72
   1 -17   4  715.98  210.71
  -1 -17  -4  584.13  126.72
  -1  17  -5  508.46  223.82
   1  17   5  627.61  188.44
   1 -17   5  465.88  185.84
  -1 -17  -5  300.74  114.93
  -1  17  -6  150.08  156.54
   1  17   6  115.62  125.55
   1 -17   6  -37.25  107.13
  -1 -17  -6   27.16   91.55
  -1  17  -7  326.81  144.84
   1  17   7  148.26   85.80
   1 -17   7  304.91  126.79
  -1 -17  -7  189.92   99.70
  -1  17  -8 3606.36  356.36
   1  17   8 3175.60  623.44
   1 -17   8 2237.44  656.12
  -1 -17  -8 2956.49  288.71
  -1  17  -9 1068.36  210.11
   1  17   9 1355.64  365.50
  -1 -17  -9 1000.67  258.57
   1  18  -8  467.62  164.32
  -1  18   8  215.04  105.20
   1 -18  -8  351.73  111.87
   1  18  -7  847.87  210.30
  -1  18   7  899.13  226.07
  -1 -18   7  470.01  153.57
   1 -18  -7  662.91  136.59
   1  18  -6  215.63  110.09
  -1  18   6  173.70  130.89
  -1 -18   6    6.25   58.48
   1 -18  -6   74.99  108.75
   1  18  -5  684.30  226.21
  -1  18   5  539.47  151.83
  -1 -18   5  896.42  202.39
  -1 -18   5  339.35  113.06
   1  18  -4   -6.98   89.72
  -1 -18   4 -129.69  118.20
   1 -18  -4  -12.87  146.57
  -1 -18   4  106.66   52.05
   1 -18  -4   18.60   48.21
  -1 -18   3 -101.14  117.81
   1 -18  -3   65.14  149.30
  -1 -18   3  -35.22   77.30
   1 -18  -3  -29.29   47.00
  -1  18   2  157.58  111.98
   1  18  -2  436.42  136.56
   1 -18  -2  308.12  131.90
  -1 -18   2  839.96  263.28
   1 -18  -2  305.87   80.36
  -1  18   1  101.03  118.00
   1 -18  -1  130.16  127.60
  -1 -18   1  134.04  131.07
  -1 -18   1   95.31  102.00
   1 -18  -1   86.53   58.85
  -1  18   0  569.62  138.41
   1 -18   0  751.72  213.55
  -1 -18   0  541.05  216.98
  -1  18  -1  154.21  138.62
   1 -18   1  -65.05  124.12
  -1 -18  -1  -15.76   76.18
  -1  18  -2  215.98  190.64
   1  18   2  452.89  183.82
   1 -18   2  143.11   74.02
  -1 -18  -2  332.53  109.84
  -1  18  -3  579.59  144.94
   1  18   3  881.67  219.30
   1 -18   3  602.57  136.81
  -1 -18  -3  743.64  133.45
  -1  18  -4  197.66  147.15
   1  18   4  298.08  138.49
   1 -18   4   96.04  120.28
  -1 -18  -4  269.57  109.39
  -1  18  -5  309.34  178.67
   1  18   5  255.14   96.68
   1 -18   5  292.51  179.39
  -1 -18  -5  328.65  114.78
   1  18   6  245.22  112.64
   1 -18   6 -109.86  106.90
  -1 -18  -6   15.70   79.04
  -1  18  -7   31.60  150.59
   1  18   7  -87.76  141.92
   1 -18   7    3.42   99.72
  -1 -18  -7  -38.35   90.26
  -1  18  -8  173.69  210.17
   1  18   8  101.56   98.48
   1 -18   8  -13.72   83.89
  -1 -18  -8  -39.25   86.58
   1  19  -7  702.30  194.82
  -1  19   7  871.81  222.20
  -1 -19   7  824.20  154.11
   1  19  -6  294.04  128.48
  -1  19   6 -109.14  118.67
  -1 -19   6  100.05   70.30
   1 -19  -6   21.50   22.80
   1  19  -5    4.11   96.06
  -1  19   5   38.80   75.35
  -1 -19   5   -3.57  116.20
   1 -19  -5   48.65   54.31
   1  19  -4  -64.12   87.19
  -1 -19   4   69.33  126.05
   1 -19  -4   27.12   46.67
   1  19  -3  181.55   92.16
  -1 -19   3  291.13  173.57
   1 -19  -3  103.41  158.52
  -1 -19   3  289.37  106.93
   1 -19  -2  645.46  240.76
  -1 -19   2  764.08  229.06
  -1 -19   2  361.84   84.14
   1 -19  -1  421.53  212.13
  -1 -19   1  430.50  100.09
  -1  19   0  -62.38  119.48
   1 -19   0   52.58  155.52
  -1  19  -1  578.52  170.18
   1  19   1  544.07  167.01
   1 -19   1  555.08  145.40
  -1 -19  -1  361.15  110.10
  -1  19  -2   68.27  130.64
   1  19   2  293.86  107.45
   1 -19   2  248.39  186.77
  -1 -19  -2  -45.49   74.83
  -1  19  -3   33.45  126.72
   1  19   3  224.02  149.34
   1 -19   3  182.96   93.77
  -1 -19  -3  355.66  138.18
  -1  19  -4  522.07  237.87
   1  19   4  104.29  114.83
   1 -19   4   33.57  112.50
  -1 -19  -4  163.32   82.41
  -1  19  -5   76.68  144.13
   1  19   5   80.85  102.74
   1 -19   5   89.06  120.71
  -1 -19  -5   89.43   80.93
  -1  19  -6  124.80  139.57
   1  19   6  -18.55  133.69
   1 -19   6  161.12  117.10
  -1 -19  -6  -23.00   80.62
  -1 -20   5  180.17  165.32
  -1 -20   4  125.63  179.83
  -1 -20   3    5.71   64.55
   1 -20  -3  176.34  158.26
   1 -20  -2  170.53  160.83
  -1 -20   2  -51.25  131.67
   1 -20  -1  -70.25  147.74
   1  20   0  300.01  129.27
   1 -20   0  179.09  140.58
  -1 -20   0   59.85   82.36
   1  20   1  256.15  115.50
   1 -20   1  150.06  109.97
  -1 -20  -1  187.85   73.30
  -1  20  -2  112.26  164.69
   1  20   2 -182.92  131.82
   1 -20   2  156.90   81.92
  -1  20  -3  112.39  165.60
   1  20   3  170.22  106.36
   1 -20   3   66.16  133.55
  -1 -20  -3  163.15  132.50
  -1  20  -4 -108.48  124.94
   1  20   4  216.50   97.55
   1 -20   4    6.48   66.89
  -1 -20  -4   30.62   63.80
  -1  20  -5  549.92  155.65
  -1 -20  -5  470.02  132.44
   1 -21  -2  204.24  154.06
   1  21  -1   -1.43  123.62
   1 -21  -1   71.44  135.27
   1  21   0  -12.60  128.64
   1 -21   0  107.96   78.32
   1  21   1  186.29  100.53
   1 -21   1   36.19  129.54
   2   0 -15 2047.05  273.74
  -2   0  15 1757.18  491.71
   2   0 -14  261.90  159.19
  -2   0  14  473.83  150.78
   2   0 -13  111.76  107.41
  -2   0  13  186.27  102.67
   2   0 -12 1205.70  190.63
  -2   0  12 1348.24  319.38
   2   0 -1115192.02  657.21
  -2   0  1121062.58 1691.63
   2   0 -1025724.96  659.67
  -2   0  1027269.09  799.48
   2   0  -9 6298.32  320.76
  -2   0   9 7400.30  919.40
   2   0  -8  435.40   94.95
  -2   0   8  635.04  171.18
   2   0  -710527.18  363.71
  -2   0   710777.79  488.42
   2   0  -6 6584.36  287.25
  -2   0   6 7614.43  361.60
   2   0  -5 6147.88  251.22
  -2   0   5 8426.91  299.06
   2   0  -4 3335.04  159.41
  -2   0   4 4132.74  407.65
   2   0  -3  880.74  128.03
   2   0  -3  779.30   62.42
  -2   0   3 1653.01  230.70
   2   0  -2275546.4  856.63
   2   0  -2272219.5  648.91
  -2   0   2277682.0  851.85
   2   0  -117609.16  398.35
   2   0  -119927.82  752.47
  -2   0   117180.76  531.73
   2   0   0 1847.93  316.97
   2   0   0 2701.09  474.51
  -2   0   0 2110.99  530.23
  -2   0  -1176308.9  915.15
   2   0   1171004.3  952.37
  -2   0  -1175654.7  734.73
  -2   0  -2645474.6 1563.82
  -2   0  -2652177.3 1447.38
  -2   0  -342269.65  399.45
  -2   0  -342238.29  356.09
  -2   0  -4  779.58  102.06
   2   0   4  727.35  149.01
  -2   0  -4  743.37   91.30
  -2   0  -5 3231.53  198.17
   2   0   5 3800.97  277.94
  -2   0  -5 3292.94  166.49
  -2   0  -612413.02  348.36
   2   0   611695.33  427.34
  -2   0  -613123.61  358.63
  -2   0  -7 2618.31  202.27
   2   0   7 2461.23  303.37
  -2   0  -7 3062.00  350.73
  -2   0  -8 1650.81  285.53
   2   0   8 1610.31  279.46
  -2   0  -8 1734.33  162.26
  -2   0  -9  183.86   81.08
   2   0   9   32.60  149.46
  -2   0  -9  271.75  156.55
  -2   0 -10   24.00   63.52
   2   0  10   82.63  145.15
  -2   0 -10   64.06   99.05
  -2   0 -11   -9.15   91.62
   2   0  11  -57.96  125.50
  -2   0 -11  -23.03   80.25
  -2   0 -12 3520.73  655.17
   2   0  12 3550.88  284.01
  -2   0 -12 3813.35  299.29
  -2   0 -13  406.28  176.89
   2   0  13  186.86   96.99
   2   0  14   81.80   66.54
   2   1 -15   46.62  117.93
   2  -1 -15  190.84  155.93
  -2   1  15  669.11  212.74
   2   1 -14   71.99   64.85
   2  -1 -14   -8.77   97.02
  -2   1  14  202.30  103.02
  -2  -1  14   85.91   97.61
   2   1 -13   45.19  114.46
   2  -1 -13  128.54  129.79
  -2   1  13  232.34   86.48
  -2  -1  13  161.67   76.91
   2   1 -12  -22.76   97.63
   2  -1 -12   75.16   95.22
  -2   1  12  -36.57  122.22
  -2  -1  12  106.07  146.00
   2   1 -11 3101.05  782.89
   2  -1 -11 3103.21  287.30
  -2  -1  11 3226.99  520.53
   2   1 -10 1016.30  186.81
   2  -1 -10 1357.30  219.64
  -2  -1  10 1366.83  319.27
   2   1  -9  359.54  145.02
   2  -1  -9  364.22  101.80
  -2  -1   9  255.89  223.68
   2   1  -8 2968.12  208.12
   2  -1  -8 2966.32  226.88
  -2   1   8 3214.20  422.92
  -2  -1   8 3275.46  734.07
   2   1  -7  810.33  143.58
   2  -1  -7  679.61  123.81
  -2   1   7 1028.79  204.59
  -2  -1   7  543.11  196.36
   2   1  -619899.21  440.70
   2  -1  -618543.22  387.27
  -2   1   617977.19  249.09
  -2   1   618853.53  479.33
  -2  -1   619321.77  411.44
   2   1  -577399.45  647.73
   2  -1  -576839.03  610.91
  -2   1   573334.32  291.28
  -2   1   577652.83  894.79
  -2  -1   573425.73  626.23
   2   1  -422019.45  507.92
   2  -1  -422405.20  500.26
  -2   1   424157.06  345.86
  -2  -1   420861.40  463.26
   2   1  -337085.06  369.50
   2  -1  -337565.84  365.66
   2   1  -336678.54  177.56
   2  -1  -338062.34  239.15
  -2   1   337561.85  360.12
  -2  -1   336881.96  365.66
   2  -1  -2 4852.59  183.07
   2   1  -2 4574.50  163.50
   2  -1  -2 4965.06  206.69
  -2   1   2 4941.57  171.95
   2  -1  -1 1131.67  370.49
  -2   1   1  710.82  132.30
  -2  -1   1 2544.41  744.95
   2   1   0 8122.82  256.49
   2  -1   0 8707.88  396.10
   2   1   0 9095.68  540.22
   2  -1   010667.40  760.68
  -2   1   0 8818.99  574.67
  -2  -1   0 9818.57  818.40
  -2  -1  -119546.02  421.78
  -2   1  -119796.24  537.76
   2   1   119777.35  560.57
   2  -1   120924.21  654.27
  -2  -1  -118801.78  718.33
  -2   1  -119732.19  412.97
  -2  -1  -2383136.6 2075.31
   2   1   2385462.1 1265.76
  -2  -1  -2385776.9 1292.23
  -2   1  -2383604.4  874.58
  -2   1  -333636.12  443.45
  -2  -1  -334065.27  316.09
   2   1   333229.29  473.69
   2  -1   332806.07  478.82
  -2  -1  -333673.06  342.77
  -2   1  -333053.80  300.00
  -2   1  -4 8482.69  303.89
  -2  -1  -4 8113.79  241.31
   2   1   4 7642.33  317.92
   2  -1   4 7880.76  329.86
  -2  -1  -4 8694.53  253.98
  -2   1  -4 8970.47  254.04
  -2   1  -5 2404.03  186.80
  -2  -1  -5 2692.68  184.56
   2   1   5 2660.15  289.97
   2  -1   5 3036.19  294.39
  -2  -1  -5 3289.28  224.93
  -2   1  -5 2538.13  157.35
  -2   1  -610117.79  370.39
  -2  -1  -610263.74  306.12
   2   1   610352.01  403.41
   2  -1   610435.64  407.54
  -2  -1  -610088.15  303.17
  -2   1  -611166.81  323.70
  -2   1  -7 2855.95  224.08
  -2  -1  -7 2779.92  195.49
   2   1   7 2424.49  255.05
   2  -1   7 3075.46  364.18
  -2  -1  -7 2910.47  200.57
  -2   1  -7 2853.41  171.32
  -2   1  -8  140.18   56.88
  -2  -1  -8  200.31   46.42
   2   1   8  148.55  136.51
   2  -1   8  138.68  147.50
  -2  -1  -8   57.59   79.69
  -2   1  -8  129.91   80.40
  -2   1  -9 1131.85  170.57
  -2  -1  -9 1214.73  205.04
   2   1   9 1255.47  337.19
   2  -1   9  946.17  182.99
  -2  -1  -9 1077.15  166.26
  -2   1  -9  947.63  143.09
  -2   1 -10  355.98   80.87
  -2  -1 -10  270.94  117.91
   2   1  10  251.22  151.07
   2  -1  10  117.05  141.81
  -2  -1 -10  222.25  106.12
  -2   1 -10  137.08   88.92
  -2   1 -11  164.46   78.04
  -2  -1 -11  110.75   82.74
   2   1  11   14.73  128.64
   2  -1  11  130.47  127.45
  -2  -1 -11   93.42   89.60
  -2   1 -11  205.18  141.22
  -2   1 -12 2083.43  414.16
  -2  -1 -12 2078.22  229.54
   2  -1  12 2036.94  233.39
   2  -1  12 2069.29  464.39
  -2  -1 -12 2053.77  251.78
  -2   1 -13  166.10   96.40
  -2  -1 -13  290.76  141.59
   2   1  13   57.60   93.38
   2  -1  13  159.14   92.47
   2  -1  13   73.98   67.94
  -2  -1 -13  154.96  129.84
  -2   1 -14  -16.96   84.20
  -2  -1 -14   -5.17   76.72
   2  -1  14  -37.45   90.24
   2   2 -15 1702.22  280.34
   2  -2 -15 2011.58  272.44
  -2   2  15 2494.99  515.95
   2   2 -14  -38.43  117.46
   2  -2 -14   79.57  109.32
  -2   2  14  102.18  103.24
  -2  -2  14  142.39  108.66
   2   2 -13  727.87  236.90
   2  -2 -13  915.25  202.04
  -2   2  13  644.96  151.44
  -2  -2  13  737.64  163.77
   2   2 -12  963.05  202.07
   2  -2 -12  842.02  159.96
  -2   2  12 1045.78  254.90
  -2  -2  12  419.08  364.03
   2   2 -11 -126.53  129.39
   2  -2 -11   -9.22   90.27
  -2  -2  11  217.16  116.61
   2   2 -10  169.04  173.85
   2  -2 -10  -24.02  109.20
  -2   2  10   -1.34  126.55
  -2  -2  10  210.73   91.49
   2   2  -9 2622.48  255.53
   2  -2  -9 2718.67  244.69
  -2   2   9 2745.03  471.89
  -2  -2   9 2967.40  520.42
   2   2  -8  133.01  105.86
   2  -2  -8   21.94   92.77
  -2   2   8   99.62   48.09
  -2  -2   8  130.21   52.02
   2   2  -7  521.89  122.87
   2  -2  -7  471.99  106.13
  -2   2   7  440.59  118.13
  -2   2   7  539.99  144.06
  -2  -2   7  324.71   82.65
   2   2  -6 2674.30  182.83
   2  -2  -6 2610.04  199.21
  -2   2   6 2617.22  176.24
  -2   2   6 2787.79  494.30
  -2  -2   6 2593.08  501.10
   2   2  -564801.32 1152.44
   2  -2  -567051.97  869.13
  -2   2   569001.47 1082.49
  -2  -2   562405.64  871.70
   2   2  -4  -92.33   89.41
  -2   2   4  653.62   92.36
  -2  -2   4  314.72  131.96
   2   2  -3 4668.50  187.26
   2  -2  -3 4198.29  173.98
   2   2  -3 4141.51  167.10
   2  -2  -3 3787.35  183.68
  -2   2   3 3787.37  293.88
  -2  -2   3 4025.03  328.16
   2   2  -2 1443.10  116.95
   2  -2  -2 1464.30  122.98
   2   2  -2 1466.91  200.61
   2  -2  -2 1421.05  129.53
  -2   2   2 1743.04  306.46
  -2  -2   2 2306.21  422.23
   2   2  -150505.54  354.50
   2  -2  -148699.40  402.85
   2   2  -148951.29  397.56
   2  -2  -148021.37  502.50
  -2   2   149752.57  290.07
  -2  -2   151925.22 1256.99
  -2   2   024345.63  477.14
   2   2   023138.50  452.87
   2   2   023171.62  537.65
   2  -2   022810.46  608.80
  -2   2   024097.56  496.81
  -2  -2   025681.73  837.85
  -2   2  -135435.50  396.74
   2   2   135423.19  406.57
   2  -2   135226.98  454.35
  -2  -2  -134502.15  535.68
  -2  -2  -273367.70  407.75
   2   2   275748.58  695.21
   2  -2   273222.36  696.63
  -2   2  -274751.11  343.12
  -2   2  -381519.39  705.00
  -2  -2  -380904.73  412.62
   2   2   381256.62  660.63
   2  -2   379163.81  692.77
  -2  -2  -381455.80  573.96
  -2   2  -379081.18  424.66
  -2   2  -427426.85  444.12
  -2  -2  -427483.74  293.95
   2   2   427012.02  452.75
   2  -2   425847.88  480.82
  -2  -2  -427725.04  367.05
  -2   2  -427308.93  308.86
  -2   2  -552436.21  915.49
  -2  -2  -553082.87  689.92
   2   2   554212.19  869.55
   2  -2   553546.46  850.30
  -2   2  -553479.88  732.91
  -2   2  -6  248.11  113.42
  -2  -2  -6  399.38  133.47
   2   2   6  400.65  140.18
   2  -2   6  586.82  142.53
  -2  -2  -6  597.08  104.90
  -2   2  -6  273.83   75.08
  -2   2  -7  392.09  147.74
  -2  -2  -7  427.89  101.91
   2   2   7  441.31  172.78
   2  -2   7  419.38  173.52
  -2  -2  -7  414.22  111.41
  -2   2  -7  330.35   94.22
  -2   2  -8  124.57  111.11
  -2  -2  -8    9.38   65.86
   2   2   8   12.58  148.66
   2  -2   8  120.09  139.94
  -2  -2  -8  113.23   85.65
  -2   2  -8  137.94  104.40
  -2   2  -9  126.93  101.39
  -2  -2  -9  133.14  105.14
   2   2   9  129.81  149.69
   2  -2   9  149.91  206.91
  -2  -2  -9  383.49  138.24
  -2   2  -9    4.96   71.92
  -2   2 -10   60.37   62.62
  -2  -2 -10   20.42   66.07
   2   2  10  119.59  137.85
   2  -2  10   93.74  139.44
  -2  -2 -10   97.38   83.48
  -2   2 -11   95.11  111.49
  -2  -2 -11   97.24   72.32
   2   2  11   30.86  112.71
   2  -2  11  -28.11  120.31
   2  -2  11  128.12   93.80
  -2  -2 -11   39.05   85.80
  -2   2 -12 1744.13  265.02
  -2  -2 -12 1900.37  233.03
   2   2  12 1626.74  284.64
   2  -2  12 2092.60  272.56
   2  -2  12 1558.49  309.54
  -2  -2 -12 1740.02  241.34
  -2   2 -13   96.22   84.68
  -2  -2 -13   66.21   69.35
   2   2  13  178.53  144.85
   2  -2  13  176.94   96.69
  -2  -2 -13    1.77   91.41
  -2   2 -14  192.14  156.17
  -2  -2 -14   25.02   61.17
   2  -2  14  136.32   73.72
  -2  -2 -14  -33.29   90.01
  -2   2 -15  107.50   97.81
   2   3 -15  -72.98  123.29
   2  -3 -15   88.44   99.05
  -2   3  15  122.23   87.87
  -2  -3  15  361.74  117.51
   2   3 -14  248.20  164.65
   2  -3 -14  161.26   99.64
  -2   3  14  476.86  138.89
  -2  -3  14  262.90  100.16
   2   3 -13  835.44  196.62
   2  -3 -13  870.37  186.06
  -2   3  13  702.28  168.98
  -2  -3  13  867.51  184.21
   2   3 -12 6582.21  423.28
   2  -3 -12 6669.03  396.12
  -2   3  12 6253.15 1372.41
  -2  -3  12 6632.33  976.11
   2   3 -11  589.93  177.69
   2  -3 -11  394.63  118.12
  -2   3  11  562.18  150.25
  -2  -3  11  577.18  137.28
   2   3 -10 7295.36  810.95
   2  -3 -10 7457.94  353.97
  -2   3  10 7204.40 1196.91
  -2  -3  10 8471.13  678.18
   2   3  -9 1297.47  236.36
   2  -3  -9 1517.64  376.65
  -2   3   9 1262.30  277.66
  -2   3   9 1093.08  406.44
  -2  -3   9 1617.84  459.76
   2   3  -8 5315.02  425.33
   2  -3  -8 6084.10  264.31
  -2   3   8 5222.88  184.00
  -2   3   8 6249.48  807.23
  -2  -3   8 6257.15  659.44
   2   3  -7   33.99  102.27
   2  -3  -7   28.66   92.92
  -2   3   7    3.69   20.93
  -2  -3   7   70.03   63.97
   2   3  -614642.14  386.91
   2  -3  -613512.66  327.92
  -2   3   614013.45  243.07
  -2  -3   614573.37  364.34
   2  -3  -5246418.2 1418.57
   2  -3  -5241172.8 2368.08
  -2  -3   5246160.1 2674.81
   2   3  -414090.86  376.18
   2  -3  -415009.96  393.29
   2   3  -413749.70  267.54
   2  -3  -413966.39  317.18
  -2  -3   414082.35  393.12
   2   3  -3  114.96   95.86
   2  -3  -3  -20.56   75.26
   2   3  -3   50.71   27.91
   2  -3  -3  -36.01   58.99
  -2   3   3  -10.65   45.13
  -2  -3   3 -135.98  134.37
   2   3  -215042.82  348.54
   2  -3  -215234.19  360.99
   2   3  -214253.04  300.24
   2  -3  -215452.35  374.54
  -2   3   215577.28  334.05
  -2  -3   213918.51  430.79
   2   3  -112323.67  276.95
   2  -3  -112049.96  301.88
   2   3  -112559.17  291.65
   2  -3  -112359.47  333.33
  -2   3   112873.51  260.97
  -2  -3   111678.71  456.18
  -2   3   0 1823.70  402.41
   2   3   0 1280.34   83.01
   2   3   0 1405.18  236.11
   2  -3   0 1027.92  149.63
  -2   3   0 1222.43   81.58
  -2  -3   0 1080.35  391.58
  -2   3   0 1329.98   71.56
  -2   3  -1 8894.42  289.00
   2   3   1 8480.56  174.49
   2   3   1 9800.42  314.97
   2  -3   1 8652.57  273.33
   2  -3   1 8081.20  155.79
  -2  -3  -1 8553.58  455.35
  -2   3  -248430.10  522.51
  -2  -3  -249669.11  214.03
   2   3   248596.56  477.24
   2  -3   249464.55  502.25
  -2  -3  -250890.88  417.32
  -2   3  -249222.36  233.22
  -2   3  -333213.27  422.80
  -2  -3  -333853.77  224.84
   2   3   334026.30  465.55
   2  -3   334225.94  466.97
  -2  -3  -334769.78  453.56
  -2   3  -333999.38  262.61
  -2   3  -4 5646.82  269.52
  -2   3  -5200279.4 3341.02
  -2  -3  -5190486.7 2179.68
   2   3   5195222.0 2398.53
   2  -3   5209423.7 2373.62
  -2   3  -5194046.2 2088.13
  -2   3  -6 2087.84  447.46
  -2  -3  -6 1897.47  132.20
   2   3   6 2045.97  291.57
   2  -3   6 1684.41  236.38
  -2  -3  -6 3020.80  200.29
  -2   3  -6 1580.96  160.42
  -2   3  -7 1482.34  198.85
  -2  -3  -7 1199.59  249.13
   2   3   7 1512.40  291.01
   2  -3   7 1418.75  235.26
  -2  -3  -7 1410.46  159.97
  -2   3  -7 1440.92  151.26
  -2   3  -8  184.04  112.15
  -2  -3  -8   76.96   57.28
   2   3   8  459.64  114.01
   2  -3   8  167.22  144.00
  -2  -3  -8  261.26  110.52
  -2   3  -9  652.42  164.54
  -2  -3  -9  417.93   88.82
   2   3   9  582.05  223.86
   2  -3   9  483.72  197.97
   2  -3   9  679.76  157.31
  -2  -3  -9  450.24  117.86
  -2   3 -10 -111.70  117.21
  -2  -3 -10   38.45   67.42
   2   3  10   80.55  120.25
   2  -3  10 -246.22  134.95
   2  -3  10  -28.03   73.36
  -2  -3 -10   46.86   79.96
  -2   3 -11  102.53   68.56
  -2  -3 -11  112.68   52.85
   2   3  11  -25.92  113.58
   2  -3  11   32.68   97.58
   2  -3  11   59.81   62.54
  -2  -3 -11  192.48  128.98
  -2   3 -12 1025.95  223.12
   2   3  12  970.66  217.64
   2  -3  12  887.24  191.54
   2  -3  12 1103.93  252.15
  -2  -3 -12 1100.66  229.14
  -2   3 -13  694.40  185.41
  -2  -3 -13  904.27  176.52
   2   3  13  553.42  175.99
   2  -3  13  733.67  182.62
  -2  -3 -13  840.75  212.46
  -2   3 -14  -19.27  105.77
   2  -3  14   -3.95   87.13
  -2  -3 -14    8.37   95.27
   2   4 -15    2.76  120.60
   2  -4 -15   31.38   86.79
  -2   4  15  201.35  158.48
  -2  -4  15    3.66   70.93
   2   4 -14   -8.10  123.87
   2  -4 -14    6.66   85.55
  -2   4  14  224.01   99.41
  -2  -4  14  110.18  114.61
   2   4 -13  152.69  135.91
  -2   4  13  509.14  175.50
   2   4 -12 1066.30  225.70
   2  -4 -12 1347.83  274.94
  -2   4  12 1276.09  318.62
  -2  -4  12 1557.49  353.85
   2   4 -11 3074.39  333.16
   2  -4 -11 3031.81  387.28
  -2   4  11 3439.79  508.80
  -2  -4  11 2955.99  461.35
   2   4 -1010930.58  524.60
   2  -4 -1010166.84  423.23
  -2   4  10 9538.75  291.28
  -2   4  1011367.96 1409.21
  -2  -4  1011942.84 1089.50
   2   4  -918577.03  795.46
   2  -4  -918277.72  753.70
  -2   4   916977.81  625.37
  -2  -4   919812.05  799.40
   2   4  -8 1892.09  238.24
   2  -4  -8 2090.56  194.61
  -2   4   8 1842.64  318.47
  -2  -4   8 2033.18  290.24
   2  -4  -8 1818.66  183.17
   2   4  -7  147.72  112.81
   2  -4  -7  116.97   77.77
  -2   4   7  167.66   42.53
  -2  -4   7  225.36   82.06
   2  -4  -7   78.75   70.09
   2   4  -6 1725.88  165.68
   2  -4  -6 2387.16  406.40
  -2   4   6 1930.04  149.43
  -2  -4   6 2224.13  386.31
   2  -4  -6 1821.31  133.41
   2   4  -581449.35 1058.87
   2  -4  -585600.38 1116.64
   2  -4  -580761.31  922.02
  -2  -4   583029.25 1069.99
   2  -4  -579066.14 1234.93
   2   4  -4 2797.12  156.16
   2  -4  -4 2917.01  172.59
   2  -4  -4 3038.82  149.95
  -2  -4   4 3183.43  659.82
   2  -4  -4 3111.60  197.71
   2   4  -3 7199.78  250.85
   2  -4  -3 7002.11  228.46
   2   4  -3 6836.08  259.06
   2  -4  -3 6994.37  211.19
  -2  -4   3 6743.66  333.48
   2  -4  -3 6981.70  252.13
   2   4  -2  318.08   65.12
   2  -4  -2  317.44  101.71
   2   4  -2  301.57   76.24
   2  -4  -2  282.04   63.66
  -2  -4   2 -120.53  262.03
   2  -4  -2  291.59   49.47
   2   4  -132725.22  285.11
   2   4  -132408.37  317.97
   2  -4  -130933.18  359.90
  -2  -4   131051.58  551.86
  -2   4   045251.92  448.40
   2   4   045662.61  258.20
   2   4   045434.65  407.32
   2  -4   046563.33  443.28
  -2  -4   046851.69  520.44
  -2   4  -127742.37  490.78
   2   4   126432.87  141.10
   2  -4   128008.89  389.33
  -2  -4  -128519.45  436.35
  -2   4  -2   66.10   50.79
   2   4   2   -5.59   49.24
   2  -4   2 -100.34  109.59
  -2  -4  -2 -117.57  111.70
  -2   4  -3 7877.78  302.94
   2   4   3 8887.83  300.55
   2  -4   3 8551.36  299.71
   2  -4   3 7894.62  239.00
  -2  -4  -3 8619.14  276.72
  -2   4  -4 9987.09  662.80
  -2  -4  -4 9451.46  157.75
   2   4   410471.83  314.30
   2  -4   4 9984.42  534.88
   2  -4   4 9074.19  217.72
  -2  -4  -410033.17  247.94
  -2   4  -5  927.81 1627.74
  -2  -4  -5 1901.20  116.13
   2   4   5 2266.59  492.96
   2  -4   5 2235.83  344.91
   2  -4   5 2222.07  359.33
  -2  -4  -5 2011.06  550.80
  -2   4  -6 9722.73  435.24
  -2  -4  -6 9550.56  242.43
   2   4   6 9381.78  395.09
   2  -4   6 9106.93  383.35
   2  -4   6 9911.68  363.09
  -2  -4  -611089.43  419.15
  -2   4  -7   11.72  151.55
  -2  -4  -7  -18.71   44.30
   2   4   7   97.58  125.98
   2  -4   7   -8.11  142.33
   2  -4   7   31.20   23.71
  -2  -4  -7   36.85  112.07
  -2   4  -8  179.36  216.38
  -2  -4  -8   44.33   32.78
   2   4   8 -141.32  137.91
   2  -4   8  -13.08  136.62
   2  -4   8   14.85   65.98
  -2  -4  -8  101.67   86.41
  -2   4  -9  158.90  146.74
  -2  -4  -9   89.56   76.14
   2   4   9  325.41  221.73
   2  -4   9  219.51  158.47
   2  -4   9  113.51   76.09
  -2  -4  -9   97.04  134.33
  -2   4 -10  557.51  172.44
  -2  -4 -10  340.06  109.00
   2   4  10  151.54  125.40
   2  -4  10  249.34  128.61
   2  -4  10  492.36   99.94
  -2  -4 -10  304.33  130.06
  -2   4 -11  552.87  169.88
   2   4  11  546.24  213.31
   2  -4  11  823.45  193.15
   2  -4  11  618.01  144.16
  -2  -4 -11  517.58  156.75
  -2   4 -12   43.01   64.09
  -2  -4 -12   63.03   77.48
   2   4  12   33.44  118.56
   2  -4  12   10.45   79.77
   2  -4  12  209.13   77.86
  -2  -4 -12  203.03  148.84
  -2   4 -13  162.12  131.39
   2   4  13   33.99  103.11
   2  -4  13  236.77  148.00
  -2  -4 -13   60.10  113.61
  -2   4 -14   52.60  115.71
   2  -4  14   -7.44   46.13
  -2  -4 -14  144.47  134.28
   2   5 -15  106.14  201.58
   2  -5 -15  -29.16   73.51
  -2   5  15   64.17   82.47
  -2  -5  15  201.02  160.35
   2   5 -14  136.32  126.81
   2  -5 -14  469.64  134.92
  -2   5  14  422.19  109.38
  -2  -5  14  532.86  174.41
   2   5 -13 5937.36  826.34
   2  -5 -13 6842.97  421.40
  -2   5  13 6691.28 1272.01
   2   5 -12 4620.01  380.97
   2  -5 -12 4488.59  360.71
  -2   5  12 5001.00 1074.62
  -2  -5  12 4594.94  606.80
   2   5 -11  584.46  178.40
   2  -5 -11  526.83  145.43
  -2   5  11  633.84  195.19
  -2  -5  11  454.83  152.39
   2   5 -10 2624.85  253.49
   2  -5 -10 2661.38  229.27
  -2   5  10 3011.25  193.04
  -2  -5  10 3269.84  598.03
   2   5  -914039.55  639.87
   2  -5  -914648.27  610.04
  -2   5   913904.14  570.91
  -2  -5   917036.63 1477.19
   2  -5  -913924.63  589.40
   2   5  -8 3431.15  300.16
   2  -5  -8 3210.75  213.52
  -2   5   8 3012.66  274.87
  -2  -5   8 3334.55  731.86
   2  -5  -8 3066.42  199.53
   2   5  -7  249.20  161.24
   2  -5  -7   10.91   75.95
  -2   5   7   77.13   27.76
  -2  -5   7  -51.35  101.58
   2  -5  -7  -33.12   69.09
   2   5  -6 5516.70  247.31
   2  -5  -6 6201.52  260.90
  -2  -5   6 6162.55  746.33
   2  -5  -6 5845.87  209.74
   2   5  -5 4498.83  221.73
   2  -5  -5 4937.43  227.46
   2  -5  -5 4491.53  276.40
  -2  -5   5 4754.62  139.89
  -2  -5   5 5403.73  651.55
   2  -5  -5 4641.50  415.97
   2   5  -415575.74  346.17
   2  -5  -416049.10  346.99
   2  -5  -415893.35  310.69
  -2  -5   415908.33  271.26
  -2  -5   415393.45  392.10
   2  -5  -415204.01  290.56
   2   5  -325079.47  399.08
   2  -5  -324301.12  335.63
   2  -5  -324252.39  347.72
  -2  -5   324204.04  462.42
   2  -5  -324652.43  296.00
   2   5  -2 6110.22  207.65
   2  -5  -2 5966.99  221.25
   2   5  -2 5976.36  187.86
   2  -5  -2 5772.73  232.16
  -2  -5   2 5645.00  536.72
   2  -5  -2 5912.75  193.52
  -2   5   1 6475.42  546.66
   2   5  -1 6745.40  191.26
   2   5  -1 6644.81  223.53
   2  -5  -1 6630.89  232.21
  -2  -5   1 6555.80  334.10
   2  -5  -1 6762.56  160.36
  -2   5   0 8482.22  385.64
   2   5   0 8873.54  202.58
   2   5   0 8606.86  259.71
   2  -5   0 8550.28  337.35
  -2  -5   0 8938.13  602.47
   2  -5   0 8447.00  165.13
  -2   5  -1  -85.97  157.28
   2   5   1   44.84   12.49
   2   5   1   -8.61   80.75
  -2  -5  -1   31.27  182.94
  -2   5  -2 1245.81  332.57
   2   5   2 1118.07  292.64
   2  -5   2  880.21  122.19
   2  -5   2  851.93   56.09
  -2  -5  -2 1269.15  145.19
  -2   5  -3 1192.80  300.07
   2   5   3 1029.74  231.86
   2  -5   3 1026.88  171.67
   2  -5   3  718.46   90.12
  -2  -5  -3  909.62  118.96
  -2   5  -4  372.17   91.97
  -2  -5  -4  281.22   27.42
   2   5   4  257.79  104.70
   2  -5   4  654.76  192.03
   2  -5   4  184.50   49.19
  -2  -5  -4  336.04  106.72
  -2   5  -5123656.6 1664.92
   2   5   5118620.0 1301.58
   2  -5   5114828.8 1752.98
  -2  -5  -5116320.8 1873.05
  -2   5  -613407.65  425.50
  -2  -5  -612786.48  214.22
   2   5   613034.71  602.11
   2  -5   613525.38  432.37
   2  -5   614039.87  375.93
  -2  -5  -613459.52  389.24
  -2   5  -7  118.85  164.28
  -2  -5  -7  242.84   61.84
   2   5   7  329.59   91.33
   2  -5   7  245.03  131.82
   2  -5   7  317.47   86.28
  -2  -5  -7  211.56   98.42
  -2   5  -8  283.90  236.62
  -2  -5  -8  150.85   54.37
   2   5   8   20.55   76.68
   2  -5   8  198.06  131.63
   2  -5   8   78.27   30.20
  -2  -5  -8  373.87  113.27
  -2   5  -9 1394.91  227.04
  -2  -5  -9 1177.96  120.85
   2   5   9 1323.77  252.43
   2  -5   9  981.69  197.32
   2  -5   9 1399.11  308.09
  -2  -5  -9 1657.46  200.51
  -2   5 -10 1359.51  262.24
   2   5  10  960.14  212.85
   2  -5  10 1522.99  264.18
  -2  -5 -10 1087.66  207.75
  -2   5 -11  902.80  190.82
  -2  -5 -11  690.19  123.86
   2   5  11  597.95  154.24
   2  -5  11  681.24  177.30
  -2  -5 -11  674.27  177.08
  -2   5 -12  838.63  290.27
   2   5  12  798.87  228.67
  -2  -5 -12  866.99  238.84
  -2   5 -13 1859.59  289.18
   2   5  13 1995.81  258.09
   2  -5  13 1542.46  361.26
  -2  -5 -13 2410.46  292.57
  -2   5 -14  366.08  148.43
  -2  -5 -14  227.11  116.67
   2   6 -15 2950.77  400.03
   2  -6 -15 2374.41  328.09
  -2   6  15 2516.60  486.95
  -2  -6  15 2297.79  341.42
   2   6 -14   -1.72  142.63
   2  -6 -14  114.79   71.29
  -2   6  14  -15.02  131.21
  -2  -6  14  255.03   88.76
   2   6 -13 2093.07  346.52
   2  -6 -13 2472.46  260.61
  -2   6  13 2076.93  531.41
  -2  -6  13 2433.42  525.68
   2   6 -12  221.93  144.48
   2  -6 -12   95.45   84.26
  -2   6  12  -61.35  126.12
  -2  -6  12  127.52   69.22
   2   6 -11   89.73  133.76
   2  -6 -11   76.90   46.22
  -2   6  11   -9.43   50.06
  -2  -6  11   19.44  152.47
   2  -6 -11  142.49  153.78
   2   6 -10  179.42  139.37
   2  -6 -10  144.44   81.67
  -2   6  10  175.15   67.91
  -2  -6  10  118.90   97.76
   2  -6 -10   59.99  107.63
   2   6  -9 4869.12  354.12
   2  -6  -9 5541.71  287.78
  -2   6   9 4864.94  362.31
  -2  -6   9 6668.51  828.56
   2  -6  -9 5193.11  309.37
   2   6  -8  506.46  163.45
   2  -6  -8  619.98  147.33
  -2   6   8  487.22  127.99
  -2  -6   8  664.84  138.99
   2  -6  -8  498.96   91.56
   2   6  -7 1660.98  168.51
   2  -6  -7 1691.81  174.79
  -2   6   7 1539.61  176.38
  -2  -6   7 1840.56  176.15
  -2  -6   7 2080.02  513.19
   2  -6  -7 1995.25  177.26
   2   6  -6 9077.80  454.83
   2  -6  -6 9266.76  502.18
  -2  -6   6 8960.06  224.22
   2  -6  -6 8536.51  610.65
  -2  -6   6 9196.01  658.34
   2  -6  -6 9261.84  287.72
   2   6  -524218.43  524.89
   2  -6  -524105.35  440.83
   2  -6  -523859.00  572.49
  -2  -6   523534.25  359.57
  -2  -6   523698.47  543.70
   2  -6  -523266.11  547.84
   2   6  -4 1052.48  110.45
   2  -6  -4 1220.85  150.58
   2  -6  -4  978.98  106.94
  -2  -6   4 1122.45  165.48
  -2  -6   4 1097.98  254.81
   2  -6  -4 1232.97  101.34
   2   6  -3  865.85  157.67
   2  -6  -3  917.17  202.02
   2  -6  -3 1702.81  151.37
  -2  -6   3  700.71  206.91
   2  -6  -3 1049.48   88.36
   2   6  -221691.31  375.78
   2   6  -221941.23  487.67
   2  -6  -222663.63  407.86
  -2  -6   221594.46  514.86
   2  -6  -223577.58  335.74
  -2   6   123848.27  559.17
   2   6  -124058.59  272.06
   2   6  -123392.58  530.33
   2  -6  -122527.34  526.95
  -2  -6   122591.91  553.62
   2  -6  -123509.16  449.70
  -2   6   0 1163.12  300.96
   2   6   0 1226.80  193.45
   2   6   0 1116.56  251.67
   2  -6   0  957.10  153.11
  -2  -6   0 1112.55  338.53
   2  -6   0 1254.36  108.74
  -2   6  -117365.75  461.02
   2   6   117614.73  332.56
   2   6   118108.98  534.52
   2  -6   118148.78  488.95
  -2  -6  -118526.51  464.19
   2  -6   119194.96  338.44
  -2   6  -2  614.57  138.75
   2   6   2  477.07  112.52
   2  -6   2  510.16  134.61
   2  -6   2  473.08   36.40
  -2  -6  -2  489.38  119.47
  -2   6  -3 1294.78  394.99
   2   6   3 1194.84  268.43
   2  -6   3 1063.58  180.21
   2  -6   3  958.49  115.16
  -2  -6  -3  862.05  161.30
  -2   6  -4 1872.84  218.38
   2   6   4 2294.36  555.86
   2  -6   4 1890.88  226.01
   2  -6   4 1767.25  120.44
  -2  -6  -4 1924.35  186.50
  -2   6  -550715.08 1211.92
   2   6   554633.56  992.91
   2  -6   555166.65 1020.43
   2  -6   550709.21  869.72
  -2  -6  -553805.30 1019.03
  -2   6  -6 2060.47  273.34
  -2  -6  -6 1680.35   88.99
   2   6   6 2087.90  616.86
   2  -6   6 2308.93  269.53
   2  -6   6 1561.03  286.42
  -2  -6  -6 2014.07  184.60
  -2   6  -7 -127.81  178.35
  -2  -6  -7   21.34   12.99
   2   6   7   63.54  108.90
   2  -6   7  111.92  185.92
   2  -6   7   37.68   23.03
  -2  -6  -7  -44.15   84.43
  -2   6  -8  584.57  237.59
   2   6   8  428.18  113.44
   2  -6   8  263.34  188.96
   2  -6   8  533.06  235.05
  -2  -6  -8  335.89  125.29
  -2   6  -9  676.04  214.76
  -2  -6  -9  492.84   88.34
   2   6   9  612.74  174.84
   2  -6   9  288.05  125.68
   2  -6   9  456.85   96.36
  -2  -6  -9  473.28  132.15
  -2   6 -10   62.87  159.05
   2   6  10   44.32  120.11
   2  -6  10   62.27  117.55
   2  -6  10   16.04   67.85
  -2  -6 -10  136.35  135.27
  -2   6 -11   77.50   72.32
   2   6  11   68.33  122.09
   2  -6  11  165.01  101.30
   2  -6  11  -80.60   73.79
  -2  -6 -11   12.76   98.69
  -2   6 -12 7074.32  910.04
   2   6  12 7166.48  449.44
  -2  -6 -12 7750.30  476.66
  -2   6 -13 1364.35  294.59
   2   6  13 1072.62  236.54
  -2  -6 -13 1135.15  235.08
  -2   6 -14   44.00  148.26
   2  -6  14  112.66   74.45
  -2  -6 -14  294.50  173.55
   2   7 -15  689.75  213.08
   2   7 -14   24.76   87.68
   2  -7 -14  -30.59   60.68
  -2   7  14   52.22   78.82
  -2  -7  14   39.66  103.10
   2   7 -13 1194.72  266.88
   2  -7 -13 1309.01  286.78
  -2   7  13 1140.62  259.34
  -2  -7  13 1390.71  406.94
   2   7 -12  -67.19  132.06
   2  -7 -12   10.51   39.32
  -2  -7  12  -72.67  133.11
   2   7 -11  391.88  176.43
   2  -7 -11  593.67  149.25
  -2   7  11  463.03  134.46
  -2  -7  11  335.45  143.58
   2  -7 -11  370.90  113.92
   2   7 -10  341.12  122.94
   2  -7 -10  339.71   93.21
  -2   7  10  393.32  107.87
  -2  -7  10  302.71  138.85
   2  -7 -10  390.06  150.78
   2   7  -9  528.53  202.39
   2  -7  -9  445.94  133.78
  -2   7   9  561.81  123.29
  -2  -7   9  892.14  186.95
   2  -7  -9  684.50  173.25
   2   7  -8 1002.32  223.73
   2  -7  -8  581.60  169.17
  -2   7   8  592.79  165.94
  -2  -7   8  763.11  190.31
   2  -7  -8  583.54  127.99
   2   7  -7  447.58  166.94
   2  -7  -7  353.06   95.66
  -2   7   7  450.01  114.27
  -2  -7   7  325.81   78.42
  -2  -7   7  480.45  121.41
   2  -7  -7  328.83  104.05
   2   7  -6 7452.73  465.00
   2  -7  -6 7714.77  284.13
  -2  -7   6 7197.02  319.42
   2  -7  -6 7341.41  406.04
  -2  -7   6 7453.22  384.26
   2  -7  -6 7317.48  248.75
   2   7  -535207.14  715.53
   2  -7  -535224.74  659.31
   2  -7  -535611.49  671.38
  -2  -7   535236.60  586.35
  -2  -7   535285.21  766.63
   2  -7  -534572.90  628.92
   2   7  -4  395.47  106.42
   2  -7  -4  394.77   82.92
   2  -7  -4  283.99   98.42
  -2  -7   4  363.38  117.79
  -2  -7   4  389.83  109.05
   2  -7  -4  345.68   94.21
   2   7  -3 1533.99  204.88
   2  -7  -3 1660.00  427.82
   2  -7  -3 1503.67  146.61
  -2  -7   3 1690.11  288.47
  -2  -7   3 1695.03  291.36
   2  -7  -3 1597.22  131.68
  -2   7   2  193.54   65.92
   2  -7  -2  196.79  183.50
   2  -7  -2  183.11   58.14
  -2   7   1 9273.54  464.97
   2   7  -1 9284.57  211.90
   2   7  -1 9658.30  307.35
   2  -7  -1 9145.05  516.95
  -2  -7   1 9950.64  334.09
   2  -7  -1 9155.96  166.30
  -2   7   0 9370.97  302.79
   2   7   0 9400.91  181.15
   2   7   0 9285.56  285.15
   2  -7   0 9623.66  318.07
  -2  -7   010139.02  526.88
   2  -7   0 9487.78  149.22
  -2   7  -1  617.63  133.32
   2   7   1  441.51   41.46
   2   7   1  456.56   96.95
   2  -7   1  554.78  137.48
  -2  -7  -1  425.68  141.24
   2  -7   1  586.18   33.53
  -2   7  -2 1447.34  268.42
   2   7   2 1276.23  333.07
   2  -7   2 1046.01  156.64
   2  -7   2 1010.44   77.57
  -2  -7  -2 1026.51  151.39
  -2   7  -3 7707.48  313.49
   2   7   3 8098.50  330.34
   2  -7   3 8115.49  330.16
   2  -7   3 7616.77  163.67
  -2  -7  -3 8327.02  389.72
  -2   7  -4 5132.11  301.70
   2   7   4 5258.74  501.59
   2  -7   4 5839.84  295.04
   2  -7   4 5304.55  177.31
  -2  -7  -4 5592.14  317.70
  -2   7  -5 -194.64 1301.25
   2   7   5  -28.87  132.32
   2  -7   5   39.44  137.36
   2  -7   5  208.30   61.14
  -2  -7  -5    1.32  167.22
  -2   7  -6  513.18  181.33
   2   7   6  744.63  188.96
   2  -7   6  830.05  238.56
   2  -7   6  548.42  110.02
  -2  -7  -6  559.73  135.83
  -2   7  -7  148.83  222.53
   2   7   7   -9.00  131.43
   2  -7   7  204.68  186.93
   2  -7   7   -5.00   44.70
  -2  -7  -7   86.89   95.47
  -2   7  -8  104.84  207.40
   2   7   8  196.67  107.59
   2  -7   8  298.96  181.48
   2  -7   8  -33.20   49.95
  -2  -7  -8  168.14  138.28
  -2   7  -9   21.29  171.21
   2   7   9   58.03   88.31
   2  -7   9  -14.20  113.73
   2  -7   9  104.23   55.33
  -2  -7  -9  -34.18   96.02
  -2   7 -10  182.35  158.34
   2   7  10  214.47  167.89
   2  -7  10   35.84  113.54
   2  -7  10  232.21   66.33
  -2  -7 -10  195.39  141.23
  -2   7 -11  281.80  196.69
   2   7  11  876.50  254.43
   2  -7  11  306.75  119.80
   2  -7  11  409.78  128.83
  -2  -7 -11  382.17  153.29
  -2   7 -12 3097.95  526.65
   2   7  12 2969.21  290.05
  -2   7 -13  488.67  125.35
   2   7  13  533.68  196.16
   2  -7  13  317.74   89.06
  -2  -7 -13  426.08  169.42
  -2   7 -14   -7.99  135.88
  -2  -7 -14   80.09  159.97
   2   8 -14  -71.64  142.81
  -2   8  14   77.96  100.54
  -2  -8  14   93.51  129.60
   2   8 -13   49.80  131.42
   2  -8 -13  -46.10   63.70
  -2  -8  13  167.26  139.55
   2   8 -12  391.05  140.06
   2  -8 -12  453.73  115.67
  -2  -8  12  502.07  140.87
   2  -8 -12  382.62  153.02
   2   8 -11  -34.88  120.86
   2  -8 -11   48.96   71.03
  -2   8  11   13.87   23.96
  -2  -8  11  114.34   65.34
   2  -8 -11   27.27  101.14
   2   8 -10  111.95   79.63
   2  -8 -10   45.04   72.08
  -2   8  10  -20.46   58.78
  -2  -8  10   71.02   73.45
   2  -8 -10   10.16   97.27
   2   8  -9 9238.28  459.77
   2  -8  -9 9885.59  393.15
  -2   8   9 9544.56  401.14
  -2  -8   910197.52  968.55
   2  -8  -910361.31  505.53
   2   8  -8  954.94  218.88
   2  -8  -8  810.32  175.62
  -2   8   8  879.80  200.23
  -2  -8   8  774.89  212.20
  -2  -8   8  688.53  231.89
   2  -8  -8  976.21  162.25
   2   8  -7 7568.88  437.49
   2  -8  -7 8503.04  311.34
  -2   8   7 7750.95  492.39
  -2  -8   7 7012.14  204.07
  -2  -8   7 7137.69  374.92
   2  -8  -7 7563.75  501.79
   2   8  -6  -87.42  161.14
   2  -8  -6  -30.75   88.05
  -2  -8   6  -34.40   60.42
   2  -8  -6  -60.73   91.48
  -2  -8   6  100.78   81.70
   2  -8  -6   29.03   87.26
   2   8  -5   70.19  175.21
   2  -8  -5  315.98  100.13
   2  -8  -5  250.40  108.89
  -2  -8   5   -1.23   72.75
  -2  -8   5  129.45  252.55
   2  -8  -5  222.06   75.63
   2   8  -4 3586.34  690.61
   2  -8  -4 4193.83  346.04
   2  -8  -4 3554.90  235.82
  -2  -8   4 3355.57  260.27
  -2  -8   4 3190.39  341.15
   2  -8  -4 3753.53  229.86
   2   8  -316306.45  464.96
   2  -8  -316432.57  709.74
  -2  -8   316037.95  377.85
  -2  -8   316092.36  529.18
   2  -8  -316421.99  391.37
  -2   8   242746.63  695.34
   2   8  -244359.95  642.44
   2  -8  -242027.69  656.62
  -2  -8   241838.51  706.08
   2  -8  -242738.07  552.57
  -2   8   126104.89  532.02
   2   8  -126430.86  440.89
   2   8  -125628.47  494.50
   2  -8  -125512.77  496.68
  -2  -8   125673.60  515.39
   2  -8  -124969.48  338.82
  -2   8   020161.50  445.74
   2   8   020486.52  317.01
   2   8   020440.42  530.33
   2  -8   020665.35  447.60
  -2  -8   019987.49  437.02
   2  -8   020160.52  266.44
  -2   8  -1  764.67  179.06
   2   8   1  511.24  118.95
   2   8   1  713.94  201.07
   2  -8   1  356.87  130.56
  -2  -8  -1 1035.05  189.70
   2  -8   1  510.29   37.97
  -2   8  -247000.79  780.60
   2   8   248353.44  831.07
   2  -8   249119.48  791.57
   2  -8   246914.52  515.86
  -2  -8  -245339.18  664.42
  -2   8  -3 1023.11  192.29
   2   8   3 1117.36  391.56
   2  -8   3 1081.41  207.26
   2  -8   3  970.57  208.40
  -2  -8  -3 1167.22  249.66
  -2   8  -4 1251.77  277.48
   2   8   4 1446.20  349.35
   2  -8   4 1401.50  212.69
   2  -8   4 1199.12  270.42
  -2  -8  -4 1169.68  152.27
  -2   8  -514050.94  540.88
   2   8   513806.78  427.91
   2  -8   513982.82  419.43
   2  -8   513272.12  379.40
  -2  -8  -512873.54  357.60
  -2   8  -6 1906.19  368.25
   2   8   6 1591.86  280.36
   2  -8   6 1956.62  295.94
   2  -8   6 1246.27  295.36
  -2  -8  -6 1641.36  197.37
  -2   8  -7  762.09  280.65
   2   8   7  609.56  222.61
   2  -8   7  342.26  148.21
   2  -8   7  512.08  102.40
  -2  -8  -7  453.42  147.43
  -2   8  -8  216.67  297.18
   2   8   8  399.17  117.26
   2  -8   8  356.64  189.53
   2  -8   8  291.29   68.58
  -2  -8  -8  250.37  113.99
  -2   8  -9 2533.49  322.55
   2   8   9 2299.62  570.24
   2  -8   9 2427.77  271.45
   2  -8   9 1766.61  363.54
  -2  -8  -9 2708.15  265.19
  -2   8 -10 -111.07  165.66
   2   8  10  105.12   72.97
   2  -8  10  383.79  207.84
  -2  -8 -10   45.39  112.35
  -2   8 -11  166.40  164.76
   2   8  11  442.90  172.30
   2  -8  11  171.33  136.25
   2  -8  11  170.63   56.95
  -2  -8 -11   25.43  101.42
  -2   8 -12  704.44  189.67
   2   8  12  999.13  240.78
   2  -8  12  791.20  183.05
  -2  -8 -12  826.14  196.69
  -2   8 -13  -10.80   89.31
   2   8  13  114.24   61.00
  -2  -8 -13  289.61  128.19
   2   9 -14  -95.88  129.31
  -2   9  14  116.53   86.78
  -2  -9  14  145.96   97.34
   2   9 -13  -21.98  125.43
   2  -9 -13  -22.12   60.45
  -2  -9  13   61.17   92.12
   2  -9 -13  131.30  116.44
   2   9 -12  122.69  134.89
   2  -9 -12  197.64   74.57
  -2  -9  12  215.81  112.58
   2  -9 -12  344.76  142.09
   2   9 -11  147.71  174.59
   2  -9 -11  174.62   92.69
  -2   9  11  394.07  102.34
  -2  -9  11  117.58  104.35
   2  -9 -11   46.35  100.49
   2   9 -10  -11.55  130.63
   2  -9 -10   98.39   92.07
  -2   9  10  105.14   50.45
  -2  -9  10   58.14  135.65
   2  -9 -10  182.57  144.25
   2   9  -9 5968.90  777.99
   2  -9  -9 5769.63  316.37
  -2   9   9 4867.97  239.46
  -2  -9   9 4440.35  506.89
   2  -9  -9 5710.16  333.01
   2   9  -8 3619.10  326.65
   2  -9  -8 3574.54  366.40
  -2   9   8 3123.42  264.28
  -2  -9   8 3005.02  765.77
   2  -9  -8 3483.62  645.52
   2   9  -711883.23  566.75
   2  -9  -713532.64  577.05
  -2  -9   712876.57  600.80
  -2  -9   714218.51 1198.79
   2  -9  -713007.73  647.02
   2   9  -6 4788.18  497.67
   2  -9  -6 5760.60  437.55
  -2  -9   6 5530.32  215.18
   2  -9  -6 5564.14  347.30
  -2  -9   6 5898.73  802.12
   2  -9  -6 5616.93  251.42
   2   9  -523485.93  744.71
   2  -9  -523765.55  693.67
   2  -9  -525435.55  524.53
  -2  -9   524382.64  394.17
  -2  -9   525685.01  700.25
   2  -9  -524062.58  436.05
   2   9  -4 3698.44  485.43
   2  -9  -4 4095.51  272.96
  -2  -9   4 3898.43  619.57
  -2  -9   4 3771.48  342.42
   2  -9  -4 3843.16  163.37
  -2   9   3  -15.94  111.10
   2   9  -3 -128.76  120.13
   2  -9  -3  131.28  175.38
  -2  -9   3 -121.40   89.86
  -2  -9   3  -38.53  244.32
   2  -9  -3   74.08   50.29
  -2   9   2  -13.16  134.18
   2   9  -2  -11.85  118.95
  -2  -9   2   14.11  208.37
  -2   9   133541.51  706.87
   2   9  -134198.04  808.71
   2   9  -134127.03  696.48
   2  -9  -133288.95  677.73
  -2  -9   132112.52  663.05
   2  -9  -132572.77  523.42
  -2   9   012863.52  409.12
   2   9   012910.78  294.89
   2   9   013044.03  401.96
   2  -9   012909.05  684.73
  -2  -9   012293.54  359.93
   2  -9   013027.79  238.30
  -2   9  -1 1158.82  223.55
   2   9   1  781.89  168.07
   2   9   1 1079.00  231.76
   2  -9   1 1065.66  182.65
  -2  -9  -1  958.27  127.60
   2  -9   1  874.24   64.53
  -2   9  -289944.82 1596.92
   2   9   289924.73 1538.34
   2  -9   291623.74 1517.97
   2  -9   285885.91 1176.32
  -2  -9  -286929.33 1392.12
  -2   9  -3 2176.65  495.18
   2   9   3 1825.94  477.54
   2  -9   3 1965.60  247.51
   2  -9   3 1896.12  168.19
  -2  -9  -3 1992.97  175.01
  -2   9  -4 1593.28  230.02
   2   9   4 1713.97  441.27
   2  -9   4 1768.03  339.16
   2  -9   4 1637.54  140.79
  -2  -9  -4 1694.53  421.16
  -2   9  -5 4805.33  325.98
   2   9   5 5453.32  449.27
   2  -9   5 5973.63  342.76
   2  -9   5 5148.82  227.28
  -2  -9  -5 5819.69  271.38
  -2   9  -6  172.58  363.30
   2   9   6  296.56   90.29
   2  -9   6  411.01  176.89
   2  -9   6  256.85   59.71
  -2  -9  -6  451.52  135.99
  -2   9  -7  836.46  276.10
   2   9   7  953.93  241.75
   2  -9   7 1005.83  218.65
   2  -9   7  717.51  175.48
  -2  -9  -7  811.80  165.10
  -2   9  -8  114.18  211.53
   2   9   8  383.83  145.43
   2  -9   8  286.73  155.30
  -2  -9  -8  279.21  119.21
  -2   9  -9  176.37  187.21
   2   9   9  137.24   66.52
   2  -9   9  -75.75  116.31
   2  -9   9   62.43   72.90
  -2  -9  -9  104.67  118.80
  -2   9 -10 1808.25  290.79
   2   9  10 1669.76  388.80
   2  -9  10 1273.07  233.71
   2  -9  10 1142.14  190.03
  -2  -9 -10 1249.04  202.51
  -2   9 -11  583.38  138.55
   2   9  11  320.01  204.55
   2  -9  11  665.67  152.11
   2  -9  11  473.42   98.34
  -2  -9 -11  490.77  187.87
  -2   9 -12  260.41  220.63
   2   9  12    7.24  119.94
  -2  -9 -12  127.74  132.10
  -2   9 -13   52.24   62.35
   2   9  13  -66.53  104.78
  -2  -9 -13  238.78  161.88
   2  10 -14  103.82  126.42
  -2 -10  14  182.77  200.95
   2  10 -13  100.16  131.82
  -2 -10  13  174.37  105.27
   2 -10 -13    0.45  107.95
   2  10 -12   44.17  147.37
   2 -10 -12   13.06   36.31
  -2 -10  12  -33.48   64.71
   2 -10 -12   39.16  103.15
   2  10 -11   89.15  105.59
   2 -10 -11  169.64   93.71
  -2  10  11  270.48   67.74
  -2 -10  11  137.22  142.75
   2 -10 -11  266.82  140.40
   2  10 -10  205.03  148.42
   2 -10 -10   45.39   35.76
  -2  10  10   56.71   84.72
  -2 -10  10    7.80  112.14
   2 -10 -10   79.44   98.58
   2  10  -9  641.53  146.98
   2 -10  -9  856.21  141.67
  -2  10   9  793.39  183.19
  -2 -10   9  664.59  214.85
   2 -10  -9  685.62  142.31
   2  10  -8  542.62  109.14
   2 -10  -8  453.66  112.06
  -2  10   8  438.34  147.61
  -2 -10   8  446.75  108.00
  -2 -10   8  406.36  218.82
   2 -10  -8  494.15  140.79
   2  10  -710824.05  445.82
   2 -10  -712306.35  934.93
  -2 -10   712495.24  366.91
  -2 -10   714854.62  958.36
   2 -10  -712359.22  391.45
   2  10  -620243.44  856.24
   2 -10  -620499.51  765.56
  -2 -10   620914.04  743.09
   2 -10  -621072.12 1076.43
  -2 -10   621701.61  944.39
   2 -10  -620712.28  776.89
   2  10  -524668.77  557.34
   2 -10  -527389.68  746.64
  -2 -10   526219.91  422.18
  -2 -10   527406.03  726.34
   2 -10  -525419.18  681.55
  -2  10   4  550.70  116.66
   2  10  -4  498.52  116.01
   2 -10  -4  450.80  124.71
  -2 -10   4  458.25   97.71
  -2 -10   4  767.61  244.88
   2 -10  -4  620.51   90.85
  -2  10   3 8934.91  459.23
   2  10  -3 9115.41  292.15
   2 -10  -3 9094.39  322.50
  -2 -10   3 9303.23  453.29
  -2 -10   3 9689.27  411.26
   2 -10  -3 9282.01  236.05
  -2  10   2 2848.68  628.86
   2  10  -2 2794.74  377.26
   2 -10  -2 2965.19  269.77
  -2 -10   2 2691.08  249.79
  -2 -10   2 2783.43  325.10
   2 -10  -2 2552.07  134.33
  -2  10   1 5544.80  873.95
   2  10  -1 5200.56  297.37
   2 -10  -1 5379.02  279.25
  -2 -10   1 5719.93  489.20
   2 -10  -1 5237.01  141.13
  -2  10   0  649.86  111.89
   2  10   0  296.84   65.25
   2  10   0  395.46  104.98
   2 -10   0  419.38  169.49
  -2 -10   0  502.12  162.72
   2 -10   0  448.39   52.81
  -2  10  -1 1556.85  368.10
   2  10   1 1211.25  236.85
   2  10   1 1439.35  324.18
   2 -10   1 1015.29  250.62
  -2 -10  -1 1341.42  183.36
   2 -10   1 1331.10  184.52
  -2  10  -218022.88  579.74
   2  10   217090.55  441.77
   2 -10   217247.15  954.39
   2 -10   216072.24  305.74
  -2 -10  -216406.12 1974.49
  -2  10  -3 8637.10  397.07
   2  10   3 8609.75  365.21
   2 -10   3 8538.77  956.60
   2 -10   3 8141.14  253.88
  -2 -10  -3 8579.92  289.73
  -2  10  -4  362.39  280.85
   2  10   4   99.70   71.28
   2 -10   4  360.85  152.92
   2 -10   4  172.27   53.79
  -2 -10  -4  185.81  123.31
  -2  10  -5 1815.05  343.65
   2  10   5 1733.15  273.24
   2 -10   5 1658.30  252.08
   2 -10   5 1349.82  150.52
  -2 -10  -5 1330.00  176.26
  -2  10  -6  504.55  271.52
   2  10   6  359.69  118.27
   2 -10   6  172.99  125.28
  -2 -10  -6  302.87   88.25
  -2  10  -7  270.26  232.73
   2  10   7  340.38  134.03
   2 -10   7  197.47  135.80
   2 -10   7  172.73   67.87
  -2 -10  -7  373.43  127.75
  -2  10  -8  750.26  243.69
   2  10   8  690.21  149.91
   2 -10   8  611.56  154.05
   2 -10   8  411.43  122.28
  -2 -10  -8  557.04  142.24
  -2  10  -9  442.75  283.80
   2  10   9  380.54  111.29
   2 -10   9  303.46  165.23
   2 -10   9  276.77   73.10
  -2 -10  -9  508.56  124.05
  -2  10 -10  -31.77  181.88
   2  10  10  190.10  146.06
   2 -10  10  252.72  151.45
   2 -10  10  -23.95   51.43
  -2 -10 -10   38.67  111.53
  -2  10 -11  163.86  159.07
   2  10  11  121.28   80.86
   2 -10  11  -71.70   83.31
  -2 -10 -11  -39.67  112.86
  -2  10 -12 1280.99  258.04
   2  10  12 1239.18  315.24
  -2 -10 -12 1300.32  253.60
  -2  10 -13  371.32   88.05
   2  10  13  197.53  115.82
  -2 -10 -13  115.50  116.59
   2  11 -13  -55.47  125.51
  -2 -11  13  -73.21  134.06
   2 -11 -13  -18.66  104.35
   2  11 -12   13.84  133.72
  -2 -11  12  160.68  176.62
   2  11 -11  482.92  178.51
   2 -11 -11  227.77   69.40
  -2  11  11  404.98  141.60
  -2 -11  11   66.25  156.55
   2 -11 -11  335.14  166.31
   2  11 -10  161.25  128.27
  -2  11  10  100.86   51.45
  -2 -11  10   63.38   92.64
   2 -11 -10   64.99   93.61
   2  11  -9  159.61  132.22
   2 -11  -9  120.92   62.15
  -2  11   9  136.69   61.34
  -2 -11   9  138.01  177.36
   2 -11  -9   91.94   92.86
   2  11  -8 2700.18  717.37
   2 -11  -8 2527.41  343.60
  -2  11   8 2297.60  517.08
  -2 -11   8 2128.75  247.54
  -2 -11   8 2209.21  332.14
   2 -11  -8 2638.22  260.49
   2  11  -7 5806.39  765.47
   2 -11  -7 6584.74  317.57
  -2 -11   7 6427.36  471.18
  -2 -11   7 5875.89  494.23
   2 -11  -7 6870.44  345.77
   2  11  -610214.36 1132.88
  -2 -11   610313.00  961.02
   2 -11  -6 9870.25  507.07
  -2 -11   610022.09  534.40
   2 -11  -610234.01  387.37
  -2  11   549025.52 1652.01
   2  11  -541686.93 1445.18
   2 -11  -549146.52 1668.29
  -2 -11   548494.38 1587.27
  -2 -11   549165.11 1760.98
   2 -11  -544926.37 1473.68
  -2  11   4  466.69  123.80
   2  11  -4  490.98  118.16
   2 -11  -4  237.41  131.25
  -2 -11   4  466.00  144.49
  -2 -11   4  464.72  241.90
   2 -11  -4  398.57   90.92
  -2  11   3 1905.64  448.93
   2  11  -3 1829.71  303.67
   2 -11  -3 1571.12  236.33
  -2 -11   3 1583.64  172.39
  -2 -11   3 1775.25  282.96
   2 -11  -3 1627.38  193.39
  -2  11   216291.25  817.42
   2  11  -215706.06  670.65
   2 -11  -216425.89  786.16
  -2 -11   216177.53  400.87
  -2 -11   216503.88  473.90
   2 -11  -215629.73  275.08
  -2  11   1 4097.97  686.74
   2  11  -1 3639.35  244.81
   2 -11  -1 3524.38  275.24
  -2 -11   1 3466.44  257.59
   2 -11  -1 3562.96  124.90
  -2  11   0  170.40   93.04
   2  11   0  139.17   31.09
   2  11   0  -19.95  104.98
   2 -11   0   41.21  133.81
  -2 -11   0  376.05  125.35
   2 -11   0  146.13   46.05
  -2  11  -1  -61.83  157.90
   2  11   1  -26.89   33.41
   2  11   1  -28.97  121.04
   2 -11   1  -16.05  123.98
  -2 -11  -1  121.30  121.54
   2 -11   1  -11.87   22.73
  -2  11  -2 2191.08  460.79
   2  11   2 2538.66  458.90
   2 -11   2 2337.63  395.46
   2 -11   2 2011.86   86.94
  -2 -11  -2 2030.25  405.62
  -2  11  -3 1586.16  243.93
   2  11   3 1772.39  507.05
   2 -11   3 1675.55  220.48
   2 -11   3 1434.99  220.76
  -2 -11  -3 1655.43  184.66
  -2  11  -4  260.34  289.71
   2  11   4  322.61  141.86
   2 -11   4   99.90  125.66
  -2 -11  -4   14.00  101.88
  -2  11  -5 1567.33  274.55
   2  11   5 1799.41  476.52
   2 -11   5 1227.89  196.13
   2 -11   5 1487.35  144.84
  -2 -11  -5 1618.02  170.32
  -2  11  -6 -295.33  254.84
   2  11   6  123.55   99.50
   2 -11   6    5.51  119.25
   2 -11   6  132.63   78.31
  -2 -11  -6  -21.19   96.47
  -2  11  -7  361.47  228.14
   2  11   7  644.48  155.35
   2 -11   7  561.45  157.23
  -2 -11  -7  520.84  164.26
  -2  11  -8   71.73  219.44
   2  11   8 -101.48  139.74
   2 -11   8  129.38   96.68
  -2 -11  -8    0.60   99.24
  -2  11  -9 1195.33  273.91
   2  11   9 1257.26  212.91
   2 -11   9 1055.19  167.05
  -2 -11  -9  760.05  164.57
  -2  11 -10  114.74  194.25
   2  11  10   88.45   89.08
   2 -11  10   77.70   88.05
  -2 -11 -10  197.82  160.14
  -2  11 -11  105.84  169.28
   2  11  11   71.28   49.83
   2 -11  11   90.06   84.69
  -2 -11 -11   76.21  102.07
  -2  11 -12  -71.60  154.89
   2  11  12   -9.21  121.96
  -2 -11 -12  196.29  172.78
   2  12 -13  156.20  138.46
  -2 -12  13  399.10  168.27
   2 -12 -13  380.46  152.45
   2  12 -12  804.79  237.85
  -2 -12  12  489.99  173.70
   2 -12 -12 1032.27  232.34
   2  12 -11  -24.60  139.05
  -2  12  11  158.73   81.26
  -2 -12  11  107.59  171.37
   2 -12 -11  181.27  141.85
   2  12 -10   42.75  141.90
   2 -12 -10   97.67   63.67
  -2  12  10  154.94   95.71
  -2 -12  10 -175.10  202.19
   2 -12 -10   88.55  100.46
   2  12  -9  175.58  129.15
   2 -12  -9   28.37   61.51
  -2  12   9   24.84   43.56
  -2 -12   9   23.24  105.43
   2 -12  -9  210.25   99.59
   2  12  -8  164.60   86.77
   2 -12  -8  114.14   57.10
  -2  12   8  182.06  110.75
  -2 -12   8   58.21   62.57
  -2 -12   8   55.51  199.74
   2 -12  -8  122.87   90.07
  -2  12   7 1149.99  306.94
   2  12  -7 1004.18  177.75
  -2 -12   7  868.08  163.09
  -2 -12   7  886.26  353.65
   2 -12  -7 1084.47  257.45
  -2  12   6  -31.97   95.40
   2  12  -6 -194.56  176.71
  -2 -12   6  -43.05   81.95
   2 -12  -6  -61.46  133.49
  -2 -12   6  -93.15  290.23
   2 -12  -6  -88.02   84.25
  -2  12   519458.63  520.43
   2  12  -515832.60  827.57
   2 -12  -519981.44  638.24
  -2 -12   520053.64  520.85
  -2 -12   522423.10  830.51
   2 -12  -518420.86  497.93
  -2  12   416719.92  945.35
   2  12  -417979.47  585.00
   2 -12  -417633.98  948.38
  -2 -12   419106.90  563.78
  -2 -12   419744.46  745.64
   2 -12  -417857.92  509.18
  -2  12   326459.81 1003.63
   2  12  -324194.66  863.08
   2 -12  -327576.57 1032.78
  -2 -12   327404.69  995.95
  -2 -12   327149.91 1109.52
   2 -12  -323470.51  804.59
  -2  12   2  250.83  131.10
   2  12  -2  327.70   74.18
   2 -12  -2  363.08  162.53
  -2 -12   2  139.90  122.72
  -2 -12   2  187.15  101.19
   2 -12  -2  291.66   81.76
  -2  12   1 1325.61  293.26
   2  12  -1 1214.27  195.42
   2 -12  -1 1145.18  174.99
  -2 -12   1 1162.43  185.31
   2 -12  -1 1029.43   82.12
  -2  12   0  507.58  193.67
   2  12   0  290.71  114.81
   2  12   0  471.31  112.33
   2 -12   0  262.45  146.20
  -2 -12   0  330.07  152.53
   2 -12   0  375.36   57.66
  -2  12  -1 1909.45  342.59
   2  12   1 1414.39  324.71
   2  12   1 1898.36  384.40
   2 -12   1 1756.16  373.85
  -2 -12  -1 1683.82  178.01
   2 -12   1 1595.40   88.08
  -2  12  -2  349.79  295.99
   2 -12   2  183.23  144.13
  -2  12  -3 3991.39  373.91
   2  12   3 4482.62  375.43
   2 -12   3 4019.12  346.38
  -2 -12  -3 4121.14  277.83
  -2  12  -4  708.66  277.27
   2  12   4  884.85  256.59
   2 -12   4  885.76  249.16
  -2 -12  -4  788.94  161.97
  -2  12  -5 3337.07  386.99
   2  12   5 4088.76  959.21
   2 -12   5 3527.30  520.02
  -2 -12  -5 4108.18  277.79
  -2  12  -6 -168.64  233.00
   2  12   6   67.79   86.77
   2 -12   6   47.93  117.34
  -2 -12  -6  112.52  104.24
  -2  12  -7  105.72   88.09
   2  12   7  220.76   79.95
   2 -12   7  137.28  113.07
  -2 -12  -7  133.40  141.75
  -2  12  -8 1593.84  307.10
   2  12   8 1336.57  285.39
   2 -12   8 1323.79  258.81
  -2 -12  -8 1587.48  224.42
  -2  12  -9  177.13  264.06
   2  12   9  154.60   71.89
   2 -12   9  273.98  137.53
  -2 -12  -9  163.26  114.24
  -2  12 -10   68.65  176.69
   2  12  10  221.03  135.01
   2 -12  10   32.90   84.26
  -2 -12 -10   24.09  110.31
  -2  12 -11  117.45  168.76
   2  12  11   40.09   72.48
   2 -12  11   19.12   32.83
  -2 -12 -11  268.59  150.83
  -2  12 -12  122.17   89.81
   2  12  12  -59.55  128.85
  -2 -12 -12  200.96  133.91
   2  13 -12  471.22  175.11
  -2 -13  12  869.62  294.90
   2 -13 -12  325.09  139.05
   2  13 -11  175.15  200.29
  -2  13  11   28.41   38.73
  -2 -13  11   80.49  120.43
   2 -13 -11   43.53   98.72
   2  13 -10  127.78  200.17
  -2  13  10   14.71   36.62
  -2 -13  10   28.41  195.21
   2 -13 -10  -20.83   83.46
   2  13  -9  446.94  170.96
  -2  13   9  470.07  137.18
  -2 -13   9  594.58  207.21
   2 -13  -9  485.19  140.57
  -2  13   8   84.50   58.97
  -2  13   8  109.30   52.12
  -2 -13   8  -14.65   56.20
  -2 -13   8   21.29  180.81
   2 -13  -8   75.43  107.52
  -2  13   7  208.44   90.59
   2  13  -7   84.21  121.18
  -2 -13   7  193.72   70.83
  -2 -13   7  292.61  205.71
   2 -13  -7  177.08   98.78
  -2  13   6  421.65  161.05
   2  13  -6  359.43   96.35
  -2 -13   6  447.22  127.47
   2 -13  -6  291.03  153.00
  -2 -13   6  350.91  233.19
   2 -13  -6  482.80  123.10
  -2  13   5 6168.93  387.67
   2  13  -5 5609.85  321.79
   2 -13  -5 6762.78  539.29
  -2 -13   5 6052.12  488.67
  -2 -13   5 6007.88  434.45
   2 -13  -5 6013.59  286.20
  -2  13   4 1402.72  279.15
   2  13  -4 1371.68  177.28
   2 -13  -4 1751.10  342.08
  -2 -13   4 1129.30  152.21
  -2 -13   4 1500.23  368.24
   2 -13  -4 1178.95  115.84
  -2  13   318633.98  849.16
   2  13  -316924.99  469.84
   2 -13  -319646.06 1041.32
  -2 -13   320363.28  626.55
  -2 -13   320378.82  640.48
   2 -13  -316062.49  386.50
  -2  13   2 2457.07  434.39
   2  13  -2 2000.47  552.99
   2 -13  -2 1803.74  301.90
  -2 -13   2 2027.16  284.24
   2 -13  -2 1588.97  107.04
  -2  13   1 3047.82  403.50
   2  13  -1 2923.31  484.96
   2 -13  -1 3529.53  666.35
  -2 -13   1 3335.13  365.76
   2 -13  -1 3259.53  141.07
  -2  13   0  148.95  125.94
   2  13   0   27.32   26.23
   2  13   0  130.07   83.89
   2 -13   0  133.55  152.21
  -2 -13   0  146.06  145.62
   2 -13   0   35.69   37.48
  -2  13  -1  433.96  264.46
   2  13   1   65.47   42.83
   2  13   1  203.80  130.93
   2 -13   1  337.45  214.32
  -2 -13  -1  154.69  167.61
  -2  13  -211442.97  503.41
   2  13   211379.38  832.02
   2 -13   211700.96  444.53
  -2 -13  -212371.78  671.12
  -2  13  -3 1588.91  387.85
   2  13   3 1775.82  361.76
   2 -13   3 1159.30  198.51
  -2 -13  -3 1438.67  321.61
  -2  13  -4  359.32  249.61
   2  13   4  502.45  147.90
   2 -13   4  403.18  156.76
  -2 -13  -4  313.82  156.69
  -2  13  -5 4455.20 1055.25
   2  13   5 4465.14  870.60
   2 -13   5 4422.96  726.31
  -2 -13  -5 4342.16  263.61
  -2  13  -6  344.98  158.89
   2  13   6  623.33  173.53
   2 -13   6  477.67  122.76
  -2 -13  -6  435.58  147.98
  -2  13  -7  784.28  209.94
   2  13   7  954.60  265.72
   2 -13   7  898.78  152.54
  -2 -13  -7 1240.77  189.26
  -2  13  -8 1073.85  284.16
   2  13   8 1224.31  268.05
   2 -13   8  979.10  239.36
  -2 -13  -8  954.00  197.62
  -2  13  -9   67.74  185.38
   2  13   9  148.91  112.51
   2 -13   9  181.76  119.84
  -2 -13  -9  -90.17  104.87
  -2  13 -10  478.82  251.75
   2  13  10  652.08  162.33
   2 -13  10  400.48  121.38
  -2 -13 -10  363.43  158.59
  -2  13 -11  153.76  163.70
   2  13  11  126.00  109.06
  -2 -13 -11    0.62  103.57
   2  14 -12  431.36  118.24
   2 -14 -12  255.09  107.34
   2  14 -11   26.22  123.09
  -2  14  11   96.44   43.15
  -2 -14  11  174.89  169.16
   2 -14 -11   89.09  137.03
   2  14 -10  191.90  125.87
  -2  14  10   53.55   52.12
  -2 -14  10  -18.45  186.71
   2 -14 -10  142.79   96.83
   2  14  -9  -79.55  132.67
  -2  14   9  -29.76   91.43
  -2 -14   9   39.02  212.12
   2 -14  -9  127.21  126.08
  -2  14   8   30.72   60.63
   2  14  -8  227.89  133.38
  -2  14   8   58.88   54.25
  -2 -14   8  203.05  120.58
  -2 -14   8  -56.02  179.81
   2 -14  -8  114.45   82.49
  -2  14   7  856.26  204.65
   2  14  -7  921.59  275.10
  -2 -14   7  993.98  205.22
  -2 -14   7  761.17  228.65
   2 -14  -7  886.09  162.40
  -2  14   6   50.48   77.82
   2  14  -6  258.62  136.16
  -2 -14   6   -2.99   50.66
   2 -14  -6   88.88  194.95
  -2 -14   6  -14.57  183.16
   2 -14  -6    6.98   77.54
  -2  14   5 3602.27  844.32
   2  14  -5 3806.38  630.81
   2 -14  -5 4573.15  918.25
  -2 -14   5 4518.25  670.58
  -2 -14   5 4189.32  455.46
   2 -14  -5 4261.96  255.55
  -2  14   4 2547.25  518.26
   2  14  -4 2669.15  247.51
   2 -14  -4 2894.65  364.28
  -2 -14   4 2731.12  286.93
  -2 -14   4 2309.50  247.94
   2 -14  -4 2428.35  181.81
  -2  14   323843.37  782.71
   2  14  -322732.23  684.35
   2 -14  -325975.44  833.86
  -2 -14   325896.71  784.08
  -2 -14   324805.50  822.97
   2 -14  -322749.46  626.16
  -2  14   2 5177.03  620.39
   2  14  -2 4689.12  249.31
   2 -14  -2 5160.46  872.48
  -2 -14   2 4982.36  300.99
   2 -14  -2 4989.90  213.19
  -2  14   1 1216.26  289.44
   2  14  -1 1241.95  222.55
   2  14  -1 2225.16  466.88
   2 -14  -1 1274.40  240.21
  -2 -14   1 1341.84  329.92
  -2  14   0  163.85  101.49
   2  14   0   29.74   46.77
   2  14   0  -62.15  124.74
   2 -14   0  -25.95  133.53
  -2 -14   0  -34.56  111.56
   2 -14   0   45.06   28.00
  -2  14  -1  359.78  200.72
   2  14   1  567.87  162.85
   2 -14   1  198.74  130.52
  -2 -14  -1  309.72  126.48
  -2  14  -2   74.01  223.40
   2  14   2    4.68   91.43
   2 -14   2   62.03   78.69
  -2 -14  -2  -26.29  115.14
  -2  14  -3  155.00  223.28
   2  14   3   44.97  108.27
   2 -14   3   53.09  130.09
  -2 -14  -3  112.02  110.99
  -2  14  -4 2723.88  379.40
   2  14   4 2786.77  742.54
   2 -14   4 2784.95  283.32
  -2 -14  -4 3196.50  271.16
  -2  14  -5 1299.39  404.19
   2  14   5 1515.91  347.14
   2 -14   5 1196.11  212.01
  -2 -14  -5 1175.47  171.33
  -2  14  -6  194.39  222.23
   2  14   6   88.49   80.83
   2 -14   6   72.42  176.71
  -2 -14  -6  105.51  107.70
  -2  14  -7   90.59  225.74
   2  14   7  114.16   92.46
   2 -14   7  196.93  148.04
  -2 -14  -7  126.48  115.53
  -2  14  -8  -16.77  212.89
   2  14   8   91.94  119.93
   2 -14   8  -25.16  104.63
  -2 -14  -8  213.48  118.72
  -2  14  -9 1596.67  333.00
   2  14   9 1383.47  391.48
   2 -14   9 1851.69  290.48
  -2 -14  -9 1164.79  204.35
  -2  14 -10  317.30  243.26
   2  14  10  207.65  104.20
   2 -14  10   11.05   53.73
  -2 -14 -10   88.94  110.03
  -2  14 -11 -152.50  159.00
   2  14  11   93.39  147.73
  -2 -14 -11    7.73  105.17
   2  15 -11  -51.38  127.09
  -2  15  11   18.48   42.06
  -2 -15  11  312.51  246.18
   2 -15 -11   17.33   86.13
   2  15 -10   21.50  114.76
  -2  15  10   99.13   47.17
  -2 -15  10  292.17  176.99
   2 -15 -10  188.72  125.41
   2  15  -9  182.01  113.57
  -2  15   9  -27.13   89.88
  -2 -15   9   91.34  189.25
   2 -15  -9   95.90   46.29
   2  15  -8   65.82  109.95
  -2  15   8   57.40   56.25
  -2 -15   8  -26.32   65.96
  -2 -15   8 -109.07  201.02
   2 -15  -8   21.45   79.08
   2  15  -7  165.28  116.28
  -2  15   7  -40.59  112.13
  -2 -15   7  244.96  100.19
  -2 -15   7  346.37  179.17
   2 -15  -7  146.09   94.15
  -2  15   6 3980.38  667.78
   2  15  -6 3953.69  615.54
  -2 -15   6 4157.46  453.27
   2 -15  -6 4240.67  331.59
  -2 -15   6 3488.95  839.60
  -2  15   5 9248.29  887.94
   2  15  -5 9194.17  849.66
   2 -15  -5 8802.15  390.06
  -2 -15   5 9467.04  375.20
  -2 -15   5 9655.30  841.10
   2 -15  -5 9300.77  320.82
  -2  15   4  949.71  192.24
   2  15  -4  688.98  144.07
   2 -15  -4  772.33  241.71
  -2 -15   4 1022.82  271.06
  -2 -15   4  652.03  165.63
   2 -15  -4  725.46  109.21
  -2  15   3 1003.80  211.24
   2  15  -3  943.40  199.68
   2 -15  -3  910.39  194.46
  -2 -15   3  932.67  175.12
  -2 -15   3 1005.77  212.78
   2 -15  -3  966.53  112.08
  -2  15   2   82.00   96.14
   2  15  -2   75.29   54.11
   2 -15  -2  -39.94  133.72
  -2 -15   2    0.33  106.19
  -2  15   1  720.20  160.96
   2  15  -1  611.39  112.01
   2  15  -1  707.84  184.08
   2 -15  -1  578.57  189.52
  -2 -15   1  591.25  132.61
   2 -15  -1  433.62   73.85
  -2  15   0  -31.08  145.98
   2  15   0  131.65   74.08
   2 -15   0  165.47  181.22
  -2 -15   0   36.71   99.93
  -2  15  -1  497.21  163.36
   2  15   1  755.12  188.77
   2 -15   1  880.61  241.78
  -2 -15  -1  876.85  169.76
  -2  15  -2 1100.90  192.11
   2  15   2 1471.53  334.63
   2 -15   2 1431.52  243.71
  -2 -15  -2 1544.99  350.74
  -2  15  -3  191.21  200.18
   2  15   3  129.36   89.99
   2 -15   3   35.85   54.54
  -2 -15  -3   92.26  135.80
  -2  15  -4  379.65  188.83
   2  15   4  379.48  122.32
   2 -15   4  322.47  123.27
  -2 -15  -4  516.14  100.88
  -2  15  -5 1325.40  305.03
   2  15   5 1287.17  312.39
   2 -15   5 1215.92  202.23
  -2 -15  -5 1172.92  198.35
  -2  15  -6  102.96  213.47
   2  15   6  -14.68  136.95
   2 -15   6  119.97  167.60
  -2 -15  -6   19.71   94.57
  -2  15  -7  251.06  226.00
   2  15   7   77.71  102.59
   2 -15   7  178.13  114.49
  -2 -15  -7  177.57  144.28
  -2  15  -8  391.55  248.12
   2  15   8 -172.72  164.09
   2 -15   8  -42.39  109.37
  -2 -15  -8  263.94  172.38
  -2  15  -9  246.44  275.99
   2  15   9  477.62  150.13
   2 -15   9  499.75  144.78
  -2 -15  -9  349.28  124.22
  -2  15 -10  175.74  244.00
   2  15  10  407.12  166.74
   2 -15  10  202.55   98.77
  -2 -15 -10  202.97  159.14
   2  16 -10  -10.06  115.78
  -2  16  10  112.71   54.31
  -2 -16  10  264.96  224.15
   2 -16 -10   50.66   79.38
   2  16  -9  355.69  136.60
  -2  16   9  219.23   96.61
   2 -16  -9  187.81  112.43
   2  16  -8 1405.73  308.62
  -2  16   8 1285.92  240.90
  -2 -16   8 1195.62  277.75
   2 -16  -8 1274.49  184.63
   2  16  -7   96.01   55.02
  -2  16   7  189.62  141.05
  -2 -16   7  218.19  122.14
  -2 -16   7  151.25  200.45
   2 -16  -7   23.25   73.74
   2  16  -6  -85.45  107.17
  -2 -16   6   46.46  101.10
   2 -16  -6  -38.93  127.02
  -2 -16   6  -23.90  135.17
   2 -16  -6  128.91  104.02
  -2  16   5  793.10  151.69
   2  16  -5  987.64  200.73
   2 -16  -5 1235.20  266.75
  -2 -16   5  917.58  168.51
  -2 -16   5  744.74  194.76
   2 -16  -5  783.01  132.83
  -2  16   4  141.90   72.56
   2  16  -4  114.44   50.38
   2 -16  -4   -5.76  137.14
  -2 -16   4  117.28  151.65
  -2 -16   4  147.70  129.14
  -2  16   3   -5.58   79.64
   2  16  -3  -77.01   85.05
   2 -16  -3  -28.12   76.28
  -2 -16   3  276.16  160.47
   2 -16  -3   15.63   42.66
  -2  16   2  771.74  171.82
   2  16  -2  528.95  167.69
   2 -16  -2  578.65  174.51
  -2 -16   2  792.30  201.15
   2 -16  -2  544.40   81.66
  -2  16   1  115.65   47.47
   2  16  -1   19.80   53.82
   2  16  -1   85.96   82.42
   2 -16  -1  150.22   74.77
  -2 -16   1  341.00  133.11
   2 -16  -1   92.93   45.40
  -2  16   0  488.61  224.82
   2  16   0  606.12  167.87
   2 -16   0  739.36  189.99
  -2 -16   0  758.72  178.44
  -2  16  -1   83.39  173.63
   2  16   1  242.89   85.84
   2 -16   1  161.00  131.23
  -2 -16  -1  117.96  169.43
  -2  16  -2 1476.46  263.91
   2  16   2 1648.84  334.09
   2 -16   2 1812.56  305.56
  -2 -16  -2 1740.35  262.25
  -2  16  -3  178.18  207.06
   2  16   3    9.27   50.63
   2 -16   3   68.25   79.78
  -2 -16  -3  -78.31   91.85
  -2  16  -4  264.11  205.80
   2  16   4  222.64  125.85
   2 -16   4   14.29  125.13
  -2 -16  -4   64.26   94.08
  -2  16  -5  166.11  203.94
   2  16   5  -82.40  144.57
   2 -16   5  -64.90  116.11
  -2 -16  -5  130.72  103.75
  -2  16  -6 -168.40  194.84
   2  16   6   42.89   95.58
   2 -16   6  -37.10  112.95
  -2 -16  -6    0.43   91.72
  -2  16  -7 -152.27  208.48
   2  16   7  -34.94  146.05
   2 -16   7   23.96  100.33
  -2 -16  -7  -45.82   97.65
  -2  16  -8  130.17  188.84
   2  16   8   67.66   84.91
   2 -16   8  196.84  150.65
  -2 -16  -8  115.97  147.99
  -2  16  -9  361.85  189.21
   2  16   9  351.60  104.10
   2 -16   9   80.11   51.83
  -2 -16  -9  228.56  171.36
   2  17  -9   28.63  111.22
  -2  17   9  157.46   74.44
   2 -17  -9  127.45   73.35
   2  17  -8 1387.94  314.38
  -2  17   8 1348.21  283.91
  -2 -17   8 1412.35  276.32
   2 -17  -8 1338.10  172.29
   2  17  -7  392.73  123.36
  -2  17   7  364.19  151.12
  -2 -17   7  350.69   94.55
   2  17  -6   14.92   96.45
  -2 -17   6   83.53   61.75
  -2 -17   6  -87.43  136.35
   2  17  -5   18.07   89.84
   2 -17  -5   73.11  145.70
  -2 -17   5  -36.14  102.02
  -2 -17   5 -106.94  126.60
   2 -17  -5   71.79   72.37
  -2  17   4  521.64  124.34
   2  17  -4  628.43  102.94
   2 -17  -4  960.05  245.83
  -2 -17   4  523.94  173.76
   2 -17  -4  616.59  142.35
  -2  17   3  421.66  104.08
   2  17  -3  463.24  119.71
   2 -17  -3  523.58  171.77
  -2 -17   3  194.51  105.98
   2 -17  -3  344.04   91.36
  -2  17   2  188.95  143.56
   2  17  -2   92.84   79.98
   2  17  -2   51.51   77.21
   2 -17  -2   85.73   90.78
  -2 -17   2   76.35   99.65
  -2  17   1  180.89  103.28
   2  17  -1  186.86  109.21
   2 -17  -1  137.26  108.76
  -2 -17   1  108.50  145.99
  -2  17   0  105.22  107.97
   2  17   0   63.61   67.26
   2 -17   0  -12.93  134.89
  -2 -17   0   83.26  136.49
  -2  17  -1  257.57  178.92
   2  17   1  285.39  120.58
   2 -17   1   -1.56  130.69
  -2 -17  -1  119.15  129.59
  -2  17  -2 1882.49  284.69
   2  17   2 1851.43  365.05
   2 -17   2 1436.74  243.13
  -2 -17  -2 1732.99  201.01
  -2  17  -3 -140.13  176.38
   2  17   3  -53.09  134.38
   2 -17   3  -45.37  124.73
  -2 -17  -3   52.78   85.99
  -2  17  -4  -59.21  164.20
   2  17   4 -138.56  134.96
   2 -17   4  -10.00  129.30
  -2 -17  -4   18.46   85.10
  -2  17  -5  311.93  197.85
   2  17   5  301.96  136.27
   2 -17   5  174.23   91.28
  -2 -17  -5  137.79  100.35
  -2  17  -6    1.70  156.20
   2  17   6   92.99   56.46
   2 -17   6 -126.18  118.30
  -2 -17  -6  -40.57   96.21
  -2  17  -7  -94.17  159.88
   2  17   7   15.04  117.04
   2 -17   7   43.84  118.14
  -2 -17  -7   75.54   90.11
  -2  17  -8  197.51  179.14
   2  17   8  160.64   85.45
   2 -17   8  174.57   88.37
  -2 -17  -8  303.55  112.86
   2  18  -8 1796.68  490.91
  -2  18   8 1858.73  344.65
   2 -18  -8 1474.72  175.50
   2  18  -7   34.88  106.63
  -2  18   7  170.42  102.87
  -2 -18   7   28.21   90.39
  -2 -18   7  -47.48  119.99
   2 -18  -7   88.11   88.77
   2  18  -6  825.25  259.29
  -2 -18   6  778.57  155.75
  -2 -18   6  530.21  231.19
   2 -18  -6  816.44  138.68
   2  18  -5   70.82   56.35
   2 -18  -5  246.08  102.50
   2 -18  -5   77.08   52.80
   2  18  -4  242.05  104.87
   2 -18  -4   37.01  148.30
  -2 -18   4  140.57  102.51
  -2  18   3  293.61  105.18
   2 -18  -3  431.11  137.95
  -2 -18   3  459.20  175.62
  -2  18   2  908.36  299.16
   2  18  -2 1551.15  326.54
   2 -18  -2 1513.37  367.66
  -2 -18   2 1638.91  219.36
  -2  18   1  -67.61  128.01
   2  18  -1   20.59   83.06
   2 -18  -1   28.48  149.31
  -2 -18   1   61.25  104.22
  -2  18   0    5.53  138.93
   2  18   0   -2.02  124.79
   2 -18   0   14.18  130.97
  -2 -18   0  -55.83  102.49
  -2  18  -1   78.83  154.99
   2  18   1  -60.35  128.45
   2 -18   1  130.36  189.45
  -2 -18  -1   84.50   98.15
  -2  18  -2  170.77  168.59
   2  18   2  225.78   84.20
   2 -18   2  434.23  187.56
  -2 -18  -2  278.83  119.11
  -2  18  -3  413.78  166.97
   2  18   3  713.85  223.15
   2 -18   3  445.09  182.83
  -2 -18  -3  478.27  146.20
  -2  18  -4  107.96  156.22
   2  18   4  152.85   96.87
   2 -18   4  230.93   95.51
  -2 -18  -4  123.68  109.25
  -2  18  -5   34.91  162.21
   2  18   5  125.23  134.86
   2 -18   5  121.28  120.69
  -2 -18  -5  232.13  126.85
  -2  18  -6   83.68  158.34
   2  18   6  176.36   80.71
   2 -18   6   16.17  122.14
  -2 -18  -6   16.39   96.45
  -2  18  -7 -100.13  183.97
   2  18   7   25.13   90.08
   2 -18   7   34.28   55.59
  -2 -18  -7  -85.72   99.15
   2  19  -7  534.42  177.40
   2  19  -6    7.96   44.92
  -2  19   6   81.86   84.55
   2 -19  -5  699.77  213.63
  -2 -19   5  807.45  176.37
   2 -19  -4  190.81  204.72
  -2 -19   4  356.92  128.50
   2  19  -3  825.16  272.55
   2 -19  -3  636.46  204.50
  -2  19   2  383.36  149.06
   2  19  -2  841.01  192.69
   2 -19  -2  817.20  239.60
  -2 -19   2  649.35  152.11
  -2  19   1   65.77  129.67
   2  19  -1  239.44  192.76
   2 -19  -1   -0.05  144.27
  -2 -19   1  275.98  117.04
  -2  19   0  272.75  153.44
   2  19   0  166.48   98.19
   2 -19   0   45.49  142.40
  -2 -19   0  -45.15   86.69
  -2  19  -1   36.25  151.94
   2  19   1  154.64  102.96
   2 -19   1  104.65  119.70
  -2 -19  -1   79.03   87.83
  -2  19  -2 1802.72  258.46
   2  19   2 1919.13  424.65
   2 -19   2 1660.07  235.30
  -2 -19  -2 1627.83  206.46
  -2  19  -3   13.81  164.38
   2  19   3  168.37   77.13
   2 -19   3  110.10  129.45
  -2 -19  -3  118.52   95.80
  -2  19  -4  233.60  207.19
   2  19   4  136.49  140.57
   2 -19   4  -28.51  122.40
  -2 -19  -4   46.19   92.78
  -2  19  -5  395.32  225.82
   2  19   5  169.59  108.96
   2 -19   5  405.90  225.40
  -2 -19  -5  261.99   93.93
  -2  19  -6  247.53  237.06
   2  19   6  -55.84  144.84
   2 -19   6  -19.66  105.89
  -2 -19  -6   -5.29   85.93
   2  20  -4  278.31   85.27
   2 -20  -4  856.44  268.81
   2  20  -3  451.78  157.16
   2 -20  -3  776.79  272.35
  -2 -20   3  534.31  152.45
   2  20  -2 1516.54  247.47
   2 -20  -2 1108.79  208.44
   2  20  -1  134.98   91.70
   2 -20  -1   63.41   74.44
  -2 -20   1   33.40   82.44
  -2  20   0   -4.59  127.98
   2  20   0  -11.97   98.08
   2 -20   0  104.49   94.00
  -2 -20   0   50.43   39.69
  -2  20  -1  187.24  206.13
   2  20   1   43.14  104.85
   2 -20   1  -17.56   96.84
  -2 -20  -1  137.03  105.51
  -2  20  -2  291.21  172.81
   2  20   2   20.14   89.60
   2 -20   2  136.20  131.02
  -2 -20  -2   82.28  115.39
  -2  20  -3  329.81  218.46
   2  20   3  138.04   91.44
   2 -20   3  149.37   79.46
  -2 -20  -3  101.22   89.43
  -2  20  -4  -82.50  150.50
   2  20   4  -82.67  148.15
   2 -20   4   66.31  141.37
  -2 -20  -4  -57.59   85.74
   3   0 -15   -1.55  105.62
  -3   0  15  143.57   86.48
   3   0 -14  178.35  200.80
  -3   0  14   87.92   83.03
   3   0 -13   26.03  105.12
  -3   0  13  279.52  116.48
   3   0 -12   93.51  117.70
  -3   0  12  -34.43  117.36
   3   0 -11  213.31  163.61
   3   0 -10   28.21  120.97
   3   0  -9    8.10  105.27
   3   0  -8    8.11   84.85
  -3   0   8  122.15   68.26
   3   0  -7   87.28   88.23
   3   0  -6  -32.11   81.09
  -3   0   6  -18.34   88.19
   3   0  -5  236.59  103.35
   3   0  -4  -30.37   82.25
   3   0  -4   18.17   28.43
   3   0  -3  343.17   80.22
   3   0  -3  214.93  102.50
   3   0  -2  128.63   88.86
   3   0  -2   26.94   91.04
  -3   0   2  369.84  160.46
   3   0  -1  -10.53   71.20
   3   0  -1 -127.23  103.26
  -3   0   1 -206.15  304.26
   3   0   0  -18.67   71.64
   3   0   0  -68.77  125.45
  -3   0   0 -322.21  207.96
  -3   0  -1  -26.91  106.56
   3   0   1  -54.89  135.81
  -3   0  -1 -122.25  164.18
  -3   0  -2  -47.82  116.84
  -3   0  -3   98.55   57.14
   3   0   3   16.90  133.12
  -3   0  -3    7.74   53.52
  -3   0  -4  755.02  104.51
   3   0   4  222.23  137.77
  -3   0  -4   84.57   56.12
  -3   0  -5  -41.07  125.36
   3   0   5  -94.56  141.99
  -3   0  -5   53.51   41.92
  -3   0  -6   28.24   75.24
   3   0   6    7.43  142.97
  -3   0  -6  -22.48   59.81
  -3   0  -7   10.91  106.75
   3   0   7   -4.04  158.34
  -3   0  -7  -80.55   66.47
  -3   0  -8   21.90  104.10
   3   0   8  290.17  192.18
  -3   0  -8   37.37   69.10
  -3   0  -9  -37.20   92.25
   3   0   9   79.52  175.34
  -3   0  -9   95.32  104.72
  -3   0 -10  -24.22   83.49
   3   0  10   92.67  157.02
  -3   0 -10   40.67   68.99
  -3   0 -11   -2.40   87.56
   3   0  11   93.62  198.89
  -3   0 -11  110.66  117.16
  -3   0 -12  -25.17   79.99
   3   0  12   88.13  120.25
  -3   0 -12  -77.44   81.46
  -3   0 -13  -36.00   72.22
   3   0  14   20.80   35.94
   3   1 -15  -27.47  108.58
   3  -1 -15  158.15   88.67
  -3   1  15  257.11  117.01
  -3  -1  15  105.29   83.87
   3   1 -14  134.93  122.34
   3  -1 -14  103.31  112.16
  -3   1  14   60.06   56.82
  -3  -1  14   26.00   75.69
   3   1 -13 1171.85  214.13
   3  -1 -13 1152.12  222.70
  -3   1  13 1197.88  288.06
  -3  -1  13 1121.94  216.80
   3   1 -12 2605.83  295.54
   3  -1 -12 2309.86  270.83
  -3   1  12 2609.12  529.55
  -3  -1  12 2840.90  609.60
   3   1 -11 8694.97  415.98
   3  -1 -11 8782.15  399.52
  -3   1  1110349.90 1196.94
  -3  -1  11 9788.10  894.98
   3   1 -1024131.28  672.28
   3  -1 -1022822.82  598.59
  -3  -1  1023779.86  881.01
   3   1  -914198.86  617.89
   3  -1  -912676.18  569.60
  -3   1   913352.37  709.13
  -3  -1   913311.61  579.24
   3   1  -8 5313.50  304.30
   3  -1  -8 4997.67  278.92
  -3   1   8 4871.61  453.57
  -3  -1   8 5567.55  649.72
   3   1  -7 3111.83  205.29
   3  -1  -7 3531.12  566.97
  -3   1   7 3436.22  537.31
  -3  -1   7 3280.04  584.00
   3   1  -614910.51  383.02
   3  -1  -614946.61  377.66
  -3   1   614734.35  400.32
  -3  -1   615141.11  387.18
   3   1  -538806.49  602.35
   3  -1  -538260.98  583.18
   3  -1  -538675.80  425.62
  -3   1   539154.47  590.49
  -3  -1   540848.81  640.40
   3   1  -415746.78  418.76
   3  -1  -416039.53  412.62
   3   1  -415198.76  298.05
   3  -1  -415698.75  325.48
  -3   1   415192.83  400.35
  -3  -1   416481.13  432.56
   3   1  -348340.49  514.33
   3  -1  -351214.82  516.03
   3   1  -349453.18  330.93
   3  -1  -348043.40  344.71
  -3   1   348936.45  448.12
  -3  -1   348423.20  455.61
   3   1  -219863.20  436.19
   3  -1  -219484.45  454.88
   3   1  -219582.12  429.89
   3  -1  -218972.68  416.44
  -3   1   219196.32  451.66
  -3  -1   218400.79  465.62
   3   1  -1 3499.36  192.36
   3  -1  -1 3453.21  150.28
   3   1  -1 4463.20  199.48
   3  -1  -1 3519.71  184.30
  -3   1   1 3162.81  198.01
  -3  -1   1 2921.52  589.31
   3   1   0 2302.44  250.05
   3  -1   0 2027.56  156.67
   3   1   0 1982.94  180.63
   3  -1   0 1846.75  174.93
  -3   1   0 2153.40  219.97
  -3  -1   0 2201.49  218.64
  -3  -1  -182029.11  507.56
  -3   1  -179331.41  581.54
   3   1   179803.31  629.32
   3  -1   179024.04  618.46
  -3  -1  -178927.02  487.96
  -3   1  -178374.15  454.17
  -3  -1  -2  -16.63   88.87
  -3   1  -2   78.70   34.65
   3   1   2  -32.64  124.19
   3  -1   2 -169.03  145.97
  -3  -1  -2   -1.83   85.19
  -3   1  -2   87.61   41.98
  -3   1  -3   -7.70   71.30
  -3  -1  -3  417.43   86.79
   3   1   3 -176.00  132.20
   3  -1   3  -79.30  139.25
  -3  -1  -3   70.98   93.79
  -3   1  -3    2.34   44.17
  -3   1  -4 4077.98  331.87
  -3  -1  -4 4178.04  212.79
   3   1   4 5344.97  380.85
   3  -1   4 5523.70  336.60
  -3  -1  -4 4844.73  255.22
  -3   1  -4 4708.40  182.59
  -3   1  -5  -70.40  157.44
  -3  -1  -5   96.24  111.94
   3   1   5  514.43  254.74
   3  -1   5  317.29  178.78
  -3  -1  -5  103.29  116.10
  -3   1  -5   86.52  101.31
  -3   1  -6  124.60  169.53
  -3  -1  -6   35.91   90.10
   3   1   6  -15.87  144.86
   3  -1   6   62.82  170.33
  -3  -1  -6  -11.62   67.71
  -3   1  -6   56.35   42.57
  -3   1  -7  214.22  166.98
  -3  -1  -7  210.25  118.10
   3   1   7  198.73  151.89
   3  -1   7  170.39  164.15
  -3  -1  -7  261.83  133.69
  -3   1  -7  148.62   52.86
  -3   1  -8  314.78  146.31
  -3  -1  -8  305.74   99.90
   3   1   8   60.22  181.63
   3  -1   8  101.79  159.97
  -3  -1  -8  432.91  126.53
  -3   1  -8  116.68   67.99
  -3   1  -9   35.24  105.76
  -3  -1  -9   -2.86   79.57
   3   1   9  190.08  180.26
   3  -1   9  -98.18  166.51
  -3  -1  -9   37.64   85.75
  -3   1  -9   33.17   82.24
  -3   1 -10 -140.89   95.45
  -3  -1 -10   -1.85   70.74
   3   1  10  -29.21  138.03
   3  -1  10  -15.66  150.62
  -3  -1 -10   37.50   72.24
  -3   1 -10  -52.83   74.09
  -3   1 -11  167.69   78.89
  -3  -1 -11  149.19   94.29
   3   1  11   66.44  143.52
   3  -1  11  212.69  191.89
  -3  -1 -11  139.07   88.39
  -3   1 -11  144.61  106.10
  -3   1 -12  206.25  122.41
   3   1  12   92.01  176.15
   3  -1  12  112.64  124.56
  -3  -1 -12   53.01   82.64
  -3   1 -12  112.71   89.07
  -3   1 -13   85.04   67.84
  -3  -1 -13   62.17  102.46
   3   1  13  118.44  112.11
   3  -1  13  231.61  154.14
   3  -1  13  111.32   71.41
  -3  -1 -13  116.84   86.92
  -3   1 -14  -10.40   76.70
   3  -1  14  125.68   71.24
  -3  -1 -14  102.98  100.13
   3   2 -15  -14.47  117.52
   3  -2 -15   76.65   75.76
  -3   2  15   75.55   82.99
  -3  -2  15  166.70  131.82
   3   2 -14  113.25  123.23
   3  -2 -14  137.30  110.70
  -3   2  14  -28.29  115.44
  -3  -2  14  -23.19  128.32
   3   2 -13  -42.37  113.05
   3  -2 -13  187.47  163.55
  -3   2  13  216.60  113.22
  -3  -2  13   11.28  109.97
   3   2 -12   20.38  121.37
   3  -2 -12   23.20  104.32
  -3  -2  12   73.25   96.62
   3   2 -11  534.07  170.68
   3  -2 -11  492.07  168.91
  -3  -2  11  664.15  171.83
   3   2 -10 2756.19  289.14
   3  -2 -10 3023.39  666.95
  -3  -2  10 3327.49  730.44
   3   2  -9 3743.66  346.05
   3  -2  -9 3845.08  310.78
  -3   2   9 3832.02  704.09
  -3  -2   9 3776.39  578.55
   3   2  -8 1952.61  191.23
   3  -2  -8 2162.35  213.97
  -3   2   8 2522.53  352.24
  -3  -2   8 1997.00  341.79
   3   2  -7 2266.20  257.90
   3  -2  -7 2310.18  169.26
  -3   2   7 2185.40  112.19
  -3   2   7 3174.35  662.17
  -3  -2   7 2642.78  508.30
   3   2  -613447.88  375.93
   3  -2  -612444.51  311.94
   3  -2  -612276.70  167.20
  -3   2   614381.60  419.51
  -3  -2   612893.52  353.51
   3   2  -5  311.25  107.42
   3  -2  -5  328.40   98.64
   3  -2  -5  360.95   86.84
  -3   2   5  430.95  119.63
  -3  -2   5  313.17  230.44
   3   2  -4   71.80  108.82
   3  -2  -4  111.95   94.10
   3   2  -4   -9.85   27.34
   3  -2  -4   68.24   66.24
  -3   2   4  372.05   97.19
  -3  -2   4  207.14   84.46
  -3  -2   313275.12  490.26
   3   2  -2 8789.62  255.32
   3  -2  -2 9036.34  445.36
   3   2  -2 8782.61  280.43
  -3   2   2 9317.11  249.18
  -3  -2   2 8809.48  458.20
   3   2  -1 8544.39  233.67
   3  -2  -1 8419.31  267.25
   3   2  -1 8543.90  265.09
   3  -2  -1 8232.08  265.64
  -3   2   1 7886.40  245.59
  -3  -2   1 8006.11  406.49
   3   2   024285.17  260.85
   3   2   023737.77  522.77
   3  -2   023372.12  529.65
  -3   2   024204.49  289.30
  -3  -2   024130.72  395.16
  -3  -2  -1  338.60   77.21
  -3   2  -1  281.33   68.57
   3   2   1  112.56  112.03
   3  -2   1  441.92  201.19
  -3  -2  -1   -2.42  134.13
  -3   2  -1  170.65   49.30
  -3  -2  -2 1998.16  142.09
  -3   2  -2 2338.64  182.43
   3   2   2 1870.40  185.53
   3  -2   2 1858.96  219.80
  -3  -2  -2 2071.53  159.02
  -3   2  -2 2180.10  130.09
  -3   2  -3  178.60  119.39
  -3  -2  -3  134.98   84.05
   3   2   3  -72.11  124.53
   3  -2   3  113.72  156.40
  -3  -2  -3   16.49   72.04
  -3   2  -3   42.79   35.34
  -3   2  -4111393.5 1361.68
  -3  -2  -4117180.8 1287.38
   3   2   4115689.7 1483.92
   3  -2   4114523.9 1441.64
  -3   2  -4111344.4 1295.73
  -3   2  -592097.90 1873.53
  -3  -2  -594967.96 1594.81
   3   2   595814.83 1691.01
   3  -2   593145.41 1538.62
  -3   2  -596452.77 1460.45
  -3   2  -6  127.72  147.76
  -3  -2  -6   57.21   75.38
   3   2   6  -27.60  157.57
   3  -2   6   64.44  185.96
  -3  -2  -6   87.22   87.11
  -3   2  -6   29.40   74.79
  -3   2  -7  210.48  205.17
  -3  -2  -7  238.85   99.46
   3   2   7  291.42  221.78
   3  -2   7  144.51  157.09
  -3  -2  -7  187.43   86.71
  -3   2  -7  137.91   63.55
  -3   2  -8  207.28  156.07
  -3  -2  -8  163.99   78.97
   3   2   8  482.70  297.47
   3  -2   8  368.69  235.27
  -3  -2  -8  332.04  132.62
  -3   2  -9  -45.91  116.19
  -3  -2  -9   29.97   62.60
   3   2   9   82.60  177.57
   3  -2   9  -43.61  167.62
  -3  -2  -9   17.66   87.26
  -3   2  -9  -85.75   63.05
  -3   2 -10  111.40   65.46
  -3  -2 -10   89.49   45.71
   3   2  10   88.52  146.98
   3  -2  10 -109.49  142.68
  -3  -2 -10  141.39   83.21
  -3   2 -10   62.75   69.39
  -3   2 -11  301.42  129.01
   3   2  11   98.69  141.83
   3  -2  11  306.31  198.41
  -3  -2 -11  435.21  137.88
  -3   2 -11  191.48   90.03
  -3   2 -12  151.20  119.00
  -3  -2 -12  157.57   96.60
   3   2  12  -23.21  125.48
   3  -2  12   53.43  114.74
   3  -2  12   61.89  129.49
  -3  -2 -12   67.78   81.96
  -3   2 -13   66.23  101.72
   3   2  13  -43.73  112.78
   3  -2  13   61.27  143.65
   3  -2  13   67.65   71.33
  -3  -2 -13  102.70  116.32
  -3   2 -14  112.70  122.69
   3  -2  14   73.04   42.31
  -3  -2 -14   36.69   92.03
   3   3 -15  261.14  133.45
   3  -3 -15  154.12   99.89
  -3   3  15  257.08  119.40
  -3  -3  15  312.36  174.68
   3   3 -14  156.61  127.57
   3  -3 -14  339.69  156.81
  -3   3  14  307.81  111.86
  -3  -3  14  256.45  165.18
   3   3 -13 1043.74  210.77
   3  -3 -13  976.70  201.79
  -3   3  13 1232.51  365.60
  -3  -3  13 1099.28  234.78
   3   3 -12  122.98  137.61
   3  -3 -12  281.34  149.55
  -3   3  12  275.48  176.31
   3   3 -11 1757.51  293.25
   3  -3 -11 1524.11  268.73
  -3   3  11 1639.85  393.35
  -3  -3  11 1915.65  356.20
   3   3 -10 2526.88  600.79
   3  -3 -10 2460.45  222.50
  -3   3  10 2852.42  485.72
  -3  -3  10 2898.06  650.71
   3   3  -916325.21  702.97
   3  -3  -914742.32  620.64
  -3   3   914562.45  609.25
  -3  -3   915911.62  687.29
   3   3  -8  131.42  113.48
   3  -3  -8  -55.89   85.25
  -3   3   8   60.22   31.17
  -3   3   8   60.44   64.66
  -3  -3   8   66.97   78.97
   3   3  -7  469.74  134.56
   3  -3  -7  598.06  152.33
  -3   3   7  496.93  146.00
  -3   3   7  509.57  130.25
  -3  -3   7  474.65  129.92
   3   3  -6 1833.50  162.85
   3  -3  -6 2316.50  343.01
   3  -3  -6 1830.35  115.76
  -3   3   6 2054.81  358.77
  -3  -3   6 2098.68  372.35
   3   3  -5  308.70   89.16
   3  -3  -5  267.94   79.55
   3   3  -5  344.63   31.62
   3  -3  -5  338.61   54.11
  -3   3   5  351.41   91.31
  -3  -3   5  285.11  106.78
   3   3  -433613.00  566.10
   3  -3  -432998.53  527.75
   3  -3  -432760.07  527.91
  -3   3   436497.45  565.29
  -3  -3   433539.15  639.44
   3   3  -3173007.5  853.45
   3  -3  -3178288.2 1009.03
   3   3  -3178001.5  724.50
   3  -3  -3175258.0  747.05
  -3   3   3171228.0  884.99
  -3  -3   3175075.9  963.24
   3   3  -289445.47  564.83
   3  -3  -289494.66  621.39
   3   3  -291258.75  533.75
   3  -3  -288673.11  566.60
  -3   3   287216.58  502.66
  -3  -3   287851.60  739.81
   3   3  -1 1966.02  194.60
   3  -3  -1 1984.48  178.43
   3   3  -1 1925.03  278.59
   3  -3  -1 1908.00  198.08
  -3   3   1 1929.21  126.87
  -3  -3   1 1491.84  222.09
  -3   3   0 5589.40  225.81
   3   3   0 5434.94  217.74
   3   3   0 6017.83  509.69
   3  -3   0 5354.40  248.28
  -3   3   0 5079.23  164.84
  -3  -3   0 5486.05  252.08
  -3   3  -1   82.01   60.16
   3   3   1   60.23   28.50
   3   3   1  149.39   63.43
   3  -3   1  -87.86  141.70
  -3  -3  -1  740.24  255.20
  -3   3  -1   62.27   22.88
  -3  -3  -2 5030.37  161.74
  -3   3  -2 4860.18  306.85
   3   3   2 5005.55  430.06
   3  -3   2 4943.15  250.25
  -3   3  -2 5194.09  129.18
  -3   3  -3  635.27  123.87
  -3  -3  -3  511.81  127.51
   3   3   3  472.55  170.98
   3  -3   3  677.60  211.47
  -3  -3  -3  420.55  158.29
  -3   3  -3  465.73   91.32
  -3   3  -463085.33  991.56
  -3  -3  -466839.07  774.37
   3   3   468901.80 1012.30
   3  -3   466232.81  993.67
  -3  -3  -468424.87 1021.34
  -3   3  -466783.42  877.01
  -3  -3  -5110261.4 1597.07
   3   3   5119758.6 1365.43
   3  -3   5115015.9 1851.86
  -3  -3  -5108221.9 2084.63
  -3   3  -5112321.1 1705.70
  -3   3  -6 4019.67  442.29
  -3  -3  -6 3062.11  154.25
   3   3   6 3484.57  357.56
   3  -3   6 2853.97  328.06
  -3  -3  -6 3165.72  203.36
  -3   3  -6 2747.81  190.96
  -3   3  -7 3659.77  296.75
  -3  -3  -7 4307.21  210.28
   3   3   7 3757.98  378.74
   3  -3   7 4541.77  389.78
  -3   3  -7 4137.10  230.98
  -3   3  -8 5002.99  396.79
  -3  -3  -8 5472.03  496.46
   3   3   8 6382.48  535.88
   3  -3   8 6072.81  496.26
  -3   3  -8 6025.11  334.91
  -3   3  -9  -10.75  141.18
  -3  -3  -9  130.08   74.03
   3   3   9  165.34  172.82
   3  -3   9    5.50  163.23
  -3  -3  -9   88.52   80.88
  -3   3  -9   63.23   86.15
  -3   3 -10   89.58  121.96
   3   3  10  -14.99  139.58
   3  -3  10  -32.04  139.48
  -3  -3 -10   48.96   85.07
  -3   3 -11  450.22  178.20
  -3  -3 -11  428.06  110.91
   3   3  11  273.64  152.58
   3  -3  11  390.00  229.81
   3  -3  11  400.57  119.39
  -3  -3 -11  212.69   94.48
  -3   3 -12   81.21   48.58
   3   3  12  145.08  170.55
   3  -3  12  235.45  116.35
   3  -3  12   81.79   51.27
  -3  -3 -12  177.28  120.62
  -3   3 -13  114.29  104.37
   3   3  13 -104.46  116.52
   3  -3  13   21.19   99.26
   3  -3  13  238.34   84.83
  -3  -3 -13  -23.08   85.85
  -3   3 -14   97.19  103.49
  -3  -3 -14  187.09  106.45
   3   4 -15   44.61  129.52
   3  -4 -15   39.56   98.90
  -3   4  15  231.12  159.44
  -3  -4  15   14.14   67.10
   3   4 -14   71.68  122.34
   3  -4 -14   90.86   99.78
  -3   4  14   73.99   65.41
  -3  -4  14   66.85  115.07
   3   4 -13 2591.24  290.28
   3  -4 -13 2398.41  247.02
  -3   4  13 2889.54  493.42
  -3  -4  13 2487.79  491.85
   3   4 -1217626.70  695.69
   3  -4 -1219369.97  631.66
  -3   4  1218499.47  560.55
  -3  -4  1222911.00 1566.64
   3   4 -11 6356.72  452.26
   3  -4 -11 7337.35  428.38
  -3   4  11 8525.09  477.86
  -3  -4  11 7476.13  681.07
   3   4 -10 2665.56  307.88
   3  -4 -10 2457.96  241.87
  -3   4  10 2622.16  626.32
  -3  -4  10 2888.85  568.01
   3   4  -9 2665.44  283.67
   3  -4  -9 2838.52  488.94
  -3   4   9 2552.29  510.47
  -3  -4   9 2864.82  546.18
   3   4  -8 1862.36  208.11
   3  -4  -8 1751.68  179.35
  -3   4   8 1521.44  150.64
  -3   4   8 1745.04  277.33
  -3  -4   8 1952.89  442.78
   3   4  -7   47.84  108.32
   3  -4  -7   99.57   81.74
  -3   4   7  117.17   65.65
  -3  -4   7  -42.27  127.78
   3   4  -6 2450.86  223.72
   3  -4  -6 2117.34  177.88
   3  -4  -6 2410.11  146.65
  -3   4   6 2131.31  287.47
  -3  -4   6 2411.68  563.69
   3   4  -5  -97.00   93.86
   3  -4  -5   88.87   95.02
   3   4  -5   -3.52   22.83
   3  -4  -5  -27.92   66.06
  -3   4   5 -119.04   83.46
  -3  -4   5   33.19   72.78
   3   4  -414903.31  386.39
   3  -4  -415614.51  358.90
   3   4  -414891.27  241.74
   3  -4  -415083.35  323.94
  -3   4   415560.99  309.63
  -3  -4   415565.20  456.80
   3   4  -349170.40  686.43
   3  -4  -350915.65  749.80
   3   4  -348981.84  707.75
   3  -4  -348778.55  755.88
  -3  -4   352130.71 1124.08
   3   4  -2  192.69   61.46
   3  -4  -2  407.24  126.07
   3   4  -2  327.02   76.94
   3  -4  -2  425.52  135.90
  -3   4   2  364.31   87.12
  -3  -4   2 -272.59  244.20
   3   4  -1 2820.32  189.19
   3   4  -1 3672.19  175.02
   3  -4  -1 2558.39  157.53
  -3   4   1 2864.68   87.30
  -3  -4   1 2442.05  286.19
  -3   4   017549.90  451.28
   3   4   018017.87  368.74
   3   4   017324.20  477.63
   3  -4   017328.16  469.94
  -3   4   017311.91  343.87
  -3  -4   017637.71  604.13
  -3   4  -1 8046.18  404.74
   3   4   1 7790.94  205.95
   3   4   1 8061.57  347.73
   3  -4   1 8025.07  346.67
  -3  -4  -1 7223.90  352.39
  -3   4  -1 7393.59  140.93
  -3  -4  -260155.97  647.18
  -3   4  -261431.85  872.41
   3   4   261428.16  901.51
   3  -4   260315.33 1034.04
  -3  -4  -262584.69  816.91
  -3   4  -259344.29  593.66
  -3   4  -3 5321.09  381.50
  -3  -4  -3 5616.20  120.04
   3   4   3 5415.11  439.60
   3  -4   3 6226.15 1027.07
  -3  -4  -3 5774.23  230.18
  -3   4  -3 5538.40  151.64
  -3   4  -4 3758.93  258.18
  -3  -4  -4 4034.39  121.29
   3   4   4 3826.91  410.85
   3  -4   4 3662.82  555.94
  -3  -4  -4 4471.57  698.32
  -3   4  -4 3661.62  135.98
  -3   4  -591717.53 1782.37
  -3  -4  -5101864.0 1534.21
   3   4   5101122.1 1770.83
   3  -4   5108855.4 1826.60
  -3  -4  -5102300.0 1653.06
  -3   4  -599009.81 1473.67
  -3   4  -6 1898.38  269.99
  -3  -4  -6 1640.94  117.35
   3   4   6 1584.54  236.55
   3  -4   6 1824.39  322.39
  -3  -4  -6 1402.08  155.65
  -3   4  -6 1429.03  134.42
  -3   4  -714372.10  512.82
  -3  -4  -714951.16  283.49
   3   4   715250.32  568.23
   3  -4   715684.10  556.17
  -3   4  -814143.69  567.21
   3   4   815014.93  652.94
   3  -4   815806.99  651.33
  -3  -4  -817102.67  577.72
  -3   4  -9 -108.20  135.64
   3   4   9  -38.64  157.79
   3  -4   9 -128.96  151.55
   3  -4   9   58.77   46.27
  -3  -4  -9   99.44   82.78
  -3   4 -10   73.80  169.99
  -3  -4 -10   55.39   49.48
   3   4  10  107.41  255.09
   3  -4  10  146.15  188.40
   3  -4  10  -26.44   67.73
  -3  -4 -10    3.09   77.76
  -3   4 -11  205.44  193.01
   3   4  11  181.84  143.29
   3  -4  11  128.59  166.73
   3  -4  11  258.10   74.21
  -3  -4 -11  161.55   96.11
  -3   4 -12  212.90  182.12
   3   4  12  184.92  179.20
   3  -4  12   21.14  101.25
   3  -4  12  181.30   72.18
  -3  -4 -12   46.90   89.58
  -3   4 -13  223.39  136.29
   3   4  13   77.53  122.34
  -3  -4 -13   88.77   93.20
  -3   4 -14   72.40  114.65
  -3  -4 -14  404.01  192.73
   3   5 -15  111.04  133.07
   3  -5 -15   14.36   33.97
  -3   5  15  -71.17  120.45
  -3  -5  15  153.10  138.19
   3   5 -14  221.69  184.17
   3  -5 -14   91.82   91.27
  -3   5  14  145.67  108.51
  -3  -5  14  151.65  152.20
   3   5 -13 1689.59  258.93
   3  -5 -13 1476.57  206.03
  -3   5  13 1441.25  289.77
  -3  -5  13 1481.35  316.07
   3   5 -12 6055.93  392.11
   3  -5 -12 8110.06  432.61
  -3   5  12 5226.95  941.39
  -3  -5  12 6848.67  853.40
   3   5 -11 6894.70  472.42
   3  -5 -11 6393.26  381.40
  -3   5  11 6390.66 1378.22
  -3  -5  11 6873.45 1161.65
   3   5 -10 2914.46  274.31
   3  -5 -10 2281.73  418.12
  -3   5  10 2615.23  477.83
  -3  -5  10 2788.02  607.53
   3   5  -9 1226.11  210.68
   3  -5  -9 1412.76  388.80
  -3   5   9 1128.84  240.65
  -3   5   9 1562.14  263.02
  -3  -5   9 1412.23  304.72
   3   5  -8 1769.23  554.25
   3  -5  -8 1976.00  486.41
  -3   5   8 1571.48  114.28
  -3   5   8 2107.63  429.25
  -3  -5   8 2178.79  483.16
   3   5  -7   19.87   59.69
   3  -5  -7    6.89   93.22
   3  -5  -7  -38.80   60.31
  -3   5   7  -12.73   93.94
  -3  -5   7  241.73  120.41
   3   5  -6 3534.92  715.09
   3  -5  -6 3167.89  287.64
   3   5  -6 3023.09   95.31
   3  -5  -6 3296.41  192.23
  -3   5   6 3861.28  548.97
  -3  -5   6 3614.44  689.77
   3   5  -5   26.22   93.48
   3  -5  -5  182.31  114.34
   3   5  -5   29.26   23.60
   3  -5  -5   59.08   53.93
  -3   5   5   49.27   40.77
  -3  -5   5   25.95  163.92
   3   5  -4 2498.77  186.36
   3  -5  -4 2617.75  175.91
   3  -5  -4 2408.10  165.99
  -3   5   4 2659.43  409.27
  -3  -5   4 2548.21  375.10
   3   5  -3205341.6 2385.18
   3  -5  -3207276.4 2389.01
   3   5  -3203003.0 2096.26
   3  -5  -3202170.0 2264.02
  -3   5   3203690.6 2112.61
  -3  -5   3213293.1 2386.37
   3   5  -285242.24  978.15
   3  -5  -282446.93 1057.15
   3   5  -286420.07 1100.18
   3  -5  -284664.03 1012.80
  -3  -5   287200.01 1178.77
  -3   5   1  171.41   70.39
   3   5  -1  212.10   46.22
   3   5  -1  333.85   65.64
   3  -5  -1  152.07   71.53
  -3   5   1  160.01   40.67
  -3  -5   1   63.23  206.18
  -3   5   0 2110.38  374.34
   3   5   0 1836.56  131.82
   3   5   0 2108.72  394.22
   3  -5   0 1796.97  199.93
  -3   5   0 1508.41   51.26
  -3  -5   0 2180.18  604.67
  -3   5  -199057.12 1297.85
   3   5   1102154.4 1315.42
   3  -5   1101314.2 1234.91
  -3  -5  -1102023.8 1216.72
  -3   5  -2 3522.73  494.04
  -3  -5  -2 3234.82   81.67
   3   5   2 3111.79  536.63
   3  -5   2 3323.06  269.39
  -3  -5  -2 2229.95  237.01
  -3   5  -3 9647.10  332.67
   3   5   3 9371.83  411.15
   3  -5   3 9522.98  404.03
  -3  -5  -310293.18  283.92
  -3   5  -4 1177.38  262.42
  -3  -5  -4  979.56   70.70
   3   5   4 1043.98  193.37
   3  -5   4 1083.65  156.80
   3  -5   4  896.54  115.77
  -3  -5  -4 1191.60  139.58
  -3   5  -5  156.74  328.36
   3   5   5  305.99  105.07
   3  -5   5  721.91  216.79
   3  -5   5  174.80   55.73
  -3  -5  -5 1402.71  332.05
  -3   5  -6  -39.33  209.33
  -3  -5  -6  -11.04   19.72
   3   5   6   94.57  169.13
   3  -5   6  -30.51  142.92
   3  -5   6   -2.75   19.34
  -3  -5  -6   30.91   99.70
  -3   5  -7  357.98  304.46
  -3  -5  -7   -3.00   29.22
   3   5   7  110.63  167.63
   3  -5   7   74.32  158.61
   3  -5   7   40.80   29.13
  -3  -5  -7   69.28  123.58
  -3   5  -8 4078.55  464.60
   3   5   8 3623.26  378.63
   3  -5   8 3384.66  357.85
   3  -5   8 3162.08  542.40
  -3   5  -9  -74.09  146.70
  -3  -5  -9  -12.69   32.10
   3   5   9   16.81  158.59
   3  -5   9  -94.18  142.22
   3  -5   9   45.11   43.90
  -3  -5  -9   88.54   94.35
  -3   5 -10  -28.07  132.56
   3   5  10   94.63  145.86
   3  -5  10   76.01  124.09
   3  -5  10   84.29   37.52
  -3  -5 -10  140.28   90.61
  -3   5 -11  198.93  181.75
   3   5  11   75.90  137.09
   3  -5  11   72.69  167.53
   3  -5  11   85.21   61.10
  -3  -5 -11  -33.73   90.50
  -3   5 -12  -37.00  123.66
   3   5  12   29.84  130.69
   3  -5  12  164.13  153.02
  -3  -5 -12   18.62   88.22
  -3   5 -13   14.60  111.73
   3   5  13   59.70  119.73
   3  -5  13   79.23   49.91
  -3  -5 -13   94.88  104.06
  -3   5 -14  195.76  121.14
  -3  -5 -14  253.42  131.56
   3   6 -15   53.86  122.85
   3  -6 -15   39.76   43.31
  -3   6  15  -31.21  115.66
  -3  -6  15   94.14  120.81
   3   6 -14  466.11  136.81
   3  -6 -14  338.10   97.42
  -3   6  14  245.50  113.73
  -3  -6  14  273.43  127.42
   3   6 -13  408.55  160.06
   3  -6 -13  887.55  238.36
  -3   6  13  602.96  217.64
  -3  -6  13  620.08  185.56
   3   6 -12 3491.61  521.30
   3  -6 -12 3802.86  805.08
  -3   6  12 2864.52  604.66
  -3  -6  12 4200.98  621.43
   3   6 -11 2802.47  283.94
   3  -6 -11 3091.34  486.60
  -3   6  11 2881.46  619.73
  -3  -6  11 3719.05  618.40
   3   6 -10  464.87  136.92
   3  -6 -10   -9.47  102.04
  -3   6  10   27.52   22.77
  -3   6  10  -48.34  107.02
   3   6  -9  169.07  120.98
   3  -6  -9   84.77   53.11
  -3   6   9   82.08   46.27
  -3   6   9  234.92   75.22
  -3  -6   9   31.78   72.40
   3   6  -8 8036.30  428.77
   3  -6  -8 8331.69  430.37
  -3   6   8 8086.39  430.31
  -3   6   8 8298.15 1008.78
  -3  -6   8 8118.90  469.66
   3   6  -7 8453.21  385.10
   3  -6  -7 7737.18  576.47
   3  -6  -7 8086.98  282.46
  -3  -6   7 8564.72 1208.49
   3   6  -6   -6.54  107.98
   3  -6  -6   73.95   80.79
   3   6  -6   52.84   28.78
   3  -6  -6   74.41   66.55
  -3  -6   6   90.91  157.85
   3   6  -512960.64  456.73
   3  -6  -513042.30  526.23
   3   6  -512537.19  267.88
   3  -6  -513144.34  349.82
  -3  -6   511990.87  435.01
   3   6  -419097.40  420.84
   3  -6  -418248.63  414.41
   3   6  -418360.15  333.01
   3  -6  -418402.20  367.77
  -3  -6   418986.92  548.82
   3   6  -3 1745.87  228.15
   3  -6  -3 2214.63  513.94
   3   6  -3 1757.30  332.90
   3  -6  -3 1877.79  336.49
  -3   6   3 1733.63  318.64
  -3  -6   3 1670.63  269.40
   3   6  -2  464.00   63.60
   3   6  -2  595.13  149.50
   3  -6  -2  437.00  110.65
  -3   6   2  437.00   87.70
  -3  -6   2  561.85  228.70
  -3   6   1 2400.95  400.51
   3   6  -1 2350.62  120.60
   3   6  -1 2352.97  455.49
   3  -6  -1 2459.59  203.18
  -3   6   1 2172.44  100.23
  -3  -6   1 3062.74  301.84
  -3   6   0   98.31  117.95
   3   6   0   57.55   29.18
   3  -6   0  152.27  157.83
  -3  -6   0  958.26  207.49
  -3   6  -1 2790.44  451.70
   3   6   1 2050.67   70.53
   3   6   1 2622.42  475.88
   3  -6   1 2700.74  262.37
  -3  -6  -1 2159.01  236.27
  -3   6  -2 -146.06  210.29
   3   6   2  -78.37  111.88
   3  -6   2  -11.77  125.58
  -3  -6  -2  113.00  130.76
  -3   6  -3  110.17   82.25
   3  -6   3    2.70  152.90
  -3  -6  -3  621.50  159.85
  -3   6  -4 2614.71  632.25
   3   6   4 2240.83  489.72
   3  -6   4 2004.85  253.07
   3  -6   4 1690.94  114.47
  -3  -6  -4 2276.93  265.10
  -3   6  -5 2402.14  296.83
   3   6   5 2534.72  416.60
   3  -6   5 2911.10  364.77
  -3  -6  -5 1843.06  177.33
  -3   6  -6  469.72  243.16
   3  -6   6  453.96  251.40
   3  -6   6  287.31   61.22
  -3  -6  -6  142.18  158.85
  -3   6  -7  795.32  315.91
   3   6   7  625.27  238.84
   3  -6   7  529.28  202.16
   3  -6   7  371.62  100.59
  -3  -6  -7  321.28  103.04
  -3   6  -8  832.23  210.52
   3   6   8  806.29  252.13
   3  -6   8  824.72  211.04
   3  -6   8 1047.45  174.98
  -3  -6  -8 1373.25  186.52
  -3   6  -9  157.81  165.14
   3   6   9  166.28  218.33
   3  -6   9  269.28  143.09
   3  -6   9  325.97   93.30
  -3  -6  -9  275.42   97.73
  -3   6 -10   52.76  150.05
   3   6  10   86.46  204.03
   3  -6  10    8.17  124.93
  -3  -6 -10    0.00   89.05
  -3   6 -11   15.19  147.47
   3   6  11 -115.09  135.17
   3  -6  11   37.23  109.61
   3  -6  11   -2.16   59.13
  -3  -6 -11  153.62  131.75
  -3   6 -12  144.52   86.45
   3   6  12  -76.49  127.40
   3  -6  12  100.05  107.67
   3  -6  12  -39.55   58.01
  -3  -6 -12   47.14  100.71
  -3   6 -13  149.55  112.88
   3   6  13  -52.94  116.31
  -3  -6 -13  180.42  104.27
   3   7 -14   18.34   72.33
   3  -7 -14  113.31   37.70
  -3   7  14 -106.83  111.65
  -3  -7  14  259.60  140.80
   3   7 -13 1513.29  313.96
   3  -7 -13 1246.07  229.15
  -3   7  13 1194.74  291.23
  -3  -7  13 1180.18  260.76
   3   7 -12 1116.30  237.50
   3  -7 -12 1190.58  319.74
  -3   7  12 1011.66  264.91
  -3  -7  12  949.61  258.41
   3   7 -11 1133.29  198.75
   3  -7 -11 1007.35  189.06
  -3   7  11  841.51  162.51
  -3  -7  11  863.91  182.21
   3   7 -10  772.55  185.74
   3  -7 -10  121.92   89.57
  -3   7  10   93.92   41.18
  -3   7  10  102.06   55.42
  -3  -7  10  310.19  118.88
   3   7  -9   92.43  170.52
   3  -7  -9  -69.44   98.98
  -3   7   9  -24.55   54.15
  -3  -7   9  -98.83  170.15
   3   7  -8  302.80  146.52
   3  -7  -8  330.41  143.41
  -3   7   8  392.21  107.31
  -3  -7   8   50.83  175.86
   3   7  -7  496.17  147.55
   3  -7  -7  789.19  165.41
   3   7  -7  552.88  135.60
   3  -7  -7  607.10  120.07
  -3  -7   7  739.24  244.21
   3  -7  -7  657.48  110.49
   3   7  -613202.12  392.33
   3  -7  -613313.60  358.99
   3   7  -611969.14  261.36
   3  -7  -613237.16  334.66
  -3  -7   613639.67 1371.18
   3  -7  -612236.24  307.60
   3   7  -5 3429.14  242.19
   3  -7  -5 3567.88  238.74
   3   7  -5 3083.93  308.69
   3  -7  -5 3197.85  211.69
  -3  -7   5 3274.58  738.50
   3  -7  -5 3334.64  166.62
   3   7  -4  152.32   67.27
   3  -7  -4  271.18   91.09
   3   7  -4  195.30   49.46
   3  -7  -4  223.70  109.12
  -3  -7   4 -114.29  257.64
   3  -7  -4  183.12   41.70
   3   7  -3  639.63  103.97
   3  -7  -3  995.14  235.31
   3   7  -3  779.29  176.86
   3  -7  -3  916.20  211.71
  -3  -7   3  785.39  259.45
   3  -7  -3  846.41   79.94
  -3   7   2 3784.12  263.37
   3   7  -2 3317.62  276.85
   3   7  -2 3940.30  402.16
   3  -7  -2 3717.12  680.62
  -3  -7   2 2981.28  273.13
  -3   7   1  438.53  116.90
   3   7  -1  249.89   52.62
   3   7  -1  275.79   75.61
   3  -7  -1  290.11   79.55
  -3   7   1  280.72   50.54
  -3  -7   1  211.24  125.10
  -3   7   0 2036.73  335.50
   3   7   0 1989.79   97.56
   3   7   0 1903.18  394.57
   3  -7   0 2011.61  208.58
  -3  -7   0 2067.27  527.53
  -3   7  -1 2105.30  435.57
   3   7   1 1930.13   97.15
   3   7   1 2442.73  697.10
   3  -7   1 2575.38  257.83
  -3  -7  -1 2849.13  237.99
  -3   7  -2 3142.86  903.93
   3   7   2 2499.62  534.72
   3  -7   2 2209.26  234.25
  -3  -7  -2 2265.15  193.48
  -3   7  -3  149.48  136.74
   3   7   3  149.79  133.06
   3  -7   3   65.39  149.52
  -3   7  -4  550.98  248.56
   3   7   4  189.25  108.00
   3  -7   4  565.60  226.43
   3  -7   4  213.77   50.66
  -3  -7  -4  228.40  126.40
  -3   7  -5 6974.83  368.19
   3   7   5 6775.96 1038.36
   3  -7   5 7493.92  419.59
   3  -7   5 6706.67  195.35
  -3  -7  -5 6798.34  582.27
  -3   7  -6 3754.83  341.29
   3   7   6 3789.52  820.98
   3  -7   6 3856.04  360.56
   3  -7   6 3317.14  199.62
  -3  -7  -6 4217.16  295.39
  -3   7  -7 3959.30  426.99
   3   7   7 3830.07  725.82
   3  -7   7 4153.39  400.46
   3  -7   7 3366.63  208.13
  -3  -7  -7 4079.58  278.03
  -3   7  -8 -258.32  212.68
   3   7   8  -96.37  161.00
   3  -7   8   -3.18  151.02
  -3  -7  -8   12.81  127.99
  -3   7  -9  109.36  183.82
   3   7   9  313.81  205.24
   3  -7   9  203.58  137.98
  -3  -7  -9  137.46   89.54
  -3   7 -10  296.58  227.70
   3   7  10  198.04  204.48
   3  -7  10  260.12  185.00
   3  -7  10  180.61   40.29
  -3  -7 -10   12.14   88.30
  -3   7 -11   13.70  144.30
   3   7  11   87.73  147.44
   3  -7  11   23.51  108.74
   3  -7  11   65.66   49.27
  -3  -7 -11  -56.03   87.80
  -3   7 -12  152.11  199.11
   3   7  12  165.64  137.33
   3  -7  12  305.45  148.57
  -3  -7 -12   83.43  105.84
  -3   7 -13   58.19  143.08
   3   7  13    9.00  120.66
  -3  -7 -13  141.60  107.02
   3   8 -14   82.92   64.52
  -3   8  14  -11.11  104.35
  -3  -8  14  107.50  125.70
   3   8 -13   -0.22  120.97
   3  -8 -13   65.62   85.79
  -3   8  13   34.31   58.83
  -3  -8  13  111.96   71.47
   3   8 -12  380.42  171.51
   3  -8 -12  227.95  102.35
  -3   8  12  314.61  113.34
  -3  -8  12  565.33  210.48
   3   8 -11  -39.03  135.20
   3  -8 -11   77.21   48.30
  -3   8  11  108.10   44.84
  -3  -8  11  196.88   84.67
   3   8 -10  752.57  201.68
   3  -8 -10  686.86  164.81
  -3   8  10  789.19  130.49
  -3  -8  10  600.51  159.34
   3   8  -9 2826.80  291.26
   3  -8  -9 2522.22  396.39
  -3   8   9 2341.76  205.64
  -3  -8   9 2461.78  543.54
   3  -8  -9 2928.51  242.74
   3   8  -8  163.74  168.09
   3  -8  -8   96.60   76.06
  -3  -8   8  292.68  150.43
   3  -8  -8   90.47   88.88
   3   8  -7    4.02  131.71
   3  -8  -7  200.34   60.81
   3   8  -7  120.94   36.85
   3  -8  -7  354.28  101.89
  -3  -8   7   62.71  202.38
   3  -8  -7   73.04   83.85
   3   8  -6  -89.38  143.04
   3  -8  -6  -18.29  102.34
   3  -8  -6  -13.70  111.10
  -3  -8   6  -50.67  253.48
   3  -8  -6  -21.41   79.98
   3   8  -5  -21.28  113.26
   3  -8  -5  202.66   85.85
   3   8  -5  280.92   67.31
   3  -8  -5  258.95   91.74
  -3  -8   5  471.75  366.61
   3  -8  -5  219.68   71.95
   3   8  -4  457.60  115.59
   3  -8  -4  555.32  144.33
   3   8  -4  403.92   79.41
   3  -8  -4  594.08  130.23
  -3  -8   4  204.80  269.66
   3  -8  -4  528.44  133.06
   3   8  -310170.93  310.35
   3   8  -3 9719.76  305.23
   3  -8  -310063.21  352.39
  -3  -8   3 9550.08  519.34
   3  -8  -3 9747.03  245.49
  -3   8   2 6792.55  359.88
   3   8  -2 7292.36  238.17
   3   8  -2 7433.61  278.52
   3  -8  -2 7917.86  932.75
  -3  -8   2 6596.49  397.20
   3  -8  -2 8050.43  194.77
  -3   8   1  441.93   84.83
   3   8  -1  313.59   99.06
   3   8  -1  406.43   80.17
   3  -8  -1  216.61   94.12
  -3  -8   1   79.81  190.86
   3  -8  -1  519.61   48.50
  -3   8   0 1009.97  232.17
   3   8   0  871.40  132.99
   3   8   0 1129.74  236.38
   3  -8   0 1217.32  226.71
  -3  -8   0  943.64  170.85
  -3   8  -1   35.94   91.20
   3   8   1  142.33  136.55
   3  -8   1 1519.42  492.11
  -3  -8  -1  191.91  171.37
  -3   8  -2 2888.15  488.61
   3   8   2 2625.87  479.25
   3  -8   2 2975.53  330.80
  -3  -8  -2 2545.04  215.25
  -3   8  -3 9441.50  493.38
   3   8   3 9828.92  803.27
   3  -8   310057.83  389.77
  -3  -8  -3 9957.32  317.15
  -3   8  -4 4584.23  563.39
   3   8   4 4574.80  887.28
   3  -8   4 5883.70  400.66
  -3  -8  -4 4740.28  365.15
  -3   8  -5  382.36  277.65
   3   8   5  539.09  161.40
   3  -8   5  281.92  120.79
  -3  -8  -5  533.16  152.59
  -3   8  -6  588.65  282.40
   3   8   6  488.53  168.61
   3  -8   6  737.89  245.93
  -3  -8  -6  211.38  125.13
  -3   8  -7  593.62  276.70
   3   8   7  848.87  237.75
   3  -8   7  765.58  196.58
   3  -8   7  511.13  107.96
  -3  -8  -7  725.63  171.33
  -3   8  -8 5062.66  431.29
   3   8   8 5422.70  996.41
   3  -8   8 5582.73  440.41
   3  -8   8 4646.43  247.67
  -3  -8  -8 5475.05  376.85
  -3   8  -9  101.05  191.15
   3   8   9  100.30  151.44
   3  -8   9  -13.09  124.71
   3  -8   9   98.30   44.99
  -3  -8  -9  126.79  106.94
  -3   8 -10   41.78  176.72
   3   8  10  153.74  142.16
   3  -8  10  -67.35  121.09
  -3  -8 -10   -3.31   91.45
  -3   8 -11  181.18  156.31
   3   8  11  177.66  145.17
   3  -8  11   60.09  145.14
  -3  -8 -11   53.42  101.34
  -3   8 -12  798.85  226.40
   3   8  12  568.50  191.48
   3  -8  12  498.23  147.06
  -3  -8 -12  738.16  180.13
  -3   8 -13   16.96  139.76
   3   8  13  165.27  165.15
  -3  -8 -13   69.77  108.25
   3   9 -14  175.58  197.50
   3  -9 -14  108.20   53.51
  -3   9  14  158.79   90.52
  -3  -9  14  315.85  217.34
   3   9 -13 -122.00  131.08
  -3   9  13  -23.68  110.71
  -3  -9  13   38.10  161.69
   3   9 -12  218.08  101.33
   3  -9 -12  312.05   91.22
  -3   9  12  350.74  135.42
  -3  -9  12  107.10  103.54
   3   9 -11   -2.35  134.75
   3  -9 -11   12.63   69.65
  -3  -9  11  163.29  100.17
   3   9 -10  370.01  132.42
   3  -9 -10  288.85  116.40
  -3   9  10  260.89   64.93
  -3  -9  10  349.39  239.94
   3  -9 -10  346.61  127.07
   3   9  -9  882.16  177.36
   3  -9  -9  726.53  185.58
  -3   9   9  673.19  154.17
  -3  -9   9  472.59  131.19
   3  -9  -9  777.09  147.85
   3   9  -8  220.90  166.02
   3  -9  -8   97.82   89.69
  -3  -9   8   -6.33  192.85
   3  -9  -8  187.48  128.85
   3   9  -7  972.66  202.76
   3  -9  -7  974.76  151.04
   3   9  -7  882.26  171.12
   3  -9  -7 1105.81  245.61
  -3  -9   7 1081.87  311.89
   3  -9  -7  987.33  182.86
   3   9  -623457.61  964.37
   3  -9  -623673.90  887.66
   3   9  -620814.03  746.93
   3  -9  -624532.77  902.24
  -3  -9   624354.90 1038.81
   3  -9  -623474.21  864.77
   3   9  -5 8192.78  333.94
   3  -9  -5 8017.88  406.88
   3   9  -5 7198.36  346.85
   3  -9  -5 8775.09  342.27
  -3  -9   5 8144.61  491.33
   3  -9  -5 7523.03  328.24
   3   9  -4  -32.34   91.85
   3   9  -4  -62.51   75.94
   3  -9  -4  122.52  163.19
  -3  -9   4  598.22  385.08
   3  -9  -4   45.33   34.05
  -3   9   3   57.16   42.27
   3   9  -3   -0.91   78.85
   3   9  -3  -22.19   88.34
   3  -9  -3    7.84  126.24
  -3  -9   3 -443.33  238.97
   3  -9  -3  -14.58   43.79
  -3   9   2 3273.63  480.07
   3   9  -2 3311.89  207.02
   3   9  -2 3145.95  456.36
   3  -9  -2 3316.83  235.20
  -3  -9   2 2973.02  267.12
   3  -9  -2 3543.14  172.26
  -3   9   1 3119.75  574.79
   3   9  -1 2982.67  154.14
   3   9  -1 3152.18  652.64
   3  -9  -1 3476.57  312.43
  -3  -9   1 2853.01  562.68
   3  -9  -1 3430.01  100.46
  -3   9   0 2551.66  659.09
   3   9   0 2134.33  193.58
   3   9   0 2398.92  532.80
   3  -9   0 2339.97  363.11
  -3  -9   0 2291.92  222.93
  -3   9  -1  205.63  144.56
   3   9   1   80.71   67.22
   3  -9   1  402.21  201.77
  -3  -9  -1  145.44  134.42
  -3   9  -2  357.85  229.11
   3   9   2  137.87   77.90
   3  -9   2  340.53  195.85
  -3  -9  -2   87.69  171.13
  -3   9  -3 2119.97  399.60
   3   9   3 1691.33  416.87
   3  -9   3 1772.36  265.26
  -3  -9  -3 1765.46  494.89
  -3   9  -4 1896.54  525.56
   3   9   4 2257.75  510.01
   3  -9   4 2342.94  347.94
  -3  -9  -4 1726.01  597.46
  -3   9  -5  228.70  269.03
   3   9   5   86.78  115.17
   3  -9   5  422.65  214.17
  -3  -9  -5  243.58  115.26
  -3   9  -6 1114.66  242.88
   3   9   6 1364.07  296.21
   3  -9   6  858.67  240.70
  -3  -9  -6  958.88  179.91
  -3   9  -7 3841.32  358.45
   3   9   7 3921.53  647.03
   3  -9   7 4256.20  358.48
  -3  -9  -7 4033.15  443.14
  -3   9  -8 2905.77  334.26
   3   9   8 3255.23  493.88
   3  -9   8 3523.74  341.85
  -3  -9  -8 3522.75  317.78
  -3   9  -9 1493.37  292.60
   3   9   9 1191.97  257.98
   3  -9   9 1060.37  167.12
  -3  -9  -9  905.59  171.14
  -3   9 -10  493.03  185.50
   3   9  10  655.49  270.30
   3  -9  10  717.41  230.66
  -3  -9 -10  510.63  180.24
  -3   9 -11  491.91  228.65
   3   9  11  324.29  155.81
   3  -9  11  472.48  178.30
  -3  -9 -11  407.04  146.81
  -3   9 -12  396.62  228.26
   3   9  12  281.23  160.38
   3  -9  12  140.07   97.24
  -3  -9 -12  291.78  171.50
  -3   9 -13  -12.94  147.74
  -3  -9 -13    9.25  104.55
   3  10 -13 1775.04  441.17
   3 -10 -13 1349.63  298.44
  -3  10  13 1681.59  443.41
  -3 -10  13 2064.32  347.79
  -3  10  12  109.49   80.12
  -3 -10  12  133.42  119.54
   3  10 -11   26.95  132.02
   3 -10 -11   40.07   50.81
  -3 -10  11   -6.39  109.56
   3  10 -10    2.50  132.15
   3 -10 -10   59.60   75.85
  -3  10  10   74.32   57.21
  -3 -10  10  133.32  174.68
   3 -10 -10  125.69   99.47
   3  10  -9   86.55  126.51
   3 -10  -9  -17.53   84.96
  -3  10   9  101.66   45.99
  -3 -10   9 -109.80  182.53
   3 -10  -9   71.70   87.61
   3  10  -8  127.60  122.38
   3 -10  -8   17.89   57.98
  -3 -10   8 -133.78  216.34
   3 -10  -8   39.26   78.22
   3  10  -7   89.85   94.16
   3 -10  -7  159.89   79.21
   3 -10  -7  169.21  155.66
  -3 -10   7   93.29  354.52
   3 -10  -7  193.05  107.40
   3  10  -6 8662.21 1136.15
   3 -10  -6 8505.84  502.02
   3  10  -6 7823.96  284.44
   3 -10  -6 9060.64  635.74
  -3 -10   6 9388.55  582.59
   3 -10  -6 9159.77  391.36
   3  10  -520824.75  856.32
   3  10  -518762.92  762.01
   3 -10  -520276.04  795.55
  -3 -10   522164.99 1063.57
   3 -10  -519552.45  724.92
  -3  10   4 2153.98  518.83
   3  10  -4 1991.78  218.15
   3  10  -4 2021.59  458.83
   3 -10  -4 2033.30  196.27
  -3 -10   4 2033.55  372.76
   3 -10  -4 2104.62  132.92
  -3  10   313197.84  520.49
   3  10  -313031.32  398.96
   3  10  -313455.09  379.22
   3 -10  -313610.37  497.23
  -3 -10   314158.28 1052.66
   3 -10  -313852.97 1294.48
  -3  10   2 5871.55  539.75
   3  10  -2 5415.42  212.01
   3  10  -2 5328.73  530.11
   3 -10  -2 5997.52  318.67
  -3 -10   2 6120.08  434.64
   3 -10  -2 5936.27  163.98
  -3  10   1  346.67  167.47
   3  10  -1   70.50   35.24
   3  10  -1  143.67   80.71
   3 -10  -1  145.98  226.02
  -3 -10   1  194.49  111.64
   3 -10  -1  146.10   36.36
  -3  10   0 8449.43  479.41
   3  10   0 7545.72  266.00
   3  10   0 8659.06  342.21
   3 -10   0 8783.06  562.62
  -3 -10   0 8178.10  344.63
  -3  10  -1  220.88  173.52
   3  10   1  186.48   72.09
   3 -10   1  133.79  143.33
  -3 -10  -1  -32.02  134.81
  -3  10  -2  691.84  151.61
   3  10   2  584.27  147.98
   3 -10   2  741.91  176.78
  -3 -10  -2  425.33  140.44
  -3  10  -3 4524.15  962.17
   3  10   3 4336.39  476.02
   3 -10   3 4157.86  316.66
  -3 -10  -3 4154.24  260.81
  -3  10  -417371.34  811.70
   3  10   419291.50  841.11
   3 -10   418807.91  797.63
  -3 -10  -416744.00  902.35
  -3  10  -5  441.65  323.94
   3  10   5  328.88  145.89
   3 -10   5  387.02  157.12
  -3 -10  -5  291.72  193.40
  -3  10  -6   53.27  273.07
   3  10   6   19.07  148.90
   3 -10   6  -13.67  134.17
  -3 -10  -6  146.21  120.36
  -3  10  -7  982.48  218.63
   3  10   7 1418.64  269.35
   3 -10   7 1200.94  287.76
  -3 -10  -7 1156.14  161.77
  -3  10  -8 -180.41  222.55
   3  10   8   69.27   86.99
   3 -10   8   52.05  131.69
  -3 -10  -8   87.45  112.38
  -3  10  -9  376.01  286.37
   3  10   9  182.95  109.09
   3 -10   9  145.49  131.33
  -3 -10  -9   82.07  112.85
  -3  10 -10 -138.24  178.98
   3  10  10  326.40  183.37
   3 -10  10  393.44  194.38
  -3 -10 -10   82.18  114.23
  -3  10 -11  263.21  275.51
   3  10  11   84.13  149.88
   3 -10  11  102.47  103.91
  -3 -10 -11  101.54  119.13
  -3  10 -12  284.90  166.41
   3  10  12  138.29  152.08
  -3 -10 -12  328.93  145.95
   3  11 -13  554.46  229.42
  -3  11  13  654.50  239.65
  -3 -11  13  993.51  288.75
   3  11 -12 2638.92  359.10
   3 -11 -12 1832.26  532.57
  -3 -11  12 2057.23  495.85
   3  11 -11  652.25  188.27
  -3 -11  11  442.73  201.28
   3 -11 -11  787.42  215.73
   3  11 -10 1674.57  231.20
   3 -11 -10 1720.26  506.00
  -3  11  10 1427.43  451.84
  -3 -11  10 1694.29  361.36
   3 -11 -10 2321.68  271.44
   3  11  -9  984.54  216.11
   3 -11  -9  781.41  170.07
  -3  11   9  854.23  220.22
  -3 -11   9  883.14  327.57
   3 -11  -9  799.68  158.81
   3  11  -8  248.44  105.97
   3 -11  -8  623.98  173.40
  -3 -11   8  653.43  319.34
   3 -11  -8  361.88  104.80
   3  11  -7  256.49   76.60
   3 -11  -7  454.49  115.70
   3 -11  -7  363.87  137.33
  -3 -11   7   17.48  262.00
   3 -11  -7  391.50  125.41
   3  11  -612433.39  522.08
   3  11  -611246.10  524.78
   3 -11  -613228.51  830.87
  -3 -11   612616.14  671.77
   3 -11  -612844.49  445.20
  -3  11   526373.66 1362.21
   3  11  -524822.32  893.08
   3  11  -525280.90  852.04
   3 -11  -525013.64  680.12
  -3 -11   526155.18  879.92
   3 -11  -524094.95  635.59
  -3  11   4 1235.08  198.52
   3  11  -4 1084.95  162.74
   3  11  -4 1155.36  260.25
   3 -11  -4 1723.21  295.24
  -3 -11   4  945.74  321.50
   3 -11  -4 1373.65  152.33
  -3  11   329684.44 1174.80
   3  11  -329891.40 1068.17
   3  11  -330869.65 1095.77
   3 -11  -330132.53 1083.13
  -3 -11   330371.10 1157.80
   3 -11  -329091.79  964.28
  -3  11   214002.67  690.57
   3  11  -212867.40  340.06
   3  11  -214491.36  727.29
   3 -11  -214041.11  453.83
  -3 -11   214458.79 1010.96
   3 -11  -213693.30  258.67
  -3  11   1  980.39  153.01
   3  11  -1  803.85  121.62
   3  11  -1 1098.17  254.14
   3 -11  -1  939.68  159.19
  -3 -11   1  817.01  181.99
   3 -11  -1  901.83   71.56
  -3  11   0 3666.07  689.71
   3  11   0 2838.66  120.40
   3  11   0 3292.02  499.79
   3 -11   0 3255.28  395.78
  -3 -11   0 3214.21  293.80
  -3  11  -1  883.80  304.48
   3  11   1  719.84  140.09
   3 -11   1  464.57  195.76
  -3 -11  -1  578.89  154.24
  -3  11  -2  320.13  155.44
   3  11   2  427.74  137.01
   3 -11   2  384.97  186.83
  -3 -11  -2  481.56  151.18
  -3  11  -3  270.37  212.93
   3  11   3  -36.99  154.98
   3 -11   3   77.73  105.91
  -3 -11  -3  -18.71  136.43
  -3  11  -4 5341.44  377.21
   3  11   4 7086.95  562.01
   3 -11   4 7281.71  447.52
  -3 -11  -4 5469.82  860.57
  -3  11  -5 3892.06  416.35
   3  11   5 5088.18 1058.71
   3 -11   5 4293.42  646.60
  -3 -11  -5 5660.15  344.53
  -3  11  -6  205.88  254.41
   3  11   6  442.89  113.23
   3 -11   6  220.88  139.08
  -3 -11  -6  397.66  138.59
  -3  11  -7 1213.82  307.27
   3  11   7 1402.63  288.55
   3 -11   7 1163.58  233.25
  -3 -11  -7 1293.38  214.35
  -3  11  -8  279.41  219.60
   3  11   8  378.56  139.90
   3 -11   8  274.45  137.40
  -3 -11  -8  314.51  123.33
  -3  11  -9  142.27  202.75
   3  11   9   82.97  143.87
   3 -11   9    1.36  120.31
  -3 -11  -9  204.46  155.89
  -3  11 -10   42.69  185.30
   3  11  10   38.44   75.83
   3 -11  10   -3.21  108.10
  -3 -11 -10   43.75   68.99
  -3  11 -11    7.35  170.03
   3  11  11  -12.36  172.28
   3 -11  11   -6.39   97.97
  -3 -11 -11    2.26  103.17
  -3  11 -12  411.25  268.63
   3  11  12    3.92  151.51
  -3 -11 -12  238.16  162.56
   3  12 -13 1481.11  267.98
   3  12 -12   27.97  134.63
  -3 -12  12  295.50  148.50
   3  12 -11  268.91  202.20
   3 -12 -11  135.35   65.24
  -3 -12  11 -105.31  230.49
   3 -12 -11   57.80  107.97
   3  12 -10 1301.76  218.29
  -3  12  10 1431.18  357.33
  -3 -12  10 1499.13  336.69
   3 -12 -10 1404.53  222.04
   3  12  -9 1041.67  207.63
   3 -12  -9 1095.19  341.03
  -3  12   9 1241.54  293.09
  -3 -12   9 1067.62  318.38
   3 -12  -9 1375.70  307.07
   3  12  -8  424.63   86.22
   3 -12  -8  509.36  126.60
  -3 -12   8  174.24  214.20
   3 -12  -8  384.07  100.78
   3  12  -7  114.85   78.21
   3 -12  -7   71.87  116.30
  -3 -12   7  116.61  221.87
   3 -12  -7  -34.49   71.02
  -3  12   6  128.99  105.18
   3  12  -6  153.48  134.92
   3  12  -6   62.63   66.35
   3 -12  -6  180.55   85.68
  -3 -12   6  -66.18  270.82
   3 -12  -6  158.65   63.91
  -3  12   510544.00  679.74
   3  12  -510408.52  441.71
   3  12  -510102.01  487.23
   3 -12  -511026.12  704.33
  -3 -12   5 9711.03 1048.32
   3 -12  -510633.72  369.10
  -3  12   4  395.98  187.42
   3  12  -4  864.52  144.55
   3  12  -4  690.50  142.77
   3 -12  -4  758.76  227.44
  -3 -12   4  799.98  289.23
   3 -12  -4  689.66  143.16
  -3  12   3  159.87  157.59
   3  12  -3 -111.35  136.85
   3  12  -3   -5.05  142.05
   3 -12  -3  112.10   90.38
  -3 -12   3  174.48  339.59
   3 -12  -3   -7.05   71.81
  -3  12   218814.26  954.34
   3  12  -216680.39  617.04
   3  12  -220118.03  843.27
   3 -12  -219830.46  924.41
  -3 -12   219362.67 1398.48
   3 -12  -217621.68  625.14
  -3  12   1 5778.69  957.05
   3  12  -1 5129.91  654.06
   3  12  -1 5268.15  411.32
   3 -12  -1 5369.55  425.98
  -3 -12   1 5582.34  468.62
  -3  12   0 1576.80  271.39
   3  12   0 1587.31  287.72
   3 -12   0 1163.48  200.35
  -3 -12   0 1944.00  361.54
  -3  12  -1  259.98  184.02
   3  12   1  188.35   91.90
   3 -12   1  346.55  212.30
  -3 -12  -1   91.19  152.41
  -3  12  -2  745.88  334.59
   3 -12   2  249.86  152.50
  -3 -12  -2  672.20  205.10
  -3  12  -3  478.08  278.93
   3  12   3  570.64  155.96
   3 -12   3  211.32  148.60
  -3 -12  -3  649.79  130.94
  -3  12  -4  347.23  270.89
   3  12   4  242.15  101.80
   3 -12   4  361.59  148.57
  -3 -12  -4  122.47  143.14
  -3  12  -5 3128.23  356.79
   3  12   5 3441.07  719.80
   3 -12   5 3432.28  341.53
  -3 -12  -5 2952.50  318.14
  -3  12  -6  222.34  237.01
   3  12   6  449.42  144.57
   3 -12   6  220.14  116.16
  -3 -12  -6  211.62  103.81
  -3  12  -7  521.21  323.08
   3  12   7  231.34   93.13
   3 -12   7  200.49  139.36
  -3 -12  -7  185.36  127.18
  -3  12  -8 1915.70  405.22
   3  12   8 1759.13  412.45
   3 -12   8 1594.81  245.11
  -3 -12  -8 1578.76  247.76
  -3  12  -9   90.03  190.78
   3  12   9   75.64   68.44
   3 -12   9   48.23  120.78
  -3 -12  -9  119.34  121.21
  -3  12 -10  289.69  264.50
   3  12  10  120.00   91.27
   3 -12  10  284.15  153.44
  -3 -12 -10   25.02   60.57
  -3  12 -11   87.91  176.59
   3  12  11   -6.48  168.96
   3 -12  11   66.95   94.90
  -3 -12 -11   91.89   74.60
   3  13 -12 1003.13  277.55
  -3 -13  12  679.37  293.35
   3 -13 -12  907.83  169.10
   3  13 -11   11.11  107.76
  -3 -13  11    2.42  212.66
   3 -13 -11  111.65  103.53
   3  13 -10  668.58  184.14
   3 -13 -10  659.92  168.16
  -3  13  10  669.49  152.23
  -3 -13  10  616.74  326.12
   3 -13 -10  448.39  126.03
   3  13  -9  514.62  194.50
  -3  13   9  476.19  103.18
  -3 -13   9  298.06  211.18
   3 -13  -9  530.29  164.38
  -3  13   8   90.03   68.53
   3  13  -8   53.51  117.73
  -3 -13   8  -32.68  215.10
   3 -13  -8   98.49   78.88
  -3  13   7  435.10   97.67
   3  13  -7  397.45  146.36
   3 -13  -7  578.41  159.52
  -3 -13   7  668.73  391.08
   3 -13  -7  412.91  116.16
  -3  13   6 1543.46  365.54
   3  13  -6 1642.87  307.00
   3  13  -6 1517.57  310.55
   3 -13  -6 1704.74  367.18
  -3 -13   6 1367.74  285.57
   3 -13  -6 1627.09  391.85
  -3  13   5  336.42  168.40
   3  13  -5  420.95  147.22
   3  13  -5  381.40  115.18
   3 -13  -5  384.52  115.53
  -3 -13   5  372.57  224.02
   3 -13  -5  375.69   79.28
  -3  13   4  255.17  150.30
   3  13  -4  253.33  108.17
   3  13  -4  287.22  117.83
   3 -13  -4  305.40  113.78
  -3 -13   4  248.10  159.21
   3 -13  -4  373.32   87.47
  -3  13   341175.75 1336.36
   3  13  -338618.31 1035.77
   3  13  -343475.75 1319.00
   3 -13  -344410.60 1275.90
  -3 -13   341579.73 1164.95
  -3  13   261036.91 1727.87
   3  13  -257750.96 1396.51
   3  13  -265300.24 1880.47
   3 -13  -264894.73 1940.08
  -3 -13   264013.89 1679.63
  -3  13   1 4300.83  712.76
   3  13  -1 3587.69  199.48
   3  13  -1 4174.71  924.86
   3 -13  -1 3515.89  334.71
  -3 -13   1 3629.67  271.98
  -3  13   0  614.23  274.87
   3  13   0  273.59  120.62
   3 -13   0  172.61  143.30
  -3 -13   0  359.13  122.04
  -3  13  -1 2371.74  415.69
   3  13   1 2278.50  375.22
   3 -13   1 1835.23  334.05
  -3 -13  -1 1613.66  217.58
  -3  13  -2  162.47  161.63
   3  13   2  321.43  137.42
   3 -13   2  275.23  138.19
  -3 -13  -2  359.72  148.31
  -3  13  -3  385.11  234.31
   3  13   3  577.28  144.13
   3 -13   3  297.23  147.23
  -3 -13  -3  658.55  187.23
  -3  13  -4  -88.03  237.50
   3  13   4  278.99   90.23
   3 -13   4  350.23  166.69
  -3 -13  -4  177.40  180.37
  -3  13  -5 3664.42  375.52
   3  13   5 4155.46  948.89
   3 -13   5 3631.19  307.40
  -3 -13  -5 3736.36  281.77
  -3  13  -6  104.52  243.32
   3  13   6  248.40  166.05
   3 -13   6   99.88  150.89
  -3 -13  -6   58.87  119.23
  -3  13  -7 4526.30  705.57
   3  13   7 4293.31  902.03
   3 -13   7 4697.03  368.37
  -3 -13  -7 5261.21  340.95
  -3  13  -8  129.47  214.96
   3  13   8  172.13  153.42
   3 -13   8  228.27  132.84
  -3 -13  -8  184.83  123.92
  -3  13  -9 1415.80  318.35
   3  13   9 1184.70  331.46
   3 -13   9 1496.79  259.31
  -3 -13  -9 1265.98  238.67
  -3  13 -10  135.61  187.12
   3  13  10  564.31  152.73
   3 -13  10  246.07  133.46
  -3 -13 -10  245.54  119.17
  -3  13 -11  523.75  287.51
   3  13  11  195.88  124.67
  -3 -13 -11  324.20  130.88
   3  14 -11  105.63  127.60
  -3 -14  11  240.21  208.63
   3 -14 -11  104.00   91.07
   3  14 -10  101.84  106.64
  -3  14  10   30.05   53.80
  -3 -14  10  340.60  293.01
   3 -14 -10   27.17   74.60
  -3  14   9  265.02   89.59
   3  14  -9  334.01  132.58
  -3  14   9  286.49  115.98
  -3 -14   9  213.87  223.69
   3 -14  -9  306.14  105.78
  -3  14   8  212.40   65.90
   3  14  -8  369.02  155.64
  -3 -14   8  128.40  296.49
   3 -14  -8  239.03   87.41
  -3  14   7  511.05  128.84
   3  14  -7  421.65  113.58
   3 -14  -7  592.37  205.15
  -3 -14   7  386.09  209.48
   3 -14  -7  361.03   98.61
  -3  14   6  341.02  113.18
   3  14  -6  370.70   89.86
   3  14  -6  333.28  137.78
   3 -14  -6  342.09  152.11
  -3 -14   6  457.01  309.64
   3 -14  -6  221.05   79.07
  -3  14   5 1842.02  387.99
   3  14  -5 1945.47  187.11
   3  14  -5 1867.79  320.68
   3 -14  -5 1948.52  373.81
  -3 -14   5 2090.34  368.73
   3 -14  -5 2191.32  182.75
   3  14  -4  971.23  161.06
   3  14  -4  972.89  261.27
   3 -14  -4  820.92  178.06
  -3 -14   4  571.28  201.48
  -3  14   3 5425.12  734.29
   3  14  -3 3601.03  200.22
   3  14  -3 5598.03  807.48
   3 -14  -3 4965.37  543.29
  -3 -14   3 4572.68  463.79
   3 -14  -3 4703.51  495.20
  -3  14   2  415.60  130.39
   3  14  -2  319.22  121.15
   3  14  -2  -13.18  132.71
   3 -14  -2  549.42  221.45
  -3 -14   2  266.34  139.69
   3 -14  -2  221.10   45.43
  -3  14   1 1392.07  297.61
   3  14  -1 1103.52  176.23
   3  14  -1 1450.56  282.29
   3 -14  -1 1271.34  276.34
  -3 -14   1 1043.64  270.03
  -3  14   0  613.72  197.67
   3  14   0  900.62  225.77
   3 -14   0  461.36  125.82
  -3 -14   0  522.56  119.12
  -3  14  -1  220.87  198.22
   3  14   1  520.82  177.69
   3 -14   1  533.99  134.62
  -3 -14  -1  602.96  174.49
  -3  14  -2  722.48  160.46
   3  14   2  916.05  214.80
   3 -14   2  439.45  169.67
  -3 -14  -2  649.94  134.31
  -3  14  -3 2548.48  272.65
   3  14   3 2871.55  605.47
   3 -14   3 2488.17  313.93
  -3 -14  -3 2286.88  302.37
  -3  14  -4 4126.22  402.04
   3  14   4 3876.95  648.32
   3 -14   4 3863.77  594.13
  -3 -14  -4 4241.32  294.69
  -3  14  -5  151.03  359.43
   3  14   5  -20.24  147.48
   3 -14   5   55.23  135.80
  -3 -14  -5   66.37  123.31
  -3  14  -6  105.12  146.22
   3  14   6  490.76  144.98
   3 -14   6  -29.39  131.27
  -3 -14  -6  369.70  199.71
  -3  14  -7 -119.34  222.63
   3  14   7  127.27   77.09
   3 -14   7  123.40  129.70
  -3 -14  -7  -89.03  103.47
  -3  14  -8  -13.56  227.08
   3  14   8 -139.64  158.22
   3 -14   8  208.73  165.45
  -3 -14  -8   22.23  108.24
  -3  14  -9   51.07  189.68
   3  14   9   61.82  104.20
   3 -14   9  144.95  107.88
  -3 -14  -9  -19.69  105.34
  -3  14 -10   22.49  179.68
   3  14  10  138.11  165.34
   3 -14  10  105.84   93.30
  -3 -14 -10  296.35  158.05
   3  15 -11  -27.84  108.63
   3 -15 -11  -90.97   76.10
   3  15 -10  -36.59  105.90
  -3  15  10   31.42   50.77
  -3 -15  10  -21.64  208.66
   3 -15 -10    7.88   37.80
   3  15  -9  139.58  102.97
  -3  15   9   40.39   62.83
  -3 -15   9  345.98  214.86
   3 -15  -9   24.48   64.67
  -3  15   8  125.94   76.95
   3  15  -8  214.64  143.13
  -3 -15   8  326.83  319.14
   3 -15  -8  160.90   66.12
  -3  15   7  -13.33   61.71
   3  15  -7  -11.29   71.15
   3 -15  -7   94.37   64.40
  -3 -15   7  236.47  298.53
   3 -15  -7   64.73   70.01
  -3  15   6  -53.19  105.39
   3  15  -6  -84.12   87.82
   3  15  -6    1.34   35.74
   3 -15  -6  111.98  122.04
  -3 -15   6 -108.90  170.44
   3 -15  -6   35.92   54.29
  -3  15   5  292.96  188.89
   3  15  -5  186.35   97.53
   3  15  -5  242.93  102.12
   3 -15  -5  213.85  140.48
  -3 -15   5  191.21  240.26
   3 -15  -5  261.97   95.52
  -3  15   4  198.21   74.94
   3  15  -4   74.98   82.34
   3  15  -4  152.89   87.39
   3 -15  -4  -61.60  137.27
  -3 -15   4   70.12  102.69
   3 -15  -4   17.43   42.22
  -3  15   3  136.72  103.50
   3  15  -3   18.72   79.67
   3  15  -3   78.73   71.29
   3 -15  -3  151.77  203.76
  -3 -15   3  -48.95  139.95
   3 -15  -3   13.64   26.38
  -3  15   2  279.67  162.55
   3  15  -2   73.59   42.18
   3  15  -2   73.40   53.52
   3 -15  -2   92.29  145.61
  -3 -15   2   20.27  130.33
  -3  15   1  117.55  162.04
   3  15  -1  129.15   75.41
   3 -15  -1  176.22  134.74
  -3 -15   1  130.63  119.28
  -3  15   0  301.60  131.26
   3  15   0   30.65   84.05
   3 -15   0 -129.47  134.05
  -3 -15   0  -85.08  106.84
  -3  15  -1  389.41  120.21
   3  15   1  470.21  178.09
   3 -15   1  299.90  130.14
  -3 -15  -1  309.25  142.50
  -3  15  -2  143.55  124.69
   3  15   2  132.63   55.49
   3 -15   2    2.40  132.03
  -3 -15  -2  217.79  107.58
  -3  15  -3  157.36  212.22
   3  15   3  319.87  133.16
   3 -15   3  490.92  186.29
  -3 -15  -3  291.64  112.06
  -3  15  -4    7.11  237.87
   3  15   4   41.90   85.18
   3 -15   4   67.09  137.07
  -3 -15  -4  -14.75  119.06
  -3  15  -5 -246.12  254.43
   3  15   5  -29.64  151.00
   3 -15   5   30.09  123.90
  -3 -15  -5   60.97  158.56
  -3  15  -6   97.16  190.18
   3  15   6  112.81  122.01
   3 -15   6   90.14   63.64
  -3 -15  -6  139.13  160.46
  -3  15  -7   93.96  293.13
   3  15   7  -28.89  154.70
   3 -15   7   68.99   72.93
  -3 -15  -7   39.98  109.05
  -3  15  -8  566.93  272.11
   3  15   8  430.06  184.75
   3 -15   8  381.79  139.86
  -3 -15  -8  648.77  175.43
  -3  15  -9  148.49  188.60
   3  15   9  -86.83  175.20
   3 -15   9  297.42   91.92
  -3 -15  -9   16.93  104.65
   3  16 -10  100.72  108.52
  -3  16  10   37.05   43.91
  -3 -16  10   83.83  186.25
   3 -16 -10   -0.05   58.87
   3  16  -9   -4.90  106.91
  -3  16   9  174.09  106.66
  -3 -16   9  324.35  260.40
   3  16  -8   76.51   93.07
  -3  16   8   99.11   85.99
  -3 -16   8  155.33  180.29
  -3  16   7  197.57   81.95
   3  16  -7  234.84  106.52
   3  16  -7  227.97   82.12
   3 -16  -7  344.33  138.04
  -3 -16   7  310.04  269.06
   3 -16  -7  200.14   80.59
  -3  16   6  138.99   72.73
   3  16  -6  141.95   48.64
   3  16  -6  101.23   59.06
   3 -16  -6   15.69   71.46
  -3 -16   6   22.57  184.66
   3 -16  -6   -5.47   49.73
  -3  16   5  151.82   87.25
   3  16  -5   35.16   83.00
   3  16  -5  253.58   96.56
   3 -16  -5   40.05   61.90
  -3 -16   5   78.14  171.13
   3 -16  -5    9.14   41.15
  -3  16   4  238.48   97.09
   3  16  -4  296.29  121.64
   3  16  -4  458.40  130.83
   3 -16  -4  251.55  115.17
  -3 -16   4  151.81   98.05
  -3  16   3   77.72   90.12
   3  16  -3   61.93   70.83
   3  16  -3  126.16   84.10
   3 -16  -3   73.50  100.64
  -3 -16   3   -7.02  122.83
  -3  16   2   25.09   94.62
   3  16  -2   73.00  128.93
   3 -16  -2  149.38  138.42
  -3 -16   2   42.69  122.66
  -3  16   1  279.67   84.69
   3 -16  -1  204.78  211.48
  -3 -16   1  281.04  145.57
  -3  16   0  615.46  159.03
   3  16   0  567.27  179.12
   3 -16   0  395.72  183.50
  -3 -16   0  369.82  159.40
  -3  16  -1  829.89  217.24
   3  16   1  893.29  248.72
   3 -16   1  949.94  225.67
  -3 -16  -1  879.17  192.01
  -3  16  -2  464.99  240.47
   3  16   2  597.63  161.95
   3 -16   2  683.33  251.87
  -3 -16  -2  452.76  144.55
  -3  16  -3  273.55  225.36
   3  16   3   44.72   87.39
   3 -16   3   63.30  133.83
  -3 -16  -3  -47.36   99.45
  -3  16  -4  316.92  310.64
   3  16   4   26.76  168.84
   3 -16   4   59.24  132.92
  -3 -16  -4   77.48  100.18
  -3  16  -5  116.50  223.78
   3  16   5    6.77   67.04
   3 -16   5  165.83  177.27
  -3 -16  -5   95.02  100.58
  -3  16  -6   -5.21  210.26
   3  16   6  109.91   93.85
   3 -16   6  126.74  131.53
  -3 -16  -6  103.97  101.92
  -3  16  -7  -73.27  213.29
   3  16   7  -18.88  103.06
   3 -16   7  138.77   71.29
  -3 -16  -7  111.74  104.71
  -3  16  -8   71.36  189.40
   3  16   8  -95.25  155.51
   3 -16   8  -15.54  116.48
  -3 -16  -8  -39.45  109.38
   3  17  -9  206.44   86.24
  -3  17   9   60.15   57.94
  -3 -17   9  234.65  249.02
   3  17  -8  118.98  112.73
  -3  17   8   74.58   67.94
  -3 -17   8   39.85   88.57
   3 -17  -8   55.64   43.91
   3  17  -7   47.95   94.94
   3  17  -7  -20.79   73.11
   3 -17  -7   47.81  123.63
  -3 -17   7   85.67  155.39
   3 -17  -7    9.64   49.12
   3  17  -6 3613.09  602.36
   3 -17  -6 4543.09  446.41
  -3 -17   6 3996.87  441.83
  -3  17   5  491.76  125.94
   3  17  -5  444.69   92.52
   3  17  -5  619.12  155.09
   3 -17  -5  674.28  221.86
  -3 -17   5  326.54  176.68
  -3  17   4 1728.97  447.11
   3  17  -4 2525.04  462.28
   3  17  -4 1699.35  424.34
   3 -17  -4 2269.02  481.38
  -3 -17   4 2062.15  321.74
  -3  17   3  552.47  172.57
   3  17  -3  648.94  147.43
   3 -17  -3  440.82  131.17
  -3 -17   3  320.42  152.44
  -3  17   2 2172.78  410.50
   3  17  -2 2384.80  468.24
   3 -17  -2 2217.27  364.05
  -3 -17   2 2253.84  321.10
  -3  17   1  165.31  173.94
   3  17  -1  254.41  155.87
   3 -17  -1  164.53  153.40
  -3 -17   1  152.17  148.42
  -3  17   0 -170.00  179.65
   3  17   0   79.75   96.35
   3 -17   0   71.04  149.97
  -3 -17   0   89.97  140.99
  -3  17  -1   72.92   77.79
   3  17   1   53.92   86.19
   3 -17   1  207.23  185.90
  -3 -17  -1   48.31  101.90
  -3  17  -2  605.43  189.92
   3  17   2  951.06  302.26
   3 -17   2  884.27  211.20
  -3 -17  -2  842.98  249.49
  -3  17  -3 -142.60  226.31
   3  17   3 -110.35  146.43
   3 -17   3  100.84  129.64
  -3 -17  -3  -27.74   97.64
  -3  17  -4  239.51  233.36
   3  17   4  276.45  128.26
   3 -17   4  160.79  141.45
  -3 -17  -4  178.90  152.74
  -3  17  -5  182.06  196.88
   3  17   5   76.00   99.85
   3 -17   5   56.01  125.48
  -3 -17  -5  197.80  146.64
   3  17   6  -91.26  152.31
   3 -17   6   81.90  124.88
  -3 -17  -6  -11.72   90.35
  -3  17  -7   70.61  188.37
   3  17   7  104.27   70.32
   3 -17   7  143.70  131.17
  -3 -17  -7  -92.60   97.53
   3  18  -8   61.47   36.92
   3  18  -7  184.60   74.14
  -3 -18   7  700.21  237.92
   3  18  -6  600.24  120.27
   3 -18  -6 1177.42  252.14
  -3 -18   6  720.49  203.30
   3  18  -5  505.52  107.47
   3 -18  -5  447.74  234.04
  -3 -18   5  376.09  180.63
  -3  18   4  166.25   53.66
   3  18  -4  473.25  130.69
   3 -18  -4  510.60  155.87
  -3 -18   4  435.31  148.54
  -3  18   3   60.86   74.12
   3  18  -3   58.39  137.38
   3 -18  -3  -75.26  131.42
  -3 -18   3  121.92   87.16
  -3  18   2 1259.25  323.55
   3  18  -2 1588.37  367.09
   3 -18  -2 1584.96  319.19
  -3 -18   2 1440.71  377.00
  -3  18   1  195.13  103.92
   3  18  -1  237.71   80.31
   3 -18  -1   15.59  150.09
  -3 -18   1  -41.81  107.51
  -3  18   0  879.43  196.53
   3  18   0 1089.30  213.39
   3 -18   0 1031.45  325.83
  -3 -18   0  736.69  198.85
  -3  18  -1  -40.97  152.75
   3  18   1   66.63  118.69
   3 -18   1  115.15  138.31
  -3 -18  -1   37.81   82.92
  -3  18  -2  -15.06  162.53
   3  18   2   83.87   62.72
   3 -18   2  190.72  142.10
  -3 -18  -2  306.83  167.91
  -3  18  -3  239.64  183.10
   3  18   3   -7.09  152.81
   3 -18   3  150.65  141.28
  -3 -18  -3  198.75  143.65
  -3  18  -4 1106.42  250.99
   3  18   4 1607.84  310.95
   3 -18   4 1623.83  296.31
  -3 -18  -4 1909.55  249.13
  -3  18  -5   89.68  205.22
   3  18   5  263.68  127.29
   3 -18   5  148.74  179.72
  -3 -18  -5   30.52   87.38
  -3  18  -6   95.17  194.40
   3  18   6  191.76  105.21
   3 -18   6   85.23   77.44
  -3 -18  -6  -27.34   91.35
   3  19  -6  809.39  197.52
   3 -19  -6 1085.83  274.63
   3  19  -5 1105.91  212.92
   3 -19  -5  859.56  388.03
  -3 -19   5  940.87  202.09
   3  19  -4   51.81   83.12
   3 -19  -4   47.63   82.57
  -3 -19   4  249.84  117.72
  -3  19   3  -66.49  132.88
   3  19  -3  102.96   51.38
   3 -19  -3   22.04  146.29
  -3 -19   3   80.60  107.69
  -3  19   2  502.45  165.11
   3  19  -2  797.53  254.76
   3 -19  -2  679.74  237.26
  -3 -19   2  861.96  183.20
  -3  19   1  322.04  138.66
   3  19  -1  407.64  139.71
   3 -19  -1  397.43  207.56
  -3 -19   1  250.49  163.76
  -3  19   0  836.11  338.69
   3  19   0 1890.80  389.82
   3 -19   0 2066.39  350.50
  -3 -19   0 1987.60  244.63
  -3  19  -1   43.95  159.15
   3  19   1   64.53   80.02
   3 -19   1    1.29  134.91
  -3 -19  -1   50.71   73.13
  -3  19  -2  449.76  201.17
   3  19   2  437.94  178.47
   3 -19   2   51.70  138.14
  -3 -19  -2  189.86  120.50
  -3  19  -3   85.00  182.17
   3  19   3  161.65  103.69
   3 -19   3  254.94  120.28
  -3 -19  -3  184.45  148.50
  -3  19  -4  210.05   92.51
   3  19   4  181.79   94.18
   3 -19   4    9.51  127.57
  -3 -19  -4   19.99  108.38
  -3  19  -5  158.48  184.48
   3  19   5  150.88  118.55
   3 -19   5  411.35  164.89
  -3 -19  -5  197.23  155.70
   3 -20  -4   35.94   78.95
   3  20  -3  -38.01  118.01
   3 -20  -3  148.74   83.54
  -3 -20   3   33.54   96.90
   3  20  -2 1491.82  274.56
   3 -20  -2 1552.52  356.10
  -3 -20   2 1710.58  235.74
  -3  20   1  389.50  149.81
   3  20  -1  334.27  129.58
   3 -20  -1  448.55  192.93
  -3 -20   1  677.68  164.18
  -3  20   0  450.94  193.39
   3  20   0  520.36  272.13
   3 -20   0  901.69  257.24
  -3 -20   0  561.83  208.54
  -3  20  -1  294.90  175.37
   3  20   1  164.34   66.63
   3 -20   1  178.19  140.01
  -3 -20  -1  169.01  101.32
  -3  20  -2   42.06  198.63
   3  20   2  164.05   89.00
   3 -20   2  164.98  146.75
  -3 -20  -2  177.89  129.72
  -3  20  -3  485.47  246.25
   4   0 -15  -66.29  118.60
  -4   0  15  -13.93   71.75
   4   0 -14  388.71  145.55
  -4   0  14  248.38   94.92
   4   0 -13  713.43  216.35
  -4   0  13  693.73  195.32
   4   0 -12  917.91  249.62
  -4   0  12  713.53  162.90
   4   0 -11 2006.09  236.85
  -4   0  11 2082.53  421.44
   4   0 -1023560.52  775.59
  -4   0  1022994.78  901.94
   4   0  -9 4620.20  332.20
  -4   0   9 4312.57  534.56
   4   0  -8 4317.05  277.80
  -4   0   8 4236.03  566.49
   4   0  -7 2219.07  439.51
  -4   0   7 2243.18  363.61
   4   0  -6   45.18   94.69
  -4   0   6   59.14   60.97
   4   0  -539428.23  633.11
   4   0  -539737.29  460.95
  -4   0   540010.72  782.24
   4   0  -493146.38 1260.98
   4   0  -483538.36  901.56
  -4   0   489159.76 1122.64
   4   0  -3  172.81   71.14
   4   0  -2 2441.81  468.01
   4   0  -2 2379.13  187.62
  -4   0   2 2199.54  307.90
   4   0  -118163.76  349.85
   4   0  -118048.78  404.93
  -4   0   117979.97  422.24
   4   0   025735.94  436.61
   4   0   024982.91  492.72
  -4   0   025245.45  453.31
  -4   0  -157831.12  843.29
   4   0   155821.06  808.28
  -4   0  -156811.46  713.91
  -4   0  -239011.64  829.03
   4   0   240067.97  724.23
  -4   0  -239992.52  543.05
  -4   0  -3 9723.04  288.84
   4   0   310008.77  423.82
  -4   0  -3 9805.14  239.78
  -4   0  -4 4155.49  314.99
   4   0   4 4696.69  373.60
  -4   0  -4 4270.80  174.08
  -4   0  -5 9645.18  350.21
   4   0   5 9859.05  476.46
  -4   0  -5 9484.81  258.78
  -4   0  -6 6181.62  326.66
   4   0   6 5596.99  461.66
  -4   0  -6 5403.74  214.70
  -4   0  -723275.35  942.04
   4   0   723996.58 1074.07
  -4   0  -723773.23  878.76
  -4   0  -8  231.45  108.40
   4   0   8  403.35  263.18
  -4   0  -8  136.55   71.45
  -4   0  -9  156.33  121.87
   4   0   9 -121.88  165.83
  -4   0  -9   41.96   71.51
  -4   0 -10   66.12   88.89
   4   0  10   24.52  160.13
  -4   0 -10  -15.37   66.31
  -4   0 -11  509.99  127.45
  -4   0 -11  692.52  167.16
  -4   0 -12  101.47   81.56
  -4   0 -12  120.61   82.38
   4   0  13   25.34  118.06
  -4   0 -13    0.71   69.93
   4   1 -15   10.24  116.09
   4  -1 -15   16.72  105.00
  -4   1  15  299.74  111.08
  -4  -1  15  211.73  116.02
   4   1 -14   54.72  116.59
   4  -1 -14  134.58   96.66
  -4   1  14   70.74   84.54
  -4  -1  14  248.99  158.99
   4   1 -13  185.60  128.50
   4  -1 -13  255.94  144.61
  -4   1  13  226.61  121.21
  -4  -1  13  217.59  146.23
   4   1 -12  -18.85  115.80
   4  -1 -12   76.20  119.10
  -4   1  12  -25.92   96.15
  -4  -1  12  136.31   90.57
   4   1 -11  243.26  177.32
   4  -1 -11  103.17  118.71
  -4   1  11   84.68  146.96
  -4  -1  11  122.39   77.12
   4   1 -10  884.68  190.39
   4  -1 -10  928.76  200.83
  -4  -1  10  932.57  230.24
   4   1  -9 1086.29  230.10
   4  -1  -9 1147.30  310.99
  -4   1   9  978.24  269.16
  -4  -1   9 1521.11  304.52
   4   1  -8 1515.10  224.35
   4  -1  -8 1520.21  239.69
  -4   1   8 1343.42  260.22
  -4  -1   8 1486.50  312.51
   4   1  -7 2440.26  286.49
   4  -1  -7 1802.87  253.04
  -4   1   7 2232.08  481.80
  -4  -1   7 2006.90  425.48
   4   1  -6  678.16  143.05
   4  -1  -6  672.03  130.54
   4  -1  -6  693.82  159.80
  -4   1   6  899.37  139.93
  -4  -1   6  819.63  180.39
   4   1  -5 1554.88  147.44
   4  -1  -5 1519.40  137.48
   4  -1  -5 1509.11   88.91
  -4   1   5 1760.89  230.40
  -4  -1   5 1498.17  469.74
   4   1  -4  720.56  136.97
   4  -1  -4  598.18  133.05
   4   1  -4  495.03   97.42
   4  -1  -4  446.70   86.63
  -4   1   4  628.20  139.20
  -4  -1   4  597.24  297.28
   4   1  -3 2072.63  359.25
   4  -1  -3 2102.49  340.63
   4   1  -3 2017.98  165.75
   4  -1  -3 1680.44  135.96
  -4   1   3 2342.63  396.04
  -4  -1   3 2046.18  201.62
   4   1  -2    6.86   74.54
   4  -1  -2  201.10  126.62
   4   1  -2   -6.62   81.46
  -4   1   2  156.27  127.42
  -4  -1   2  -32.46  191.46
   4   1  -1 2661.64  176.24
   4  -1  -1 2690.12  192.46
   4   1  -1 2326.30  249.96
   4  -1  -1 2750.42  245.93
  -4   1   1 2502.05  335.30
  -4  -1   1 2365.68  214.54
   4   1   017080.03  373.32
   4  -1   016437.68  336.57
   4   1   017165.61  457.37
   4  -1   016948.99  438.21
  -4   1   016054.16  541.81
  -4  -1   017351.46  478.20
  -4  -1  -1  837.23  153.90
  -4   1  -1  853.29  168.17
   4   1   1 1563.39  250.67
   4  -1   1 1073.45  243.08
  -4  -1  -1 1044.29  271.65
  -4   1  -1  711.63  310.81
  -4  -1  -2  777.37  161.89
  -4   1  -2  675.20  140.16
   4   1   2  854.71  219.90
   4  -1   2  923.03  225.91
  -4  -1  -2  813.44  136.76
  -4   1  -2  810.96  101.41
  -4  -1  -3  457.65  161.27
  -4   1  -3  569.63  146.22
   4   1   3  259.65  151.03
   4  -1   3  352.80  179.08
  -4  -1  -3  328.17   89.46
  -4   1  -3  394.74   75.52
  -4   1  -4 9223.35  462.81
  -4  -1  -4 9292.04  578.84
   4   1   4 9818.77  473.84
   4  -1   410330.45  469.69
  -4  -1  -4 9871.57  280.78
  -4   1  -4 9762.01  252.55
  -4   1  -5 1977.24  258.71
  -4  -1  -5 2138.14  217.80
   4   1   5 2313.77  368.27
   4  -1   5 2328.80  386.70
  -4  -1  -5 2104.32  169.57
  -4   1  -5 1583.11  224.62
  -4   1  -6 2162.00  244.73
  -4  -1  -6 2029.58  180.15
   4   1   6 1795.23  295.18
   4  -1   6 2446.30  411.76
  -4  -1  -6 2154.51  173.35
  -4   1  -6 1825.58  217.68
  -4   1  -7  385.55  193.19
  -4  -1  -7   54.23  117.00
   4   1   7  425.76  206.24
   4  -1   7  442.61  285.62
  -4   1  -8  -70.57  125.79
  -4  -1  -8  -52.64   78.64
   4   1   8   98.87  198.29
   4  -1   8   -5.88  190.67
  -4  -1  -8   15.03   69.89
  -4   1  -8  103.97   66.34
  -4   1  -9  -43.58  100.85
  -4  -1  -9  -48.79   69.51
   4   1   9   28.57  176.41
   4  -1   9  -22.81  162.19
  -4  -1  -9    5.74   72.33
  -4   1  -9  -31.15   64.61
  -4   1 -10  649.64  166.48
  -4  -1 -10  444.51  123.55
   4  -1  10  602.77  195.67
  -4  -1 -10  420.45  123.63
  -4   1 -10  448.25  111.38
  -4   1 -11  418.57  131.86
  -4  -1 -11  401.66  106.52
   4   1  11  437.60  220.82
  -4  -1 -11  393.07  118.50
  -4   1 -11  347.40  108.89
  -4  -1 -12   21.78   39.75
   4   1  12   48.44  141.48
   4  -1  12  181.46  136.62
  -4  -1 -12  133.84   77.87
  -4   1 -12  -12.49   72.17
  -4   1 -13  105.50   66.55
   4   1  13  182.66  165.20
  -4  -1 -13   47.60   32.73
  -4   1 -13    0.61   67.40
   4   2 -15   -7.20  105.80
   4  -2 -15    5.86  103.49
  -4   2  15  -99.39  116.86
  -4  -2  15  112.89   93.97
   4  -2 -14   63.60  110.94
  -4   2  14  194.16  111.51
  -4  -2  14  184.92   81.68
   4   2 -13 1057.04  235.70
   4  -2 -13 1306.79  241.81
  -4   2  13 1166.02  305.89
  -4  -2  13 1588.86  264.41
   4   2 -12   41.89  113.77
   4  -2 -12  -29.63  111.43
  -4   2  12  -74.12  113.66
  -4  -2  12  288.67  126.16
   4   2 -11  -17.48  120.65
   4  -2 -11  164.99  163.13
  -4   2  11  132.06   86.57
  -4  -2  11  -25.95  146.52
   4   2 -10 7289.52  500.33
   4  -2 -10 7455.27  421.80
  -4   2  10 7884.33 1000.54
   4   2  -9 1892.10  206.37
   4  -2  -9 2233.53  246.25
  -4   2   9 2369.74  437.37
  -4  -2   9 2002.06  403.28
   4   2  -8 4923.96  323.48
   4  -2  -8 4743.49  632.26
  -4   2   8 4865.94  480.31
  -4  -2   8 5126.55  692.00
   4   2  -7  892.89  200.01
   4  -2  -7  970.44  203.11
   4  -2  -7  535.16  155.63
  -4   2   7  780.42  127.86
  -4  -2   7 1041.32  234.70
   4   2  -6 6555.82  281.68
   4  -2  -6 7188.15  324.82
   4  -2  -6 6131.62  207.12
  -4   2   6 6516.68  306.14
  -4  -2   6 6568.08  310.14
   4   2  -5 8935.63  519.57
   4  -2  -5 8459.27  325.36
   4   2  -5 8064.60  178.09
   4  -2  -5 8380.91  214.93
  -4   2   5 8538.45  273.76
  -4  -2   5 8059.78  573.64
   4   2  -4  442.20   92.66
   4  -2  -4  456.72   99.30
   4   2  -4  660.37   94.40
   4  -2  -4  535.47   81.25
  -4   2   4  620.41  125.69
  -4  -2   4  554.95  166.12
   4   2  -3  723.57  139.06
   4  -2  -3  781.00  152.42
   4   2  -3  597.48   96.53
  -4   2   3  714.19  163.77
  -4  -2   3  959.12  230.03
   4   2  -2 1431.28  135.87
   4  -2  -2 1419.63  157.14
   4   2  -2 1543.68  177.39
   4  -2  -2 1417.48  176.22
  -4   2   2 1358.53  303.78
  -4  -2   2 1087.05  187.79
   4   2  -1 1766.06  184.17
   4  -2  -1 1899.82  396.60
   4   2  -1 1803.79  217.33
   4  -2  -1 2170.87  224.74
  -4   2   1 1814.11  186.57
  -4  -2   1 2008.29  295.71
   4   2   014938.19  377.62
   4   2   015681.19  429.76
   4  -2   014961.25  378.24
  -4   2   014007.57  265.19
  -4  -2   015414.38  451.76
  -4  -2  -1   95.28   53.81
  -4   2  -1  467.86  121.14
   4   2   1   99.43  124.13
   4  -2   1  409.22  253.30
  -4  -2  -1  207.04  167.96
  -4   2  -1 1033.37  165.55
  -4  -2  -2 5629.26  298.24
  -4   2  -2 5719.12  537.62
   4   2   2 5721.56  364.12
   4  -2   2 5788.11  349.12
  -4  -2  -2 5755.13  231.33
  -4   2  -2 5411.05  148.54
  -4   2  -3  556.97  147.70
  -4  -2  -3  732.79  186.73
   4   2   3  368.04  157.28
   4  -2   3  408.26  178.06
  -4  -2  -3  437.30   90.43
  -4   2  -3  446.51   59.94
  -4   2  -4 4272.48  815.99
  -4  -2  -4 4479.78  345.78
   4   2   4 4651.57  382.95
   4  -2   4 3831.96  361.72
  -4  -2  -4 3492.12  449.15
  -4   2  -4 4745.45  156.24
  -4   2  -5 8145.17  361.71
  -4  -2  -5 8408.82  260.88
   4   2   5 8831.35  486.80
   4  -2   5 8080.79  434.98
  -4  -2  -5 8212.34  267.68
  -4   2  -5 7503.92  427.43
  -4   2  -6 3759.76  291.88
  -4  -2  -6 4081.54  222.11
   4   2   6 4285.06  440.85
   4  -2   6 4173.49  420.01
  -4  -2  -6 4108.92  237.23
  -4   2  -6 3947.94  234.59
  -4   2  -7  461.81  368.77
  -4  -2  -7  513.57  157.29
   4   2   7  502.95  289.63
   4  -2   7  487.81  346.25
  -4  -2  -7  423.69  223.54
  -4   2  -7  268.51  126.16
  -4   2  -8 1697.45  270.97
  -4  -2  -8 1450.41  147.42
   4   2   8 1867.50  331.50
   4  -2   8 1353.87  246.74
  -4  -2  -8 2088.74  253.30
  -4   2  -8 1582.46  170.64
  -4   2  -9  160.35  172.76
  -4  -2  -9  219.03  117.90
   4  -2   9   83.06  180.37
  -4  -2  -9  123.39  105.61
  -4   2  -9   62.32   58.86
  -4   2 -10  463.64  118.35
  -4  -2 -10  649.66  160.55
   4   2  10  552.74  207.57
   4  -2  10  531.22  289.87
  -4  -2 -10  481.09  121.85
  -4   2 -10  620.69  127.88
  -4   2 -11   30.94   72.60
  -4  -2 -11  -25.38   58.34
   4   2  11  149.31  158.20
   4  -2  11   17.47  146.23
  -4  -2 -11  129.72  116.04
  -4   2 -11   39.10   68.61
  -4   2 -12   96.76   76.61
   4   2  12  -14.39  143.51
   4  -2  12  137.12  139.89
  -4  -2 -12   -9.55   75.27
  -4   2 -13  120.33   93.30
   4   2  13  103.79  123.93
   4  -2  13   19.48  112.55
  -4  -2 -13  149.72  128.06
   4   3 -15   88.35  123.38
   4  -3 -15   87.00  108.54
  -4   3  15  315.47  116.78
  -4  -3  15  225.37  118.18
   4   3 -14  118.01  122.02
   4  -3 -14  133.61  105.64
  -4   3  14   68.25   72.51
  -4  -3  14   96.12  127.14
   4   3 -13  311.09  128.88
   4  -3 -13  556.38  199.03
  -4   3  13  391.46  115.46
  -4  -3  13  -21.89  139.65
   4   3 -12   57.99  115.38
   4  -3 -12   51.23   98.24
  -4   3  12  252.96  107.37
  -4  -3  12  167.68  108.06
   4   3 -11 3703.82  364.19
   4  -3 -11 3530.82  287.90
  -4   3  11 3403.66  589.05
  -4  -3  11 3617.27  666.71
   4   3 -1038047.80 1171.43
   4  -3 -1036949.05 1080.70
  -4   3  1038680.33 1255.62
   4   3  -9   32.13  138.34
   4  -3  -9   -0.56  121.30
  -4   3   9   39.18   66.07
  -4  -3   9  300.24  195.03
   4   3  -8  155.08  170.38
   4  -3  -8  125.20  128.26
  -4   3   8  169.53  102.93
  -4  -3   8 -111.64  151.70
   4   3  -7 8471.24  349.63
   4  -3  -7 8767.44  337.99
   4  -3  -7 7946.19  192.45
  -4   3   7 7785.12  721.25
  -4  -3   7 8202.50  376.55
   4   3  -6  353.93  120.12
   4  -3  -6  395.18  128.64
   4  -3  -6  450.86  106.25
  -4   3   6  271.44  193.12
  -4  -3   6  396.99  151.24
   4   3  -5 2080.46  190.10
   4  -3  -5 1960.50  302.81
   4   3  -5 1874.60   99.23
   4  -3  -5 1979.05  118.24
  -4   3   5 2230.47  307.18
  -4  -3   5 2053.87  387.97
   4   3  -4  193.82   55.31
   4  -3  -4  674.34  153.64
   4   3  -4  235.50   60.14
   4  -3  -4  486.18   90.21
  -4   3   4  585.03  187.58
  -4  -3   4  117.75  173.24
   4   3  -312890.19  321.27
   4  -3  -313132.24  362.08
   4   3  -313200.24  317.88
   4  -3  -312948.61  331.60
  -4   3   313232.33  356.57
  -4  -3   313610.67  475.00
   4   3  -2  -51.46   64.69
   4  -3  -2   85.66  100.73
   4   3  -2   33.05   86.02
   4  -3  -2  276.58  184.79
  -4   3   2   37.61   95.50
  -4  -3   2  216.41  214.49
   4   3  -1 4644.05  236.20
   4  -3  -1 5953.47  300.39
   4   3  -1 4519.46  265.95
   4  -3  -1 6967.17  318.63
  -4   3   1 5979.81  257.79
  -4  -3   1 5944.22  404.33
  -4   3   024957.89  495.37
   4   3   025182.47  385.54
   4   3   025464.62  520.75
   4  -3   024568.16  498.61
  -4   3   024745.93  361.04
  -4  -3   025660.36  531.67
  -4   3  -1 4133.91  793.04
   4   3   1 3551.50  297.58
   4  -3   1 3716.35  268.89
  -4  -3  -1 3475.32  187.64
  -4   3  -1 3489.20  107.50
  -4  -3  -2 5299.92  169.90
  -4   3  -2 5513.67  325.15
   4   3   2 5559.15  310.09
   4  -3   2 5465.67  295.92
  -4  -3  -2 5596.02  247.36
  -4   3  -2 5390.42  127.84
  -4   3  -3 2964.86  354.98
  -4  -3  -3 3106.53  286.69
   4   3   3 2841.49  304.78
   4  -3   3 3146.18  301.35
  -4  -3  -3 3286.58  191.74
  -4   3  -3 3025.54  101.34
  -4   3  -4  190.27  155.77
  -4  -3  -4   22.27   77.65
   4   3   4  176.19  170.33
   4  -3   4  119.75  205.10
  -4  -3  -4  179.59  109.12
  -4   3  -4  138.55   48.13
  -4   3  -5  340.10  132.15
  -4  -3  -5  335.93   96.14
   4   3   5  263.86  188.66
   4  -3   5  309.80  324.85
  -4  -3  -5  230.35  116.35
  -4   3  -5  218.39   70.29
  -4   3  -6  -93.62  195.30
  -4  -3  -6   -2.19   61.93
   4   3   6   39.68  176.20
   4  -3   6 -145.95  214.53
  -4  -3  -6  -12.07   94.86
  -4   3  -6   58.85   76.92
  -4   3  -753643.20 2108.34
  -4  -3  -753148.61 1791.54
   4   3   757262.32 2127.42
  -4   3  -757118.98 1882.44
  -4   3  -8  262.83  226.48
   4   3   8   98.53  202.54
   4  -3   8  134.78  298.34
  -4  -3  -8  367.08  156.23
  -4   3  -8  170.93  111.84
  -4   3  -9  114.98  146.20
  -4  -3  -9   55.29   68.49
   4   3   9  216.74  244.71
   4  -3   9  228.18  240.01
  -4  -3  -9  117.09   65.27
  -4   3  -9   83.30   54.17
  -4   3 -10  145.08  182.31
  -4  -3 -10   57.59   36.43
   4   3  10    8.87  152.84
   4  -3  10  113.36  157.17
  -4  -3 -10   15.94   77.62
  -4   3 -10   43.55   62.00
  -4   3 -11  129.15  124.79
   4   3  11  121.79  223.59
   4  -3  11  290.38  209.27
  -4  -3 -11  123.19  110.09
  -4   3 -12   49.27  114.87
   4   3  12  243.03  152.12
   4  -3  12   49.78  131.29
  -4  -3 -12   56.57   75.67
  -4   3 -13   95.94   52.99
   4   3  13  150.23  172.12
   4  -3  13   19.19  108.83
   4  -3  13   25.40   87.06
  -4  -3 -13   34.95   58.41
   4   4 -15  -55.60  113.33
   4  -4 -15   -0.77   94.84
  -4   4  15  -42.65  113.37
  -4  -4  15  167.93  101.12
   4   4 -14  252.01  170.83
   4  -4 -14  118.04  112.75
  -4   4  14  131.67   62.72
  -4  -4  14  289.17  157.38
   4   4 -13  103.56  130.05
   4  -4 -13  -45.75  100.89
  -4   4  13  -63.92  116.52
  -4  -4  13   89.86   98.22
   4   4 -12   86.20  128.81
   4  -4 -12   27.29   81.02
  -4   4  12  201.24  146.00
  -4  -4  12  266.18  154.26
   4   4 -11  241.73  154.78
   4  -4 -11  146.84   77.75
  -4   4  11  -73.25  159.39
  -4  -4  11  238.91  114.08
   4   4 -1030788.96  909.22
   4  -4 -1028996.19  695.66
   4   4  -9  569.59  172.06
   4  -4  -9  515.74  137.66
  -4   4   9  962.48  249.13
  -4  -4   9  778.82  198.69
   4   4  -8 1300.46  216.14
   4  -4  -8 1484.45  206.02
  -4   4   8 1559.98  294.71
  -4  -4   8 1370.14  324.47
   4   4  -7   23.80  109.99
   4  -4  -7   30.68   93.17
   4  -4  -7   -5.34   44.74
  -4  -4   7 -105.96  167.11
   4   4  -611202.99  382.56
   4  -4  -610543.59  341.52
   4  -4  -610529.43  368.68
  -4   4   611717.91  351.51
  -4  -4   611046.95  435.37
   4   4  -5 2239.35  204.74
   4  -4  -5 2728.67  563.61
   4   4  -5 2109.45  102.48
   4  -4  -5 2144.89  283.89
  -4   4   5 2311.21  285.26
  -4  -4   5 2539.36  500.23
   4   4  -421396.63  477.05
   4  -4  -422605.85  517.31
   4   4  -422109.08  410.15
   4  -4  -421790.06  477.52
  -4   4   421701.21  507.86
  -4  -4   422433.91  595.71
   4   4  -385700.24 1070.96
   4  -4  -382011.29 1162.11
   4   4  -381774.62  975.97
   4  -4  -380843.57  972.15
  -4   4   382944.56  996.39
  -4  -4   380832.78 1111.98
   4   4  -236748.72  538.20
   4  -4  -236366.88  694.40
   4   4  -236725.85  567.92
   4  -4  -237076.53  617.65
  -4   4   236424.96  499.63
  -4  -4   238404.15  762.26
   4   4  -147180.87  618.64
   4  -4  -146879.93  715.18
  -4   4   148052.41  603.07
  -4  -4   151251.45  902.67
  -4   4   0 4579.93  804.90
   4   4   0 4249.61  225.66
   4   4   0 4098.51  655.27
   4  -4   0 4431.37  326.71
  -4   4   0 3793.44  133.68
  -4  -4   0 4060.37  278.42
  -4   4  -1 9566.94  359.56
   4   4   1 8992.44  209.76
   4   4   1 9212.50  397.30
   4  -4   1 8479.57  317.87
  -4  -4  -1 9121.26  483.92
  -4   4  -1 8366.29  155.46
  -4  -4  -2 3168.74  156.98
  -4   4  -2 3723.94  791.29
   4   4   2 3122.12  294.91
   4  -4   2 3212.37  269.33
  -4  -4  -2 3060.88  170.38
  -4   4  -2 3267.90   82.27
  -4   4  -3 6268.31  340.86
  -4  -4  -3 5743.68  245.00
   4   4   3 6443.67  382.85
   4  -4   3 6177.04  355.77
  -4  -4  -3 6365.19  256.76
  -4   4  -3 5791.91  116.62
  -4   4  -4  -19.65  208.95
  -4  -4  -4  147.42   52.63
   4   4   4  388.64  280.09
   4  -4   4   83.51  179.17
  -4  -4  -4  129.06  146.13
  -4   4  -4  126.54   39.56
  -4   4  -5  348.49  158.11
  -4  -4  -5   73.95   42.09
   4   4   5  582.02  256.47
   4  -4   5   66.52  182.00
  -4  -4  -5  124.99  113.37
  -4   4  -5   34.17   35.84
  -4   4  -6 1929.55  284.03
  -4  -4  -6 1737.01  134.09
   4   4   6 1692.14  282.92
   4  -4   6 1619.80  318.19
  -4  -4  -6 1770.66  195.99
  -4   4  -6 1489.06  197.74
  -4   4  -726679.61 2356.82
  -4   4  -727867.26 1016.29
  -4   4  -8  292.12  194.34
  -4  -4  -8  260.10   52.18
   4   4   8  -48.34  199.49
   4  -4   8   60.19  213.60
  -4  -4  -8  258.35  140.14
  -4   4  -8  104.75  104.64
  -4   4  -9  342.97  134.69
   4   4   9  459.72  203.32
   4  -4   9  427.44  231.02
  -4  -4  -9  382.07  126.16
  -4   4 -10  137.48  144.95
   4   4  10   16.24  154.03
   4  -4  10   14.06  154.20
  -4  -4 -10  116.52  120.03
  -4   4 -11  177.02  189.00
   4   4  11  378.76  276.55
   4  -4  11  -74.98  128.30
   4  -4  11   15.44   74.33
  -4  -4 -11  -17.44   77.61
  -4   4 -12   28.55   65.81
   4   4  12   76.94  133.52
   4  -4  12  133.35  127.85
   4  -4  12   93.93   52.10
  -4  -4 -12  215.13  130.05
  -4   4 -13  134.41   72.16
   4   4  13   71.72  126.83
   4  -4  13   93.74  107.01
  -4  -4 -13   86.02  127.88
   4   5 -15   52.60  130.34
   4  -5 -15   15.08   46.68
  -4   5  15  -14.38  112.30
  -4  -5  15  -46.97  152.73
   4   5 -14   86.52  117.40
   4  -5 -14   -4.75  101.91
  -4   5  14  -53.61  114.20
  -4  -5  14  245.84  138.63
   4   5 -13   48.88  122.49
   4  -5 -13  150.33   80.64
  -4   5  13  485.95  125.36
  -4  -5  13  512.13  172.34
   4   5 -12  411.25  156.04
   4  -5 -12  457.69  119.64
  -4   5  12  568.93  200.71
  -4  -5  12  434.92  166.36
   4   5 -11  958.53  182.26
   4  -5 -11  893.40  211.98
  -4   5  11  911.28  252.04
  -4  -5  11  779.16  206.73
   4   5 -1035135.01  788.92
   4  -5 -1030886.82  680.69
  -4   5  1033603.87  990.84
  -4  -5  1031419.93  779.47
   4   5  -9  241.63  178.44
   4  -5  -9  -55.04  122.89
  -4   5   9  108.07  103.71
  -4  -5   9   99.91   88.10
   4   5  -8    1.41  125.67
   4  -5  -8   40.91  100.90
   4  -5  -8   -2.67   41.62
  -4   5   8  126.91   62.13
  -4  -5   8  214.51  113.99
   4   5  -7 3073.40  310.18
   4  -5  -7 2395.02  215.38
   4  -5  -7 2383.58  177.03
  -4   5   7 2552.85  392.61
  -4  -5   7 2790.35  567.97
   4   5  -6 4210.50  321.90
   4  -5  -6 3874.65  272.06
   4  -5  -6 3832.34  191.76
  -4   5   6 5014.71  668.60
  -4  -5   6 4276.84  683.14
   4   5  -5 8674.17  336.25
   4  -5  -5 8145.73  303.93
   4  -5  -5 8326.51  274.03
  -4   5   5 9066.35  781.96
  -4  -5   5 7986.59  579.65
   4   5  -4 5075.63  229.86
   4  -5  -4 5270.86  269.44
   4   5  -4 4915.57  241.12
   4  -5  -4 5121.30  204.81
  -4   5   4 5247.25  354.95
  -4  -5   4 5537.17  907.31
   4   5  -311155.14  304.01
   4  -5  -311566.12  475.34
   4   5  -311002.85  306.83
   4  -5  -311253.83  331.77
  -4   5   310995.11  255.75
  -4  -5   310466.72  476.02
   4   5  -2 3525.56  178.30
   4  -5  -2 3614.61  306.27
   4   5  -2 3634.96  450.07
   4  -5  -2 3749.85  205.14
  -4   5   2 3574.81  130.94
  -4  -5   2 3324.26  293.74
  -4   5   1 6319.92  307.83
   4   5  -1 6110.48  221.93
   4   5  -1 5339.66  230.76
   4  -5  -1 5598.08  267.95
  -4   5   1 5585.20  150.31
  -4  -5   1 5555.40  609.64
  -4   5   057652.44  877.74
   4   5   058740.73  729.20
   4   5   058013.73 1025.88
   4  -5   058953.57  868.05
  -4   5   056744.84  592.84
  -4  -5   057033.89  833.45
  -4   5  -1  230.93   96.76
   4   5   1  364.67   99.58
   4   5   1  508.60  126.91
   4  -5   1  407.86  184.32
  -4  -5  -1  221.34  104.89
  -4  -5  -2 3637.26  100.99
  -4   5  -2 3970.24  601.12
   4   5   2 3809.70  573.49
   4  -5   2 3713.69  268.92
  -4  -5  -2 3575.06  201.91
  -4   5  -3 2168.45  625.11
  -4  -5  -3 1921.18  199.20
   4   5   3 2191.99  254.26
   4  -5   3 2007.58  301.25
  -4  -5  -3 1982.73  161.01
  -4   5  -4 7196.89  416.57
   4   5   4 8076.11  644.02
   4  -5   4 7669.67  555.20
  -4  -5  -4 8149.06  291.56
  -4   5  -4 7546.88  142.64
  -4   5  -5 1387.43  467.69
   4   5   5 1052.84  179.70
   4  -5   5 1461.28  302.35
  -4  -5  -5 1385.19  186.16
  -4   5  -5 1104.37   84.85
  -4   5  -6  946.16  284.51
   4   5   6  485.97  218.52
   4  -5   6  716.27  253.23
  -4  -5  -6  868.89  203.91
  -4   5  -762276.78 1617.72
   4   5   767811.42 1511.14
   4  -5   772229.75 1732.62
  -4   5  -8 1490.56  220.99
   4   5   8 1211.68  264.09
   4  -5   8 1104.23  276.09
  -4  -5  -8 1546.89  183.33
  -4   5  -9  276.17  159.34
   4   5   9  300.73  240.60
   4  -5   9  337.89  176.26
   4  -5   9  243.11   66.28
  -4  -5  -9  320.45  102.40
  -4   5 -10   84.14  145.71
   4   5  10  130.30  159.12
   4  -5  10   97.36  149.66
   4  -5  10   88.55   61.49
  -4  -5 -10   31.65   86.47
  -4   5 -11   72.11  204.50
   4   5  11  135.02  159.68
   4  -5  11 -101.69  122.10
   4  -5  11  -14.93   48.73
  -4  -5 -11  -21.65   86.32
  -4   5 -12   40.66  128.03
   4   5  12  -53.73  130.93
   4  -5  12   17.12  112.95
  -4  -5 -12  -37.43   84.23
  -4   5 -13  154.30  126.14
   4   5  13  -49.25  129.83
  -4  -5 -13   30.04   93.48
   4   6 -14  102.73  165.53
   4  -6 -14  102.89   93.71
  -4   6  14  182.44  104.84
  -4  -6  14  230.39  110.63
   4   6 -13  848.08  215.07
   4  -6 -13  714.81  166.05
  -4   6  13  967.21  257.45
  -4  -6  13 1193.99  264.94
   4   6 -12  726.42  214.97
   4  -6 -12  505.45  147.82
  -4   6  12  239.11   99.88
  -4  -6  12  443.88  135.57
   4  -6 -11    6.19   91.35
  -4   6  11  -32.42  100.84
  -4  -6  11  199.12  106.20
   4   6 -10   96.08  127.04
   4  -6 -10  237.36  137.37
  -4  -6  10  452.39  185.79
   4   6  -9   51.35   60.71
   4  -6  -9   33.52   93.69
  -4   6   9   91.88   62.47
  -4   6   9   -8.30   85.44
  -4  -6   9    7.49  114.51
   4   6  -8 1374.29  210.21
   4  -6  -8 1217.33  238.69
   4  -6  -8 1167.77  138.54
  -4   6   8 1271.19  207.46
  -4  -6   8 1561.68  362.06
   4   6  -7   64.63   70.67
   4  -6  -7  185.04   69.35
   4  -6  -7  414.43  171.17
  -4   6   7  110.59   83.21
  -4  -6   7   73.13   83.86
   4   6  -611812.44  404.32
   4  -6  -611195.27  355.87
   4   6  -610043.54  191.79
   4  -6  -610589.28  484.34
  -4   6   611848.43  371.55
  -4  -6   612523.75 1461.45
   4   6  -5 2027.27  199.75
   4  -6  -5 2076.45  200.49
   4   6  -5 1869.78  376.55
   4  -6  -5 2414.62  184.09
  -4   6   5 2500.99  276.60
  -4  -6   5 2416.76  365.74
   4   6  -4 3362.71  201.87
   4  -6  -4 3631.66  218.71
   4   6  -4 3316.42  312.86
   4  -6  -4 3470.78  197.70
  -4   6   4 3521.79  351.60
  -4  -6   4 3137.10  417.01
   4   6  -3 7920.54  265.73
   4  -6  -3 7655.76  328.63
   4   6  -3 7569.46  237.74
   4  -6  -3 7979.24  310.86
  -4   6   3 7508.27  238.87
  -4  -6   3 7671.64  476.97
   4   6  -221221.70  427.46
   4   6  -221108.52  508.95
   4  -6  -220916.73  486.76
  -4   6   221302.07  383.13
  -4  -6   221783.47  619.22
  -4   6   117837.07  834.23
   4   6  -118255.68  356.81
   4   6  -118048.90  465.47
   4  -6  -119517.98  511.18
  -4   6   117945.73  298.95
  -4  -6   117639.56  492.35
  -4   6   013860.40  617.56
   4   6   013846.44  385.21
   4   6   014618.13  857.26
   4  -6   015146.11  507.93
  -4  -6   013094.27  413.94
  -4   6  -1 7563.18  555.70
   4   6   1 7546.06  179.35
   4   6   1 7519.34  578.03
   4  -6   1 8072.61  385.76
  -4  -6  -1 8323.75  355.15
  -4  -6  -2 1875.16   76.41
  -4   6  -2 2319.90  493.66
   4   6   2 1999.82  296.09
   4  -6   2 2139.88  278.18
  -4  -6  -2 1722.43  183.03
  -4   6  -3 3235.55  493.05
   4   6   3 3315.52  514.49
   4  -6   3 3037.10  328.35
  -4  -6  -3 2897.29  200.30
  -4   6  -4  105.27  137.56
   4   6   4  175.77  182.78
   4  -6   4   -8.44  160.78
  -4  -6  -4   79.50  153.71
  -4   6  -5  546.72  214.63
   4   6   5  303.70  197.55
   4  -6   5  501.11  235.62
  -4  -6  -5  613.15  157.94
  -4   6  -6 2039.27  260.54
   4   6   6 2497.76  358.22
   4  -6   6 2838.29  398.34
  -4  -6  -6 2650.04  236.76
  -4   6  -7 2632.27  448.53
   4   6   7 4315.22  488.63
   4  -6   7 4193.68  464.70
  -4  -6  -7 3100.38  321.37
  -4   6  -8 1789.53  273.63
   4   6   8 1470.40  264.18
   4  -6   8 1502.98  257.30
   4  -6   8 1369.56  300.41
  -4  -6  -8 1568.07  235.41
  -4   6  -9  114.19  159.12
   4   6   9  176.78  137.14
   4  -6   9  154.05  146.89
   4  -6   9   83.89   36.39
  -4  -6  -9    4.52   86.76
  -4   6 -10  717.67  240.24
   4   6  10  494.64  161.38
   4  -6  10  857.75  234.83
  -4  -6 -10  691.74  171.63
  -4   6 -11    0.72  141.62
   4   6  11  -65.05  171.14
   4  -6  11  -60.34  124.62
  -4  -6 -11  -15.59   86.81
  -4   6 -12   70.07   62.42
   4   6  12  -19.13  138.96
   4  -6  12   53.12  102.36
  -4  -6 -12  163.26  100.36
  -4   6 -13  120.22   66.69
   4   6  13   92.15  126.36
  -4  -6 -13    6.03  100.04
   4   7 -14  515.42  235.70
   4  -7 -14  198.73  121.32
  -4   7  14  115.55   76.19
  -4  -7  14  247.04  152.19
   4   7 -13   58.65  116.00
   4  -7 -13  -23.79   89.83
  -4   7  13   82.50   63.57
  -4  -7  13  170.20  131.80
   4   7 -12   68.65  120.60
   4  -7 -12  105.74  101.31
  -4   7  12   88.83   42.85
  -4  -7  12   86.10  160.11
   4   7 -11   15.62   62.81
   4  -7 -11  -48.42   97.83
  -4   7  11   97.94   63.80
  -4  -7  11  -19.88  141.83
   4   7 -10  -22.51  116.69
   4  -7 -10   65.44   39.29
  -4   7  10  190.80   80.71
  -4  -7  10  324.24  274.93
   4   7  -9   91.90  113.28
   4  -7  -9   53.79   45.22
  -4   7   9    4.43   20.69
  -4   7   9   -7.89   77.59
  -4  -7   9  -46.27  189.64
   4   7  -8  238.51  154.25
   4  -7  -8  150.96  158.13
   4  -7  -8  161.72   96.00
  -4   7   8  152.68   52.59
  -4  -7   8  462.01  231.65
   4   7  -7 2799.90  254.37
   4  -7  -7 3325.85  283.05
   4  -7  -7 3076.18  407.95
  -4   7   7 3101.07  368.57
  -4  -7   7 3610.16  751.64
   4   7  -6 6045.00  362.39
   4  -7  -6 5470.18  296.51
   4   7  -6 4950.91  271.61
   4  -7  -6 6852.93  292.24
  -4   7   6 5565.15  656.67
  -4  -7   6 5821.41  895.49
   4   7  -5  -13.10   93.18
   4  -7  -5  167.86   70.29
   4   7  -5   49.61   34.16
  -4   7   5   24.65   35.12
  -4  -7   5  244.47  209.78
   4   7  -4 3804.80  226.06
   4  -7  -4 4319.23  601.13
   4   7  -4 4087.16  370.18
   4  -7  -4 3901.31  225.08
  -4   7   4 4393.50  392.85
  -4  -7   4 3639.60  364.65
   4   7  -3  200.38   74.55
   4  -7  -3  164.66  141.84
   4   7  -3  181.12   62.22
   4  -7  -3  266.68  118.39
  -4   7   3  230.38   53.07
  -4  -7   3  331.07  359.76
  -4   7   2  379.70  137.21
   4   7  -2  235.22   49.10
   4   7  -2  366.98   96.68
   4  -7  -2  418.40  161.28
  -4   7   2  271.53   64.85
  -4  -7   2  304.22  166.77
  -4   7   1 1506.28  351.64
   4   7  -1 1418.57  227.51
   4   7  -1 1438.17  216.99
   4  -7  -1 1505.74  221.24
  -4   7   1 1017.37  156.07
  -4  -7   1 1415.54  248.79
  -4   7   0 1454.56  243.29
   4   7   0 1584.20  205.61
   4   7   0 1435.63  238.42
   4  -7   0 1235.35  211.22
  -4  -7   0 1290.29  363.22
  -4   7  -1 3574.73  371.21
   4   7   1 2921.85  117.96
   4   7   1 3354.20  732.22
   4  -7   1 3954.72  351.99
  -4  -7  -1 3100.23  220.14
  -4   7  -2  908.15  229.59
   4   7   2  998.27  317.84
   4  -7   2 1126.39  273.61
  -4  -7  -2  866.57  181.45
  -4   7  -3 2142.12  346.97
   4   7   3 1669.02  316.99
   4  -7   3 2364.77  352.63
  -4  -7  -3 1599.30  179.20
  -4   7  -4   72.72  120.09
   4   7   4  347.71  137.07
   4  -7   4  168.47  247.07
  -4  -7  -4  278.97  127.35
  -4   7  -5  289.00  143.67
   4   7   5  126.34   91.94
   4  -7   5  139.20  175.58
  -4  -7  -5  136.39  115.03
  -4   7  -6  128.96  267.52
   4   7   6   -9.07  168.32
   4  -7   6  134.67  169.96
  -4  -7  -6  109.01  131.04
  -4   7  -7  479.73  264.13
   4   7   7  911.97  320.10
   4  -7   7  821.74  250.57
  -4  -7  -7  791.05  181.56
  -4   7  -8  771.90  203.98
   4   7   8  931.27  239.51
   4  -7   8  679.23  203.93
  -4  -7  -8  738.00  171.37
  -4   7  -9  148.59  263.77
   4   7   9  212.31  169.29
   4  -7   9   97.59  196.43
  -4  -7  -9    2.92   88.87
  -4   7 -10  814.45  253.68
   4   7  10  479.07  283.07
   4  -7  10  367.85  188.51
  -4  -7 -10  543.67  181.07
  -4   7 -11   80.37  155.82
   4   7  11  -26.48  159.71
   4  -7  11    7.36  123.07
  -4  -7 -11  110.07   96.98
  -4   7 -12   47.49  147.47
   4   7  12   50.83  167.01
   4  -7  12  -78.38  106.12
  -4  -7 -12   90.98  129.26
   4   8 -14    9.90  117.26
   4  -8 -14  117.90   98.28
  -4   8  14  105.36   95.22
  -4  -8  14  127.76   74.52
   4   8 -13  912.74  250.84
   4  -8 -13  774.98  227.47
  -4   8  13  837.24  200.17
  -4  -8  13  854.32  216.30
   4   8 -12 1473.19  255.04
   4  -8 -12 1099.02  192.86
  -4   8  12 1207.26  251.75
  -4  -8  12 1216.78  276.63
   4   8 -11  680.43  186.31
   4  -8 -11  992.20  238.52
  -4   8  11  784.95  213.89
  -4  -8  11  872.62  251.08
   4   8 -10  326.44  126.07
   4  -8 -10  315.69  112.41
  -4   8  10  495.67  161.09
  -4  -8  10  373.17  222.54
   4   8  -9   23.22  113.99
   4  -8  -9  191.18  101.77
  -4   8   9  207.74   69.46
  -4  -8   9  -83.61  199.34
   4   8  -8   14.74  103.96
   4  -8  -8  144.83  121.36
   4  -8  -8  114.31   42.64
  -4   8   8  246.71   93.02
  -4  -8   8  128.89  109.10
   4   8  -7  -95.73  115.30
   4  -8  -7   -3.43  116.14
   4   8  -7   34.31   26.92
   4  -8  -7  169.51  108.88
  -4  -8   7  984.07  429.96
   4   8  -6  999.55  242.38
   4  -8  -6 1083.32  215.09
   4   8  -6  681.13  182.34
   4  -8  -6  869.09  219.58
  -4   8   6  858.05  142.63
  -4  -8   6  613.44  364.02
   4   8  -5  493.57  103.57
   4  -8  -5  539.10  125.30
   4   8  -5  544.31  116.28
   4  -8  -5  535.59  156.20
  -4   8   5  451.17   82.09
  -4  -8   5  574.89  299.88
   4   8  -4 1012.32  182.07
   4  -8  -4 1131.12  292.51
   4   8  -4  989.00  187.59
   4  -8  -4 1004.49  164.52
  -4   8   4 1003.10  138.18
  -4  -8   4 1130.15  395.30
  -4   8   3  315.68  147.71
   4   8  -3  106.45   63.95
   4   8  -3  246.02   60.49
   4  -8  -3  103.90  121.97
  -4   8   3  165.63   42.92
  -4  -8   3  790.38  391.40
  -4   8   2 1749.69  459.15
   4   8  -2 1690.10  130.47
   4   8  -2 1891.12  341.29
   4  -8  -2 1768.28  249.03
  -4  -8   2 1760.02  515.02
  -4   8   1 3622.25  859.91
   4   8  -1 3510.77  163.77
   4   8  -1 3147.73  501.42
   4  -8  -1 3540.45  259.98
  -4  -8   1 4074.53  324.25
  -4   8   0  393.49  160.65
   4   8   0  340.00   72.88
   4  -8   0  184.04  143.35
  -4  -8   0  504.74  152.50
  -4   8  -1  136.56   88.13
   4   8   1   -3.75  114.17
   4  -8   1  142.15  156.57
  -4  -8  -1   49.59   98.20
  -4   8  -2  662.05  176.37
   4   8   2  647.18  145.37
   4  -8   2  769.15  263.22
  -4  -8  -2  469.56  117.60
  -4   8  -3  254.68  152.72
   4   8   3  288.18  161.78
   4  -8   3  100.73  174.74
  -4  -8  -3  -45.95  132.78
  -4   8  -4 2686.67  527.69
   4   8   4 2895.08  444.94
   4  -8   4 2720.67  376.23
  -4  -8  -4 2899.48  326.47
  -4   8  -5  247.52  141.08
   4   8   5   29.97   91.99
   4  -8   5  498.11  315.91
  -4  -8  -5   18.76  124.02
  -4   8  -6  209.06  230.99
   4   8   6  545.38  174.48
  -4  -8  -6  404.02  161.17
  -4   8  -7  197.63  239.68
   4   8   7   58.10  163.74
   4  -8   7  508.47  201.27
  -4  -8  -7  302.52  117.10
  -4   8  -8 1151.13  305.32
   4   8   8  955.03  298.07
   4  -8   8 1226.84  251.37
  -4  -8  -8 1116.74  189.70
  -4   8  -9  424.59  195.15
   4   8   9  793.56  211.74
   4  -8   9  559.08  215.71
  -4  -8  -9  460.30  146.87
  -4   8 -10  270.89  178.69
   4   8  10  350.19  212.36
   4  -8  10  393.07  185.14
  -4  -8 -10  288.86  106.11
  -4   8 -11  260.34  239.84
   4   8  11   18.16  102.23
   4  -8  11   30.65  113.35
  -4  -8 -11   72.53   97.22
  -4   8 -12   34.75  149.36
   4   8  12   30.96  158.33
   4  -8  12  -20.65   98.78
  -4  -8 -12  -12.06   94.01
   4   9 -14  -36.20  114.64
   4   9 -13   22.02  131.43
   4  -9 -13   97.05  118.26
  -4   9  13  180.31   94.01
  -4  -9  13  113.17  183.16
   4   9 -12 1081.46  228.37
   4  -9 -12  941.15  194.11
  -4   9  12  806.77  263.40
  -4  -9  12  886.52  213.39
   4   9 -11  528.19  119.43
   4  -9 -11  412.15  156.84
  -4   9  11  554.48  133.05
  -4  -9  11  334.84  155.48
   4   9 -10 1637.31  238.36
   4  -9 -10 1474.33  283.93
  -4   9  10 1670.12  316.78
  -4  -9  10 1544.49  323.13
   4   9  -9  408.34  164.59
   4  -9  -9  249.36  143.56
  -4   9   9  404.34  129.39
  -4  -9   9  809.39  288.71
   4   9  -8 2375.97  244.45
   4  -9  -8 2733.84  670.07
   4  -9  -8 2546.01  554.92
  -4   9   8 2580.34  508.78
  -4  -9   8 2153.96  329.95
   4   9  -7  195.52  121.35
   4  -9  -7  145.04   87.13
   4   9  -7  193.43   57.48
   4  -9  -7  183.54   73.56
  -4   9   7  161.68   89.04
  -4  -9   7  508.81  351.48
   4   9  -6  116.51  151.52
   4  -9  -6  229.03   92.51
   4   9  -6   23.28   37.66
  -4  -9   6 1414.66  511.56
   4   9  -5  458.79  132.85
   4  -9  -5  486.46  128.96
   4   9  -5  450.16  129.22
   4  -9  -5  517.42  148.97
  -4   9   5  371.59   81.86
  -4  -9   5  746.74  470.85
   4   9  -4 3937.84  250.42
   4   9  -4 4099.45  643.63
   4  -9  -4 4794.03  355.13
  -4   9   4 3874.85  576.47
  -4  -9   4 4881.48  415.03
  -4   9   3 2593.05  583.69
   4   9  -3 2418.05  206.21
   4   9  -3 2945.37  546.47
   4  -9  -3 2473.13  220.19
  -4   9   3 2421.71  271.73
  -4  -9   3 2548.86  449.70
  -4   9   2  258.24   75.42
   4   9  -2   71.89   65.99
   4  -9  -2   -4.47  120.16
  -4  -9   2   99.56  163.70
  -4   9   1  203.51  125.52
   4   9  -1   11.88   37.14
   4   9  -1  131.59   51.68
   4  -9  -1   81.01  142.11
  -4  -9   1  -92.54  193.35
  -4   9   0  689.27  203.19
   4   9   0  513.93   62.92
   4   9   0  589.43  191.43
   4  -9   0  603.94  204.90
  -4  -9   0  583.05  179.71
  -4   9  -1  458.68  272.33
   4   9   1  224.83   94.28
   4  -9   1  393.15  177.29
  -4  -9  -1  223.09  167.34
  -4   9  -2 1399.19  411.47
   4   9   2 1531.65  418.88
   4  -9   2 1616.88  283.62
  -4  -9  -2 1348.49  242.95
  -4   9  -3 1887.98  365.97
   4   9   3 1625.64  323.24
   4  -9   3 1190.48  265.74
  -4  -9  -3 1568.36  233.03
  -4   9  -4  255.64  111.99
   4   9   4  154.67  115.49
   4  -9   4  289.22  269.27
  -4  -9  -4   91.47  129.89
  -4   9  -5  775.10  269.59
   4   9   5  504.79  161.40
   4  -9   5  699.89  250.53
  -4  -9  -5  569.44  154.30
  -4   9  -6 -189.03  244.33
   4   9   6 -146.65  162.61
   4  -9   6  -29.83  153.09
  -4  -9  -6  195.75  181.47
  -4   9  -7 1574.42  285.56
   4   9   7 1749.41  483.11
   4  -9   7 1942.08  299.84
  -4  -9  -7 1780.93  212.13
  -4   9  -8 1383.62  326.13
   4   9   8 1378.69  271.41
   4  -9   8 1523.74  269.17
  -4  -9  -8 1283.61  216.51
  -4   9  -9  601.21  206.25
   4   9   9  555.37  244.73
   4  -9   9  535.06  210.95
  -4  -9  -9  510.49  152.11
  -4   9 -10  151.21  243.81
   4   9  10  120.48  184.44
   4  -9  10  -44.78  130.25
  -4  -9 -10   14.65  103.72
  -4   9 -11   67.40  168.99
   4   9  11   61.07  177.16
   4  -9  11  -16.40  106.75
  -4  -9 -11   66.05   97.00
  -4   9 -12    7.87  150.55
   4  -9  12  143.79  112.78
  -4  -9 -12   54.12   97.60
   4  10 -13  777.12  209.44
   4 -10 -13 1082.10  188.34
  -4  10  13  995.04  207.48
  -4 -10  13 1010.00  243.50
   4  10 -12  442.73  185.20
   4 -10 -12  298.59  118.68
  -4  10  12  404.14  120.30
  -4 -10  12  499.84  149.96
   4  10 -11  532.33  204.49
   4 -10 -11  381.47  158.24
  -4  10  11  391.47  134.46
  -4 -10  11  260.55  143.73
   4  10 -10 1074.64  228.80
   4 -10 -10 1134.42  228.76
  -4  10  10  983.34  260.76
  -4  10  10 1049.45  212.86
  -4 -10  10 1057.28  306.38
   4  10  -9  845.61  200.88
   4 -10  -9  899.98  193.46
  -4  10   9  806.38  178.62
  -4 -10   9  955.04  277.74
   4  10  -8 4307.90  439.24
   4 -10  -8 4492.62  310.17
   4 -10  -8 3672.48  344.34
  -4  10   8 3519.75  668.48
  -4 -10   8 3743.10  686.27
   4  10  -7  673.94  187.41
   4 -10  -7  690.88  185.58
   4  10  -7  512.93  142.49
   4 -10  -7  645.11  138.91
  -4  10   7  523.58  168.94
  -4 -10   7    1.69  303.63
   4  10  -6  -18.14  103.66
   4 -10  -6  -33.04  126.63
   4  10  -6   63.08   30.26
   4 -10  -6  194.13  101.07
  -4  10   6    5.02   50.85
  -4 -10   6  291.20  309.60
   4  10  -5  536.66  129.86
   4  10  -5  476.58  114.66
   4 -10  -5  565.36  129.97
  -4  10   5  446.68  113.53
  -4 -10   5 1244.68  521.33
  -4  10   4 3242.52  781.60
   4  10  -4 3332.97  258.53
   4  10  -4 3239.29  456.97
   4 -10  -4 3114.64  654.72
  -4  10   4 2503.00  576.90
  -4 -10   4 3484.02  563.46
  -4  10   3 3878.74  755.68
   4  10  -3 3511.37  363.69
   4  10  -3 3988.33  617.32
   4 -10  -3 4357.52  316.13
  -4  10   3 3442.22  414.05
  -4 -10   3 3907.12  764.36
  -4  10   2 2505.07  459.51
   4  10  -2 3009.28  197.82
   4  10  -2 2774.66  483.71
   4 -10  -2 2730.73  496.08
  -4 -10   2 3047.50  381.65
  -4  10   1 5599.76 1038.54
   4  10  -1 4658.55  167.28
   4  10  -1 5142.76  898.41
   4 -10  -1 4719.62  280.00
  -4 -10   1 5314.39 1056.73
  -4  10   029112.21  713.46
   4  10   028953.51  711.06
   4 -10   029511.85  741.38
  -4 -10   027228.20  659.99
  -4  10  -113047.45 1187.18
   4  10   110392.15 1033.28
   4 -10   111969.51  832.28
  -4 -10  -112041.95  584.73
  -4  10  -2 1297.29  236.25
   4  10   2 1412.12  287.12
   4 -10   2 1240.94  293.74
  -4 -10  -2 1425.00  236.24
  -4  10  -3  316.36  134.64
   4  10   3  170.28   77.05
   4 -10   3  112.48  177.26
  -4 -10  -3  107.68  152.40
  -4  10  -4 3437.02  732.19
   4  10   4 5229.61  764.38
   4 -10   4 3616.36  365.59
  -4 -10  -4 5170.28  345.21
  -4  10  -5  309.34  279.32
   4  10   5  908.45  193.90
   4 -10   5  605.87  230.32
  -4 -10  -5  694.15  187.28
  -4  10  -6  -50.62  227.76
   4  10   6  -43.06  151.60
   4 -10   6   83.84  141.90
  -4 -10  -6   26.83  116.76
  -4  10  -7  429.61  293.64
   4  10   7  538.35  133.85
   4 -10   7  497.48  190.35
  -4 -10  -7  497.79  178.23
  -4  10  -8  286.78  222.60
   4  10   8  419.70  170.14
   4 -10   8  439.65  231.11
  -4 -10  -8  393.63  116.94
  -4  10  -9  127.38  209.56
   4  10   9  304.53  146.60
   4 -10   9  275.72  153.01
  -4 -10  -9   68.86   93.42
  -4  10 -10 1008.90  278.05
   4  10  10  667.22  165.97
   4 -10  10  758.27  187.33
  -4 -10 -10 1333.95  247.70
   4  10  11  384.39  189.35
   4 -10  11  102.11  114.42
  -4 -10 -11   48.96  101.96
   4  11 -13  131.22  125.01
   4 -11 -13   19.57   74.26
  -4  11  13   58.75   43.83
  -4 -11  13  241.45  218.68
   4  11 -12 1104.51  310.92
   4 -11 -12  938.42  201.92
  -4  11  12  823.07  253.06
  -4 -11  12  666.92  281.67
   4  11 -11  156.36  138.37
  -4  11  11   57.28   64.63
  -4 -11  11  208.24  144.91
   4  11 -10 1456.45  334.42
   4 -11 -10 1364.28  254.12
  -4  11  10 1017.53  203.43
  -4  11  10 1084.28  137.77
  -4 -11  10 1316.06  418.57
   4  11  -9  -55.88  129.96
   4 -11  -9   13.01   92.75
  -4  11   9    3.22   49.25
  -4 -11   9  101.53  241.30
   4  11  -8  586.92  148.27
   4 -11  -8  281.06   74.85
   4 -11  -8  512.97  139.23
  -4  11   8  489.83  147.12
  -4 -11   8  405.50  306.98
   4  11  -7  106.70   68.76
   4 -11  -7   -0.22  113.69
   4  11  -7   46.67   46.02
   4 -11  -7   45.17  124.25
  -4 -11   7 -142.99  250.73
   4  11  -6 -116.47  115.22
   4  11  -6 -111.54   62.94
   4 -11  -6  -48.26  111.44
  -4 -11   6 -158.43  323.14
  -4  11   5  596.32  171.92
   4  11  -5  707.71  110.03
   4  11  -5  614.09  169.23
   4 -11  -5  612.05  174.45
  -4 -11   5  531.03  309.97
  -4  11   4 5918.19 1224.44
   4  11  -4 6658.20  847.47
   4  11  -4 6156.01  305.34
   4 -11  -4 6404.37  443.54
  -4 -11   4 6101.70  456.94
  -4  11   336520.92 1053.63
   4  11  -331900.16  649.31
   4  11  -337124.81 1218.65
   4 -11  -336205.84 1005.94
  -4 -11   339119.49 1053.11
  -4  11   2  435.30  191.28
   4  11  -2   84.70   29.43
   4  11  -2  -18.41  150.30
  -4 -11   2  210.32  258.99
  -4  11   111899.74 1655.29
   4  11  -110570.20  407.13
   4  11  -111056.56  577.52
   4 -11  -112103.77  667.45
  -4 -11   112815.26  892.70
  -4  11   047560.15 1870.29
   4  11   045975.97 1707.77
   4 -11   046676.87 1661.79
  -4 -11   043494.16 1553.64
  -4  11  -1 2752.36  430.21
   4  11   1 3037.17  508.62
   4 -11   1 2574.51  324.28
  -4 -11  -1 2975.48  776.26
  -4  11  -2  923.72  215.59
   4  11   2 1167.22  333.72
   4 -11   2  711.76  218.95
  -4 -11  -2  888.99  182.37
  -4  11  -3 1019.64  251.18
   4  11   3  852.54  216.80
   4 -11   3  817.16  249.52
  -4 -11  -3  639.04  211.98
  -4  11  -4  272.31  283.35
   4  11   4  392.94  141.52
   4 -11   4  327.03  139.73
  -4 -11  -4  259.09  140.59
  -4  11  -5  313.09  377.61
   4  11   5  103.84  162.07
   4 -11   5  197.03  154.71
  -4 -11  -5  143.65  154.84
  -4  11  -6   69.18  240.44
   4  11   6  121.37  110.05
   4 -11   6  -18.31  140.49
  -4 -11  -6    5.30  116.58
  -4  11  -7  111.08  274.72
   4  11   7  125.75   77.49
   4 -11   7   51.93  148.09
  -4 -11  -7   29.92  123.56
  -4  11  -8  671.86  297.91
   4  11   8  624.42  171.08
   4 -11   8  538.59  156.21
  -4 -11  -8  471.67  153.76
  -4  11  -9  614.09  241.03
   4  11   9  743.91  252.37
   4 -11   9  765.21  216.32
  -4 -11  -9  789.41  172.31
  -4  11 -10 -167.79  175.11
   4  11  10  101.80  118.41
   4 -11  10  234.57  160.26
  -4 -11 -10  193.55  161.81
  -4  11 -11   -9.49  170.24
   4  11  11  -39.89  171.44
   4 -11  11   18.54   99.13
  -4 -11 -11   26.26  104.63
   4  12 -12  446.51  142.90
   4 -12 -12  632.56  156.49
  -4  12  12  711.31  171.28
  -4 -12  12  703.90  366.07
   4  12 -11 2548.30  327.58
   4 -12 -11 1773.99  364.51
  -4  12  11 1698.65  319.56
  -4 -12  11 1278.31  355.30
   4  12 -10 4693.79  599.77
   4 -12 -10 3646.60  641.44
  -4  12  10 3697.40  582.53
  -4  12  10 3510.40  538.42
  -4 -12  10 4230.58  489.19
   4  12  -9  319.27  128.28
   4 -12  -9  297.57   98.45
  -4  12   9  287.23   71.16
  -4 -12   9  216.20  256.29
   4  12  -8 4064.51  290.37
   4 -12  -8 4336.37  428.97
   4 -12  -8 3855.53  325.32
  -4 -12   8 4425.32  468.26
   4  12  -7   86.69  104.08
   4  12  -7   68.00   45.22
   4 -12  -7  180.58   86.36
  -4 -12   7  108.85  246.16
  -4  12   6 3000.06  653.53
   4  12  -6 3384.59  284.73
   4  12  -6 2842.06  484.19
   4 -12  -6 3219.24  635.62
  -4 -12   6 3324.14  480.06
   4 -12  -6 3430.21  224.25
  -4  12   5   65.83  105.65
   4  12  -5   92.01  107.18
   4  12  -5  -84.95   81.80
   4 -12  -5  140.67  110.75
  -4 -12   5   -8.48  258.34
   4 -12  -5   96.16   71.59
  -4  12   4   69.26   84.12
   4  12  -4  537.15  114.66
   4  12  -4  482.57  138.60
   4 -12  -4  651.31  139.84
  -4 -12   4  337.82  335.42
  -4  12   366658.77 1958.64
   4  12  -361858.27 1583.10
   4  12  -366901.84 1823.09
   4 -12  -369283.89 1049.34
  -4 -12   365683.15 1731.22
  -4  12   211393.52  722.17
   4  12  -2 9897.62  395.43
   4  12  -210613.80  866.46
   4 -12  -210911.58  497.34
  -4 -12   210892.49  803.69
  -4  12   118619.03  644.03
   4  12  -119482.42  618.85
   4 -12  -119677.51  769.67
  -4 -12   117799.21 1028.48
  -4  12   016426.71  746.32
   4  12   014478.83 1501.29
   4 -12   016332.28  943.73
  -4 -12   016349.37 1372.45
  -4  12  -1  239.98  232.58
   4  12   1  199.44   77.71
   4 -12   1  126.20  148.43
  -4 -12  -1  232.94  164.45
  -4  12  -2  180.17  129.77
   4  12   2    2.44   99.50
   4 -12   2   52.22  141.07
  -4 -12  -2  -47.71  143.41
  -4  12  -3  309.19  207.21
   4  12   3  386.57  135.05
   4 -12   3  463.62  192.13
  -4 -12  -3  577.44  149.40
  -4  12  -4  -59.21  247.94
   4  12   4   66.39   91.25
   4 -12   4   58.96  144.80
  -4 -12  -4   34.38   85.94
  -4  12  -5 1406.56  337.86
   4  12   5 1281.16  281.08
   4 -12   5 1417.11  240.03
  -4 -12  -5 1760.49  256.83
  -4  12  -6  155.39  323.09
   4  12   6  387.69  143.39
   4 -12   6  264.62  207.95
  -4 -12  -6  167.52  104.61
  -4  12  -7 5437.84  480.37
   4  12   7 4530.50  619.05
   4 -12   7 5337.38  501.33
  -4 -12  -7 4972.93  329.73
  -4  12  -8 1084.82  309.41
   4  12   8  860.77  174.49
   4 -12   8  912.87  224.03
  -4 -12  -8  808.67  200.49
  -4  12  -9  400.00  274.85
   4  12   9  345.86  147.12
   4 -12   9  939.87  224.44
  -4 -12  -9  276.20  153.59
  -4  12 -10   51.39  180.64
   4  12  10  -44.47  181.57
   4 -12  10  201.37  181.03
  -4 -12 -10   47.17  104.97
   4  13 -12  206.35  198.54
   4  13 -11  -67.77  117.72
   4 -13 -11  108.42   56.96
  -4  13  11   39.61   40.58
  -4 -13  11  -26.89  233.63
   4  13 -10  320.93  121.22
   4 -13 -10  460.83  151.25
  -4  13  10  424.98   99.87
  -4  13  10  615.61  157.63
  -4 -13  10  530.10  362.58
   4  13  -9  150.41  172.14
   4 -13  -9   51.01  100.59
  -4 -13   9  504.99  341.70
  -4  13   8  779.74  238.09
   4  13  -8  443.95  170.04
   4 -13  -8  493.22  155.09
  -4 -13   8  619.98  255.33
  -4  13   7 2052.33  505.43
   4  13  -7 2369.00  256.98
   4  13  -7 1624.79  397.92
   4 -13  -7 2271.88  553.87
  -4 -13   7 2372.30  471.23
   4 -13  -7 2319.89  206.39
  -4  13   6  587.45  155.43
   4  13  -6  406.26  101.03
   4  13  -6  631.39  148.80
   4 -13  -6  704.25  213.10
  -4 -13   6  200.19  245.00
  -4  13   5  158.20  119.79
   4  13  -5  225.05   95.85
   4  13  -5  137.18   59.92
   4 -13  -5  154.81  115.83
  -4 -13   5  229.26  219.74
   4 -13  -5  133.73   45.73
  -4  13   4  -76.46  165.76
   4  13  -4   -6.48   71.85
   4  13  -4  -93.09  111.63
   4 -13  -4  -49.48  127.78
  -4 -13   4  118.21   80.39
   4 -13  -4  -26.72   32.49
  -4  13   3 9925.86 1438.88
   4  13  -3 9303.98  294.74
   4  13  -3 9771.66  382.74
   4 -13  -310214.88  465.92
  -4 -13   3 9237.23  434.51
  -4  13   2 1982.65  414.63
   4  13  -2 1594.70  255.95
   4  13  -2 2072.40  499.84
   4 -13  -2 1809.76  255.89
  -4 -13   2 1723.18  321.27
  -4  13   1 2033.75  381.42
   4  13  -1 2413.39  405.08
   4 -13  -1 1815.59  238.37
  -4 -13   1 1974.11  237.41
  -4  13   0  229.33  184.18
   4  13   0  346.64  119.11
   4 -13   0   94.36  150.33
  -4 -13   0  241.34  173.51
  -4  13  -1 -124.23  237.93
   4  13   1    2.47  102.11
   4 -13   1  -83.36  136.36
  -4 -13  -1  -15.80  135.16
  -4  13  -2   -7.17  216.23
   4  13   2  270.14  132.11
   4 -13   2   71.00  134.74
  -4 -13  -2  368.47  173.12
  -4  13  -3 -115.88  244.78
   4  13   3   87.46   82.15
   4 -13   3  103.29  194.92
  -4 -13  -3   56.74  127.93
  -4  13  -4  803.49  244.40
   4  13   4 1015.40  254.59
   4 -13   4  989.33  246.50
  -4 -13  -4  548.90  161.88
  -4  13  -5  405.48  271.14
   4  13   5  136.08  128.41
   4 -13   5   79.12  151.18
  -4 -13  -5   44.45   94.11
  -4  13  -6  134.38  236.61
   4  13   6  220.93  131.05
   4 -13   6   -8.01  146.07
  -4 -13  -6  -35.24  115.51
  -4  13  -7   52.04  234.02
   4  13   7  -15.21   91.86
   4 -13   7   71.03  153.33
  -4 -13  -7   25.28  122.43
  -4  13  -8  135.67  204.06
   4  13   8  134.36   81.03
   4 -13   8  -59.46  134.54
  -4 -13  -8  104.82  113.01
  -4  13  -9  -87.59  194.91
   4  13   9   50.30   67.27
   4 -13   9  152.60  139.84
  -4 -13  -9   15.54  106.42
  -4  13 -10  152.21  192.21
   4  13  10   77.09  111.07
   4 -13  10  156.14  117.85
  -4 -13 -10   63.51  109.88
   4  14 -11  859.61  304.20
  -4  14  11  588.71  135.65
  -4 -14  11  187.39  220.91
   4  14 -10 1087.50  248.73
  -4  14  10  928.34  312.32
  -4  14  10 1068.18  153.62
  -4 -14  10 1699.09  425.26
  -4  14   9  -46.60  124.67
   4  14  -9    9.03   92.07
  -4 -14   9   22.43  262.33
  -4  14   8  -33.62  106.97
   4  14  -8   53.87   96.39
   4 -14  -8   32.70  122.79
  -4 -14   8  -68.35  230.18
  -4  14   7  838.02  251.08
   4  14  -7  918.62  181.04
   4  14  -7  649.97  138.28
   4 -14  -7  855.68  267.58
  -4 -14   7  836.16  339.47
  -4  14   6  271.21  120.93
   4  14  -6  155.85  121.56
   4 -14  -6  204.46   87.57
  -4 -14   6  182.26  220.63
   4 -14  -6  -31.25   44.32
  -4  14   5  -13.67  130.07
   4  14  -5   18.97   78.86
   4  14  -5  -59.25   85.12
   4 -14  -5  -83.76  125.03
  -4 -14   5  -67.27  199.56
   4 -14  -5   22.00   40.82
  -4  14   4   45.13   94.08
   4  14  -4  -10.10   64.89
   4  14  -4  235.97   87.20
   4 -14  -4  269.51  162.06
  -4 -14   4  162.87  142.94
  -4  14   3 1966.51  352.69
   4  14  -3 1541.32  231.81
   4  14  -3 1674.27  270.18
   4 -14  -3 1875.45  281.89
  -4 -14   3 1843.10  266.45
  -4  14   2 1809.00  327.88
   4  14  -2 1819.31  307.42
   4 -14  -2 1615.84  245.19
  -4 -14   2 1405.80  232.75
  -4  14   1  191.43  126.77
   4  14  -1  216.99  120.68
   4 -14  -1  228.13  173.68
  -4 -14   1  -65.54  163.57
  -4  14   0 2005.81  310.72
   4  14   0 2240.15  395.27
   4 -14   0 1798.39  256.30
  -4 -14   0 1886.68  275.78
  -4  14  -1  -50.65  210.91
   4  14   1   31.94  150.53
   4 -14   1    8.65  145.19
  -4 -14  -1  -95.63  134.27
  -4  14  -2  119.74   76.93
   4  14   2  149.77   74.00
   4 -14   2    8.48  112.32
  -4 -14  -2   84.70  130.07
  -4  14  -3   64.72  245.96
   4  14   3   86.82  103.14
   4 -14   3  199.75  146.58
  -4 -14  -3  156.85  115.85
  -4  14  -4  906.98  312.29
   4  14   4 1128.31  245.07
   4 -14   4  906.13  211.19
  -4 -14  -4  801.64  199.60
  -4  14  -5  200.53  250.37
   4  14   5   20.57   76.70
   4 -14   5  158.76  143.25
  -4 -14  -5   91.92  124.64
  -4  14  -6  -96.27  254.57
   4  14   6  101.07  105.98
   4 -14   6   35.91   71.12
  -4 -14  -6  100.79  121.68
  -4  14  -7  283.65  229.54
   4  14   7  381.21  147.97
   4 -14   7  266.45  150.77
  -4 -14  -7  266.43  170.49
  -4  14  -8 1037.82  284.45
   4  14   8 1062.90  303.99
   4 -14   8 1429.90  314.33
  -4 -14  -8  990.27  198.93
  -4  14  -9  245.63  203.32
   4  14   9  193.31  119.70
   4 -14   9   84.02  134.85
  -4 -14  -9  316.90  182.15
   4  15 -10  306.56  122.51
  -4 -15  10  407.06  304.64
  -4  15   9   65.96   76.97
  -4 -15   9  150.08  234.28
  -4  15   8   67.76   55.32
   4  15  -8  132.17  100.64
   4 -15  -8  142.42   65.98
  -4 -15   8  243.70  344.69
   4 -15  -8   96.36   59.96
  -4  15   7  565.86  179.11
   4  15  -7  548.78  121.01
   4  15  -7  412.22  100.16
   4 -15  -7  615.08  176.52
  -4 -15   7  434.11  190.70
   4 -15  -7  498.03   96.44
  -4  15   6  838.52  195.43
   4  15  -6  813.14  162.60
   4 -15  -6 1050.07  265.73
  -4 -15   6  764.91  266.15
   4 -15  -6  581.76  102.72
  -4  15   5  258.82  179.06
   4  15  -5    3.22   77.09
   4  15  -5  169.00   94.44
   4 -15  -5   45.45   75.42
  -4 -15   5   96.27  174.09
  -4  15   4   98.73   65.94
   4  15  -4   25.02   69.40
   4  15  -4  -22.11   93.69
   4 -15  -4   18.19  127.96
  -4 -15   4  128.43  142.80
  -4  15   3  608.36  174.78
   4  15  -3  407.32  115.68
   4 -15  -3  450.47  165.18
  -4 -15   3  101.32  118.09
  -4  15   2  607.35  187.83
   4  15  -2  344.72  128.52
   4 -15  -2  174.26  160.62
  -4 -15   2  237.85  149.38
  -4  15   1 1505.63  262.52
   4  15  -1 1173.56  256.40
   4 -15  -1  994.09  256.01
  -4 -15   1 1168.78  257.56
  -4  15   0 1544.34  297.72
   4  15   0  963.21  238.02
   4 -15   0 1422.28  247.54
  -4 -15   0 1114.88  216.51
  -4  15  -1  510.57  174.90
   4  15   1  310.14  118.12
   4 -15   1  383.03  231.03
  -4 -15  -1  419.53  162.84
  -4  15  -2   38.59  146.27
   4  15   2   67.51   82.05
   4 -15   2  -87.24  132.00
  -4 -15  -2   32.63  133.78
  -4  15  -3  157.06  103.21
   4  15   3   -8.41  154.03
   4 -15   3   43.00   63.08
  -4 -15  -3   68.14  104.16
  -4  15  -4  165.79  261.90
   4  15   4  -13.60  158.36
   4 -15   4  252.88  131.10
  -4 -15  -4  185.42  174.06
  -4  15  -5   83.83  240.95
   4  15   5  203.87  102.77
   4 -15   5   95.02  139.55
  -4 -15  -5   56.53  106.81
  -4  15  -6 -166.81  255.45
   4  15   6   38.79   84.07
   4 -15   6  111.72   83.04
  -4 -15  -6  -43.40  106.80
  -4  15  -7 -196.50  204.72
   4  15   7   82.47   87.68
   4 -15   7   94.84  111.10
  -4 -15  -7  105.47  150.76
  -4  15  -8  155.06  194.46
   4  15   8  204.80   97.19
   4 -15   8  357.18  122.27
  -4 -15  -8  334.92  164.82
   4  16  -9  108.63  135.17
  -4  16   9   -5.85   76.04
  -4 -16   9  297.35  306.27
  -4  16   8  192.99  120.48
   4  16  -8  364.62  140.76
   4 -16  -8  103.13  107.40
  -4 -16   8  451.20  215.69
  -4  16   7  313.14  151.17
   4  16  -7  515.98  134.12
   4 -16  -7  192.15   69.96
  -4 -16   7  524.04  217.90
  -4  16   6  233.70  100.73
   4  16  -6  328.63  134.96
   4  16  -6  215.29   49.87
   4 -16  -6  225.58   75.97
  -4 -16   6  346.33  170.32
  -4  16   5  101.82  154.25
   4  16  -5   -2.35   69.77
   4  16  -5   17.24  100.97
   4 -16  -5   73.50  175.64
  -4 -16   5  224.83  145.54
  -4  16   4  274.55  110.20
   4  16  -4  400.02  113.33
   4  16  -4  587.02  145.92
   4 -16  -4  418.24  131.91
  -4 -16   4  720.98  135.32
  -4  16   3 5632.05  654.92
   4  16  -3 5548.91 1143.64
   4 -16  -3 6268.08  433.74
  -4 -16   3 5961.62  626.71
  -4  16   2 1042.88  210.54
   4  16  -2  906.91  258.87
   4 -16  -2  992.13  197.88
  -4 -16   2  772.81  210.11
  -4  16   1   -3.94  172.52
   4  16  -1  468.89  203.14
   4 -16  -1  252.51  196.99
  -4 -16   1  321.91  166.21
  -4  16   0  801.11  175.29
   4  16   0  977.51  232.34
   4 -16   0  558.86  195.79
  -4 -16   0  766.15  237.97
  -4  16  -1   44.73  109.20
   4  16   1   59.85  117.81
   4 -16   1   35.05  150.20
  -4 -16  -1 -122.72  115.84
  -4  16  -2  637.87  274.61
   4 -16   2  232.06  194.03
  -4 -16  -2   33.48   58.91
  -4  16  -3 -149.97  227.35
   4  16   3  -75.85  153.25
   4 -16   3   84.55  195.37
  -4 -16  -3  -29.23  114.59
  -4  16  -4  390.74  325.41
   4  16   4  -27.91  147.36
   4 -16   4   46.17  124.70
  -4 -16  -4   72.57  168.65
  -4  16  -5  -57.22  240.63
   4  16   5  195.19   93.04
   4 -16   5  291.80  186.43
  -4 -16  -5  127.12  161.25
  -4  16  -6   59.94  239.03
   4  16   6  360.35  150.37
   4 -16   6  358.38  156.60
  -4 -16  -6  189.46  144.16
  -4  16  -7  293.33  208.85
   4  16   7  215.24   97.95
   4 -16   7  -13.14  136.43
  -4 -16  -7  312.26  156.18
   4  17  -8  149.66   77.48
   4 -17  -8  128.26  104.44
  -4 -17   8  197.08  271.60
   4  17  -7   -6.54   82.91
   4 -17  -7   53.18  114.05
  -4 -17   7  -84.06  176.37
  -4  17   6   65.23   68.17
   4  17  -6  140.31  113.68
   4  17  -6  112.75   93.32
   4 -17  -6   47.52   67.19
  -4 -17   6  110.03  181.80
  -4  17   5  666.93  207.85
   4  17  -5  490.62  118.90
   4 -17  -5  740.50  200.59
  -4 -17   5  804.47  249.49
  -4  17   4  -29.54  143.64
   4  17  -4   75.84   40.92
   4 -17  -4  240.32  129.79
  -4 -17   4  155.60  155.08
  -4  17   3   -5.41  163.44
   4  17  -3   42.24   77.10
   4 -17  -3  125.63  135.98
  -4 -17   3   49.04  145.03
  -4  17   2  171.55  102.90
   4  17  -2  161.40   80.58
   4 -17  -2   -4.09  131.06
  -4 -17   2   58.95   70.85
  -4  17   1  459.77  157.44
   4  17  -1  245.20  113.38
   4 -17  -1  330.80  113.19
  -4 -17   1  221.95  182.15
  -4  17   0  147.94  127.53
   4  17   0  182.51  112.79
   4 -17   0  146.75   78.22
  -4 -17   0   58.74  121.46
  -4  17  -1  166.27  113.74
   4  17   1  362.38  134.80
   4 -17   1  396.99  150.91
  -4 -17  -1   92.12  121.03
  -4  17  -2  815.07  205.94
   4  17   2 1078.91  214.49
   4 -17   2  645.38  209.14
  -4 -17  -2  806.68  216.31
  -4  17  -3  187.02  194.77
   4  17   3 -164.35  158.27
   4 -17   3  118.62  151.95
  -4 -17  -3  147.67  159.17
  -4  17  -4    1.50  195.45
   4  17   4  161.96   71.50
   4 -17   4  231.35  146.22
  -4 -17  -4  227.90  165.87
  -4  17  -5  142.40  220.87
   4  17   5    4.52   69.79
   4 -17   5  138.75  135.49
  -4 -17  -5  130.08   99.42
  -4  17  -6   16.12  105.52
   4  17   6  163.89   93.46
   4 -17   6   67.55  142.21
  -4 -17  -6  237.53  146.22
   4 -18  -7  628.63  189.88
  -4 -18   7  402.03  181.00
   4 -18  -6  115.79  104.13
  -4 -18   6  120.91  182.19
  -4  18   5  925.38  243.11
   4  18  -5  988.67  178.02
   4 -18  -5  802.28  262.14
  -4 -18   5  802.14  239.70
  -4  18   4  271.81  113.89
   4  18  -4  133.40   70.03
   4 -18  -4  124.18  148.49
  -4 -18   4  -45.31  139.75
  -4  18   3  117.53   96.37
   4  18  -3  247.10   76.04
   4 -18  -3  234.07  137.04
  -4 -18   3  162.19  103.93
  -4  18   2  661.65  170.00
   4  18  -2  685.95  165.19
   4 -18  -2  645.34  173.66
  -4 -18   2  775.33  215.89
  -4  18   1  813.36  268.65
   4  18  -1 1118.02  172.19
   4 -18  -1 1120.68  244.18
  -4 -18   1 1134.54  265.14
  -4  18   0 2582.68  783.72
   4  18   0 3122.12  866.84
   4 -18   0 3736.92  348.94
  -4 -18   0 3534.95  324.35
  -4  18  -1  562.86  196.89
   4  18   1  497.83  160.69
   4 -18   1  498.18  150.67
  -4 -18  -1  648.57  175.66
  -4  18  -2  751.71  224.66
   4  18   2 1023.67  244.76
   4 -18   2  571.42  226.88
  -4 -18  -2  834.54  220.71
  -4  18  -3  178.50  194.88
   4  18   3  -31.39  151.57
   4 -18   3   20.47  152.17
  -4 -18  -3   92.15  103.10
  -4  18  -4  455.93  326.06
   4  18   4  618.08  181.74
   4 -18   4  533.62  214.82
  -4 -18  -4  385.46  159.35
  -4  18  -5    3.93  203.49
   4  18   5  103.38  103.27
   4 -18   5  132.05  136.97
  -4 -18  -5   15.84   96.63
   4 -19  -5  168.16  125.45
  -4 -19   5  218.97  147.78
  -4  19   4  843.79  325.75
   4  19  -4  868.30  202.13
   4 -19  -4 1313.28  301.40
  -4 -19   4  980.75  221.70
  -4  19   3  868.23  335.60
   4  19  -3 1014.58  229.65
   4 -19  -3  696.11  233.18
  -4 -19   3  872.78  199.00
  -4  19   2  190.50  134.21
   4  19  -2   42.59   68.53
   4 -19  -2   63.10   95.48
  -4 -19   2  -37.54  117.81
  -4  19   1  470.41  217.90
   4  19  -1  280.44  143.03
   4 -19  -1  199.18  158.88
  -4 -19   1   59.28  124.07
  -4  19   0 1688.44  643.13
   4  19   0 2659.15  569.78
   4 -19   0 3166.14  391.04
  -4 -19   0 3197.14  340.68
  -4  19  -1  229.12  180.81
   4  19   1  138.10  127.96
   4 -19   1  141.06  143.10
  -4 -19  -1  242.70  121.76
  -4  19  -2  398.28  196.62
   4  19   2  571.07  170.67
   4 -19   2  281.26  155.91
  -4 -19  -2  553.41  169.20
  -4  19  -3  -28.56  191.92
   4  19   3 -101.29  155.92
   4 -19   3  201.66  153.30
  -4 -19  -3  111.27  101.20
   5   0 -15  -23.05  111.11
  -5   0  15   89.90   88.49
   5   0 -14  149.46  170.98
  -5   0  14   91.00   92.45
   5   0 -13   32.36  122.71
  -5   0  13  -13.03  124.61
   5   0 -12   -9.95  116.38
  -5   0  12   69.26   57.54
   5   0 -11   33.96  107.05
  -5   0  11  225.22  203.66
   5   0 -10  154.92  156.37
  -5   0  10   96.38   76.40
   5   0  -9  -60.53  114.63
  -5   0   9  111.00   86.94
   5   0  -7  334.36  142.27
   5   0  -6  -56.53  117.33
   5   0  -6   21.24   20.18
  -5   0   6  -29.71  159.01
   5   0  -5   28.68  105.44
  -5   0   5   79.76   96.76
   5   0  -4   79.59  103.44
   5   0  -4    0.53   77.06
  -5   0   4    5.16  146.01
   5   0  -3  -11.22   93.18
   5   0  -3  -58.04  103.05
  -5   0   3 -288.04  186.39
   5   0  -2   15.30  106.10
   5   0  -2   24.42  121.86
  -5   0   2   72.35  196.36
   5   0  -1   55.48   61.78
   5   0  -1  164.72  142.01
  -5   0   1  105.34  193.52
   5   0   0   -2.22   83.22
   5   0   0  -81.51  164.90
  -5   0   0  -30.75   85.79
  -5   0  -1 -165.40  104.70
   5   0   1  200.86  179.24
  -5   0  -1   19.85   62.68
  -5   0  -2   -0.72  167.13
   5   0   2  250.75  171.87
  -5   0  -2   63.65  128.05
  -5   0  -3  145.42  112.82
   5   0   3 -171.21  176.41
  -5   0  -3   -2.32   32.98
  -5   0  -4  183.36  122.12
   5   0   4  328.99  207.82
  -5   0  -4   57.35   59.39
  -5   0  -5   -0.47  142.29
   5   0   5  131.02  198.83
  -5   0  -5   -6.85   59.83
  -5   0  -6  149.14  223.52
   5   0   6 1630.01  506.48
  -5   0  -6  472.42  141.09
  -5   0  -7  -50.80  143.19
   5   0   7  341.74  305.63
  -5   0  -7   45.99   35.97
  -5   0  -8  -73.44   99.44
   5   0   8  -51.56  180.94
  -5   0  -8   88.88   67.27
  -5   0  -9   98.74  103.84
  -5   0  -9   -2.83   58.04
   5   0  10  -81.06  167.89
  -5   0 -10   78.44   72.27
  -5   0 -11   26.68   81.57
   5   0  11  -82.45  158.50
  -5   0 -11  -49.87   69.90
  -5   0 -12   29.15   68.59
   5   1 -15  172.37  158.99
   5  -1 -15  101.52  124.13
  -5   1  15  -92.76  118.57
  -5  -1  15  307.36  124.13
   5   1 -14   -3.11  117.46
   5  -1 -14  195.11  142.46
  -5   1  14  191.32  136.45
  -5  -1  14  133.25   80.16
   5   1 -13  -55.15  125.43
   5  -1 -13  260.38  170.14
  -5   1  13   62.04   97.63
  -5  -1  13  -72.07  129.06
   5   1 -12   57.63  114.39
   5  -1 -12   50.20  113.85
  -5   1  12  292.29  126.18
  -5  -1  12   22.87   72.18
   5   1 -11   18.76  120.99
   5  -1 -11   27.82  118.06
  -5   1  11   34.74  152.98
  -5  -1  11  132.78  108.71
   5   1 -10  148.62  118.28
   5  -1 -10  242.56  121.30
  -5   1  10   91.61  120.65
  -5  -1  10  204.10  158.41
   5   1  -9  253.97  127.86
   5  -1  -9  258.57  147.54
  -5   1   9  339.91  114.28
  -5  -1   9  182.17  133.81
   5   1  -8 9146.27  559.49
   5  -1  -8 9395.95  504.84
  -5   1   8 9247.54 1275.83
   5   1  -717689.71  510.07
   5  -1  -717050.40  484.02
  -5   1   717812.54  579.68
   5   1  -6  618.51  154.04
   5  -1  -6  587.58  123.98
   5   1  -6  577.69   52.69
   5  -1  -6  629.46  139.61
  -5   1   6  711.20  217.50
  -5  -1   6  670.06  195.71
   5   1  -5   36.05  101.18
   5  -1  -5   65.10  103.92
   5   1  -5  123.51   78.43
   5  -1  -5   11.40   54.86
  -5   1   5   83.54   67.77
  -5  -1   5  151.42  135.87
   5   1  -4 6280.65  284.40
   5  -1  -4 6824.92  323.27
   5   1  -4 6439.97  238.48
  -5   1   4 6119.87  270.98
  -5  -1   4 6091.32  316.20
   5   1  -3   62.23  152.09
   5  -1  -3    6.56  103.49
   5   1  -3   24.31   95.58
   5  -1  -3  -82.10  101.71
  -5   1   3  -39.13  152.81
  -5  -1   3  -66.86  231.93
   5   1  -2    9.98   77.05
   5  -1  -2   42.70   98.41
   5   1  -2 -137.31  126.82
   5  -1  -2  -29.37  116.70
  -5   1   2 -148.48  178.07
  -5  -1   2   86.19  226.83
   5   1  -1 9875.97  406.05
   5  -1  -110031.42  416.32
   5   1  -1 9574.37  447.99
   5  -1  -110343.68  422.10
  -5   1   110164.27  368.51
  -5  -1   110575.90  421.65
  -5   1   0 5435.06  572.01
   5   1   0 3755.90  238.11
   5   1   0 3829.74  312.02
   5  -1   0 3523.14  317.26
  -5   1   0 2999.73  161.85
  -5  -1   0 3627.14  564.03
  -5  -1  -1 4257.54  362.36
  -5   1  -1 4465.12  378.07
   5   1   1 3965.77  367.13
   5  -1   1 3635.07  268.92
  -5  -1  -1 4014.12  272.88
  -5   1  -1 3758.00  255.64
  -5  -1  -221537.11  502.81
  -5   1  -221800.16  552.98
   5   1   221233.42  597.57
   5  -1   220741.40  630.20
  -5  -1  -222181.17  464.53
  -5   1  -222345.91  427.60
  -5  -1  -3  977.79  200.58
  -5   1  -3 1038.90  195.87
   5   1   3  844.15  227.26
   5  -1   3  657.77  246.51
  -5  -1  -3  797.29  138.00
  -5   1  -3  823.45  159.91
  -5   1  -4  352.24  114.02
  -5  -1  -4  352.69   78.02
   5   1   4  324.69  298.23
   5  -1   4  556.89  301.32
  -5  -1  -4  280.84   79.42
  -5   1  -4  360.84   82.58
  -5   1  -5 4205.02  604.69
  -5  -1  -5 4372.71  235.64
   5   1   5 4920.30  484.35
   5  -1   5 5098.84  448.72
  -5  -1  -5 5406.60  230.05
  -5   1  -5 4647.74  182.78
  -5   1  -612090.50  476.86
  -5  -1  -612482.74  445.32
   5   1   614778.65  700.28
   5  -1   615340.17  750.28
  -5  -1  -613752.13  420.62
  -5   1  -613940.49  395.49
  -5   1  -710185.88  469.15
  -5  -1  -7 9439.15  378.30
   5   1   710993.63  613.15
   5  -1   710563.38  569.66
  -5  -1  -710704.67  412.22
  -5   1  -7 9723.88  629.90
  -5   1  -8 2790.06  594.29
  -5  -1  -8 3490.11  238.38
   5   1   8 2850.42  341.42
   5  -1   8 2884.03  412.48
  -5  -1  -8 3239.40  247.51
  -5   1  -8 2994.82  217.85
  -5   1  -9  537.29  151.51
   5  -1   9  706.34  227.47
  -5  -1  -9  635.61  129.73
  -5   1  -9  560.00  117.60
  -5   1 -10 1386.53  220.34
  -5  -1 -10 1305.71  268.81
   5  -1  10 1220.25  291.02
  -5  -1 -10 1227.94  187.66
  -5   1 -10  979.09  311.53
   5   1  11  193.66  170.08
  -5  -1 -11   -7.45   70.12
  -5   1 -11   28.54   29.28
  -5   1 -12  134.63   62.05
   5   1  12    2.69  156.19
   5  -1  12    9.20  147.64
  -5  -1 -12  -52.53   63.70
  -5   1 -12   82.78   69.59
  -5  -1 -13  169.45   78.04
   5   2 -15   52.92   54.30
   5  -2 -15   90.50   58.93
  -5   2  15   94.25   98.76
  -5  -2  15  110.13  121.74
   5   2 -14  109.12  130.28
   5  -2 -14   99.24  118.13
  -5   2  14  186.00   73.81
  -5  -2  14  -55.73  137.42
   5   2 -13  587.49  227.53
   5  -2 -13  229.70  162.85
  -5   2  13  244.74   92.47
  -5  -2  13   33.27   82.04
   5   2 -12  325.55  149.41
   5  -2 -12  491.57  164.20
  -5   2  12  160.66   84.85
  -5  -2  12  310.95  121.84
   5   2 -11 1238.66  197.77
   5  -2 -11 1027.35  193.70
  -5   2  11 1272.24  282.77
  -5  -2  11  768.10  229.51
   5   2 -10 6444.16  375.50
   5  -2 -10 6369.81  355.62
  -5   2  10 6263.71  939.72
  -5  -2  10 6587.38 1130.71
   5   2  -9 4923.26  433.93
   5  -2  -9 4250.45  298.37
  -5   2   9 4523.13  532.32
  -5  -2   9 4707.19  887.48
   5   2  -843115.91 1554.76
   5  -2  -844445.54 1551.05
  -5   2   844269.12 1653.33
  -5  -2   843558.35 1674.15
   5   2  -746454.82  730.75
   5  -2  -749256.15  784.55
  -5   2   747462.63  867.75
  -5  -2   748268.78  900.21
   5   2  -6  380.22  133.00
   5  -2  -6  351.90  160.69
   5  -2  -6  454.74   91.85
  -5   2   6  444.29  138.62
  -5  -2   6  240.02  147.06
   5   2  -5  607.53  143.95
   5  -2  -5  501.91  147.43
   5   2  -5  538.30  103.88
   5  -2  -5  661.58  125.72
  -5   2   5  547.75  107.50
  -5  -2   5  574.38  206.72
   5   2  -4 4596.03  238.67
   5  -2  -4 4166.31  282.76
   5   2  -4 4225.50  228.79
   5  -2  -4 4021.24  205.90
  -5   2   4 4591.14  729.70
  -5  -2   4 4227.22  295.72
   5   2  -3 2559.38  257.11
   5  -2  -3 2722.88  516.98
   5   2  -3 2248.48  189.46
   5  -2  -3 2635.73  234.51
  -5   2   3 2691.30  566.36
  -5  -2   3 2451.25  321.46
   5   2  -2  361.80   85.70
   5  -2  -2  288.67   98.91
   5   2  -2  145.08  108.14
   5  -2  -2  251.28  115.29
  -5   2   2  391.91  137.16
  -5  -2   2  238.79  249.10
   5   2  -118484.85  436.13
   5  -2  -118261.63  509.28
   5   2  -118149.78  478.94
   5  -2  -118115.12  469.43
  -5   2   118294.67  466.48
  -5  -2   118897.14  748.78
  -5   2   020173.86  558.58
   5   2   018778.01  468.36
   5   2   018971.26  572.40
   5  -2   019184.34  527.61
  -5   2   017747.17  362.19
  -5  -2   018320.78  469.50
  -5  -2  -1   58.51   54.22
  -5   2  -1  -27.61  142.89
   5   2   1  -33.95  167.13
   5  -2   1  125.02  250.43
  -5  -2  -1   -7.32  128.62
  -5   2  -1   96.70  101.21
  -5  -2  -2 2278.44  433.86
  -5   2  -2 2282.32  420.86
   5   2   2 2011.53  273.95
   5  -2   2 2108.45  320.17
  -5  -2  -2 1961.64  200.76
  -5   2  -2 1998.10  204.43
  -5  -2  -3  122.25   69.52
  -5   2  -3  331.12  135.86
   5   2   3  109.07  172.97
   5  -2   3    3.19  184.01
  -5  -2  -3  182.12  134.54
  -5   2  -3  146.28   37.33
  -5   2  -4 1005.14  290.73
  -5  -2  -4  943.85  223.80
   5   2   4  912.01  281.28
   5  -2   4  911.64  329.63
  -5  -2  -4  906.60  143.81
  -5   2  -4  737.65   79.24
  -5   2  -5 1024.96  250.79
  -5  -2  -5  796.15  145.05
   5   2   5  912.44  282.74
   5  -2   5  893.54  198.26
  -5  -2  -5  761.88  124.47
  -5   2  -5  715.14   88.24
  -5   2  -6  586.49  194.19
  -5  -2  -6  973.78  219.97
   5   2   6  853.77  319.74
   5  -2   6 1429.27  400.09
  -5  -2  -6  875.84  191.99
  -5   2  -6  728.27  112.66
  -5   2  -7  117.84  175.16
  -5  -2  -7   87.23   82.33
   5   2   7  154.85  211.91
   5  -2   7  -62.65  200.32
  -5  -2  -7   37.16   83.07
  -5   2  -7  172.52  101.23
  -5   2  -8  -95.57  133.71
  -5  -2  -8    5.27   72.03
   5  -2   8  -88.30  188.76
  -5  -2  -8  -19.35   77.08
  -5   2  -8  -33.29   50.34
  -5   2  -9  147.64  131.63
  -5  -2  -9  104.32   51.21
   5   2   9  427.12  268.46
   5  -2   9   37.63  172.60
  -5  -2  -9  168.04  106.62
  -5   2  -9   69.43   86.15
  -5   2 -10  851.48  212.39
   5   2  10 1013.09  339.57
   5  -2  10  942.87  264.27
  -5  -2 -10  629.17  143.04
  -5   2 -10  709.82  122.88
  -5   2 -11   77.73  109.84
   5  -2  11   12.09  143.27
  -5  -2 -11   31.82   45.88
  -5   2 -11   87.44   87.59
   5   2  12   50.15  170.11
   5  -2  12   13.56  145.23
  -5  -2 -12   14.65   75.38
   5   3 -15  187.25   80.25
   5  -3 -15   -3.85  111.20
   5   3 -14  490.12  223.27
   5  -3 -14  583.61  185.84
  -5   3  14  602.61  168.95
  -5  -3  14  522.88  210.09
   5   3 -13  110.70  121.47
   5  -3 -13   37.13  107.68
  -5   3  13  103.38  133.25
  -5  -3  13  241.07  117.48
   5   3 -12  -86.17  119.50
   5  -3 -12   51.77  119.92
  -5   3  12  228.91  123.92
  -5  -3  12  160.05  114.08
   5   3 -11  120.75  129.58
   5  -3 -11   79.11  122.21
  -5   3  11  232.28  112.75
  -5  -3  11  282.09  109.41
   5   3 -10  222.74  137.70
   5  -3 -10  289.30  104.59
  -5  -3  10  -53.92  179.76
   5   3  -9    2.66  148.35
   5  -3  -9 -156.68  130.08
  -5   3   9 -129.55  133.94
  -5  -3   9 -214.95  195.66
   5   3  -821596.46  664.71
   5  -3  -821525.27  637.59
  -5   3   820787.20  926.39
  -5  -3   822765.50 1940.58
   5   3  -7 1620.78  202.44
   5  -3  -7 1820.90  240.51
   5  -3  -7 1343.33  300.75
  -5  -3   7 1675.33  493.60
   5   3  -6  232.24  125.09
   5  -3  -6  155.41  117.24
   5   3  -6  110.15   36.23
   5  -3  -6  209.77   49.27
  -5   3   6   67.00   71.65
  -5  -3   6  124.32  201.41
   5   3  -5 3993.45  246.31
   5  -3  -5 4231.54  720.40
   5   3  -5 3723.15  175.86
   5  -3  -5 3823.03  190.00
  -5   3   5 4256.03  589.93
  -5  -3   5 3780.54  345.73
   5   3  -4 2753.78  265.89
   5  -3  -4 2942.09  246.91
   5   3  -4 3003.26  208.93
   5  -3  -4 2921.55  208.14
  -5   3   4 2657.52  457.90
  -5  -3   4 2494.84  296.34
   5   3  -3  293.70   83.50
   5  -3  -3  177.65  123.08
   5   3  -3  150.19   86.16
   5  -3  -3  209.60  105.51
  -5   3   3  178.86   73.37
  -5  -3   3  152.72  248.34
   5   3  -2  822.37  120.95
   5  -3  -2  942.70  201.60
   5   3  -2  639.72  124.50
   5  -3  -2  835.77  179.84
  -5   3   2  773.87  151.87
  -5  -3   2  618.70  242.37
   5   3  -130960.40  571.52
   5  -3  -130520.38  631.20
   5   3  -130283.00  668.36
   5  -3  -129582.32  631.96
  -5   3   130854.15  571.41
  -5  -3   131367.04  716.42
  -5   3   033853.59  747.56
   5   3   034510.29  616.49
   5   3   033377.78  709.39
   5  -3   034910.37  758.03
  -5   3   033235.16  561.16
  -5  -3   034146.14  853.22
  -5  -3  -1 7229.63  276.19
  -5   3  -1 5986.00  530.22
   5   3   1 5752.04  338.14
   5  -3   1 6078.00  402.83
  -5  -3  -1 6105.48  329.54
  -5   3  -1 5657.32  148.72
  -5  -3  -2  205.39   66.95
  -5   3  -2  165.57   99.56
   5  -3   2  323.77  134.35
  -5  -3  -2  146.57  166.97
  -5   3  -2  162.87   51.86
  -5   3  -3  388.17  159.95
  -5  -3  -3   88.89   52.69
   5   3   3  155.40  179.23
   5  -3   3  107.42  189.50
  -5  -3  -3   87.81  115.54
  -5   3  -3   57.73   39.75
  -5   3  -4   70.26   81.79
  -5  -3  -4   49.52   82.41
   5   3   4  164.33  205.67
   5  -3   4  230.74  210.23
  -5   3  -4  -12.47   30.98
  -5   3  -5  469.20  181.39
  -5  -3  -5  375.04   99.84
   5   3   5  169.03  211.79
   5  -3   5  -64.28  200.81
  -5  -3  -5  299.18  108.49
  -5   3  -5  276.99   59.13
  -5   3  -6 8402.68  393.41
  -5  -3  -6 8905.70  324.22
   5   3   610169.48  653.48
   5  -3   611630.60  638.67
  -5  -3  -6 9681.23  392.81
  -5   3  -6 9392.87  382.21
  -5   3  -7 -101.08  205.70
  -5  -3  -7   35.51   60.46
   5   3   7  189.53  197.37
   5  -3   7  -53.13  202.76
  -5  -3  -7  109.63  102.50
  -5   3  -7   35.44   55.84
  -5   3  -8  228.41  157.39
  -5  -3  -8  173.05   77.08
   5   3   8  218.15  199.16
   5  -3   8   76.33  188.57
  -5  -3  -8  349.44  133.52
  -5   3  -8  303.14   92.95
  -5   3  -9  652.26  207.01
   5   3   9  942.85  287.46
   5  -3   9  914.87  279.93
  -5  -3  -9  797.75  179.62
  -5   3  -9  676.31  124.66
  -5   3 -10 1838.46  246.71
   5  -3  10 1765.95  341.69
  -5  -3 -10 1480.28  201.32
  -5   3 -10 1491.22  176.59
  -5   3 -11   93.64  111.67
   5   3  11  162.22  180.15
   5  -3  11  102.63  198.22
  -5  -3 -11   43.48   76.30
  -5   3 -12   80.35  136.66
   5   3  12  110.78  171.58
   5  -3  12  -56.18  136.10
  -5  -3 -12   67.21   77.23
   5   4 -14 1273.66  243.12
   5  -4 -14 1199.86  195.03
  -5   4  14 1049.08  238.75
  -5  -4  14 1437.84  284.60
   5   4 -13   39.96  121.62
   5  -4 -13  186.24   92.86
  -5   4  13  291.21  104.16
  -5  -4  13  309.03  150.05
   5   4 -12  199.38  166.40
   5  -4 -12  342.16  177.09
  -5   4  12  160.17  104.69
  -5  -4  12  308.43  132.65
   5   4 -11 6874.34  396.71
   5  -4 -11 7493.00  384.55
  -5   4  11 7351.16  965.49
  -5  -4  11 8341.96 1081.17
   5   4 -10 8105.88  491.30
   5  -4 -10 7454.40  418.45
  -5   4  10 7842.81  547.45
  -5  -4  10 8309.12  810.98
   5   4  -9 2808.13  259.04
   5  -4  -9 3494.02  332.45
  -5   4   9 2956.04  644.56
  -5  -4   9 3458.73  890.90
   5   4  -8 6593.35  430.04
   5  -4  -8 5778.51  324.40
  -5   4   8 6688.06  867.57
  -5  -4   8 5593.58  908.02
   5   4  -7   97.81  122.94
   5  -4  -7  -29.58  109.79
   5  -4  -7   60.55   33.76
  -5   4   7  -71.37  115.71
  -5  -4   7  154.12  133.44
   5   4  -6  340.72  126.66
   5  -4  -6  469.09  143.50
   5   4  -6  272.31   66.19
   5  -4  -6  224.63   70.32
  -5   4   6  274.97   71.78
  -5  -4   6  450.85  221.84
   5   4  -5 2777.89  468.89
   5  -4  -5 2798.55  617.38
   5   4  -5 2313.31  124.76
   5  -4  -5 2833.08  451.73
  -5   4   5 2801.87  399.29
  -5  -4   5 2768.98  370.35
   5   4  -4 2104.23  280.63
   5  -4  -4 2813.70  287.38
   5   4  -4 2616.65  243.26
   5  -4  -4 2335.36  219.69
  -5   4   4 2728.82  430.45
  -5  -4   4 2595.23  405.80
   5   4  -3   47.62   51.78
   5  -4  -3  -91.46  116.86
   5   4  -3  101.62  116.71
   5  -4  -3 -121.80  107.59
  -5   4   3  -25.83   76.43
  -5  -4   3  -66.11  268.39
   5   4  -2  848.93  183.61
   5  -4  -2  741.24  152.34
   5   4  -2  767.79  181.07
   5  -4  -2  829.41  181.06
  -5   4   2  758.07  146.19
  -5  -4   2  416.11  168.72
  -5   4   1  481.61  174.18
   5   4  -1  243.10   73.14
   5  -4  -1  538.91  256.50
  -5   4   1   67.84  125.04
  -5  -4   1  124.88  248.83
  -5   4   013811.88  481.31
   5   4   014605.19  398.05
   5   4   014900.92  555.07
   5  -4   015010.68  502.87
  -5   4   013434.23  337.76
  -5  -4   013872.40  654.64
  -5  -4  -1 6111.64  257.29
  -5   4  -1 4779.72  339.97
   5   4   1 4208.05  335.88
   5  -4   1 4752.49  671.02
  -5  -4  -1 5115.38  277.25
  -5   4  -1 4584.13  111.45
  -5  -4  -2  684.26  184.13
  -5   4  -2  650.91  142.25
   5   4   2  758.18  225.03
   5  -4   2  547.03  199.51
  -5  -4  -2  873.03  169.38
  -5   4  -2  491.23   50.36
  -5   4  -3 1963.17  399.88
  -5  -4  -3 1677.84  343.12
   5   4   3 1953.77  257.12
   5  -4   3 2174.37  351.22
  -5  -4  -3 2031.10  192.43
  -5   4  -3 1342.75   79.42
  -5   4  -4   -3.87  106.59
  -5  -4  -4   58.04   52.85
   5   4   4  209.47  202.74
   5  -4   4   81.22  206.26
  -5  -4  -4    3.94  102.36
  -5   4  -4   70.61   31.09
  -5   4  -5 2136.85  524.93
   5   4   5 1827.01  330.86
   5  -4   5 1975.95  384.78
  -5  -4  -5 2133.72  241.97
  -5   4  -5 1780.84  120.31
  -5   4  -6  550.70  356.34
  -5  -4  -6  586.74   95.26
   5   4   6 1131.78  337.72
   5  -4   6  925.41  319.16
  -5  -4  -6  940.29  195.66
  -5   4  -6  766.51  100.04
  -5   4  -7 7017.66  410.38
   5  -4   7 7533.19  469.73
  -5  -4  -7 6467.83  309.66
  -5   4  -7 7049.94  245.38
  -5   4  -8  694.74  236.21
   5   4   8  694.49  285.92
   5  -4   8  737.50  249.58
  -5  -4  -8 1003.77  216.13
  -5   4  -8  597.30  104.21
  -5   4  -9 5600.97  491.59
   5  -4   9 5891.44  480.14
  -5   4 -10   66.32  154.64
   5   4  10    2.90  189.90
   5  -4  10  -58.05  161.41
  -5  -4 -10  146.58  120.24
  -5   4 -11  108.55  177.51
   5   4  11  124.76  186.06
   5  -4  11  124.87  138.68
  -5  -4 -11   47.94   71.90
  -5   4 -12  173.66   65.09
   5  -4  12  420.51  199.64
  -5  -4 -12  117.02  133.46
   5   5 -14   75.35  127.80
   5  -5 -14   92.19  107.71
  -5   5  14  -69.03  101.91
  -5  -5  14  208.92  101.29
   5   5 -13  -51.51  107.98
   5  -5 -13   64.69  100.10
  -5   5  13  187.35   80.33
  -5  -5  13  -77.53  208.83
   5   5 -12  169.27  163.32
   5  -5 -12   31.10  112.14
  -5   5  12  -73.42   93.55
  -5  -5  12   26.81   65.71
   5   5 -11    1.60  111.52
   5  -5 -11  106.91  121.43
  -5   5  11  -28.35   92.85
  -5  -5  11   56.51  108.36
   5   5 -10  918.81  153.76
   5  -5 -10 1135.27  223.38
  -5   5  10 1078.60  219.95
  -5  -5  10 1205.56  229.26
   5   5  -9 1138.61  230.96
   5  -5  -9 1223.76  200.45
  -5   5   9 1421.49  233.47
  -5  -5   9  919.07  254.60
   5   5  -8  265.76  122.74
   5  -5  -8  250.18  142.46
  -5   5   8  287.37   92.38
  -5  -5   8  313.19  225.60
   5   5  -7 1094.51  175.08
   5  -5  -7 1334.04  233.52
   5  -5  -7 1312.14  231.13
  -5   5   7 1525.38  199.50
  -5  -5   7 1134.12  336.60
   5   5  -6 1830.51  263.82
   5  -5  -6 1900.46  210.60
   5   5  -6 1538.32  107.38
   5  -5  -6 1851.10  171.81
  -5   5   6 1790.49  191.21
  -5  -5   6 1383.52  312.62
   5   5  -5 1475.76  234.82
   5  -5  -5 1512.90  227.65
   5   5  -5 1360.05  157.71
   5  -5  -5 1195.26  139.83
  -5   5   5 1225.86  203.32
  -5  -5   5 1155.93  323.56
   5   5  -420879.16  473.73
   5  -5  -422264.48  524.02
   5   5  -421762.84  421.38
   5  -5  -420689.43  500.72
  -5   5   420485.87  361.47
  -5  -5   421190.28  679.02
   5   5  -3   11.26   65.36
   5  -5  -3   70.43   86.89
   5   5  -3  162.91   89.97
   5  -5  -3   99.02  113.17
  -5   5   3   37.24   26.93
  -5  -5   3  -52.24  292.78
   5   5  -2 1112.97  204.69
   5  -5  -2 1038.63  196.70
   5   5  -2  703.85  123.43
   5  -5  -2 1160.25  250.85
  -5   5   2  986.57  176.81
  -5  -5   2 1042.18  218.89
  -5   5   132874.69  980.90
   5   5  -132923.70  594.53
   5   5  -131026.18  696.58
   5  -5  -132766.83  730.52
  -5   5   132127.36  547.31
  -5  -5   133918.31 1021.36
  -5   5   048078.87  722.26
   5   5   048580.29  468.03
   5   5   048564.27  801.20
   5  -5   047980.94  758.14
  -5  -5   047944.67  888.88
  -5   5   045226.16  350.03
  -5   5  -1  950.52  222.01
   5   5   1   58.94  133.77
   5  -5   1  922.39  236.64
  -5  -5  -1  785.71  242.82
  -5   5  -2   78.05  184.42
   5   5   2  141.45  145.76
   5  -5   2  124.25  247.12
  -5  -5  -2    3.67  131.01
  -5   5  -3  294.77  134.52
  -5  -5  -3  226.28   47.94
   5   5   3   54.68  169.62
   5  -5   3  381.77  221.18
  -5  -5  -3  152.90  127.31
  -5   5  -4 3218.44  699.27
   5   5   4 2819.38  398.80
   5  -5   4 2128.10  378.28
  -5  -5  -4 2662.40  333.52
  -5   5  -5 6535.91  559.91
   5   5   5 6343.90  536.32
   5  -5   5 7679.44 1030.27
  -5  -5  -5 6548.33  599.83
  -5   5  -6 2786.74  251.50
   5   5   6 3990.56  588.32
   5  -5   6 3883.30  372.13
  -5  -5  -6 5070.90  337.15
  -5   5  -7  352.85  201.13
   5   5   7  221.54  186.52
   5  -5   7  564.65  255.41
  -5  -5  -7  318.50  138.13
  -5   5  -8 3380.22  416.39
   5   5   8 3029.40  340.15
   5  -5   8 3533.63  394.25
  -5  -5  -8 2915.24  256.16
  -5   5  -9 3986.48  735.03
   5   5   9 4842.89  553.03
   5  -5   9 4550.33  826.79
  -5   5 -10 1522.50  258.58
   5   5  10 1770.97  341.64
   5  -5  10 1340.67  265.73
  -5  -5 -10 1288.18  203.30
  -5   5 -11  116.55  122.64
   5   5  11  241.30  201.64
   5  -5  11   79.64  126.83
  -5  -5 -11   75.64   89.36
  -5   5 -12  123.02  127.08
   5   5  12  302.90  185.77
  -5  -5 -12  106.74  132.91
   5   6 -14  -37.34  124.42
   5  -6 -14  151.10   79.13
  -5   6  14  -15.35   74.59
   5   6 -13   88.39  112.18
   5  -6 -13    5.73  104.11
  -5   6  13  -44.45   95.76
  -5  -6  13  168.20  103.34
   5   6 -12   37.03  111.86
   5  -6 -12  -88.09   99.78
  -5   6  12 -131.43   88.70
  -5  -6  12 -190.04  172.76
   5   6 -11   88.40  118.86
   5  -6 -11   19.08   48.86
  -5   6  11  -43.37   88.15
  -5  -6  11  176.76  185.88
   5   6 -10  -46.21  117.86
   5  -6 -10   85.33   68.48
  -5   6  10   -7.50  100.30
  -5  -6  10   82.67  113.11
   5   6  -9   50.02  113.53
   5  -6  -9   99.71   83.41
  -5   6   9  285.99   88.91
  -5  -6   9   29.22  201.52
   5   6  -8 1376.59  194.60
   5  -6  -8 1296.45  214.14
  -5   6   8 1434.44  318.34
  -5  -6   8 1099.37  314.22
   5   6  -7   79.46  110.89
   5  -6  -7   70.86  108.76
   5  -6  -7   38.06   44.23
  -5   6   7   -3.17   49.57
  -5  -6   7  575.82  387.69
   5   6  -6   73.12   74.51
   5  -6  -6  161.21  145.33
   5   6  -6   57.19   40.04
   5  -6  -6   -2.64   90.40
  -5   6   6  161.13   76.57
  -5  -6   6  351.25  448.57
   5   6  -5 1113.85  232.74
   5  -6  -5 1382.68  288.80
   5   6  -5 1105.38  131.24
   5  -6  -5 1141.40  163.08
  -5   6   5 1140.05  187.08
  -5  -6   5  928.96  321.64
   5   6  -4 1266.79  186.07
   5  -6  -4 1159.04  271.24
   5   6  -4 1272.25  230.72
   5  -6  -4  998.44  276.75
  -5   6   4 1307.55  233.57
  -5  -6   4 1720.65  407.37
   5   6  -3  770.84  149.06
   5  -6  -3 1086.04  213.29
   5   6  -3  975.98  257.80
   5  -6  -3 1067.30  201.49
  -5   6   3  887.58  184.45
  -5  -6   3 1953.97  478.97
  -5   6   2  284.53  182.85
   5   6  -2   97.02   37.52
   5   6  -2   65.06   74.48
   5  -6  -2  269.39  150.79
  -5   6   2  132.65   49.37
  -5  -6   2  355.36  263.47
  -5   6   113698.57  429.96
   5   6  -114203.69  282.96
   5   6  -114496.70  488.38
   5  -6  -114439.55  461.15
  -5   6   113801.42  229.60
  -5  -6   114241.24  552.40
  -5   6   0 8733.89  367.00
   5   6   0 9169.19  229.37
   5   6   0 9412.15  511.83
   5  -6   0 9908.80  460.78
  -5  -6   0 9204.77  580.83
  -5   6  -1 4013.18  837.42
   5   6   1 3824.45  137.01
   5   6   1 4053.30  364.65
   5  -6   1 3849.72  347.51
  -5  -6  -1 4792.14  344.42
  -5  -6  -2  809.08  179.93
  -5   6  -2 1182.90  385.06
   5   6   2 1133.53  321.64
   5  -6   2  613.50  202.18
  -5  -6  -2  861.37  162.52
  -5   6  -3  732.58  150.14
   5   6   3  245.61  185.42
   5  -6   3  200.75  185.48
  -5  -6  -3  302.96  149.74
  -5   6  -4 1420.81  366.68
   5   6   4 1474.33  363.08
   5  -6   4 1822.59  355.63
  -5  -6  -4 1378.52  406.21
  -5   6  -5 3051.21  587.82
   5   6   5 3344.50  396.83
   5  -6   5 3262.46  393.27
  -5  -6  -5 2648.42  644.13
  -5   6  -6  742.95  214.31
   5   6   6 1003.03  315.46
   5  -6   6  640.47  224.79
  -5  -6  -6  987.92  184.95
  -5   6  -7 -165.90  183.22
   5   6   7  231.30  110.46
   5  -6   7   63.22  156.22
  -5  -6  -7  195.63   99.97
  -5   6  -8  836.17  290.50
   5   6   8 1389.09  278.19
   5  -6   8 1424.67  263.37
  -5  -6  -8 1113.56  201.21
  -5   6  -9 2419.05  320.24
   5   6   9 2201.79  351.36
   5  -6   9 3080.48  389.82
  -5  -6  -9 2350.94  259.85
  -5   6 -10  684.71  254.19
   5   6  10  907.67  266.45
   5  -6  10 1360.97  364.07
  -5  -6 -10  878.46  194.50
  -5   6 -11  186.20  202.92
   5   6  11  181.29  195.14
   5  -6  11  310.51  187.38
  -5  -6 -11   76.34   88.82
   5   6  12   49.15  173.59
   5  -6  12   98.97  121.48
  -5  -6 -12   20.15   89.48
   5   7 -14  929.77  267.45
   5  -7 -14 1019.22  173.92
  -5   7  14  749.16  165.34
  -5  -7  14  563.81  219.20
   5   7 -13  -29.35  128.26
   5  -7 -13   92.88  125.54
  -5   7  13  109.69   73.20
  -5  -7  13  105.64  100.45
   5   7 -12  -52.57  113.70
   5  -7 -12   14.19   99.36
  -5   7  12  146.62   83.22
  -5  -7  12  -85.76  200.18
   5   7 -11  -32.28  109.84
   5  -7 -11  110.13   85.08
  -5   7  11   95.18   63.44
  -5  -7  11  213.00  168.79
   5   7 -10  788.05  212.80
   5  -7 -10  750.15  198.30
  -5   7  10  745.77  214.75
  -5  -7  10  748.21  229.87
   5   7  -9  275.71  146.76
   5  -7  -9  314.99  119.70
   5  -7  -9  310.47   68.59
  -5   7   9  248.76  117.37
  -5  -7   9  312.80  227.77
   5   7  -8 2494.12  285.12
   5  -7  -8 2459.37  245.46
   5  -7  -8 2273.35  183.93
  -5   7   8 2289.98  276.49
  -5  -7   8 1955.73  394.25
   5   7  -7  131.57  113.81
   5  -7  -7  255.27  173.38
   5  -7  -7  183.60   80.83
  -5   7   7  295.15   88.55
  -5  -7   7 1183.26  413.20
   5   7  -6  353.12  100.40
   5  -7  -6  292.47  164.38
   5  -7  -6  209.15  140.24
  -5   7   6  211.01   67.78
  -5  -7   6  712.02  336.47
   5   7  -5 1352.39  215.36
   5  -7  -5 1648.98  281.06
   5   7  -5 1189.49  236.25
   5  -7  -5 1285.67  174.16
  -5   7   5 1352.00  228.20
  -5  -7   5 1516.68  456.55
   5   7  -4 1446.66  226.66
   5  -7  -4 1546.47  328.76
   5   7  -4 1555.72  322.17
   5  -7  -4 1821.39  192.95
  -5   7   4 1663.31  256.19
  -5  -7   4 1730.51  418.99
   5   7  -312096.64  304.14
   5  -7  -312493.72  426.49
   5   7  -312986.85  867.49
   5  -7  -312168.01  468.20
  -5   7   312175.11  261.06
  -5  -7   312859.00  614.34
  -5   7   2 4636.80 1061.55
   5   7  -2 4581.35  198.75
   5   7  -2 5183.05  335.33
   5  -7  -2 4848.60  318.10
  -5   7   2 4902.96  334.30
  -5  -7   2 6016.26 1056.24
  -5   7   1  910.27  285.93
   5   7  -1  711.37   96.26
   5   7  -1  605.60  136.54
   5  -7  -1  777.25  208.32
  -5  -7   1  758.82  243.01
  -5   7   0 9555.61  493.51
   5   7   0 9840.90  284.74
   5   7   011006.46  998.83
   5  -7   011242.80  493.69
  -5  -7   010544.31  513.54
  -5   7  -1   88.97  114.48
   5   7   1   62.44   36.07
   5   7   1   51.66   62.59
   5  -7   1 -145.21  175.99
  -5  -7  -1   24.37  165.82
  -5   7  -2 2320.66  423.05
   5   7   2 2594.79  436.51
   5  -7   2 2663.63  404.02
  -5  -7  -2 2623.55  275.98
  -5   7  -3  312.24  124.89
   5   7   3   99.08  188.78
   5  -7   3  264.67  205.79
  -5  -7  -3   76.54  161.15
  -5   7  -4  726.07  222.96
   5   7   4  747.09  189.44
   5  -7   4  837.16  270.41
  -5  -7  -4  758.53  199.54
  -5   7  -5  414.89  149.86
   5   7   5  286.06  260.28
   5  -7   5  276.06  247.61
  -5  -7  -5  340.40  177.88
  -5   7  -6   -9.11  239.25
   5   7   6   83.55  166.20
   5  -7   6   12.22  167.34
  -5  -7  -6   40.36  122.97
  -5   7  -7  146.66  197.23
   5   7   7  124.17  167.29
   5  -7   7  -11.00  149.02
  -5  -7  -7  278.45  104.22
  -5   7  -8  450.75  138.85
   5   7   8  669.80  305.65
   5  -7   8  438.01  148.30
  -5  -7  -8  404.92  139.23
  -5   7  -9  573.85  198.68
   5   7   9  644.31  183.98
   5  -7   9  933.44  288.87
  -5  -7  -9  791.07  170.22
  -5   7 -10 2947.71  330.64
   5   7  10 3165.90  383.87
   5  -7  10 3134.56  395.84
  -5  -7 -10 3067.31  275.20
  -5   7 -11   27.37  164.15
   5   7  11   65.08  184.48
   5  -7  11    9.52  139.12
  -5  -7 -11  115.36   98.12
  -5   7 -12   -9.23  126.37
  -5  -7 -12   49.51  136.01
   5   8 -13  156.01  134.91
   5  -8 -13  237.29  116.90
  -5   8  13  207.21   70.38
  -5  -8  13  251.39  188.23
   5   8 -12  137.88  123.20
   5  -8 -12  134.64  156.79
  -5   8  12  207.83   88.15
  -5  -8  12  148.90  127.00
   5   8 -11 3294.40  300.04
   5  -8 -11 3229.36  289.90
  -5   8  11 3603.91  561.55
  -5  -8  11 2613.46  619.18
   5   8 -10   38.83  119.41
   5  -8 -10   36.14  102.59
  -5   8  10    9.99   74.79
  -5  -8  10   -7.11  209.76
   5   8  -9  353.35  177.08
   5  -8  -9  483.86  116.48
   5  -8  -9  386.47  113.37
  -5   8   9  437.16  128.87
  -5  -8   9  465.63  349.54
   5   8  -8 1695.81  249.67
   5  -8  -8 1567.46  258.24
   5  -8  -8 1333.60  253.66
  -5   8   8 1857.01  243.66
  -5  -8   8 1242.40  306.08
   5   8  -7 4515.43  376.68
   5  -8  -7 4192.06  696.30
   5  -8  -7 3945.88  301.77
  -5   8   7 3912.72  423.10
  -5  -8   7 3419.54  880.62
   5   8  -6 3272.10  269.34
   5  -8  -6 3158.45  581.72
   5  -8  -6 3724.55  548.68
  -5   8   6 3077.13  604.09
  -5  -8   6 3410.39  523.03
   5   8  -5  -67.26   77.12
   5  -8  -5   47.86   73.54
   5   8  -5   40.47   30.37
   5  -8  -5  246.98  159.23
  -5  -8   5  862.13  513.94
   5   8  -411592.61  473.96
   5  -8  -412120.47  569.78
   5   8  -410846.22 1105.25
   5  -8  -411798.60  558.35
  -5   8   411575.83  452.78
  -5  -8   412353.18  786.12
  -5   8   3 1534.71  477.69
   5   8  -3 1209.12  162.92
   5   8  -3 1297.27  309.14
   5  -8  -3 1279.91  225.00
  -5   8   3 1023.50  172.44
  -5  -8   3 1071.71  401.17
  -5   8   2  136.79   87.58
   5   8  -2   37.32   49.78
   5   8  -2   -3.33  119.46
   5  -8  -2   40.80  148.30
  -5  -8   2  479.20  253.52
  -5   8   1  140.98  157.01
   5   8  -1   -2.07   43.58
   5   8  -1   14.88  142.63
   5  -8  -1  388.09  170.87
  -5  -8   1  -64.80  222.61
  -5   8   0 3821.56  903.78
   5   8   0 3483.20  269.64
   5   8   0 3639.79  772.01
   5  -8   0 4116.44  351.81
  -5  -8   0 3434.59  297.58
  -5   8  -1 -133.04  202.72
   5   8   1   32.28   76.83
   5  -8   1  263.88  200.48
  -5  -8  -1   64.98   88.50
  -5   8  -2 4432.05  732.72
   5   8   2 4814.41  855.12
  -5  -8  -2 4526.72  356.80
  -5   8  -312086.70  625.52
   5   8   311470.47  963.14
   5  -8   314491.58  680.76
  -5  -8  -313301.68  492.77
  -5   8  -4  201.48  224.50
   5   8   4  129.53   72.81
   5  -8   4   79.82  169.25
  -5  -8  -4  129.18   96.10
  -5   8  -5  210.38  245.40
   5   8   5  -22.20  167.64
   5  -8   5   79.61  166.04
  -5  -8  -5  128.27  166.19
  -5   8  -6  503.87  276.64
   5   8   6  330.45  150.02
   5  -8   6  584.80  185.22
  -5  -8  -6  363.75  127.48
  -5   8  -7   35.82  245.01
   5   8   7  168.33  244.47
   5  -8   7  120.29  162.53
  -5  -8  -7   26.81   95.42
  -5   8  -8  128.97  131.23
   5   8   8  186.86  183.71
   5  -8   8  116.40  160.25
  -5  -8  -8  -52.10   90.28
  -5   8  -9  165.45  266.91
   5   8   9  -14.59  171.12
   5  -8   9   49.45  161.11
  -5  -8  -9   -7.89   90.57
  -5   8 -10  570.44  239.11
   5  -8  10  917.03  213.99
  -5  -8 -10  631.52  173.41
  -5   8 -11  333.91  178.18
   5  -8  11  136.41  145.28
  -5  -8 -11  262.01  138.79
   5   9 -13  581.11  188.92
   5  -9 -13  336.00  111.64
  -5   9  13  243.59   83.80
  -5  -9  13  300.10  206.44
   5   9 -12 1320.95  312.94
   5  -9 -12 2011.88  303.31
  -5   9  12  772.08  211.45
  -5  -9  12  818.91  361.24
   5   9 -11   64.37  117.23
   5  -9 -11  127.15   87.21
  -5   9  11  133.53   90.40
  -5  -9  11  146.19  105.40
   5   9 -10 1850.06  209.05
   5  -9 -10 2003.42  233.05
  -5   9  10 1729.24  358.83
  -5  -9  10 1949.15  339.66
   5   9  -9  677.84  203.82
   5  -9  -9  457.14  159.12
   5  -9  -9  560.79  130.73
  -5   9   9  610.23  155.36
  -5  -9   9  816.39  386.49
   5   9  -8 4246.92  372.37
   5  -9  -8 5343.09  421.60
   5  -9  -8 4410.02  432.66
  -5   9   8 5014.17  922.32
  -5  -9   8 3978.61  923.18
   5   9  -7 5559.42  338.88
   5  -9  -7 5550.88  508.74
   5  -9  -7 5068.52  271.22
  -5   9   7 5557.75  586.14
  -5  -9   7 4247.07  475.58
   5   9  -6  137.89   98.07
   5  -9  -6  202.27  129.68
   5  -9  -6  320.64   97.76
  -5   9   6  336.97   99.09
  -5  -9   6  110.77  350.08
   5   9  -5  -10.51   74.29
   5  -9  -5 -113.64  127.93
   5   9  -5   -5.61   74.93
   5  -9  -5   86.35   63.81
  -5   9   5  176.73   59.01
  -5  -9   5 1026.40  487.55
  -5   9   4 4258.49 1290.87
   5   9  -4 3003.55  195.33
   5   9  -4 3052.11  446.85
   5  -9  -4 3453.67  308.51
  -5   9   4 3256.81  182.37
  -5  -9   4 3379.01  447.44
  -5   9   3 1746.25  349.93
   5   9  -3 1735.83  279.06
   5   9  -3 2116.61  354.84
   5  -9  -3 2027.49  323.85
  -5  -9   3 2683.55  490.67
  -5   9   2 4123.29  677.21
   5   9  -2 4164.96  234.83
   5   9  -2 4366.49  755.71
   5  -9  -2 4946.23  539.57
  -5  -9   2 4401.68  406.75
  -5   9   1 4843.70  738.29
   5   9  -1 5192.74  270.24
   5   9  -1 5207.79  417.59
   5  -9  -1 6032.76  438.23
  -5  -9   1 5252.36  411.23
  -5   9   0 5110.34  874.93
   5   9   0 4796.24  713.45
   5  -9   0 5456.75  405.35
  -5  -9   0 5257.17  480.47
  -5   9  -1  229.97  271.39
   5   9   1  272.54  120.17
   5  -9   1  -56.63  198.13
  -5  -9  -1  -80.80  169.66
  -5   9  -219847.11  917.90
   5   9   220493.23 1092.26
  -5  -9  -219094.23  552.27
  -5   9  -3 5527.40  615.77
   5   9   3 5844.68 1183.75
   5  -9   3 6601.70  479.66
  -5  -9  -3 5771.06  329.79
  -5   9  -4  480.95  223.02
   5   9   4  406.70  100.43
   5  -9   4  585.79  217.12
  -5  -9  -4  476.60  124.82
  -5   9  -5  334.23  172.49
   5   9   5  362.28   94.89
   5  -9   5  -66.72  158.88
  -5  -9  -5  273.43  100.52
  -5   9  -6  221.27  239.50
   5   9   6  331.35  256.32
   5  -9   6  599.46  251.69
  -5  -9  -6  481.57  190.24
  -5   9  -7  100.22  223.38
   5   9   7   59.25  174.57
   5  -9   7  -57.43  162.49
  -5  -9  -7   -2.66   90.61
  -5   9  -8   90.48  155.04
   5   9   8  132.19  166.27
   5  -9   8  209.50  158.73
  -5  -9  -8   53.83   91.43
  -5   9  -9  208.05  176.92
   5   9   9  194.28  180.70
   5  -9   9  474.08  226.98
  -5  -9  -9  101.25   95.65
  -5   9 -10  100.35  199.68
   5   9  10  223.79  126.49
   5  -9  10   41.13  142.26
  -5  -9 -10    8.50   92.74
  -5   9 -11   99.84  178.89
   5   9  11  340.66  283.98
   5  -9  11  -18.30  131.59
  -5  -9 -11   74.74  132.33
   5  10 -13   63.78  123.54
   5 -10 -13   14.96   92.70
  -5  10  13  165.50   69.84
  -5 -10  13 -150.55  196.41
   5  10 -12   92.07  122.51
   5 -10 -12  -66.83   91.66
  -5  10  12  168.75   70.87
  -5 -10  12  106.35  204.27
   5  10 -11  148.31  167.15
   5 -10 -11  -52.64  102.74
  -5  10  11  -62.93   90.15
  -5 -10  11 -149.66  242.74
   5  10 -10   49.91  117.81
   5 -10 -10   36.01  102.61
  -5  10  10   32.09   50.76
  -5 -10  10   -8.04  271.42
   5  10  -9  -25.74  105.23
   5 -10  -9   22.60  100.15
   5 -10  -9   24.26   71.84
  -5  10   9   31.15   55.61
  -5 -10   9 -231.97  278.00
   5  10  -8 1420.94  217.52
   5 -10  -8 1611.72  320.57
   5 -10  -8 1180.46  248.87
  -5  10   8 1236.69  197.39
  -5 -10   8  983.39  356.33
   5  10  -7 8352.02  459.91
   5 -10  -7 7481.16 1215.23
   5 -10  -7 7352.61  830.07
  -5  10   7 8689.56  422.57
  -5 -10   7 7672.81  632.67
   5  10  -6 5338.96  313.36
   5 -10  -6 4825.93  943.82
   5 -10  -6 4869.06  760.00
  -5  10   6 4753.28  689.45
  -5 -10   6 3822.39  435.90
  -5  10   5 -163.70  420.62
   5  10  -5  163.66   89.82
   5  10  -5  140.50   96.85
   5 -10  -5  -17.41  117.66
  -5  10   5   23.54   22.54
  -5 -10   5 -248.11  334.83
  -5  10   4  945.36  231.48
   5  10  -4  927.57  153.10
   5  10  -4 1075.10  210.52
   5 -10  -4 1669.74  273.67
  -5  10   4 1821.08  191.72
  -5 -10   4  906.97  445.18
  -5  10   3  762.96  172.75
   5  10  -3  726.61  109.19
   5  10  -3 1084.82  215.57
   5 -10  -3  965.47  185.20
  -5 -10   3  880.38  313.59
  -5  10   2  589.56  294.94
   5  10  -2  374.04  101.66
   5  10  -2  403.30  139.90
   5 -10  -2  747.54  195.40
  -5 -10   2  365.42  251.96
  -5  10   1   58.27   96.99
   5  10  -1   21.32   19.09
   5  10  -1  110.60   97.85
   5 -10  -1   74.69  105.80
  -5 -10   1  211.02  202.14
  -5  10   015743.30  688.52
   5  10   015634.00 1233.63
   5 -10   017031.81  617.95
  -5 -10   015653.83  558.21
  -5  10  -1 1245.93  237.01
   5  10   1 1236.94  228.94
   5 -10   1 1129.93  292.58
  -5 -10  -1 1245.51  257.63
  -5  10  -215756.71  821.13
   5  10   215673.64 1267.25
  -5 -10  -215676.85  595.81
  -5  10  -3 1182.65  200.06
   5  10   3 1217.47  244.45
   5 -10   3 1095.53  229.08
  -5 -10  -3 1449.50  228.26
  -5  10  -4 1000.10  296.23
   5  10   4  521.20  157.35
   5 -10   4  317.06  226.29
  -5 -10  -4  565.08  178.33
  -5  10  -5  -43.75  236.75
   5  10   5  107.53  161.31
   5 -10   5   60.25  167.17
  -5 -10  -5  -80.64  133.06
  -5  10  -6  105.14  235.53
   5  10   6  -45.78  156.73
   5 -10   6   98.88  166.44
  -5 -10  -6  176.47  137.07
  -5  10  -7  141.64  229.03
   5  10   7  449.14  309.12
   5 -10   7  -21.65  164.07
  -5 -10  -7   99.40  115.87
  -5  10  -8   52.24   93.59
   5  10   8  150.90  168.95
   5 -10   8  -26.22  154.64
  -5 -10  -8  119.83   96.56
  -5  10  -9  175.87  276.47
   5  10   9  136.28  182.53
   5 -10   9  -97.39  150.69
  -5 -10  -9   72.68  100.75
  -5  10 -10  572.77  288.24
   5  10  10  736.10  262.95
   5 -10  10  810.79  237.75
  -5 -10 -10  597.56  177.04
   5  11 -12   99.15  117.85
   5 -11 -12   31.40   64.07
  -5  11  12  252.69   87.56
  -5 -11  12  142.29  226.60
   5  11 -11  165.68  117.85
   5 -11 -11  399.86  151.25
  -5  11  11  486.17  106.77
  -5 -11  11  347.97  166.94
   5  11 -10  307.73  129.35
   5 -11 -10  635.88  183.31
  -5  11  10  410.54  122.75
  -5 -11  10  430.58  252.72
   5  11  -9  368.75  133.49
   5 -11  -9  883.96  235.22
  -5  11   9  442.01   95.36
  -5 -11   9  404.63  275.76
   5  11  -8 1389.28  245.62
   5 -11  -8 1313.53  212.15
   5 -11  -8 1494.30  200.02
  -5  11   8 1169.44  217.13
  -5 -11   8 1272.22  451.22
   5  11  -7 4529.86  305.53
   5 -11  -7 5179.63  391.63
   5 -11  -7 4354.21  354.54
  -5  11   7 4061.46  644.01
  -5 -11   7 5485.94  581.30
  -5  11   6   15.00  381.08
   5  11  -6  112.70   88.56
   5  11  -6  119.10   67.84
   5 -11  -6   31.38  106.19
  -5  11   6  133.68   63.36
  -5 -11   6 -246.93  285.70
  -5  11   5  433.13  142.21
   5  11  -5  476.77  135.11
   5  11  -5  447.79   97.53
   5 -11  -5  395.51   94.25
  -5  11   5  527.38  123.12
  -5 -11   5  170.01  308.50
  -5  11   4  890.89  200.93
   5  11  -4  902.93  153.56
   5  11  -4 1018.29  203.91
   5 -11  -4 1021.07  244.09
  -5 -11   4  649.71  420.71
  -5  11   3   26.35  110.86
   5  11  -3   10.38   51.17
   5  11  -3  101.55   44.91
   5 -11  -3  -23.29  137.98
  -5 -11   3 -239.44  254.57
  -5  11   2 1515.80  312.25
   5  11  -2 1369.98  267.34
   5  11  -2 1705.29  312.93
   5 -11  -2 1849.00  296.07
  -5 -11   2 1402.89  356.22
  -5  11   1 6302.15  899.64
   5  11  -1 6756.49 1054.18
   5 -11  -1 6541.99  906.52
  -5 -11   1 6305.69  373.34
  -5  11   011291.89  760.35
   5  11   011471.31  788.09
   5 -11   012047.41  781.81
  -5 -11   010698.68  870.85
  -5  11  -1 1842.33  385.59
   5  11   1 2289.77  344.02
   5 -11   1 1932.02  313.53
  -5 -11  -1 2039.00  406.77
  -5  11  -2 6331.01 1392.46
   5  11   2 6408.57  989.18
   5 -11   2 6544.61  414.59
  -5 -11  -2 6135.97  351.99
  -5  11  -3  820.70  244.69
   5  11   3 1174.75  287.51
   5 -11   3 1018.54  232.90
  -5 -11  -3  752.64  171.24
  -5  11  -4  593.94  219.27
   5  11   4  695.01  207.01
   5 -11   4  763.43  218.33
  -5 -11  -4  510.11  162.56
  -5  11  -5    8.12  118.28
   5  11   5   90.25   72.68
   5 -11   5   17.84  150.44
  -5 -11  -5   55.87  115.06
  -5  11  -6  712.35  347.78
   5  11   6  716.91  205.51
   5 -11   6  411.49  150.36
  -5 -11  -6  539.22  122.21
  -5  11  -7  312.48  243.38
   5  11   7  280.29  137.72
   5 -11   7   -1.67  158.91
  -5 -11  -7  178.63  164.82
  -5  11  -8   68.51  214.61
   5  11   8   58.78   98.82
   5 -11   8   48.42  157.25
  -5 -11  -8   32.33   98.46
  -5  11  -9  156.55  202.69
   5  11   9  453.73  251.31
   5 -11   9  274.56  157.87
  -5 -11  -9  233.24  185.25
  -5  11 -10  654.55  291.78
   5  11  10  304.23  182.18
   5 -11  10  311.87  187.33
  -5 -11 -10  270.81  164.95
   5  12 -12   89.75  125.06
   5 -12 -12   31.58   44.08
  -5  12  12   32.58   33.86
  -5 -12  12  237.82  218.26
   5  12 -11 1505.76  263.34
   5 -12 -11 1458.91  359.57
  -5  12  11  958.37  235.39
  -5 -12  11 1050.00  415.01
   5  12 -10  541.47  162.87
   5 -12 -10  426.76  127.43
  -5  12  10  564.92  116.32
  -5 -12  10  398.77  267.78
   5  12  -9 -133.96   96.57
   5 -12  -9   -4.58  109.65
  -5  12   9  113.33   52.99
  -5 -12   9  135.05  256.08
   5  12  -8  993.82  182.40
   5 -12  -8 1111.18  225.48
   5 -12  -8 1091.97  216.27
  -5  12   8  857.51  190.75
  -5 -12   8  728.38  432.84
  -5  12   7 1956.84  735.38
   5  12  -7  579.99  153.42
   5 -12  -7  517.08  121.73
  -5  12   7  601.82  104.60
  -5 -12   7 1300.79  421.57
  -5  12   6   -2.01  154.82
   5  12  -6   41.95   79.30
   5  12  -6   59.96   60.27
   5 -12  -6  116.09  120.91
  -5  12   6   68.45   36.27
  -5 -12   6  294.23  418.63
  -5  12   5  447.30  147.91
   5  12  -5  639.50  161.79
   5  12  -5  600.68  126.68
   5 -12  -5  473.94  137.91
  -5 -12   5  351.20  381.74
  -5  12   4 3904.91  758.52
   5  12  -4 4080.76  259.68
   5  12  -4 4073.65  623.07
   5 -12  -4 4344.76  591.00
  -5 -12   4 4041.50  700.93
  -5  12   3  169.34  159.59
   5  12  -3  289.99   77.88
   5  12  -3  347.92  108.25
   5 -12  -3  272.19  145.27
  -5 -12   3  218.01  165.00
  -5  12   2 5724.81  969.09
   5  12  -2 4312.89  480.96
   5  12  -2 5472.89  436.74
   5 -12  -2 5502.05  387.83
  -5 -12   2 5877.56  425.33
  -5  12   1 6655.05 1114.04
   5  12  -1 6917.02  460.40
   5 -12  -1 6659.77  747.26
  -5 -12   1 5235.09 1020.60
  -5  12   0 2936.11  789.87
   5  12   0 3032.82  567.76
   5 -12   0 2574.05  340.10
  -5 -12   0 2740.87  625.72
  -5  12  -1  374.19  151.20
   5  12   1  349.78  101.07
   5 -12   1  415.77  169.86
  -5 -12  -1  137.48  222.53
  -5  12  -2 2180.22  381.17
   5  12   2 2285.21  388.15
   5 -12   2 2230.74  350.33
  -5 -12  -2 2176.28  288.13
  -5  12  -3 1870.12  464.12
   5  12   3 1825.35  329.10
   5 -12   3 1483.12  273.90
  -5 -12  -3 1711.28  282.90
  -5  12  -4  282.65  171.78
   5  12   4  444.96  132.23
   5 -12   4  219.87  156.30
  -5 -12  -4  167.42  168.30
  -5  12  -5    3.05  232.12
   5  12   5   47.38   89.97
   5 -12   5   53.81  210.16
  -5 -12  -5  130.12  117.71
  -5  12  -6  952.15  244.95
   5  12   6 1221.83  237.44
   5 -12   6  872.09  260.90
  -5 -12  -6  698.28  177.33
  -5  12  -7  622.08  248.76
   5  12   7  615.58  182.97
   5 -12   7  670.95  255.68
  -5 -12  -7  516.08  176.19
  -5  12  -8  234.01  362.65
   5  12   8  -13.94  173.82
   5 -12   8  -55.60  144.91
  -5 -12  -8   44.71  103.34
  -5  12  -9   63.49  192.06
   5  12   9  225.22  145.19
   5 -12   9   19.09  146.86
  -5 -12  -9  127.61  111.67
   5  13 -11  261.59   66.35
   5 -13 -11   98.95   63.37
  -5  13  11   44.57   62.56
  -5 -13  11    8.13  223.59
   5  13 -10 1877.45  362.31
   5 -13 -10 1575.75  423.64
  -5  13  10 1629.41  331.27
  -5 -13  10 2318.27  434.43
   5  13  -9  -98.98   87.64
  -5  13   9  150.33   65.31
  -5 -13   9  119.67  258.90
  -5  13   8  440.51  172.80
   5  13  -8  329.75  137.36
   5 -13  -8  383.01  141.52
  -5  13   8  181.48   41.27
  -5 -13   8  389.07  375.09
  -5  13   7  -75.21  133.71
   5  13  -7  -71.28   85.09
   5 -13  -7   51.34   60.73
  -5  13   7   20.11   20.90
  -5 -13   7  -65.64  260.01
  -5  13   6  133.43  111.13
   5  13  -6  140.59   88.18
   5  13  -6  266.54  100.33
   5 -13  -6  111.72  111.42
  -5 -13   6  121.53  261.96
  -5  13   5   70.51   81.25
   5  13  -5   54.62  108.57
   5  13  -5   36.95   41.24
   5 -13  -5  102.16   66.47
  -5 -13   5  -52.04  256.49
  -5  13   4  548.19  149.34
   5  13  -4  552.68  110.21
   5  13  -4  439.80  132.41
   5 -13  -4  620.86  137.87
  -5 -13   4  836.77  269.38
  -5  13   3  376.27  143.15
   5  13  -3  189.80   84.52
   5  13  -3  197.98   83.74
   5 -13  -3   61.88  132.04
  -5 -13   3  168.57  172.28
  -5  13   2 4226.55  643.57
   5  13  -2 4037.52  696.95
   5 -13  -2 3550.63  432.74
  -5 -13   2 3529.26  405.11
  -5  13   137431.66  820.77
   5  13  -134129.89 1738.78
   5 -13  -135579.40 1148.93
  -5 -13   136456.87  759.51
  -5  13   0 5514.41  764.20
   5  13   0 5069.95  912.36
   5 -13   0 4818.26  453.77
  -5 -13   0 5324.89  479.32
  -5  13  -1  177.37  112.38
   5  13   1  114.70   94.06
   5 -13   1  150.63  206.54
  -5 -13  -1   62.43  150.88
  -5  13  -2  699.83  168.08
   5  13   2  546.71  124.12
   5 -13   2  272.48  169.57
  -5 -13  -2  354.19  170.98
  -5  13  -3  -41.22  266.19
   5  13   3  181.88   78.02
   5 -13   3  228.82  155.41
  -5 -13  -3  139.76   93.84
  -5  13  -4 -141.00  232.51
   5  13   4   74.46   86.06
   5 -13   4  -21.99  145.33
  -5 -13  -4  144.99  122.89
  -5  13  -5   88.50  232.23
   5  13   5   42.75   68.83
   5 -13   5  242.43  154.22
  -5 -13  -5   43.57   75.90
  -5  13  -6  110.84  228.17
   5  13   6   22.41  123.28
   5 -13   6  324.26  220.63
  -5 -13  -6  108.96  120.49
  -5  13  -7 1101.84  335.74
   5  13   7  765.84  207.88
   5 -13   7  671.87  210.58
  -5 -13  -7  521.20  178.90
  -5  13  -8  -13.43  217.13
   5  13   8  212.95  102.06
   5 -13   8   -0.05  151.04
  -5 -13  -8  201.54  162.41
  -5  13  -9   16.76  200.06
   5  13   9  164.04  105.01
   5 -13   9  128.99  149.78
  -5 -13  -9  -12.39   99.22
  -5  14  10 1365.41  524.56
   5  14 -10 1298.20  279.09
  -5 -14  10  414.13  282.94
  -5  14   9 -140.25  140.69
   5  14  -9   67.64  101.87
  -5 -14   9    8.99  218.90
  -5  14   8  734.06  232.03
   5  14  -8  769.78  151.68
   5 -14  -8  723.71  166.78
  -5 -14   8  983.01  333.93
  -5  14   7 1490.21  385.48
   5  14  -7 1884.46  231.94
   5 -14  -7 1618.54  274.54
  -5 -14   7 1696.69  358.00
  -5  14   6 1233.91  317.59
   5  14  -6 1411.99  310.12
   5  14  -6 1062.19  198.27
   5 -14  -6 1665.20  362.68
  -5 -14   6  907.08  284.56
  -5  14   5  439.50  103.58
   5  14  -5  544.08  131.75
   5  14  -5  543.24  153.78
   5 -14  -5  753.22  196.88
  -5 -14   5  543.93  136.33
  -5  14   4  141.95  104.77
   5  14  -4   25.49   59.11
   5  14  -4   45.70   61.48
   5 -14  -4  147.94  182.99
  -5 -14   4   67.01  211.13
  -5  14   3   71.60  120.35
   5  14  -3   91.00   81.91
   5 -14  -3   32.15  189.30
  -5 -14   3  -89.08  196.53
  -5  14   2  176.98  136.91
   5  14  -2  242.06   84.86
   5 -14  -2  192.13  199.91
  -5 -14   2  129.49   88.39
  -5  14   113618.33  769.14
   5  14  -114085.45  946.96
   5 -14  -112652.26 1568.29
  -5 -14   113856.29  876.09
  -5  14   010022.50 1549.62
   5  14   010294.40  653.34
   5 -14   0 9333.81 1027.95
  -5 -14   010280.10  459.60
  -5  14  -1  248.22  132.87
   5  14   1   51.57  101.87
   5 -14   1   21.02  156.55
  -5 -14  -1  138.64  141.60
  -5  14  -2  400.93  160.08
   5  14   2  409.71  102.26
   5 -14   2  616.56  239.72
  -5 -14  -2  362.19  170.13
  -5  14  -3  101.22  127.86
   5  14   3  314.94  129.67
   5 -14   3   47.11   66.16
  -5 -14  -3   61.74  120.55
  -5  14  -4  -49.89  225.38
   5  14   4  197.27   91.50
   5 -14   4  -68.63  142.85
  -5 -14  -4  128.79  119.70
  -5  14  -5  317.74  211.22
   5  14   5  153.55   95.99
   5 -14   5  191.43  133.50
  -5 -14  -5   84.49  109.56
  -5  14  -6  -75.16  211.94
   5  14   6  307.68  147.47
   5 -14   6   85.35   80.58
  -5 -14  -6  -41.95  104.61
  -5  14  -7  257.03  232.97
   5  14   7  294.04  149.18
   5 -14   7   82.16  127.55
  -5 -14  -7  270.29  168.41
  -5  14  -8   91.64  223.50
   5  14   8  -24.84  168.10
   5 -14   8  -44.91  154.96
  -5 -14  -8  -47.87  106.70
  -5  15   9  182.96   70.14
   5  15  -9  211.24  147.13
  -5 -15   9   21.29  266.11
  -5  15   8  447.18  209.23
   5  15  -8  537.48  178.61
   5 -15  -8  480.10  131.80
  -5 -15   8  488.08  254.21
  -5  15   7  -13.98  127.97
   5  15  -7   -2.43   72.63
   5 -15  -7   24.04   58.24
  -5 -15   7  -58.76  122.72
  -5  15   6   99.66   71.22
   5  15  -6   26.03   72.21
   5  15  -6  155.10   81.92
   5 -15  -6  -17.78  107.98
  -5 -15   6  288.56  206.29
  -5  15   5  178.01   90.93
   5  15  -5  -25.79   62.06
   5 -15  -5   15.22  120.28
  -5 -15   5  -89.06  193.49
  -5  15   4  268.77  105.43
   5  15  -4  284.48  114.90
   5 -15  -4  398.14  115.92
  -5 -15   4  196.12  125.62
  -5  15   3 1367.69  299.09
   5  15  -3 1027.38  200.57
   5 -15  -3 1035.28  236.40
  -5 -15   3 1089.12  254.18
  -5  15   2 1275.99  299.78
   5  15  -2 1231.63  300.07
   5 -15  -2 1451.47  280.15
  -5 -15   2 1060.31  228.34
  -5  15   1   25.52   82.29
   5  15  -1   89.61  109.22
   5 -15  -1  226.21  149.11
  -5 -15   1  -47.04  169.68
  -5  15   0 2414.24  460.35
   5  15   0 2354.09  419.64
   5 -15   0 2603.85  473.02
  -5 -15   0 2354.79  301.23
  -5  15  -1  338.79  196.47
   5  15   1  387.87  140.45
   5 -15   1  416.36  278.91
  -5 -15  -1  472.44  180.81
  -5  15  -2  258.67  170.67
   5  15   2   51.62   61.14
   5 -15   2  152.51  111.34
  -5  15  -3  129.42  124.21
   5  15   3  198.02  106.76
   5 -15   3  131.55   80.11
  -5 -15  -3  -37.88  116.55
  -5  15  -4  253.04  255.40
   5  15   4  220.99   92.88
   5 -15   4    8.82  141.46
  -5 -15  -4   27.31   77.31
  -5  15  -5   75.89  231.15
   5 -15   5   33.56  128.00
  -5 -15  -5   93.04  160.63
  -5  15  -6  -12.02  226.77
   5  15   6   -1.59  164.72
   5 -15   6  -65.71  140.29
  -5 -15  -6  211.98  165.12
  -5  15  -7   48.11  213.88
   5  15   7   47.64   77.66
   5 -15   7  -84.17  161.89
  -5 -15  -7   58.01  103.13
  -5  16   8  159.30   83.66
   5  16  -8  387.63  152.77
   5 -16  -8  278.31   73.10
  -5 -16   8  316.10  173.29
  -5  16   7  136.06  102.77
   5  16  -7   90.52   82.70
   5 -16  -7  224.57  104.14
  -5 -16   7  198.93  180.42
  -5  16   6  128.83  117.38
   5 -16  -6  181.84  149.84
  -5 -16   6   16.40  181.04
  -5  16   5  269.22  130.63
   5 -16  -5  447.14  142.29
  -5 -16   5  254.39  122.81
  -5  16   4 1187.65  245.15
   5  16  -4 1141.67  273.93
   5 -16  -4 1051.23  241.86
  -5 -16   4  809.90  306.97
  -5  16   3  176.60  111.50
   5  16  -3  120.21   90.87
   5 -16  -3 -116.72  142.31
  -5 -16   3   -9.80  167.52
  -5  16   2 1308.89  295.60
   5  16  -2  853.95  187.21
   5 -16  -2 1007.54  265.46
  -5 -16   2  991.61  199.29
  -5  16   1  774.06  163.60
   5  16  -1  889.44  171.64
   5 -16  -1  914.23  272.78
  -5 -16   1  734.58  210.02
  -5  16   0 1126.93  227.83
   5  16   0 1270.25  237.20
   5 -16   0 1239.23  249.63
  -5 -16   0 1275.96  268.67
  -5  16  -1  -43.69  218.12
   5  16   1   38.72  104.70
   5 -16   1   22.40  161.90
  -5 -16  -1   35.69  134.47
  -5  16  -2  785.18  224.45
   5  16   2  891.62  172.46
   5 -16   2  656.46  236.16
  -5 -16  -2 1064.97  265.46
  -5  16  -3  596.87  288.70
   5  16   3  713.17  181.01
   5 -16   3  872.11  277.84
  -5 -16  -3  632.64  319.88
  -5  16  -4   20.10  256.67
   5  16   4    7.08  104.33
   5 -16   4  212.50   89.18
  -5 -16  -4  219.86  147.04
  -5  16  -5  388.13  241.57
   5  16   5  271.04  202.39
   5 -16   5  186.99  154.08
  -5 -16  -5  323.57  170.86
  -5  16  -6 -163.24  206.90
   5  16   6  281.45  102.30
   5 -16   6   72.60  108.33
  -5 -16  -6   43.28  118.57
  -5  17   7  137.04   91.40
   5 -17  -7   98.62   81.65
  -5 -17   7  249.12  211.30
  -5  17   6  215.92  108.00
   5 -17  -6  150.74  116.57
  -5 -17   6   -6.32  197.37
  -5  17   5  448.38  173.87
   5  17  -5  394.35   76.55
   5 -17  -5  254.89   91.25
  -5 -17   5  363.82  185.17
   5 -17  -4  200.44  181.18
  -5 -17   4  318.54  219.33
  -5  17   3  -75.41  157.72
   5  17  -3  106.18   72.29
   5 -17  -3  368.08  203.19
  -5 -17   3  107.37  144.35
  -5  17   2  477.90  166.34
   5  17  -2  315.16  105.91
   5 -17  -2  273.77  140.57
  -5 -17   2  125.87  103.64
  -5  17   1  688.97  169.67
   5  17  -1 1164.94  257.10
   5 -17  -1 1279.67  259.78
  -5 -17   1 1084.37  248.67
  -5  17   0  410.96  159.47
   5  17   0   79.68   62.39
   5 -17   0  268.61  211.90
  -5 -17   0  134.74  134.77
  -5  17  -1  365.58  142.37
   5  17   1  405.49  182.25
   5 -17   1  439.73  201.11
  -5 -17  -1  307.81  169.84
  -5  17  -2  955.23  276.45
   5  17   2 1668.34  288.17
   5 -17   2 1036.87  248.44
  -5 -17  -2 1247.41  320.25
  -5  17  -3 1020.28  347.03
   5  17   3  893.61  178.59
   5 -17   3 1141.81  307.76
  -5 -17  -3  941.16  205.27
  -5  17  -4  391.98  239.71
   5  17   4  -52.51  165.31
   5 -17   4  166.05  156.07
  -5 -17  -4  142.65  111.27
  -5  17  -5  222.39  213.36
   5  17   5  156.80  111.52
   5 -17   5  -58.71  136.59
  -5 -17  -5   58.95   60.47
  -5  18   5  244.00  117.60
   5 -18  -5  -68.28  123.44
  -5 -18   5  201.23  172.90
  -5  18   4  316.71  147.17
   5  18  -4  138.34   73.73
   5 -18  -4  -25.42   91.44
  -5 -18   4  141.17  160.34
  -5  18   3   87.58  144.21
   5  18  -3   63.25   64.47
   5 -18  -3  -40.89  137.17
  -5 -18   3 -128.73  145.37
  -5  18   2   -8.53  179.57
   5  18  -2  107.01   75.50
   5 -18  -2  180.34  150.31
  -5 -18   2  166.43  143.19
  -5  18   1 1002.79  249.07
   5  18  -1 1086.28  247.45
   5 -18  -1  852.40  203.80
  -5 -18   1 1008.78  237.69
  -5  18   0  280.59   99.44
   5  18   0  161.16   85.52
   5 -18   0  229.82  109.92
  -5 -18   0  975.55  193.28
  -5  18  -1  -79.01  201.25
   5  18   1  259.87  102.37
   5 -18   1  161.35  106.09
  -5 -18  -1  481.33  227.43
  -5  18  -2  633.05  313.22
   5  18   2 1060.19  280.71
   5 -18   2  914.13  282.56
  -5 -18  -2  770.10  220.63
  -5  18  -3  320.67  219.43
   5  18   3  592.87  188.09
   5 -18   3  486.71  213.76
  -5 -18  -3  182.53  113.23
  -5  19   2  435.17  139.57
   5  19  -2  210.28   81.89
   5 -19  -2  127.17  124.72
  -5 -19   2  273.35  141.72
  -5  19   1   54.87   97.47
   5  19  -1  363.57  122.52
   5 -19  -1  249.50  121.92
  -5 -19   1  171.99  112.04
  -5  19   0  -40.67  187.63
   5  19   0   -5.20  159.64
  -5 -19   0  156.46  114.74
   6   0 -14   50.58  127.97
  -6   0  14  174.46  117.52
   6   0 -13 -121.04  117.33
  -6   0  13  122.30   80.91
   6   0 -12   38.14  118.60
  -6   0  12  -77.29  135.16
   6   0 -11 1175.31  238.81
  -6   0  11 1359.11  302.96
   6   0 -10 3926.12  557.67
  -6   0  10 3768.23  442.06
   6   0  -9 6027.34  975.26
  -6   0   9 5497.48  924.47
   6   0  -8  752.66  189.76
  -6   0   8  881.31  210.41
   6   0  -7 8988.99  423.93
  -6   0   710003.19 1021.87
   6   0  -633084.45 1312.23
  -6   0   632042.41 1893.73
   6   0  -583464.85  940.59
  -6   0   581519.15 1086.12
   6   0  -414653.18  419.25
   6   0  -414928.57  373.60
  -6   0   414994.24  493.90
   6   0  -3  -46.12  114.88
   6   0  -3   39.77  139.80
  -6   0   3  106.65  235.89
   6   0  -2 5341.87  276.92
   6   0  -2 5615.92  367.27
  -6   0   2 5897.25  380.17
   6   0  -1 6646.11  299.58
   6   0  -1 6921.88  412.84
  -6   0   1 6737.54  557.41
  -6   0   0   70.90   58.63
   6   0   0   41.29  178.80
  -6   0   0   84.33  131.76
  -6   0  -1  316.40  106.87
   6   0   1  490.62  285.87
  -6   0  -1  335.57  176.53
  -6   0  -2 7357.85  771.96
   6   0   2 7952.60  573.19
  -6   0  -2 7658.68  307.60
  -6   0  -3 6227.24  493.87
   6   0   3 7288.89  609.31
  -6   0  -3 6732.97  388.09
  -6   0  -4 2085.54  314.81
   6   0   4 1934.07  423.23
  -6   0  -4 1611.28  141.48
  -6   0  -5 2491.43  512.08
   6   0   5 3079.64  366.40
  -6   0  -5 3248.75  183.33
  -6   0  -6 1081.32  162.36
   6   0   6  769.09  262.96
  -6   0  -6  878.77  125.43
  -6   0  -7 1979.50  210.34
   6   0   7 2534.03  429.69
  -6   0  -7 2036.68  171.34
  -6   0  -8  460.80  152.35
   6   0   8  774.76  252.32
  -6   0  -8  420.28  102.51
  -6   0  -9  116.16  129.54
   6   0   9   -2.32  186.07
  -6   0  -9   30.56   59.00
  -6   0 -10  126.40   80.61
  -6   0 -10    8.79   32.91
  -6   0 -11  423.94  132.82
   6   1 -14  154.18  184.34
   6  -1 -14   22.07  106.72
  -6   1  14  166.69   72.48
  -6  -1  14  172.26   68.16
   6   1 -13  154.18  168.24
   6  -1 -13   83.83   62.86
  -6   1  13  116.63  150.21
  -6  -1  13  156.81  109.18
   6   1 -12   26.32  112.60
   6  -1 -12   45.71   68.32
  -6   1  12  121.01   77.78
  -6  -1  12  116.27   92.52
   6   1 -11  299.99  171.24
   6  -1 -11  184.76  139.46
  -6   1  11  230.81  181.66
  -6  -1  11  186.36  172.72
   6   1 -10  -26.18  113.70
   6  -1 -10  114.92  124.99
  -6   1  10  243.71  136.35
  -6  -1  10  320.82  130.27
   6   1  -9  -66.23  128.15
   6  -1  -9   52.95  135.23
  -6   1   9  -93.40  146.71
  -6  -1   9 -125.10  205.32
   6   1  -815967.90  758.49
   6  -1  -816602.97  625.01
  -6   1   817778.35  754.05
  -6  -1   815480.61 1247.85
   6   1  -7  744.70  200.89
   6  -1  -7  709.24  166.84
  -6   1   7  890.37  198.92
  -6  -1   7 1048.15  221.31
   6   1  -612129.33  587.21
   6  -1  -611479.29  648.19
   6  -1  -611005.98  425.50
  -6   1   612840.05  653.28
  -6  -1   611139.38 1520.43
   6   1  -5  469.16  217.83
   6  -1  -5  313.16  179.28
   6   1  -5  518.19  147.60
   6  -1  -5  467.25  140.42
  -6   1   5  360.47  138.16
  -6  -1   5  348.02  212.50
   6   1  -4   -8.77   54.80
   6  -1  -4   38.70   72.59
   6   1  -4  119.30  116.08
   6  -1  -4  118.13  111.33
  -6   1   4   13.14  200.33
  -6  -1   4   85.31  152.98
   6   1  -3  268.09  116.36
   6  -1  -3  176.24  118.53
   6   1  -3  188.37  199.65
   6  -1  -3  108.97  135.64
  -6   1   3  432.14  306.68
  -6  -1   3  564.12  282.19
   6   1  -2  145.03  134.01
   6  -1  -2  176.94   90.56
   6   1  -2  198.09  212.55
   6  -1  -2  -26.81  146.71
  -6   1   2 -135.30  206.15
  -6  -1   2  557.74  364.03
   6   1  -1  486.77  108.29
   6  -1  -1  313.55  124.57
   6   1  -1  480.21  246.48
   6  -1  -1  299.63  240.93
  -6   1   1  482.05  198.32
  -6  -1   1  406.51  182.08
  -6   1   0  519.20  137.98
   6   1   0  434.56  236.77
   6  -1   0  335.18  183.75
  -6   1   0  446.46  149.79
  -6  -1   0  719.90  172.37
  -6  -1  -1 3207.40  599.71
  -6   1  -1 3047.19  495.69
   6   1   1 3657.00  433.48
   6  -1   1 3231.47  399.47
  -6  -1  -1 3107.71  263.61
  -6   1  -1 3338.44  191.81
  -6  -1  -210515.37  415.44
  -6   1  -210716.57 1004.14
   6   1   210679.73  480.13
   6  -1   210594.52  533.23
  -6  -1  -210868.01  331.71
  -6   1  -210846.19  293.99
  -6  -1  -3 2009.25  407.01
  -6   1  -3 2369.52  425.92
   6   1   3 1733.62  336.78
   6  -1   3 2208.28  420.30
  -6  -1  -3 2289.80  226.95
  -6   1  -3 1773.71  252.51
  -6   1  -4  298.91  109.08
  -6  -1  -4  337.02  159.31
   6   1   4  200.29  236.18
   6  -1   4  711.21  349.71
  -6  -1  -4  261.01   99.92
  -6   1  -4  238.91   59.40
  -6   1  -5  671.75  167.95
  -6  -1  -5  657.52  181.93
   6   1   5  475.37  311.27
   6  -1   5  748.42  352.37
  -6  -1  -5  777.10  118.22
  -6   1  -5  694.51  106.41
  -6   1  -6  216.56  141.28
  -6  -1  -6  342.27  127.92
   6   1   6  294.89  284.31
   6  -1   6  330.39  204.99
  -6  -1  -6  306.05   74.18
  -6   1  -6  176.28   69.71
  -6   1  -7  149.96  132.17
   6  -1   7  237.79  193.48
  -6  -1  -7   73.46   64.06
  -6   1  -7   30.70   52.23
  -6   1  -8  329.32  177.05
  -6  -1  -8  358.42  111.82
   6  -1   8  754.34  241.67
  -6  -1  -8  305.48   84.95
  -6   1  -8  382.86   96.02
  -6  -1  -9    3.18   79.97
   6   1   9  113.73  198.37
   6  -1   9  143.47  192.45
  -6  -1  -9   47.85   87.24
  -6   1  -9   -0.90   50.00
  -6   1 -10  112.41  127.68
  -6  -1 -10  103.72   93.38
  -6   1 -10   65.71   58.36
  -6  -1 -11   68.86   71.41
   6   2 -14   10.52  129.51
   6  -2 -14   42.40  125.74
  -6   2  14  110.38  148.85
  -6  -2  14  173.55   89.69
   6   2 -13   56.94  121.57
   6  -2 -13  158.26  130.50
  -6   2  13   68.60   68.79
  -6  -2  13  365.84  172.67
   6   2 -12  139.89  121.76
   6  -2 -12   49.02  123.21
  -6   2  12  207.36  106.52
  -6  -2  12  260.42  129.12
   6   2 -11  -31.00  106.80
   6  -2 -11  -17.06  119.21
  -6   2  11  -27.44  109.21
  -6  -2  11 -203.58  152.11
   6   2 -10  365.32  133.80
   6  -2 -10  569.27  188.06
  -6   2  10  438.07  131.13
  -6  -2  10  586.35  192.38
   6   2  -9 1039.81  213.63
   6  -2  -9 1069.32  304.87
  -6   2   9  933.54  283.67
  -6  -2   9  988.24  320.01
   6   2  -812781.05 1154.16
   6  -2  -812396.23  548.72
  -6   2   814340.83 1480.54
  -6  -2   813238.89 1224.87
   6   2  -7 2540.79  379.10
   6  -2  -7 2121.38  308.49
   6  -2  -7 1750.43  307.86
  -6   2   7 2553.70  507.83
  -6  -2   7 2520.35  365.71
   6   2  -6 6574.49  420.47
   6  -2  -6 6164.33  427.99
   6  -2  -6 6171.63  312.33
  -6   2   6 6221.32 1021.64
  -6  -2   6 6402.94  492.64
   6   2  -5 6660.98  343.82
   6  -2  -5 6157.68  329.52
   6   2  -5 6899.63  284.30
   6  -2  -5 5910.27  245.97
  -6   2   5 6135.08 1044.74
  -6  -2   5 7243.37 1074.49
   6   2  -4  284.48   92.03
   6  -2  -4  411.61  106.27
   6   2  -4  533.27  163.09
   6  -2  -4  378.33  143.14
  -6   2   4  346.90  157.18
  -6  -2   4  535.52  414.23
   6   2  -3 2709.09  488.09
   6  -2  -3 2441.35  268.57
   6   2  -3 2415.87  300.12
   6  -2  -3 2379.12  270.77
  -6   2   3 2586.47  507.71
  -6  -2   3 2467.27  462.11
   6   2  -2  397.57   91.94
   6  -2  -2  270.58  133.63
   6   2  -2  180.04  213.99
   6  -2  -2  233.22  141.81
  -6   2   2  330.02  317.25
  -6  -2   2 1353.99  502.66
   6   2  -1  110.44   96.74
   6  -2  -1   49.80  127.47
   6   2  -1   31.82  149.30
   6  -2  -1  226.10  171.90
  -6   2   1  359.42  158.93
  -6  -2   1  396.41  305.38
  -6   2   0  755.28  153.33
   6   2   0  722.50  146.83
   6   2   0  643.69  257.08
   6  -2   0  837.90  243.32
  -6   2   0  696.42  276.99
  -6  -2   0  969.97  213.69
  -6  -2  -1  972.34  196.94
  -6   2  -1 1188.74  230.80
   6   2   1  684.73  224.50
   6  -2   1 1000.46  225.38
  -6  -2  -1  747.40  155.98
  -6   2  -1  687.49   81.82
  -6  -2  -2 5111.45  487.59
  -6   2  -2 5843.43  845.83
   6   2   2 5547.76  465.60
   6  -2   2 5415.03  387.79
  -6  -2  -2 4897.29  250.91
  -6   2  -2 5690.24  214.65
  -6   2  -3  392.46  101.55
  -6  -2  -3  417.94   98.82
   6   2   3  803.05  316.08
   6  -2   3  463.82  233.77
  -6  -2  -3  474.46  134.16
  -6   2  -3  387.27  126.05
  -6   2  -4   67.66  114.58
  -6  -2  -4  146.99   97.92
   6   2   4   12.07  216.76
   6  -2   4  126.42  223.32
  -6  -2  -4   70.81   79.87
  -6   2  -4   15.44   36.96
  -6   2  -5  -98.87  186.44
  -6  -2  -5   64.16  105.64
   6   2   5   30.51  213.14
   6  -2   5 -108.04  199.64
  -6  -2  -5  252.14   99.31
  -6   2  -5   37.22   56.24
  -6   2  -6  132.47  141.09
   6   2   6   25.39  202.59
   6  -2   6   93.32  191.01
  -6  -2  -6   55.10   69.19
  -6   2  -6   75.25   47.70
  -6   2  -7  187.78  155.82
  -6  -2  -7   92.45  108.37
   6   2   7   13.98  194.76
   6  -2   7  -10.47  187.45
  -6  -2  -7   92.47   93.77
  -6   2  -7   11.37   22.33
  -6   2  -8  122.12  130.27
  -6  -2  -8   25.33   71.76
   6   2   8   82.11  194.21
   6  -2   8  169.91  187.93
  -6  -2  -8  104.93   93.41
  -6   2  -8   75.70   69.81
  -6   2  -9  357.54  182.57
   6   2   9  -65.39  194.87
   6  -2   9  378.24  271.97
  -6  -2  -9  177.81   99.47
  -6   2  -9  151.93   91.55
   6  -2  10  310.43  255.77
  -6  -2 -10  111.14  100.54
  -6   2 -11  -19.06   93.98
   6  -2  11   -9.18  174.52
  -6  -2 -11   52.40   68.49
   6   3 -14  113.48  120.92
   6  -3 -14  137.51  174.79
  -6   3  14  496.43  138.06
  -6  -3  14  116.38  118.75
   6   3 -13   67.01  119.15
   6  -3 -13  -42.35  120.56
  -6   3  13  107.31   99.30
  -6  -3  13  293.88  117.60
   6   3 -12  867.38  240.79
   6  -3 -12  558.59  175.89
  -6   3  12  451.29  139.53
  -6  -3  12  282.45   94.13
   6   3 -11   22.89  106.77
   6  -3 -11  -58.05  116.60
  -6   3  11   -2.71  105.00
  -6  -3  11  -26.64  166.78
   6   3 -10 1239.99  227.79
   6  -3 -10 1487.81  238.04
  -6   3  10 1371.04  247.71
  -6  -3  10 1275.79  251.97
   6   3  -9  -84.73  135.50
   6  -3  -9  -45.31  132.64
  -6   3   9  -48.48  127.94
  -6  -3   9  -63.33  222.68
   6   3  -825210.49  821.73
   6  -3  -825339.83  824.15
  -6   3   826561.12  920.54
  -6  -3   824448.35  818.07
   6   3  -7  362.00  129.69
   6  -3  -7  317.75  120.29
  -6   3   7  642.70  161.13
  -6  -3   7  754.50  305.54
   6   3  -611576.52  558.86
   6  -3  -611437.47  586.65
   6  -3  -610636.00  485.85
  -6   3   611261.21 1036.60
  -6  -3   611848.36 1006.89
   6   3  -5  956.05  233.44
   6  -3  -5  870.55  207.83
   6   3  -5  778.74  151.85
   6  -3  -5  800.39  132.08
  -6   3   5  856.14  190.49
  -6  -3   5  750.27  311.99
   6   3  -415242.20  396.33
   6  -3  -415393.12  433.52
   6   3  -415648.76  437.05
   6  -3  -415137.33  422.35
  -6   3   414628.96  456.16
  -6  -3   415463.87  584.61
   6   3  -3 6786.65  600.32
   6  -3  -3 6893.30  407.18
   6   3  -3 6691.98  392.88
   6  -3  -3 7372.43  410.86
  -6   3   3 7806.45  370.72
  -6  -3   3 7710.58  492.77
   6   3  -2  -44.15   76.27
   6  -3  -2   45.73  157.07
   6   3  -2   85.84  160.76
   6  -3  -2  -10.38  146.51
  -6   3   2  769.69  346.63
  -6  -3   2  347.47  405.24
  -6   3   1 -141.89  204.64
   6   3  -1   67.03   63.31
   6   3  -1   35.96  149.91
   6  -3  -1  119.34  162.16
  -6   3   1  227.88  196.28
  -6  -3   1  468.29  281.96
  -6   3   0  297.96  126.19
   6   3   0  212.91   57.27
   6   3   0  155.57  167.64
   6  -3   0  214.30  159.92
  -6   3   0  256.04  147.60
  -6  -3   0  167.15  101.66
  -6  -3  -1 2211.31  361.92
  -6   3  -1 2357.79  321.33
   6   3   1 1910.64  284.82
   6  -3   1 2026.30  299.10
  -6  -3  -1 2061.35  386.49
  -6   3  -1 2181.03  141.96
  -6  -3  -212996.99  572.61
  -6   3  -213562.37  524.32
   6   3   213652.27  592.57
   6  -3   215394.34  620.95
  -6  -3  -213814.52  360.08
  -6   3  -212859.20  242.84
  -6  -3  -3 1062.99  229.30
  -6   3  -3 1425.58  272.26
   6   3   3 1221.94  329.81
   6  -3   3  851.98  270.41
  -6  -3  -3 1053.49  179.71
  -6   3  -3 1051.62   84.60
  -6   3  -4  473.70  171.26
  -6  -3  -4  262.76   86.53
   6   3   4  554.81  307.87
   6  -3   4  507.69  358.48
  -6  -3  -4  379.34  131.64
  -6   3  -4  286.88   61.46
  -6   3  -5 2640.34  665.31
   6  -3   5 2565.05  362.19
  -6  -3  -5 2468.64  215.23
  -6   3  -5 2580.58  154.18
  -6   3  -6  786.47  176.46
  -6  -3  -6  605.78  116.24
   6  -3   6  778.11  310.80
  -6  -3  -6  751.41  131.73
  -6   3  -6  578.26  128.44
  -6   3  -7  652.16  208.93
   6   3   7  409.68  263.54
   6  -3   7  877.25  268.87
  -6  -3  -7  777.87  150.94
  -6   3  -7  619.46  107.08
  -6   3  -8  -74.09  150.47
   6   3   8   88.78  202.01
   6  -3   8   95.63  187.73
  -6  -3  -8   -5.52   68.19
  -6   3  -9  574.62  149.61
   6  -3   9  741.94  339.19
  -6  -3  -9  563.67  138.57
  -6   3 -10  212.57  154.48
   6   3  10  400.85  216.67
   6  -3  10   39.43  175.23
  -6  -3 -10  185.54   76.60
   6  -3  11   52.97  178.81
  -6  -3 -11  -26.83   67.66
   6   4 -14  364.15  189.98
   6  -4 -14  190.58  115.99
  -6   4  14  216.42  111.13
  -6  -4  14  477.04  207.30
   6   4 -13  172.21  124.01
   6  -4 -13  219.47  141.13
  -6   4  13  112.40   77.25
  -6  -4  13  225.82  139.50
   6   4 -12   68.44  122.90
   6  -4 -12  102.41  122.39
  -6   4  12  107.91   71.69
  -6  -4  12  229.55  164.43
   6   4 -11  147.39  124.34
   6  -4 -11  165.06  119.79
  -6   4  11   75.67   57.92
  -6  -4  11  237.13   95.47
   6   4 -10  101.46   67.98
   6  -4 -10    2.03  107.32
  -6   4  10  234.93  117.86
  -6  -4  10  106.60  121.58
   6   4  -9  980.62  174.01
   6  -4  -9  927.42  204.02
  -6   4   9 1072.11  192.00
  -6  -4   9  974.29  274.39
   6   4  -8  311.29  120.07
   6  -4  -8  426.75  175.38
  -6   4   8  323.51  154.52
  -6  -4   8  192.36  107.85
   6   4  -7 1096.79  210.79
   6  -4  -7  988.48  175.96
  -6   4   7 1007.63  263.47
  -6  -4   7 1491.73  426.27
   6   4  -6  394.60  164.66
   6  -4  -6  399.79  179.40
   6  -4  -6  144.10   91.69
  -6   4   6  283.15  129.61
  -6  -4   6  741.38  398.26
   6   4  -5 1306.24  197.89
   6  -4  -5 1613.55  249.13
   6   4  -5 1334.23  182.18
   6  -4  -5 1355.70  273.01
  -6   4   5 1347.90  275.87
  -6  -4   5 1086.94  401.40
   6   4  -4 6419.44  394.69
   6  -4  -4 6400.38  980.51
   6   4  -4 5921.34  322.46
   6  -4  -4 5971.06  303.25
  -6   4   4 6074.96  534.51
  -6  -4   4 5546.48  793.58
   6   4  -3 7624.45  305.65
   6  -4  -3 7892.59  390.83
   6   4  -3 7278.40  326.61
   6  -4  -3 8030.52  421.83
  -6   4   3 8272.92  752.83
  -6  -4   3 8323.69  582.19
   6   4  -2 2903.78  249.12
   6  -4  -2 2839.33  273.01
   6   4  -2 3386.41  336.64
   6  -4  -2 3010.74  291.47
  -6   4   2 3032.70  571.74
  -6  -4   2 3070.00  338.96
  -6   4   1  866.55  149.58
   6   4  -1  905.25  141.45
   6   4  -1  909.09  201.91
   6  -4  -1 1020.89  249.04
  -6   4   1  941.81  162.37
  -6  -4   1 1161.89  260.38
  -6   4   0  573.85  160.51
   6   4   0  771.17  170.39
   6   4   0  737.34  199.63
   6  -4   0  344.92  174.26
  -6  -4   0  485.18  177.83
  -6   4   0  505.35  151.83
  -6  -4  -1  363.28  143.93
  -6   4  -1  274.26   98.35
   6   4   1  449.49  153.82
   6  -4   1  633.61  189.32
  -6  -4  -1  137.09  164.47
  -6   4  -1  371.04   58.33
  -6  -4  -2   49.64   57.60
  -6   4  -2  100.16  114.10
   6   4   2  135.47  195.09
   6  -4   2  298.51  292.96
  -6  -4  -2  -12.60  146.10
  -6   4  -2   34.87   26.93
  -6   4  -3  431.46  225.88
  -6  -4  -3   26.82   30.24
   6   4   3  373.71  284.73
   6  -4   3  541.40  315.64
  -6  -4  -3  158.36  180.88
  -6   4  -4  113.65  167.25
   6   4   4  115.96  203.39
   6  -4   4 -100.63  195.16
  -6  -4  -4    6.72  109.96
  -6   4  -5  -49.77  225.46
  -6  -4  -5  122.91   56.30
   6   4   5  -44.04  193.31
   6  -4   5   24.44  192.02
  -6  -4  -5   28.50  103.97
  -6   4  -6 2513.65  673.84
   6   4   6 3022.47  420.34
   6  -4   6 2968.73  393.26
  -6  -4  -6 3269.31  266.54
  -6   4  -7 1609.24  226.62
   6   4   7 1980.73  309.78
   6  -4   7 1702.78  348.55
  -6  -4  -7 1648.67  192.38
  -6   4  -8  421.35  180.63
   6   4   8  596.13  289.26
   6  -4   8  674.42  276.19
  -6  -4  -8  541.90  134.26
  -6   4  -9  152.91  180.24
   6  -4   9  394.91  193.89
  -6  -4  -9  283.78  121.08
  -6   4 -10  -37.74  129.62
   6   4  10 -105.31  199.62
   6  -4  10  275.54  174.84
  -6  -4 -10  151.79  110.15
  -6   4 -11   36.67  104.46
   6   4  11   31.37  205.47
   6  -4  11  491.35  223.97
  -6  -4 -11  136.26  115.64
   6   5 -14  191.77  131.31
   6  -5 -14   15.50  101.36
  -6   5  14  155.49   82.33
  -6  -5  14  569.39  261.84
   6   5 -13  206.85  106.49
   6  -5 -13   22.44   75.97
  -6   5  13  110.28   92.99
  -6  -5  13  216.49  127.43
   6   5 -12 1671.33  365.66
   6  -5 -12 1245.85  196.40
  -6   5  12 1402.21  326.14
  -6  -5  12 1203.61  351.87
   6   5 -11  843.53  202.26
   6  -5 -11  789.92  173.75
  -6   5  11  633.31  146.04
  -6  -5  11  815.49  212.70
   6   5 -10  -19.85   61.81
   6  -5 -10   23.86  111.54
  -6   5  10   90.64   77.03
  -6  -5  10   33.00  196.24
   6   5  -9  -46.97  119.98
   6  -5  -9 -171.93  121.85
  -6   5   9  -45.54  106.70
  -6  -5   9  267.10  263.39
   6   5  -8 5637.49  389.01
   6  -5  -8 4851.45  332.30
   6  -5  -8 4328.77  247.65
  -6   5   8 4918.28  875.90
  -6  -5   8 4046.84  386.82
   6   5  -7    1.84   94.49
   6  -5  -7 -100.85  122.96
  -6   5   7  -17.03  103.12
  -6  -5   7  -80.73  307.68
   6   5  -6   58.40  101.89
   6  -5  -6  162.43  173.82
   6   5  -6   66.27   78.10
   6  -5  -6  -19.58   68.25
  -6   5   6  183.35   90.56
  -6  -5   6  845.92  479.88
   6   5  -5  110.19   78.91
   6  -5  -5  127.31  146.75
   6   5  -5  263.03  144.62
   6  -5  -5  143.91  109.64
  -6   5   5   47.32   53.56
  -6  -5   5  955.29  519.10
   6   5  -4 1571.41  191.91
   6  -5  -4 2182.57  429.41
   6   5  -4 1826.83  234.44
   6  -5  -4 1535.25  277.56
  -6   5   4 1642.23  287.29
  -6  -5   4 1789.14  377.55
   6   5  -3 4696.75  278.65
   6  -5  -3 4842.49  921.66
   6   5  -3 4550.44  337.43
   6  -5  -3 4851.32  331.29
  -6   5   3 4810.30  448.42
  -6  -5   3 4609.27  448.51
  -6   5   2 2411.56  499.39
   6   5  -2  833.66  180.02
   6   5  -2  454.13  148.31
   6  -5  -2  686.97  185.67
  -6   5   2  611.35  155.11
  -6  -5   2  665.70  286.26
  -6   5   1 2425.42  578.23
   6   5  -1 2733.65  289.72
   6   5  -1 2484.42  441.09
   6  -5  -1 2321.48  247.81
  -6   5   1 2210.81  403.96
  -6  -5   1 2342.35  269.57
  -6   5   0 1686.98  298.05
   6   5   0 1663.12  373.79
   6   5   0 1460.51  273.22
   6  -5   0 1558.28  299.89
  -6  -5   0 1609.10  351.09
  -6  -5  -1 4011.12  357.80
  -6   5  -1 4081.72  796.32
   6   5   1 4094.71  624.68
   6  -5   1 3774.58  406.45
  -6  -5  -1 3899.97  318.15
  -6  -5  -2  255.70  114.11
  -6   5  -2   51.19  130.16
   6   5   2  288.23  152.33
   6  -5   2  428.08  213.41
  -6  -5  -2  530.93  242.06
  -6   5  -3  180.12  137.58
   6   5   3  129.61  182.97
   6  -5   3  416.03  289.95
  -6  -5  -3  105.70  137.14
  -6   5  -4  310.18  123.63
   6   5   4  302.93  195.52
   6  -5   4  435.38  273.13
  -6  -5  -4  393.17   88.03
  -6   5  -5 1493.45  370.23
   6  -5   5 1582.59  291.46
  -6  -5  -5 1447.01  340.56
  -6   5  -6  387.91  128.08
   6   5   6  563.13  185.83
   6  -5   6  959.75  230.33
  -6  -5  -6  711.22  174.86
  -6   5  -7  198.56  195.01
   6   5   7  437.95  273.16
   6  -5   7  500.76  180.08
  -6  -5  -7  329.07  118.81
  -6   5  -8  305.86  184.24
   6   5   8  436.04  278.78
   6  -5   8  451.52  273.16
  -6  -5  -8  331.63  128.76
  -6   5  -9 2242.33  321.06
   6  -5   9 2277.65  396.23
  -6  -5  -9 2245.01  243.58
  -6   5 -10 1007.63  261.87
   6   5  10  582.52  246.86
   6  -5  10  964.98  288.96
  -6  -5 -10  707.75  151.19
  -6   5 -11   61.86  121.02
   6   5  11  268.29  307.91
   6  -5  11  -43.48  146.15
  -6  -5 -11    3.57   85.72
   6   6 -13   53.06  132.37
   6  -6 -13  326.00  191.38
  -6   6  13  184.61  125.80
  -6  -6  13  266.67  202.29
   6   6 -12  -14.23  124.15
   6  -6 -12  205.53   91.07
  -6   6  12   38.71   52.27
  -6  -6  12   -7.01  207.29
   6   6 -11  442.87  176.48
   6  -6 -11  419.01  169.30
  -6   6  11  389.78  115.48
  -6  -6  11  560.95  209.65
   6   6 -10   42.41  109.25
   6  -6 -10   37.79  160.12
  -6   6  10   59.85   57.76
  -6  -6  10  -70.51  197.83
   6   6  -9 3457.09  350.33
   6  -6  -9 3448.02  328.27
  -6   6   9 3565.04  384.27
  -6  -6   9 3409.79  516.25
   6   6  -812806.67  538.53
   6  -6  -813107.66 1344.21
   6  -6  -811167.15  572.21
  -6   6   812440.36  531.92
  -6  -6   812585.09  692.21
   6   6  -7  -99.15   90.45
   6  -6  -7  151.54  177.33
   6  -6  -7   40.14   36.09
  -6   6   7  -54.87   92.22
  -6  -6   7 -209.42  349.00
[truncated: 131,141 more chars]
