# Supplementary material for: Synthesis of Anthraquinone Mono‐ and Diboron Complexes with Near‐Infrared Panchromatic Absorption
Source: Chemistry. 2025 Aug 19;31(53):e01915. doi: 10.1002/chem.202501915 (PMC12451423; doi:10.1002/chem.202501915)
Supplement: Supplementary file 2 — Supporting Information [file CHEM-31-e01915-s002.zip › 3.cif]

 
data_anthraquinone3
 
_audit_creation_method            'SHELXL-2014/7'
_shelx_SHELXL_version_number      '2014/7'
_chemical_name_systematic         ?
_chemical_name_common             ?
_chemical_melting_point           ?
_chemical_formula_moiety          ?
_chemical_formula_sum
 'C20 H12 B F2 N O2' 
_chemical_formula_weight          347.12

loop_
 _atom_type_symbol
 _atom_type_description
 _atom_type_scat_dispersion_real
 _atom_type_scat_dispersion_imag
 _atom_type_scat_source
 'C'  'C'   0.0033   0.0016
 'International Tables Vol C Tables 4.2.6.8 and 6.1.1.4'
 'H'  'H'   0.0000   0.0000
 'International Tables Vol C Tables 4.2.6.8 and 6.1.1.4'
 'B'  'B'   0.0013   0.0007
 'International Tables Vol C Tables 4.2.6.8 and 6.1.1.4'
 'F'  'F'   0.0171   0.0103
 'International Tables Vol C Tables 4.2.6.8 and 6.1.1.4'
 'N'  'N'   0.0061   0.0033
 'International Tables Vol C Tables 4.2.6.8 and 6.1.1.4'
 'O'  'O'   0.0106   0.0060
 'International Tables Vol C Tables 4.2.6.8 and 6.1.1.4'
 
_space_group_crystal_system       orthorhombic
_space_group_IT_number            62
_space_group_name_H-M_alt         'P n m a'
_space_group_name_Hall            '-P 2ac 2n'
 
_shelx_space_group_comment
;
The symmetry employed for this shelxl refinement is uniquely defined
by the following loop, which should always be used as a source of
symmetry information in preference to the above space-group names.
They are only intended as comments.
;
 
loop_
 _space_group_symop_operation_xyz
 'x, y, z'
 '-x+1/2, -y, z+1/2'
 'x+1/2, -y+1/2, -z+1/2'
 '-x, y+1/2, -z'
 '-x, -y, -z'
 'x-1/2, y, -z-1/2'
 '-x-1/2, y-1/2, z-1/2'
 'x, -y-1/2, z'
 
_cell_length_a                    14.71(3)
_cell_length_b                    7.017(14)
_cell_length_c                    15.27(3)
_cell_angle_alpha                 90
_cell_angle_beta                  90
_cell_angle_gamma                 90
_cell_volume                      1576(5)
_cell_formula_units_Z             4
_cell_measurement_temperature     293(2)
_cell_measurement_reflns_used     1875
_cell_measurement_theta_min       2.668
_cell_measurement_theta_max       27.428
 
_exptl_crystal_description        'block'
_exptl_crystal_colour             'red'
_exptl_crystal_density_meas       ?
_exptl_crystal_density_method     ?
_exptl_crystal_density_diffrn     1.463          
_exptl_crystal_F_000              712
_exptl_transmission_factor_min    ?
_exptl_transmission_factor_max    ?
_exptl_crystal_size_max           0.200
_exptl_crystal_size_mid           0.200
_exptl_crystal_size_min           0.200
_exptl_absorpt_coefficient_mu     0.110
_shelx_estimated_absorpt_T_min    0.978
_shelx_estimated_absorpt_T_max    0.978
_exptl_absorpt_correction_type    ?
_exptl_absorpt_correction_T_min   ?
_exptl_absorpt_correction_T_max   ?
_exptl_absorpt_process_details    ?
_exptl_absorpt_special_details    ?
_diffrn_ambient_temperature       293(2)
_diffrn_radiation_wavelength      0.71075
_diffrn_radiation_type            MoK\a
_diffrn_source                    ?
_diffrn_measurement_device_type   'Rigaku XtaLAB mini'
_diffrn_measurement_method        ?
_diffrn_detector_area_resol_mean  ?
_diffrn_reflns_number             15062
_diffrn_reflns_av_unetI/netI      0.0139
_diffrn_reflns_av_R_equivalents   0.0254
_diffrn_reflns_limit_h_min        -19
_diffrn_reflns_limit_h_max        19
_diffrn_reflns_limit_k_min        -9
_diffrn_reflns_limit_k_max        9
_diffrn_reflns_limit_l_min        -19
_diffrn_reflns_limit_l_max        19
_diffrn_reflns_theta_min          2.668
_diffrn_reflns_theta_max          27.428
_diffrn_reflns_theta_full         25.242
_diffrn_measured_fraction_theta_max   0.969
_diffrn_measured_fraction_theta_full  0.969
_diffrn_reflns_Laue_measured_fraction_max    0.969
_diffrn_reflns_Laue_measured_fraction_full   0.969
_diffrn_reflns_point_group_measured_fraction_max   0.969
_diffrn_reflns_point_group_measured_fraction_full  0.969
_reflns_number_total              1875
_reflns_number_gt                 1620
_reflns_threshold_expression      'I > 2\s(I)'
_reflns_Friedel_coverage          0.000
_reflns_Friedel_fraction_max      .
_reflns_Friedel_fraction_full     .
 
_reflns_special_details
;
 Reflections were merged by SHELXL according to the crystal
 class for the calculation of statistics and refinement.
 
 _reflns_Friedel_fraction is defined as the number of unique
 Friedel pairs measured divided by the number that would be
 possible theoretically, ignoring centric projections and
 systematic absences.
;
 
_computing_data_collection        ?
_computing_cell_refinement        ?
_computing_data_reduction         ?
_computing_structure_solution     ?
_computing_structure_refinement 'SHELXL-2014/7 (Sheldrick, 2014)'
_computing_molecular_graphics     ?
_computing_publication_material   ?
_refine_special_details           ?
_refine_ls_structure_factor_coef  Fsqd
_refine_ls_matrix_type            full
_refine_ls_weighting_scheme       calc
_refine_ls_weighting_details
'w=1/[\s^2^(Fo^2^)+(0.0828P)^2^+0.2630P] where P=(Fo^2^+2Fc^2^)/3'
_atom_sites_solution_primary      ?
_atom_sites_solution_secondary    ?
_atom_sites_solution_hydrogens    geom
_refine_ls_hydrogen_treatment     constr
_refine_ls_extinction_method      none
_refine_ls_extinction_coef        .
_refine_ls_number_reflns          1875
_refine_ls_number_parameters      148
_refine_ls_number_restraints      0
_refine_ls_R_factor_all           0.0564
_refine_ls_R_factor_gt            0.0496
_refine_ls_wR_factor_ref          0.1425
_refine_ls_wR_factor_gt           0.1343
_refine_ls_goodness_of_fit_ref    1.067
_refine_ls_restrained_S_all       1.067
_refine_ls_shift/su_max           0.000
_refine_ls_shift/su_mean          0.000
 
loop_
 _atom_site_label
 _atom_site_type_symbol
 _atom_site_fract_x
 _atom_site_fract_y
 _atom_site_fract_z
 _atom_site_U_iso_or_equiv
 _atom_site_adp_type
 _atom_site_occupancy
 _atom_site_site_symmetry_order  
 _atom_site_calc_flag
 _atom_site_refinement_flags_posn
 _atom_site_refinement_flags_adp
 _atom_site_refinement_flags_occupancy
 _atom_site_disorder_assembly
 _atom_site_disorder_group
C1 C 0.26577(12) 0.7500 0.49807(12) 0.0393(4) Uani 1 2 d S T P . .
C2 C 0.20614(13) 0.7500 0.42410(14) 0.0480(5) Uani 1 2 d S T P . .
H2 H 0.1436 0.7500 0.4330 0.058 Uiso 1 2 calc R U P . .
C3 C 0.23927(16) 0.7500 0.34093(14) 0.0523(5) Uani 1 2 d S T P . .
H3 H 0.1988 0.7500 0.2941 0.063 Uiso 1 2 calc R U P . .
C4 C 0.33356(16) 0.7500 0.32412(13) 0.0509(5) Uani 1 2 d S T P . .
H4 H 0.3547 0.7500 0.2667 0.061 Uiso 1 2 calc R U P . .
C5 C 0.64969(14) 0.7500 0.43943(14) 0.0492(5) Uani 1 2 d S T P . .
H5 H 0.6736 0.7500 0.3830 0.059 Uiso 1 2 calc R U P . .
C6 C 0.70750(14) 0.7500 0.51135(16) 0.0517(5) Uani 1 2 d S T P . .
H6 H 0.7701 0.7500 0.5027 0.062 Uiso 1 2 calc R U P . .
C7 C 0.67298(14) 0.7500 0.59577(15) 0.0512(5) Uani 1 2 d S T P . .
H7 H 0.7124 0.7500 0.6434 0.061 Uiso 1 2 calc R U P . .
C8 C 0.58001(13) 0.7500 0.60939(13) 0.0453(4) Uani 1 2 d S T P . .
H8 H 0.5569 0.7500 0.6661 0.054 Uiso 1 2 calc R U P . .
C9 C 0.42248(12) 0.7500 0.55125(11) 0.0363(4) Uani 1 2 d S T P . .
C10 C 0.49375(14) 0.7500 0.37467(12) 0.0457(4) Uani 1 2 d S T P . .
C11 C 0.36142(12) 0.7500 0.48070(11) 0.0362(4) Uani 1 2 d S T P . .
C12 C 0.39406(13) 0.7500 0.39250(12) 0.0411(4) Uani 1 2 d S T P . .
C13 C 0.52099(12) 0.7500 0.53773(12) 0.0378(4) Uani 1 2 d S T P . .
C14 C 0.55587(13) 0.7500 0.45195(12) 0.0402(4) Uani 1 2 d S T P . .
O1 O 0.39561(9) 0.7500 0.63218(9) 0.0490(4) Uani 1 2 d S T P . .
O2 O 0.52374(13) 0.7500 0.29987(10) 0.0718(5) Uani 1 2 d S T P . .
N1 N 0.23570(11) 0.7500 0.58119(11) 0.0448(4) Uani 1 2 d S T P . .
B1 B 0.29877(15) 0.7500 0.66167(14) 0.0448(5) Uani 1 2 d S T P . .
F1 F 0.28545(6) 0.91128(15) 0.71185(6) 0.0658(3) Uani 1 1 d . . . . .
C15 C 0.13941(13) 0.7500 0.60018(14) 0.0526(5) Uani 1 2 d S T P . .
C16 C 0.09529(14) 0.5798(4) 0.61334(17) 0.0926(7) Uani 1 1 d . . . . .
H16 H 0.1261 0.4649 0.6073 0.111 Uiso 1 1 calc R U . . .
C17 C 0.00372(16) 0.5825(6) 0.6358(2) 0.1268(12) Uani 1 1 d . . . . .
H17 H -0.0267 0.4682 0.6457 0.152 Uiso 1 1 calc R U . . .
C18 C -0.0420(2) 0.7500 0.6436(2) 0.129(2) Uani 1 2 d S T P . .
H18 H -0.1043 0.7500 0.6542 0.155 Uiso 1 2 calc R U P . .
 
loop_
 _atom_site_aniso_label
 _atom_site_aniso_U_11
 _atom_site_aniso_U_22
 _atom_site_aniso_U_33
 _atom_site_aniso_U_23
 _atom_site_aniso_U_13
 _atom_site_aniso_U_12
C1 0.0439(9) 0.0382(9) 0.0359(9) 0.000 -0.0025(7) 0.000
C2 0.0441(10) 0.0545(11) 0.0456(10) 0.000 -0.0088(8) 0.000
C3 0.0590(12) 0.0560(11) 0.0418(10) 0.000 -0.0159(9) 0.000
C4 0.0641(12) 0.0566(11) 0.0321(9) 0.000 -0.0026(8) 0.000
C5 0.0506(11) 0.0475(10) 0.0494(11) 0.000 0.0116(8) 0.000
C6 0.0405(10) 0.0508(11) 0.0637(13) 0.000 0.0058(9) 0.000
C7 0.0459(10) 0.0547(11) 0.0529(11) 0.000 -0.0075(8) 0.000
C8 0.0470(10) 0.0500(10) 0.0390(9) 0.000 -0.0019(7) 0.000
C9 0.0424(9) 0.0353(8) 0.0313(8) 0.000 0.0026(6) 0.000
C10 0.0568(11) 0.0469(10) 0.0335(9) 0.000 0.0060(8) 0.000
C11 0.0443(9) 0.0316(8) 0.0329(8) 0.000 -0.0010(7) 0.000
C12 0.0531(11) 0.0374(9) 0.0328(8) 0.000 -0.0006(7) 0.000
C13 0.0423(9) 0.0324(8) 0.0386(9) 0.000 0.0014(7) 0.000
C14 0.0474(10) 0.0342(8) 0.0390(9) 0.000 0.0062(7) 0.000
O1 0.0413(7) 0.0734(9) 0.0324(6) 0.000 0.0016(5) 0.000
O2 0.0667(10) 0.1127(15) 0.0361(8) 0.000 0.0105(7) 0.000
N1 0.0378(8) 0.0570(10) 0.0395(8) 0.000 0.0030(6) 0.000
B1 0.0420(10) 0.0582(12) 0.0343(10) 0.000 0.0048(8) 0.000
F1 0.0619(6) 0.0801(7) 0.0555(6) -0.0239(5) 0.0022(4) 0.0041(5)
C15 0.0383(10) 0.0775(14) 0.0421(10) 0.000 0.0004(8) 0.000
C16 0.0604(11) 0.1023(16) 0.1152(19) 0.0055(14) 0.0066(11) -0.0219(11)
C17 0.0598(13) 0.202(4) 0.118(2) 0.026(2) 0.0050(13) -0.0512(18)
C18 0.0367(14) 0.285(7) 0.0653(18) 0.000 0.0074(12) 0.000
 
_geom_special_details
;
 All esds (except the esd in the dihedral angle between two l.s. planes)
 are estimated using the full covariance matrix.  The cell esds are taken
 into account individually in the estimation of esds in distances, angles
 and torsion angles; correlations between esds in cell parameters are only
 used when they are defined by crystal symmetry.  An approximate (isotropic)
 treatment of cell esds is used for estimating esds involving l.s. planes.
;
 
loop_
 _geom_bond_atom_site_label_1
 _geom_bond_atom_site_label_2
 _geom_bond_distance
 _geom_bond_site_symmetry_2
 _geom_bond_publ_flag
C1 N1 1.344(3) . ?
C1 C2 1.430(3) . ?
C1 C11 1.432(4) . ?
C2 C3 1.360(4) . ?
C2 H2 0.9300 . ?
C3 C4 1.411(4) . ?
C3 H3 0.9300 . ?
C4 C12 1.372(3) . ?
C4 H4 0.9300 . ?
C5 C6 1.389(4) . ?
C5 C14 1.393(4) . ?
C5 H5 0.9300 . ?
C6 C7 1.385(4) . ?
C6 H6 0.9300 . ?
C7 C8 1.383(4) . ?
C7 H7 0.9300 . ?
C8 C13 1.397(3) . ?
C8 H8 0.9300 . ?
C9 O1 1.297(3) . ?
C9 C11 1.403(3) . ?
C9 C13 1.464(4) . ?
C10 O2 1.225(3) . ?
C10 C12 1.492(4) . ?
C10 C14 1.493(3) . ?
C11 C12 1.430(4) . ?
C13 C14 1.407(3) . ?
O1 B1 1.494(4) . ?
N1 C15 1.446(4) . ?
N1 B1 1.540(4) . ?
B1 F1 1.381(3) 8_575 ?
B1 F1 1.381(3) . ?
C15 C16 1.374(3) 8_575 ?
C15 C16 1.374(3) . ?
C16 C17 1.390(4) . ?
C16 H16 0.9300 . ?
C17 C18 1.360(4) . ?
C17 H17 0.9300 . ?
C18 C17 1.360(4) 8_575 ?
C18 H18 0.9300 . ?
 
loop_
 _geom_angle_atom_site_label_1
 _geom_angle_atom_site_label_2
 _geom_angle_atom_site_label_3
 _geom_angle
 _geom_angle_site_symmetry_1
 _geom_angle_site_symmetry_3
 _geom_angle_publ_flag
N1 C1 C2 123.0(2) . . ?
N1 C1 C11 119.89(16) . . ?
C2 C1 C11 117.2(2) . . ?
C3 C2 C1 121.2(2) . . ?
C3 C2 H2 119.4 . . ?
C1 C2 H2 119.4 . . ?
C2 C3 C4 121.48(18) . . ?
C2 C3 H3 119.3 . . ?
C4 C3 H3 119.3 . . ?
C12 C4 C3 120.0(2) . . ?
C12 C4 H4 120.0 . . ?
C3 C4 H4 120.0 . . ?
C6 C5 C14 119.9(2) . . ?
C6 C5 H5 120.1 . . ?
C14 C5 H5 120.1 . . ?
C7 C6 C5 120.8(2) . . ?
C7 C6 H6 119.6 . . ?
C5 C6 H6 119.6 . . ?
C8 C7 C6 120.2(2) . . ?
C8 C7 H7 119.9 . . ?
C6 C7 H7 119.9 . . ?
C7 C8 C13 119.8(2) . . ?
C7 C8 H8 120.1 . . ?
C13 C8 H8 120.1 . . ?
O1 C9 C11 122.4(2) . . ?
O1 C9 C13 115.85(16) . . ?
C11 C9 C13 121.71(19) . . ?
O2 C10 C12 121.63(19) . . ?
O2 C10 C14 121.1(2) . . ?
C12 C10 C14 117.24(19) . . ?
C9 C11 C12 120.6(2) . . ?
C9 C11 C1 119.14(19) . . ?
C12 C11 C1 120.29(16) . . ?
C4 C12 C11 119.9(2) . . ?
C4 C12 C10 119.9(2) . . ?
C11 C12 C10 120.13(16) . . ?
C8 C13 C14 120.2(2) . . ?
C8 C13 C9 120.32(19) . . ?
C14 C13 C9 119.50(17) . . ?
C5 C14 C13 119.28(18) . . ?
C5 C14 C10 119.9(2) . . ?
C13 C14 C10 120.9(2) . . ?
C9 O1 B1 125.28(15) . . ?
C1 N1 C15 120.78(17) . . ?
C1 N1 B1 123.7(2) . . ?
C15 N1 B1 115.49(19) . . ?
F1 B1 F1 110.1(2) 8_575 . ?
F1 B1 O1 107.62(12) 8_575 . ?
F1 B1 O1 107.62(12) . . ?
F1 B1 N1 110.94(14) 8_575 . ?
F1 B1 N1 110.94(14) . . ?
O1 B1 N1 109.51(19) . . ?
C16 C15 C16 120.7(3) 8_575 . ?
C16 C15 N1 119.48(14) 8_575 . ?
C16 C15 N1 119.48(14) . . ?
C15 C16 C17 118.8(3) . . ?
C15 C16 H16 120.6 . . ?
C17 C16 H16 120.6 . . ?
C18 C17 C16 120.8(3) . . ?
C18 C17 H17 119.6 . . ?
C16 C17 H17 119.6 . . ?
C17 C18 C17 119.7(3) 8_575 . ?
C17 C18 H18 120.2 8_575 . ?
C17 C18 H18 120.2 . . ?
 
loop_
 _geom_torsion_atom_site_label_1
 _geom_torsion_atom_site_label_2
 _geom_torsion_atom_site_label_3
 _geom_torsion_atom_site_label_4
 _geom_torsion
 _geom_torsion_site_symmetry_1
 _geom_torsion_site_symmetry_2
 _geom_torsion_site_symmetry_3
 _geom_torsion_site_symmetry_4
 _geom_torsion_publ_flag
N1 C1 C2 C3 180.000(0) . . . . ?
C11 C1 C2 C3 0.000(0) . . . . ?
C1 C2 C3 C4 0.000(0) . . . . ?
C2 C3 C4 C12 0.000(0) . . . . ?
C14 C5 C6 C7 0.000(0) . . . . ?
C5 C6 C7 C8 0.000(0) . . . . ?
C6 C7 C8 C13 0.000(0) . . . . ?
O1 C9 C11 C12 180.000(0) . . . . ?
C13 C9 C11 C12 0.000(0) . . . . ?
O1 C9 C11 C1 0.000(0) . . . . ?
C13 C9 C11 C1 180.000(0) . . . . ?
N1 C1 C11 C9 0.000(0) . . . . ?
C2 C1 C11 C9 180.000(0) . . . . ?
N1 C1 C11 C12 180.000(0) . . . . ?
C2 C1 C11 C12 0.000(0) . . . . ?
C3 C4 C12 C11 0.000(0) . . . . ?
C3 C4 C12 C10 180.000(0) . . . . ?
C9 C11 C12 C4 180.000(0) . . . . ?
C1 C11 C12 C4 0.000(0) . . . . ?
C9 C11 C12 C10 0.000(0) . . . . ?
C1 C11 C12 C10 180.000(0) . . . . ?
O2 C10 C12 C4 0.000(0) . . . . ?
C14 C10 C12 C4 180.000(0) . . . . ?
O2 C10 C12 C11 180.000(0) . . . . ?
C14 C10 C12 C11 0.000(0) . . . . ?
C7 C8 C13 C14 0.000(0) . . . . ?
C7 C8 C13 C9 180.000(0) . . . . ?
O1 C9 C13 C8 0.000(0) . . . . ?
C11 C9 C13 C8 180.000(0) . . . . ?
O1 C9 C13 C14 180.000(0) . . . . ?
C11 C9 C13 C14 0.000(0) . . . . ?
C6 C5 C14 C13 0.000(0) . . . . ?
C6 C5 C14 C10 180.000(0) . . . . ?
C8 C13 C14 C5 0.000(0) . . . . ?
C9 C13 C14 C5 180.000(0) . . . . ?
C8 C13 C14 C10 180.000(0) . . . . ?
C9 C13 C14 C10 0.000(0) . . . . ?
O2 C10 C14 C5 0.000(0) . . . . ?
C12 C10 C14 C5 180.000(0) . . . . ?
O2 C10 C14 C13 180.000(0) . . . . ?
C12 C10 C14 C13 0.000(0) . . . . ?
C11 C9 O1 B1 0.000(0) . . . . ?
C13 C9 O1 B1 180.000(0) . . . . ?
C2 C1 N1 C15 0.000(0) . . . . ?
C11 C1 N1 C15 180.000(0) . . . . ?
C2 C1 N1 B1 180.000(0) . . . . ?
C11 C1 N1 B1 0.000(0) . . . . ?
C9 O1 B1 F1 120.68(13) . . . 8_575 ?
C9 O1 B1 F1 -120.68(13) . . . . ?
C9 O1 B1 N1 0.000(0) . . . . ?
C1 N1 B1 F1 -118.64(13) . . . 8_575 ?
C15 N1 B1 F1 61.36(13) . . . 8_575 ?
C1 N1 B1 F1 118.64(13) . . . . ?
C15 N1 B1 F1 -61.36(13) . . . . ?
C1 N1 B1 O1 0.000(0) . . . . ?
C15 N1 B1 O1 180.000(0) . . . . ?
C1 N1 C15 C16 -93.2(2) . . . 8_575 ?
B1 N1 C15 C16 86.8(2) . . . 8_575 ?
C1 N1 C15 C16 93.2(2) . . . . ?
B1 N1 C15 C16 -86.8(2) . . . . ?
C16 C15 C16 C17 3.3(5) 8_575 . . . ?
N1 C15 C16 C17 176.8(2) . . . . ?
C15 C16 C17 C18 0.9(5) . . . . ?
C16 C17 C18 C17 -5.0(6) . . . 8_575 ?
 
_refine_diff_density_max    0.199
_refine_diff_density_min   -0.204
_refine_diff_density_rms    0.043

_shelx_res_file
;

    CrystalClear.res created by SHELXL-2014/7

TITL CrystalClear_a.res in Pnma
REM  Yadorkari-X generated
CELL 0.71075 14.7100 7.0170 15.2700 90.0000 90.0000 90.0000
ZERR 4.0 0.0300 0.0140 0.0300 0.0000 0.0000 0.0000
LATT 1
SYMM 1/2-X, -Y, 1/2+Z
SYMM 1/2+X, 1/2-Y, 1/2-Z
SYMM -X, 1/2+Y, -Z
REM  SPGR Pnma orthorhombic
SFAC C H B F N O
UNIT 80 48 4 8 4 8
SIZE 0.20 0.20 0.20
TEMP 20.0
L.S. 100
FMAP 2
PLAN -20
ACTA
CONF
LIST 4
BOND $H
OMIT    4    0   16
OMIT    2    2    1
OMIT    6    6    5
OMIT    4    5    3
OMIT    5    1    2
OMIT    9    1   10
OMIT    5    1   11
OMIT    6    3   15
OMIT    3    2    5
OMIT   10    1    0
OMIT    3    4   15
OMIT    1    2   15
OMIT    5    0   17
OMIT    5    2   13
OMIT    8    4    6
OMIT   17    1    3
OMIT    1    4    9
OMIT    5    3   15
OMIT   10    1    3
OMIT   14    0    2
OMIT    4    1   17
OMIT    1    6    7
OMIT   10    2   14
OMIT    1    2   16
OMIT    2    7   12
OMIT    9    7    2
OMIT    1    2    8
OMIT    1    0    9
OMIT    1    5    7
OMIT    3    3    4
OMIT    2    0    6
OMIT    1    4    5
OMIT    3    5   10
OMIT    7    1    3
OMIT    3    3    3
OMIT    1    6   10
OMIT    4    2   18
OMIT    5    1   12
OMIT    4    1    0
OMIT   12    6    2
OMIT    7    3   14
OMIT    4    2    3
OMIT    7    0    8
OMIT   10    6    6
OMIT   18    1    3
OMIT    2    7    3
OMIT    4    8    7
OMIT    1    7    2
OMIT    4    7    9
OMIT    1    1   14

WGHT    0.082800    0.263000
FVAR       7.04824
C1    1    0.265769    0.750000    0.498072    10.50000    0.04386    0.03817 =
         0.03589    0.00000   -0.00255    0.00000
C2    1    0.206141    0.750000    0.424101    10.50000    0.04410    0.05445 =
         0.04555    0.00000   -0.00880    0.00000
AFIX  43
H2    2    0.143600    0.750000    0.433017    10.50000   -1.20000
AFIX   0
C3    1    0.239270    0.750000    0.340934    10.50000    0.05901    0.05600 =
         0.04182    0.00000   -0.01587    0.00000
AFIX  43
H3    2    0.198846    0.750000    0.294106    10.50000   -1.20000
AFIX   0
C4    1    0.333556    0.750000    0.324121    10.50000    0.06407    0.05657 =
         0.03207    0.00000   -0.00258    0.00000
AFIX  43
H4    2    0.354697    0.750000    0.266723    10.50000   -1.20000
AFIX   0
C5    1    0.649690    0.750000    0.439426    10.50000    0.05057    0.04747 =
         0.04942    0.00000    0.01158    0.00000
AFIX  43
H5    2    0.673556    0.750000    0.383029    10.50000   -1.20000
AFIX   0
C6    1    0.707499    0.750000    0.511349    10.50000    0.04051    0.05079 =
         0.06367    0.00000    0.00584    0.00000
AFIX  43
H6    2    0.770087    0.750000    0.502741    10.50000   -1.20000
AFIX   0
C7    1    0.672982    0.750000    0.595767    10.50000    0.04592    0.05471 =
         0.05289    0.00000   -0.00755    0.00000
AFIX  43
H7    2    0.712404    0.750000    0.643381    10.50000   -1.20000
AFIX   0
C8    1    0.580014    0.750000    0.609393    10.50000    0.04696    0.05000 =
         0.03896    0.00000   -0.00194    0.00000
AFIX  43
H8    2    0.556883    0.750000    0.666074    10.50000   -1.20000
AFIX   0
C9    1    0.422481    0.750000    0.551251    10.50000    0.04244    0.03528 =
         0.03132    0.00000    0.00256    0.00000
C10   1    0.493751    0.750000    0.374673    10.50000    0.05683    0.04689 =
         0.03345    0.00000    0.00604    0.00000
C11   1    0.361422    0.750000    0.480701    10.50000    0.04428    0.03156 =
         0.03291    0.00000   -0.00100    0.00000
C12   1    0.394056    0.750000    0.392499    10.50000    0.05311    0.03739 =
         0.03285    0.00000   -0.00057    0.00000
C13   1    0.520992    0.750000    0.537728    10.50000    0.04231    0.03243 =
         0.03857    0.00000    0.00142    0.00000
C14   1    0.555872    0.750000    0.451954    10.50000    0.04737    0.03424 =
         0.03904    0.00000    0.00622    0.00000
O1    6    0.395613    0.750000    0.632182    10.50000    0.04130    0.07342 =
         0.03241    0.00000    0.00156    0.00000
O2    6    0.523739    0.750000    0.299866    10.50000    0.06673    0.11266 =
         0.03612    0.00000    0.01054    0.00000
N1    5    0.235702    0.750000    0.581193    10.50000    0.03781    0.05701 =
         0.03953    0.00000    0.00301    0.00000
B1    3    0.298774    0.750000    0.661671    10.50000    0.04199    0.05818 =
         0.03427    0.00000    0.00480    0.00000
F1    4    0.285449    0.911276    0.711850    11.00000    0.06188    0.08011 =
         0.05553   -0.02392    0.00218    0.00409
C15   1    0.139413    0.750000    0.600175    10.50000    0.03834    0.07748 =
         0.04209    0.00000    0.00036    0.00000
C16   1    0.095295    0.579819    0.613338    11.00000    0.06038    0.10232 =
         0.11519    0.00546    0.00660   -0.02193
AFIX  43
H16   2    0.126146    0.464879    0.607319    11.00000   -1.20000
AFIX   0
C17   1    0.003715    0.582466    0.635815    11.00000    0.05976    0.20231 =
         0.11842    0.02568    0.00495   -0.05117
AFIX  43
H17   2   -0.026650    0.468208    0.645656    11.00000   -1.20000
AFIX   0
C18   1   -0.042001    0.750000    0.643589    10.50000    0.03675    0.28533 =
         0.06534    0.00000    0.00742    0.00000
AFIX  43
H18   2   -0.104261    0.750000    0.654174    10.50000   -1.20000

AFIX   0
HKLF 4 1 0 -1 0 1 0 0 0 0 1

REM  CrystalClear_a.res in Pnma
REM R1 =  0.0496 for    1620 Fo > 4sig(Fo)  and  0.0564 for all    1875 data
REM    148 parameters refined using      0 restraints

END

WGHT      0.0803      0.2734

REM Highest difference peak  0.199,  deepest hole -0.204,  1-sigma level  0.043
Q1    1   0.3855  0.7500  0.5064  10.50000  0.05    0.20
Q2    1   0.0808  0.8809  0.5649  11.00000  0.05    0.20
Q3    1   0.5527  0.7500  0.5707  10.50000  0.05    0.18
Q4    1   0.0779  0.7500  0.5204  10.50000  0.05    0.17
Q5    1   0.4814  0.7500  0.5403  10.50000  0.05    0.17
Q6    1  -0.0190  0.6408  0.5834  11.00000  0.05    0.17
Q7    1   0.5383  0.7500  0.4781  10.50000  0.05    0.17
Q8    1   0.3767  0.7500  0.3748  10.50000  0.05    0.16
Q9    1   0.5236  0.7500  0.4219  10.50000  0.05    0.15
Q10   1   0.6807  0.7500  0.5536  10.50000  0.05    0.15
Q11   1   0.8241  0.7500  0.4924  10.50000  0.05    0.13
Q12   1   0.2258  0.7500  0.4488  10.50000  0.05    0.13
Q13   1   0.3784  0.7500  0.4365  10.50000  0.05    0.12
Q14   1   0.4622  0.7500  0.2153  10.50000  0.05    0.12
Q15   1   0.4679  0.7500  0.7239  10.50000  0.05    0.12
Q16   1   0.9189  0.7500  0.4624  10.50000  0.05    0.11
Q17   1   0.6962  0.7500  0.7446  10.50000  0.05    0.11
Q18   1   0.1252  0.7500  0.5817  10.50000  0.05    0.10
Q19   1   0.5407  0.7500  0.7018  10.50000  0.05    0.10
Q20   1  -0.0156  0.7500  0.5505  10.50000  0.05    0.10
;
_shelx_res_checksum   14339

_shelx_hkl_file
;
   0   0  -2162690.6 1343.67
   0   0  -3  -40.89  267.54
   0   0   3 -228.36   63.32
   0   0  -3  -63.59  272.81
   0   0  -4567177.8 4680.16
   0   0   4563248.7 4618.29
   0   0  -4587346.2 4802.97
   0   0  -5-1054.07  362.86
   0   0   5 -132.46   93.98
   0   0  -5  -56.77   73.34
   0   0  -6  995.94  280.26
   0   0   6  639.21   87.04
   0   0  -6  697.95   70.25
   0   0  -7 -412.84  141.75
   0   0   7  -89.99   65.92
   0   0  -7  -94.21   49.83
   0   0  -8 7849.30  216.04
   0   0   8 8371.49  254.18
   0   0  -8 8513.71  215.45
   0   0  -9 -150.16  131.62
   0   0   9 -107.77   88.85
   0   0  -9  -42.21   68.82
   0   0 -1031268.84 1008.21
   0   0  1029788.90  999.46
   0   0 -1031290.46  993.81
   0   0 -11 -139.63  153.41
   0   0  11  100.97   68.15
   0   0 -11  -57.70   82.20
   0   0 -1225193.35 1010.26
   0   0  1225292.24  994.09
   0   0 -13    4.72   93.18
   0   0  13   53.53   41.91
   0   0  13   19.61   22.35
   0   0 -14 4624.49  599.53
   0   0  14 4116.84  488.29
   0   0  14 4405.12  552.46
   0   0 -15  -14.02  109.62
   0   0  15  -28.78   60.35
   0   0  15  -60.60   69.92
   0   0 -16  178.34   88.63
   0   0  16   82.80   68.90
   0   0  16  154.07   86.19
   0   0 -17 -185.51  104.92
   0   0  17  -74.44   57.86
   0   0  17  108.36   61.65
   0   0 -18 3094.59  261.75
   0   0  18 2564.78  360.84
   0   0 -19  114.32   86.98
   0   0  19  148.51   90.31
   0  -1   268318.46  575.57
   0  -1  -270220.95  616.57
   0   1  -270739.07  594.08
   0   1   269702.37  591.37
   0   1   269531.44  587.98
   0   1  -270910.90  602.28
   0  -1  -351822.48  590.35
   0   1  -352881.85  571.48
   0  -1   351119.99  479.09
   0   1   352328.50  469.72
   0   1   352657.78  467.01
   0   1  -351423.84  465.52
   0  -1  -410374.99  543.83
   0   1  -411343.40  452.75
   0   1   411650.36  249.97
   0   1   411335.09  408.57
   0   1  -411196.46  405.02
   0  -1  -5152741.5 1352.66
   0   1  -5154717.5 1338.64
   0  -1   5147674.8 1287.30
   0   1   5150155.2 1286.74
   0  -1  -652178.77  653.54
   0   1  -652598.01  561.76
   0  -1   652344.82  528.56
   0   1   652088.33  547.70
   0   1   651268.75  497.78
   0   1  -652675.19  510.47
   0  -1  -747430.45  927.64
   0   1  -748952.89  942.89
   0  -1   748453.54  930.37
   0   1   746585.76  883.80
   0   1   746839.91  885.60
   0   1  -748830.94  926.07
   0  -1  -897705.22 1836.22
   0   1  -8100499.4 1965.06
   0  -1   8101129.3 1881.92
   0   1   8102460.0 1894.50
   0   1   8100711.2 1914.93
   0   1  -8100385.3 1858.05
   0  -1  -9  -35.83  165.56
   0   1  -9  545.60   85.37
   0  -1   9  230.65  107.44
   0   1   9  169.75  117.11
   0   1   9  243.28   52.19
   0   1  -9  273.74   45.55
   0  -1 -10 8177.49  319.96
   0   1 -10 8537.86  368.83
   0  -1  10 9419.85  354.05
   0   1  10 9254.24  335.57
   0   1  10 9416.49  336.99
   0   1 -10 8821.97  317.04
   0  -1 -11 6473.70  429.22
   0   1 -11 6570.33  314.02
   0  -1  11 6536.04  311.33
   0   1  11 6397.02  592.42
   0   1  11 6627.90  306.99
   0   1 -11 6330.60  294.14
   0  -1 -1220618.99  832.12
   0   1 -1221685.38  867.58
   0  -1  1221433.84  849.34
   0   1  1221801.08  856.93
   0   1  1221654.38  890.25
   0   1 -1222211.90  875.79
   0  -1 -1330878.15 1146.81
   0   1 -1331623.52 1182.34
   0  -1  1331199.82 1194.95
   0   1  1331830.67 1164.10
   0   1  1330820.93 1128.95
   0   1 -1332691.22 1198.53
   0  -1 -1414688.89  622.88
   0   1 -1414617.44  591.08
   0  -1  1414457.98  573.53
   0   1  1414188.78  558.91
   0   1  1414930.52  587.62
   0   1 -1414065.05  680.01
   0  -1 -15   26.11   85.94
   0   1 -15  201.52   86.93
   0  -1  15  220.81   63.77
   0   1  15  139.68   86.99
   0  -1  15  241.82   68.81
   0   1  15  174.33   42.42
   0  -1 -16  695.93  215.37
   0   1 -16  720.80  144.88
   0  -1  16  587.80  104.51
   0   1  16  678.36  123.60
   0  -1  16  647.55   85.42
   0   1  16  755.03  113.84
   0  -1 -17 1601.35  342.75
   0   1 -17 1849.47  208.69
   0  -1  17 1829.07  250.64
   0  -1  17 1585.15  300.08
   0   1  17 1708.40  246.21
   0  -1 -18 2829.80  203.48
   0   1 -18 2018.28  492.54
   0  -1  18 2320.92  357.61
   0   1  18 2122.02  402.18
   0  -1 -19  753.90  153.25
   0   1 -19  487.21  105.81
   0  -1  19  539.41  109.77
   0   1  19  582.47  100.89
   0   2   016136.71  149.62
   0   2   016616.71  167.69
   0  -2   1   -0.50   31.03
   0   2   1   76.62   23.95
   0   2  -1  131.08   33.27
   0  -2   2 4936.56  174.96
   0  -2  -2 4477.89  230.24
   0   2  -2 5236.44  189.43
   0  -2   2 4925.78  194.79
   0   2   2 5089.05  188.89
   0   2   2 5223.48  194.30
   0   2  -2 5085.08  188.25
   0  -2  -3159526.7 1491.16
   0   2  -3152177.4 1274.69
   0  -2   3158153.4 1373.89
   0   2   3153482.3 1288.11
   0   2   3152611.0 1283.50
   0   2  -3155589.2 1325.59
   0   2  -4329139.5 2705.58
   0  -2   4321275.5 2691.61
   0   2   4320213.1 2642.36
   0   2  -4325717.2 2699.43
   0  -2  -522199.63 4386.43
   0   2  -520995.74  250.83
   0  -2   520714.75  368.14
   0   2   521502.58  244.33
   0   2   521408.65  246.46
   0   2  -521089.44  245.64
   0  -2  -6 -219.29  205.97
   0   2  -6 -179.83  146.13
   0  -2   6  132.12  159.24
   0   2   6  177.66   35.42
   0   2   6  187.99   37.47
   0   2  -6  102.10   28.84
   0  -2  -7120180.9 2225.59
   0   2  -7122043.5 2242.11
   0  -2   7121789.5 2254.77
   0   2   7121470.5 2240.61
   0   2   7122144.6 2290.84
   0   2  -7122189.0 2245.47
   0  -2  -823407.02  668.26
   0   2  -825541.45  529.63
   0  -2   825835.56  548.61
   0   2   824668.53  504.16
   0   2   825433.58  525.45
   0   2  -825228.74  521.15
   0  -2  -9 2318.73  503.17
   0   2  -9 2339.18  404.39
   0  -2   9 1989.11  318.46
   0   2   9 2244.61  224.61
   0   2   9 2234.68  319.08
   0   2  -9 2197.60  111.76
   0  -2 -1051975.98 1639.15
   0   2 -1051058.36 1591.95
   0  -2  1052002.50 1637.03
   0   2  1050395.42 1570.09
   0   2  1050008.62 1572.39
   0   2 -1051891.75 1621.86
   0  -2 -1131787.41 1270.44
   0   2 -1131675.63 1225.75
   0  -2  1132242.41 1240.99
   0   2  1129551.14 1139.90
   0   2  1130185.96 1189.88
   0   2 -1131358.92 1210.89
   0  -2 -1281778.93 3089.16
   0   2 -1280796.02 3030.87
   0  -2  1283615.56 3141.14
   0   2  1277628.75 2902.50
   0   2  1278895.98 2966.91
   0   2 -1281613.32 3056.41
   0  -2 -1389947.24 3313.89
   0   2 -1393413.75 3304.80
   0  -2  1390711.41 3213.54
   0   2  1390590.87 3195.46
   0   2  1392689.50 3351.26
   0   2 -1391855.69 3308.83
   0  -2 -1417028.38  694.50
   0   2 -1415989.79  618.16
   0  -2  1416221.32  656.81
   0   2  1415537.77  836.14
   0   2  1416265.13  669.66
   0   2 -1416706.85  652.75
   0  -2 -15  274.74  119.79
   0   2 -15  336.11   68.82
   0  -2  15  194.60   53.35
   0   2  15  152.55   50.91
   0   2  15  324.62   72.80
   0   2 -15  374.22   77.31
   0  -2 -16 4766.54  806.06
   0   2 -16 5332.05  436.08
   0  -2  16 4651.37  579.36
   0   2  16 4157.89  570.87
   0   2  16 4636.58  670.05
   0   2 -16 4962.50  583.53
   0  -2 -17  804.98  186.19
   0   2 -17  504.76  102.51
   0  -2  17  390.22  214.26
   0  -2  17  714.99  133.17
   0   2  17  613.05  109.14
   0  -2 -18 1453.02  147.71
   0   2 -18 1163.02  357.10
   0  -2  18 1388.34  245.67
   0   2  18 1450.57  211.90
   0  -2 -19  658.98  144.05
   0  -2  19  537.74  123.35
   0  -3   0 -197.45  114.29
   0  -3   0  -18.43   44.05
   0   3   0  164.38   69.73
   0   3  -1102789.6  841.09
   0  -3  -1105710.9  936.78
   0  -3   1106155.0  864.29
   0  -3   1101894.0  887.34
   0   3   1103343.8  891.53
   0   3   1105039.2  929.48
   0   3  -1102414.6  890.85
   0  -3  -230707.79  453.88
   0  -3   230990.97  395.02
   0   3   230592.69  315.57
   0   3   231275.90  439.00
   0   3  -230918.52  468.66
   0  -3   399435.91  822.92
   0  -3  -396784.30  929.53
   0   3  -399363.90  822.80
   0  -3   395965.08  873.06
   0   3   396062.98  835.42
   0   3   398367.91  854.92
   0   3  -395756.71  841.69
   0  -3  -489351.26 1042.92
   0   3  -489693.61  762.43
   0  -3   489874.79  835.78
   0   3   489900.13  793.11
   0   3   491136.76  805.50
   0   3  -488324.66  789.20
   0  -3  -556210.54  578.83
   0   3  -555329.14  500.23
   0  -3   555891.61  566.91
   0   3   555021.93  521.91
   0   3   556378.02  537.82
   0   3  -556572.43  543.35
   0  -3  -616482.84  485.41
   0   3  -616848.69  214.34
   0  -3   617016.73  277.98
   0   3   617209.82  226.57
   0   3   616799.33  238.93
   0   3  -617216.95  232.92
   0  -3  -755260.18 1096.40
   0   3  -755981.12 1115.00
   0  -3   756427.63 1106.07
   0   3   754392.17 1025.99
   0   3   754226.58 1045.18
   0   3  -754686.79 1041.49
   0  -3  -870818.40 1372.80
   0   3  -871542.82 1352.03
   0  -3   869728.06 1343.65
   0   3   869845.79 1313.28
   0   3   869616.76 1317.38
   0   3  -871133.40 1344.28
   0  -3  -9 5641.19  486.24
   0   3  -9 5344.26  239.51
   0  -3   9 5231.59  219.54
   0   3   9 5316.48  158.74
   0   3   9 5123.30  160.25
   0   3  -9 5160.06  183.16
   0  -3 -10 1496.45  378.75
   0   3 -10 1335.21  221.27
   0  -3  10 1514.64  210.62
   0   3  10 1330.80  101.75
   0   3  10 1327.57  219.76
   0   3 -10 1516.67  243.67
   0  -3 -11   44.89   52.82
   0   3 -11  -79.28   84.52
   0  -3  11   66.10   53.78
   0   3  11  -73.05   53.24
   0   3  11  -63.60   61.42
   0   3 -11   22.83   38.57
   0  -3 -12 3904.52  709.06
   0   3 -12 3548.32  461.14
   0  -3  12 4035.85  255.26
   0   3  12 3608.34  217.87
   0   3  12 4216.95  330.57
   0   3 -12 3837.91  351.21
   0  -3 -1312115.39  599.11
   0   3 -1312580.00  635.75
   0  -3  1312329.53  606.25
   0   3  1312232.26  578.93
   0   3  1312525.62  654.07
   0   3 -1312442.71  586.80
   0  -3 -14 7294.15  365.41
   0   3 -14 6971.19  432.11
   0  -3  14 7094.02  387.69
   0   3  14 7488.55  329.12
   0   3  14 7332.37  473.95
   0   3 -14 7942.86  741.32
   0  -3 -15  157.88   76.60
   0   3 -15  325.98   84.66
   0  -3  15  323.99   92.53
   0   3  15  159.41   44.79
   0   3  15  158.00   38.95
   0   3 -15  184.71   67.59
   0  -3 -16  163.75   95.93
   0   3 -16   70.39   50.60
   0  -3  16  165.31  101.39
   0   3  16  154.94   81.92
   0   3 -16  148.26   91.22
   0  -3 -17  266.17  139.36
   0   3 -17  404.33  104.78
   0  -3  17  237.90  118.19
   0   3  17  257.35  132.08
   0   3 -17  310.82  163.71
   0  -3 -18  570.15  119.39
   0  -3  18  537.26  121.25
   0   3  18  671.02  100.66
   0  -3 -19  308.28   70.85
   0   3 -19  183.84  109.98
   0  -3  19  293.22   69.39
   0  -4   0196077.1 1681.37
   0  -4  -140711.65  645.08
   0  -4   138875.09  416.69
   0   4   139644.38  400.90
   0   4   139172.68  428.43
   0   4  -139382.42  398.45
   0  -4  -297384.19  881.30
   0  -4   296935.33  875.04
   0   4   297569.78  857.97
   0   4   297175.05  856.70
   0   4  -297839.79  860.56
   0  -4   321548.26  330.22
   0   4   321997.47  250.38
   0   4   321517.39  262.16
   0   4  -322412.37  267.21
   0  -4  -484364.11  805.92
   0   4  -487653.38  730.97
   0  -4   485504.50  810.14
   0   4   485543.30  770.96
   0   4   486627.04  780.99
   0   4  -486232.79  784.71
   0  -4  -5  182.28  344.41
   0   4  -5  -41.50   54.55
   0  -4   5 -115.16  110.11
   0   4   5  -20.92   37.67
   0   4   5  -10.97   48.83
   0   4  -5  -63.28   69.25
   0  -4  -675418.35 1419.19
   0   4  -676096.79 1393.29
   0  -4   676909.59 1462.79
   0   4   675437.14 1398.56
   0   4   675313.23 1396.79
   0   4  -675919.47 1417.22
   0  -4  -732997.59  704.16
   0   4  -732111.39  625.58
   0  -4   733269.40  689.62
   0   4   733776.67  659.89
   0   4   733094.13  648.23
   0   4  -733294.59  660.71
   0  -4  -817499.22  704.29
   0   4  -817260.99  348.92
   0  -4   818010.34  443.91
   0   4   817874.46  378.37
   0   4   817723.32  378.85
   0   4  -818014.39  386.58
   0  -4  -9 8045.66  333.95
   0   4  -9 8229.92  491.08
   0  -4   9 8140.38  352.07
   0   4   9 8149.26  290.53
   0   4   9 7790.59  287.50
   0   4  -9 8146.26  307.84
   0  -4 -10   75.75  157.07
   0   4 -10   87.34   33.05
   0  -4  10  283.61  125.00
   0   4  10  -15.92   50.88
   0   4  10   37.72   37.96
   0   4 -10  132.30   67.32
   0  -4 -11 2822.08  331.86
   0   4 -11 2670.11  387.04
   0  -4  11 3224.96  420.01
   0   4  11 2804.32  245.22
   0   4  11 2894.72  322.38
   0   4 -11 2916.37  351.21
   0  -4 -12  265.76  161.22
   0   4 -12  -22.86   69.05
   0  -4  12  -11.05  115.30
   0   4  12 -149.74   48.44
   0   4  12  -39.12   67.73
   0   4 -12  104.22   79.32
   0  -4 -13 2309.53  421.80
   0   4 -13 1893.91  324.98
   0  -4  13 2146.04  293.72
   0   4  13 1834.11  215.38
   0   4  13 2211.06  244.20
   0   4 -13 2073.18  228.57
   0  -4 -1427017.20 1308.14
   0   4 -1425911.96 1227.98
   0  -4  1425072.04 1219.93
   0   4  1424095.15 1143.58
   0   4  1425765.32 1258.14
   0   4 -1424623.82 1180.31
   0  -4 -15 1433.81  217.02
   0   4 -15 1296.31  221.11
   0  -4  15 1497.10  209.78
   0   4  15 1123.66  140.82
   0   4  15 1297.79  223.00
   0   4 -15 1492.82  124.52
   0  -4 -16 1543.78  337.06
   0  -4  16 1519.02  236.63
   0   4  16 1607.50  229.48
   0   4 -16 1710.77  254.75
   0  -4 -17 1917.81  324.85
   0   4 -17 1548.83  302.95
   0  -4  17 1694.70  260.58
   0   4  17 1987.94  264.45
   0   4 -17 1795.51  242.46
   0  -4 -18  444.78  123.23
   0  -4  18  439.24   82.86
   0   4 -18  567.87  124.54
   0  -4 -19 1294.07  348.46
   0   4  19  891.54  175.53
   0   4 -19 1071.82  200.94
   0  -5   0  -53.68   53.88
   0  -5   0  -78.68   68.56
   0   5   0 -170.69  120.90
   0  -5  -1 1024.05  192.43
   0  -5   1  927.31   87.96
   0  -5   1 1230.53  211.31
   0   5   1 1028.11   86.36
   0   5   1 1089.27  180.76
   0   5  -1  758.76  178.82
   0  -5  -2  -83.54  126.82
   0  -5   2  433.43   95.20
   0   5   2  337.89   42.69
   0   5   2   54.20   91.07
   0   5  -2  258.20   53.46
   0  -5  -310047.82  380.83
   0  -5   3 9813.34  381.37
   0   5   3 9847.99  365.79
   0   5   3 9677.21  403.39
   0   5  -3 9797.72  374.75
   0  -5  -4 2440.25  571.88
   0  -5   4 2493.93  149.24
   0   5   4 2711.96  132.01
   0   5   4 2708.03  131.62
   0   5  -4 2594.44  130.40
   0  -5  -5284115.7 5021.85
   0   5  -5269082.1 4828.73
   0  -5   5281417.2 5002.50
   0   5   5281774.0 4936.27
   0   5   5283271.3 4989.71
   0   5  -5283986.0 5000.21
   0  -5  -6140855.1 2619.11
   0   5  -6143242.6 2588.82
   0  -5   6144268.1 2712.94
   0   5   6143609.4 2620.29
   0   5   6144946.2 2660.11
   0   5  -6142877.0 2637.53
   0  -5  -729239.73  627.26
   0   5  -730074.93  556.58
   0  -5   730078.90  625.42
   0   5   729264.04  574.99
   0   5   730160.52  594.81
   0   5  -729483.70  597.29
   0  -5  -819722.09  507.78
   0   5  -818935.36  369.23
   0  -5   819904.61  465.92
   0   5   819333.20  410.52
   0   5   819245.20  414.19
   0   5  -819098.92  412.66
   0  -5  -926608.00  882.35
   0   5  -926365.31  864.21
   0  -5   926848.97  906.05
   0   5   925897.06  829.08
   0   5   926316.27  847.93
   0   5  -926482.66  857.87
   0  -5 -10  737.04  143.95
   0   5 -10  337.47   62.51
   0  -5  10  261.31  143.11
   0   5  10  507.99   66.44
   0   5  10  601.03  106.72
   0   5 -10  657.41  118.03
   0  -5 -11 3735.41  660.67
   0   5 -11 3560.00  178.34
   0  -5  11 3346.21  404.10
   0   5  11 3576.39  331.23
   0   5  11 3194.68  366.88
   0   5 -11 3512.79  201.93
   0  -5 -12 2412.62  389.33
   0   5 -12 2269.42  144.50
   0  -5  12 2217.40  244.93
   0   5  12 2070.13  251.76
   0   5  12 2267.52  219.15
   0   5 -12 2424.57  258.31
   0  -5 -13  493.12   79.65
   0   5 -13  654.58  112.97
   0  -5  13  605.07  121.73
   0   5  13  655.08   83.07
   0   5  13  747.60  128.00
   0   5 -13  727.69  114.55
   0  -5 -14  725.05  167.55
   0  -5  14  381.46  115.33
   0   5  14  327.32   72.84
   0   5  14  571.60  117.06
   0   5 -14  336.74   84.26
   0  -5 -15  219.11  113.24
   0   5 -15   96.59   57.34
   0  -5  15  218.31  109.47
   0   5  15  116.98   55.33
   0   5 -15  190.96   79.75
   0  -5 -16  558.01  116.09
   0   5 -16  410.66  145.31
   0  -5  16  484.97  113.73
   0   5  16  476.24   87.44
   0   5 -16  715.41   96.62
   0  -5 -17  104.79  110.31
   0  -5  17  130.14   84.47
   0   5  17  191.95  125.81
   0   5 -17  142.29   84.05
   0  -5 -18   14.17  127.90
   0  -5  18   77.46   61.49
   0   5 -18   54.76   52.79
   0  -5 -19  864.94  243.46
   0   5 -19  672.48  155.04
   0  -6   0 6555.32  251.82
   0  -6   0 7170.47  515.17
   0   6   0 6233.31  251.34
   0  -6  -1319765.7 2666.98
   0  -6   1312198.7 2555.07
   0  -6   1322094.7 2787.54
   0   6   1320195.8 2715.57
   0   6  -1312989.0 2667.99
   0  -6  -215289.22  224.84
   0  -6   215410.29  136.61
   0  -6   214827.32  247.67
   0   6   215267.14  222.21
   0   6   215072.83  229.72
   0   6  -214868.76  325.98
   0  -6  -315172.82  330.18
   0  -6   314801.83  347.98
   0   6   315312.06  328.23
   0   6   314785.38  322.50
   0   6  -314673.26  326.11
   0  -6  -4 1642.60  230.82
   0  -6   4 2170.70  412.21
   0   6   4 1839.69  181.26
   0   6   4 1658.38   99.56
   0   6  -4 1678.87  116.77
   0  -6  -5 1420.55  289.29
   0  -6   5 1530.42  270.34
   0   6   5 1418.03  127.64
   0   6   5 1620.88  173.56
   0   6  -5 1500.03  272.60
   0  -6  -6 8525.52  288.82
   0   6  -6 8424.88  164.42
   0  -6   6 8390.57  392.07
   0   6   6 8609.49  220.28
   0   6   6 8761.71  232.71
   0   6  -6 8163.05  223.55
   0  -6  -7 1083.04  244.80
   0   6  -7  984.89   41.27
   0  -6   7  954.68  183.68
   0   6   7 1056.19   84.77
   0   6   7  999.64  104.01
   0   6  -7 1008.16  170.57
   0  -6  -8 5677.41  490.87
   0   6  -8 5557.43  189.10
   0  -6   8 5922.51  287.38
   0   6   8 5997.52  241.63
   0   6   8 6185.08  357.37
   0   6  -8 6140.06  267.86
   0  -6  -921221.68  859.07
   0   6  -920612.68  783.09
   0  -6   920893.34  875.33
   0   6   921226.53  831.38
   0   6   920199.73  797.33
   0   6  -921116.63  837.60
   0  -6 -10  384.74   82.87
   0   6 -10  265.99   56.06
   0  -6  10  317.37  226.03
   0   6  10  358.26   64.79
   0   6  10  255.73   71.82
   0   6 -10  292.10   90.32
   0  -6 -11 9876.91  472.10
   0   6 -11 9057.09  411.13
   0  -6  11 9746.25  471.71
   0   6  11 9390.05  379.81
   0   6  11 9637.30  492.59
   0   6 -11 9627.95  404.77
   0  -6 -12  -32.82  161.81
   0  -6  12  -46.68  147.56
   0   6  12   58.33   45.63
   0   6  12 -138.29   71.98
   0   6 -12   24.65   70.96
   0  -6 -13  744.78  154.87
   0   6 -13  450.43   81.45
   0  -6  13  544.90  136.10
   0   6  13  618.34   89.05
   0   6 -13  691.19  114.50
   0  -6 -14 1088.62  206.82
   0   6 -14  627.96  115.10
   0  -6  14 1013.47  206.08
   0   6  14  961.69  107.44
   0   6  14 1111.76  132.71
   0   6 -14  931.47  132.22
   0  -6 -15 1713.48  356.72
   0  -6  15 1716.64  358.39
   0   6  15 1461.62  183.53
   0   6 -15 1772.73  260.08
   0  -6 -16  -25.98  126.98
   0  -6  16   72.78  121.37
   0   6  16  128.44   63.68
   0   6 -16   67.09   57.74
   0  -6 -17 4106.01  568.75
   0  -6  17 3537.56  668.27
   0   6 -17 3758.88  373.13
   0  -6 -18 1751.75  239.61
   0  -6  18 1376.59  309.46
   0   6  18 1169.57  257.47
   0   6 -18 1791.78  357.04
   0  -7   0   31.60   18.44
   0  -7   0   78.47   53.28
   0   7   0   87.32  106.39
   0  -7  -1 7865.73  202.83
   0  -7   1 7394.24  175.65
   0   7   1 7668.80  240.20
   0   7  -1 7061.66  196.91
   0  -7  -282287.21 1526.67
   0  -7   280804.03 1556.39
   0   7   281078.68 1515.81
   0   7   281522.24 1521.67
   0   7  -281403.11 1524.35
   0  -7  -321114.17  447.53
   0  -7   320893.57  473.03
   0   7   320473.63  430.49
   0   7   321726.14  479.63
   0   7  -320932.67  465.12
   0  -7  -424182.20  500.28
   0  -7   424318.06  541.49
   0   7   424210.83  494.02
   0   7   424520.10  525.48
   0   7  -424574.36  542.14
   0  -7  -530041.47  602.59
   0  -7   530195.52  638.47
   0   7   530719.20  643.40
   0   7   529708.57  596.58
   0   7  -530415.36  618.16
   0  -7  -622805.81  543.05
   0  -7   622758.37  532.59
   0   7   624211.68  490.84
   0   7   623118.22  483.64
   0   7  -623188.49  492.99
   0  -7  -7   47.32   98.22
   0  -7   7  -33.47  138.35
   0   7   7  -47.95   54.34
   0   7   7   66.66   53.52
   0   7  -7   76.02   72.45
   0  -7  -8   88.67  153.56
   0  -7   8  246.76   59.02
   0   7   8  161.82   80.15
   0   7   8  254.60  100.60
   0   7  -8  217.38   50.67
   0  -7  -914957.06  759.01
   0  -7   915224.24  663.60
   0   7   915117.29  607.81
   0   7   915134.50  620.61
   0   7  -914659.36  608.97
   0  -7 -10 1133.00  167.11
   0  -7  10 1084.08  200.21
   0   7  10  943.04   94.07
   0   7  10 1116.56  139.19
   0   7 -10  978.66  124.81
   0  -7 -11 2428.06  471.46
   0   7 -11 2293.40  109.04
   0  -7  11 2663.59  464.94
   0   7  11 2442.72  142.58
   0   7  11 2248.65  313.11
   0   7 -11 2294.75  155.60
   0  -7 -12 1004.94  187.61
   0  -7  12  964.82  175.45
   0   7  12 1071.89   94.92
   0   7  12  927.37  113.01
   0   7 -12 1047.93  130.84
   0  -7 -13  137.19   74.65
   0  -7  13  -85.72  130.10
   0   7  13   39.57   39.21
   0   7  13  102.31   56.69
   0   7 -13   54.36   45.28
   0  -7 -14  -10.99  122.29
   0  -7  14  356.81  156.41
   0   7  14  -41.30   67.97
   0   7 -14   24.01   40.02
   0  -7 -15  817.16  197.48
   0  -7  15  632.50  136.26
   0   7  15  444.62  153.06
   0   7 -15  592.04  122.47
   0  -7 -16 1410.08  326.70
   0  -7  16 1263.75  299.73
   0   7  16 1176.64  174.70
   0   7 -16 1285.71  199.82
   0  -7 -17  228.61   92.37
   0  -7  17  290.32   69.39
   0   7 -17  411.55  107.56
   0  -7 -18 1310.83  239.22
   0  -7  18 1325.96  279.75
   0   7 -18 1152.88  247.48
   0  -8   048076.13  892.74
   0  -8   047303.88  936.26
   0   8   046065.81  897.68
   0  -8  -134435.90  661.08
   0  -8   133700.01  625.52
   0  -8  -133734.09  696.00
   0  -8   134070.18  716.01
   0   8   132563.47  665.18
   0   8  -133049.87  675.53
   0  -8  -2 2168.07  207.71
   0  -8   2 2321.15  385.15
   0   8   2 2169.17  133.23
   0   8  -2 1855.35  101.75
   0  -8  -328403.50  589.67
   0  -8   328407.16  598.85
   0   8   328233.22  569.68
   0   8   327580.40  577.49
   0   8  -327765.10  565.14
   0  -8  -423330.47  508.77
   0  -8   423329.30  538.95
   0   8   423784.32  494.15
   0   8   422896.99  503.56
   0   8  -423594.35  511.59
   0  -8  -5 -130.00  133.99
   0  -8   5  211.00  102.29
   0   8   5  321.57   71.41
   0   8  -5   60.42   50.99
   0  -8  -6 1493.05  313.92
   0  -8   6 1418.36  198.40
   0   8   6 1347.13  185.26
   0   8   6 1481.44  195.64
   0   8  -6 1406.48  124.59
   0  -8  -710685.27  392.14
   0  -8   711436.12  490.53
   0   8   710698.31  399.73
   0   8   711182.73  428.47
   0   8  -711718.70  782.05
   0  -8  -827548.31 1088.52
   0  -8   827857.01 1117.17
   0   8   828700.30 1105.49
   0   8   827820.42 1083.35
   0   8  -828150.08 1096.23
   0  -8  -9 1731.55  396.14
   0  -8   9 1774.44  293.83
   0   8   9 1698.32  127.56
   0   8   9 1932.39  221.66
   0   8  -9 1649.24  164.52
   0  -8 -10 2836.77  553.96
   0  -8  10 2788.02  362.42
   0   8  10 2514.47  181.81
   0   8  10 2466.21  161.41
   0   8 -10 2496.81  398.98
   0  -8 -11  -53.99  152.20
   0  -8  11 -310.82  151.38
   0   8  11   18.44   42.69
   0   8  11   78.67   82.12
   0   8 -11  109.68   48.41
   0  -8 -12  169.85   72.93
   0  -8  12 -124.57  142.46
   0   8  12  136.32   30.08
   0   8  12  185.15   83.99
   0   8 -12  272.64   99.67
   0  -8 -13  916.56  159.70
   0  -8  13  685.28  163.41
   0   8  13  523.52   74.49
   0   8  13  803.04  122.29
   0   8 -13  696.34  111.97
   0  -8 -14  838.23  139.64
   0  -8  14  717.35  142.06
   0   8  14  745.17  128.63
   0   8 -14  784.49  113.67
   0  -8 -15 1916.25  376.92
   0  -8  15 2091.82  273.71
   0   8  15 1752.83  195.12
   0   8 -15 2037.62  203.14
   0  -8  16   76.29  115.75
   0   8 -16   -2.13   73.39
   0  -8 -17  716.94  158.79
   0  -8  17  582.70  184.07
   0   8  17  644.38  129.62
   0   8 -17  624.09  133.61
   0  -9   0   10.83   25.83
   0  -9   0  -35.04   44.83
   0   9   0  -47.40  135.09
   0  -9  -1 4842.00  136.45
   0  -9   1 4816.14  118.62
   0  -9  -1 5062.98  199.33
   0  -9   1 5049.75  628.18
   0   9   1 4800.37  298.28
   0   9  -1 4480.30  198.03
   0  -9  -2  767.16  161.33
   0  -9  -2  663.20  108.16
   0  -9   2  662.96  103.81
   0   9   2  424.08  104.81
   0   9  -2  534.02   82.06
   0  -9  -3 3558.44  275.68
   0  -9   3 3627.16  284.18
   0   9   3 4021.62  489.37
   0   9   3 3371.78  152.86
   0   9  -3 3206.04  133.73
   0  -9  -411643.07  602.44
   0  -9   412425.67  504.53
   0   9   412403.30  434.12
   0   9   413329.47  504.01
   0   9  -413130.31  486.52
   0  -9  -553592.90 2047.55
   0  -9   552382.70 1724.19
   0   9   553691.06 2029.88
   0   9   554529.08 2070.50
   0   9  -553117.21 1686.80
   0  -9  -6 1515.00  261.23
   0  -9   6 1802.19  294.74
   0   9   6 1386.76  107.19
   0   9   6 1714.63  217.77
   0   9  -6 1970.71  235.85
   0  -9  -7 3293.34  447.33
   0  -9   7 3743.81  593.62
   0   9   7 3928.89  210.25
   0   9   7 3647.41  234.17
   0   9  -7 4105.53  267.81
   0  -9  -843948.38 1722.02
   0  -9   843696.98 1754.61
   0   9   845128.30 1717.99
   0   9   845242.19 1747.36
   0   9  -844423.72 1693.46
   0  -9  -943304.88 1583.36
   0  -9   943950.26 1622.14
   0   9   942287.30 1532.31
   0   9   943325.58 1565.77
   0   9  -944120.46 1780.86
   0  -9 -1011133.28  590.58
   0  -9  1010643.37  556.04
   0   9  1011410.82  535.07
   0   9  1010931.40  650.55
   0   9 -1011280.80  546.95
   0  -9 -11 4046.43  782.13
   0  -9  11 3877.39  358.32
   0   9  11 3634.41  214.09
   0   9  11 3570.17  440.50
   0   9 -11 3832.58  264.05
   0  -9 -12 3610.08  626.21
   0  -9  12 3956.49  532.62
   0   9  12 3369.65  170.54
   0   9  12 3414.90  201.88
   0   9 -12 3429.10  196.89
   0  -9 -13  303.75  123.68
   0  -9  13  243.78  104.01
   0   9  13  244.17  139.39
   0   9 -13  120.05   92.83
   0  -9 -14  126.93  126.35
   0  -9  14  194.16   92.63
   0   9  14  124.18   97.02
   0   9 -14    6.70   81.81
   0  -9 -15 2920.33  520.06
   0  -9  15 2508.32  447.64
   0   9  15 2569.08  240.87
   0   9 -15 2966.71  245.90
   0  -9 -16  431.96  105.04
   0  -9  16  304.61   78.75
   0   9 -16  358.69   54.50
   0  -9 -17  269.05  170.18
   0  -9  17  263.79   96.23
   0   9 -17  210.65   83.68
   0 -10   049034.85 1509.25
   0 -10   050144.70 1617.87
   0  10   048612.24 1580.88
   0 -10  -148006.00 1482.02
   0 -10   145149.91 1387.81
   0 -10  -146420.49 1530.70
   0 -10   147122.18 1534.17
   0  10   146802.08 1503.95
   0  10  -147853.91 1534.33
   0 -10  -216691.54  551.84
   0 -10  -216406.84  661.95
   0 -10   217436.37 1071.94
   0  10   216745.52  605.93
   0  10  -216275.67  595.05
   0 -10  -326647.22  856.61
   0 -10  -328092.43  925.18
   0 -10   326273.87  896.22
   0  10   327809.89  938.45
   0  10  -326259.46  876.39
   0 -10  -421028.79  828.50
   0 -10   420917.79  855.38
   0  10   421779.96  857.15
   0  10   421805.03  889.17
   0  10  -420989.82  846.81
   0 -10  -519272.11  786.66
   0 -10   519071.90  789.19
   0  10   519937.42  790.10
   0  10   519807.16  799.43
   0  10  -519169.36  864.50
   0 -10  -6 -126.46  145.18
   0 -10   6  -97.71  145.33
   0  10   6   46.15   74.20
   0  10   6  106.81   94.42
   0  10  -6  -55.42  109.88
   0 -10  -7 2369.57  484.60
   0 -10   7 2453.79  358.15
   0  10   7 2577.66  183.00
   0  10   7 2592.28  310.51
   0  10  -7 2707.09  375.52
   0 -10  -817716.93  689.75
   0 -10   817570.24 1054.70
   0  10   817869.83  683.70
   0  10   817834.10  718.63
   0  10  -817971.46  708.00
   0 -10  -913197.22  657.36
   0 -10   912861.63 1082.19
   0  10   913567.44  630.01
   0  10   912930.97  633.55
   0  10  -912905.66  614.02
   0 -10 -10 1768.42  353.45
   0 -10  10 1931.96  385.29
   0  10  10 1772.46  285.33
   0  10  10 1480.29  148.12
   0  10 -10 1889.23  199.96
   0 -10 -11  831.95  202.58
   0 -10  11  837.10  230.51
   0  10  11  880.34   98.54
   0  10  11  964.01  167.73
   0  10 -11  957.99  123.66
   0 -10 -12 9239.41  284.81
   0 -10  12 8979.35  345.27
   0  10  12 8728.51  260.80
   0  10 -12 9013.73  256.06
   0 -10 -13  487.63   96.81
   0 -10  13  263.71  167.18
   0  10  13  458.91  209.21
   0  10 -13  541.87   99.69
   0 -10 -14  637.73  163.87
   0 -10  14  538.98  182.20
   0  10  14  696.38  121.30
   0  10 -14  583.89  121.88
   0 -10 -15  755.50  160.05
   0 -10  15  621.42  189.06
   0  10 -15  462.73   86.81
   0 -10 -16   39.86  121.00
   0 -10  16  290.13  157.17
   0  10  16   33.92   46.31
   0  10 -16   68.20   55.93
   0 -11   0   58.81   30.71
   0 -11   0   70.34   55.00
   0  11   0  -39.39  112.79
   0 -11  -1  520.74  105.48
   0 -11  -1  652.80   89.75
   0 -11   1  982.37  135.52
   0  11   1  483.98  155.88
   0  11  -1  721.15  156.71
   0 -11  -2 4208.53  198.95
   0 -11  -2 5007.44  509.60
   0 -11   2 4220.05  288.83
   0  11   2 4461.48  673.68
   0  11  -2 4065.76  231.55
   0 -11  -3 8373.45  358.91
   0 -11  -3 8381.66  414.82
   0 -11   3 8739.83  574.92
   0  11   3 8839.14  449.58
   0  11  -3 8455.02  392.85
   0 -11  -4101718.7 3802.74
   0 -11  -4106115.7 3827.93
   0 -11   4102460.8 3926.98
   0  11   4103359.4 3948.30
   0  11  -4105075.8 3750.85
   0 -11   544558.21 1750.79
   0  11   542048.94 1620.31
   0  11   545837.68 1774.44
   0  11  -544565.36 1731.16
   0 -11  -6 1966.82  471.00
   0 -11   6 2822.48  394.41
   0  11   6 2350.89  241.93
   0  11   6 2484.09  348.40
   0  11  -6 2631.92  318.81
   0 -11  -7  159.79   57.30
   0 -11   7  337.52  139.54
   0  11   7  282.44   62.13
   0  11   7  298.34  115.05
   0  11  -7  329.27   81.40
   0 -11  -8 2453.40  550.17
   0 -11   8 2415.22  373.19
   0  11   8 2225.28  154.07
   0  11   8 2332.81  161.20
   0  11  -8 2335.29  278.16
   0 -11  -9  723.76  140.18
   0 -11   9  592.73  159.36
   0  11   9  667.00   89.47
   0  11   9  640.40  105.52
   0  11  -9  672.45  101.90
   0 -11 -10  752.69  155.62
   0 -11  10  881.40  183.65
   0  11  10  884.21   85.77
   0  11  10  845.25  136.30
   0  11 -10  786.52  119.17
   0 -11 -11  439.58  191.33
   0 -11  11  331.88  176.50
   0  11  11  294.73   99.20
   0  11  11  410.18  155.54
   0  11 -11  545.58  118.60
   0 -11 -12  584.55  148.59
   0 -11  12  127.08  111.14
   0  11  12  444.47  159.22
   0  11 -12  313.60  139.83
   0 -11 -13  180.94   82.79
   0 -11  13  395.13  100.94
   0  11  13  -41.21   91.75
   0  11 -13  181.42  112.70
   0 -11 -14  196.10   64.27
   0 -11  14   67.28   89.23
   0  11  14  -13.17   84.52
   0  11 -14  148.33  101.02
   0 -11 -15 2440.48  291.87
   0 -11  15 2069.24  410.47
   0  11 -15 2832.77  327.43
   0 -11 -16  230.60  124.31
   0 -11  16  579.64  138.00
   0  11 -16  288.98  116.27
   0 -12   0    5.75   16.81
   0 -12   0  119.55   95.55
   0  12   0  181.79   69.67
   0 -12  -1  227.26   54.20
   0 -12  -1  355.49   99.36
   0 -12   1  270.86   98.09
   0  12   1  494.78   81.83
   0  12  -1  310.03  121.36
   0 -12  -2 3447.80  162.64
   0 -12  -2 3757.24  594.93
   0 -12   2 3664.75  609.70
   0  12   2 3582.88  252.01
   0  12  -2 4011.26  271.68
   0 -12  -3 1323.11  305.72
   0 -12  -3 1402.68  217.96
   0 -12   3 1433.08  211.58
   0  12   3 1677.22  199.38
   0  12  -3 1585.75  199.13
   0 -12  -422998.38  855.30
   0 -12  -423107.62  925.79
   0 -12   423411.66  917.00
   0  12   422567.05  885.87
   0  12  -421720.39  834.93
   0 -12  -5 3426.27  431.90
   0 -12  -5 3647.67  464.51
   0 -12   5 3983.20  549.30
   0  12   5 2904.57  218.39
   0  12  -5 3754.51  574.44
   0 -12  -6 1583.48  258.40
   0 -12   6 1517.73  228.51
   0  12   6 1103.79  119.10
   0  12  -6 1293.02  134.67
   0 -12  -7  248.55   74.51
   0 -12   7  468.62   92.87
   0  12   7  305.71   61.34
   0  12   7  138.50  126.00
   0  12  -7  206.75   99.49
   0 -12  -8 1091.52  244.80
   0 -12   8 1058.49  215.55
   0  12   8  951.07  132.12
   0  12   8 1063.39  163.06
   0  12  -8 1098.36  157.90
   0 -12  -9  739.63  115.73
   0 -12   9  822.28  159.84
   0  12   9 1034.84  123.12
   0  12   9  922.59  159.12
   0  12  -9  678.46  128.30
   0 -12 -10  294.11  109.30
   0 -12  10  205.40  129.30
   0  12  10  239.84   96.80
   0  12  10  214.15  111.57
   0  12 -10  239.97  108.56
   0 -12 -11  123.89   89.68
   0 -12  11  225.62  165.94
   0  12  11   -8.49   41.88
   0  12  11  -32.31   88.28
   0  12 -11   15.76   55.98
   0 -12 -12  -18.19  112.46
   0 -12  12  141.41   76.62
   0  12  12   -3.21   95.56
   0  12 -12   56.63   55.92
   0 -12 -13 2080.42  172.44
   0 -12  13 1849.75  232.08
   0  12  13 1710.89  260.80
   0  12 -13 1773.63  289.01
   0 -12 -14 3647.62  224.14
   0 -12  14 3761.98  289.25
   0  12 -14 3239.92  410.02
   0 -12 -15 2267.06  586.93
   0 -12  15 2086.26  312.64
   0  12  15 1769.46  257.12
   0  12 -15 2018.00  397.23
   0 -13   0   58.71   65.81
   0  13   0  -25.01  108.43
   0 -13  -1   68.50   34.34
   0 -13  -1  201.40   86.49
   0 -13   1  321.55  125.10
   0  13   1  -68.43  109.10
   0  13  -1   49.38  107.84
   0 -13  -2  904.16  173.83
   0 -13  -2 1056.85  183.82
   0 -13   2 1064.35  198.33
   0  13   2  745.88  125.98
   0  13  -2  851.96  110.22
   0 -13  -3 3669.76  179.45
   0 -13  -3 3696.00  569.49
   0 -13   3 3979.28  508.86
   0  13   3 3260.50  412.18
   0  13  -3 3782.65  472.55
   0 -13  -4  977.48  211.15
   0 -13  -4 1081.09  133.03
   0 -13   4  961.87  176.21
   0  13   4  550.20  143.28
   0  13  -4  879.77  166.84
   0 -13  -5 2345.74  155.92
   0 -13  -5 2333.96  347.65
   0 -13   5 2639.73  476.12
   0  13   5 2356.89  221.08
   0  13  -5 2167.46  361.51
   0 -13  -6 4142.44  250.00
   0 -13  -6 4134.87  260.75
   0 -13   6 4211.14  540.17
   0  13   6 4575.48  325.25
   0  13  -6 4215.92  758.85
   0 -13  -7  394.06   78.33
   0 -13  -7  479.06  102.58
   0 -13   7  970.68  182.23
   0  13   7  559.59  158.67
   0  13  -7  503.37  125.80
   0 -13  -8 1023.96  139.76
   0 -13   8 1276.01  235.42
   0  13   8 1200.60  153.86
   0  13  -8 1068.93  199.28
   0 -13  -9  -74.30   96.74
   0 -13   9  166.98  186.35
   0  13   9   81.98   54.01
   0  13   9   92.15   68.58
   0  13  -9   67.45   57.84
   0 -13 -10  535.05  108.91
   0 -13  10  410.74  158.50
   0  13  10  490.14   77.07
   0  13  10  742.05  148.45
   0  13 -10  658.01  127.36
   0 -13 -11  614.06  129.60
   0 -13  11  250.96  165.25
   0  13  11  569.81  109.21
   0  13 -11  600.48  152.37
   0 -13 -12  405.63  147.03
   0 -13  12  108.17  178.28
   0  13  12   13.89   84.92
   0  13 -12   18.64  100.40
   0 -13 -13  496.96  116.53
   0 -13  13  310.90  159.09
   0  13  13  275.46  121.99
   0  13 -13  352.33  110.60
   0 -13 -14  170.54  117.82
   0 -13  14  127.11  177.24
   0  13  14   85.82   82.61
   0  13 -14  126.80  111.89
   0 -14   0 9222.21  516.27
   0  14   0 9476.19 1063.82
   0 -14  -1 3880.38  316.71
   0 -14   1 3673.11  428.79
   0  14   1 3538.96  509.57
   0  14  -1 3853.30  517.26
   0 -14  -2  272.38   40.58
   0 -14  -2  498.75   77.21
   0 -14   2  591.80  127.95
   0  14   2  527.68  104.48
   0  14  -2  540.00  120.10
   0 -14  -310061.12  497.46
   0 -14  -3 9695.62  582.46
   0 -14   3 9944.46 1199.14
   0  14   3 9750.23  536.48
   0  14  -3 9691.63  519.29
   0 -14  -4 6536.97  257.37
   0 -14  -4 5956.66  648.71
   0 -14   4 6557.44  347.12
   0  14   4 6617.82  554.53
   0  14  -4 6352.02  597.31
   0 -14  -5   49.80   38.39
   0 -14  -5  187.83   78.13
   0 -14   5  195.00   92.81
   0  14   5 -141.94  116.31
   0  14  -5  -72.44  111.61
   0 -14  -6  490.50  236.31
   0 -14   6  381.36  168.73
   0  14   6  486.37  198.27
   0  14  -6  627.30  138.18
   0 -14  -7  419.47  107.38
   0 -14  -7  642.38  109.66
   0 -14   7  844.87  136.31
   0  14   7  544.06  157.70
   0  14  -7  574.81  113.87
   0 -14  -8  225.69   79.25
   0 -14  -8  263.56   99.48
   0 -14   8  541.21  154.35
   0  14   8  216.70   99.94
   0  14  -8  277.50  167.88
   0 -14  -9  131.03  103.40
   0 -14  -9  -12.98   60.95
   0 -14   9  192.32  145.86
   0  14   9  -41.37  101.99
   0  14  -9   39.60   65.97
   0 -14 -10   72.24   61.34
   0 -14  10  102.69   77.88
   0  14  10  -10.96  100.07
   0  14 -10  127.54  102.88
   0 -14 -11  175.47   50.29
   0 -14  11  243.80  169.37
   0  14  11  106.20  112.49
   0  14 -11   89.44   93.69
   0 -14 -12  662.33  174.48
   0 -14  12  793.24  218.63
   0  14  12  233.81   69.51
   0  14 -12  476.12   94.26
   0 -14 -13  291.34   94.71
   0 -14  13  369.70  151.51
   0  14 -13  138.92  115.26
   0 -15   0   72.84   90.21
   0  15   0  202.79  162.39
   0 -15  -1  129.46  141.14
   0 -15   1   -0.90  128.61
   0  15   1   78.50  117.52
   0  15  -1  -74.61   97.60
   0 -15  -2 2367.01  463.44
   0 -15   2 2597.09  384.68
   0  15   2 2243.49  304.73
   0  15  -2 2328.61  201.60
   0 -15  -3  333.21  124.47
   0 -15   3  320.14  119.07
   0  15   3  396.78  139.90
   0  15  -3  195.18  118.82
   0 -15  -4 3260.73  270.08
   0 -15  -4 3100.03  546.46
   0 -15   4 3501.85  651.96
   0  15   4 3484.94  353.25
   0  15  -4 3644.78  336.67
   0 -15  -5  420.17   77.36
   0 -15  -5  481.86  150.22
   0 -15   5  437.11  142.54
   0  15   5  601.54   99.60
   0  15  -5  644.31  150.17
   0 -15  -6  352.89  139.65
   0 -15  -6  384.76  144.30
   0 -15   6  978.16  154.55
   0  15   6  371.20  182.65
   0  15  -6  395.22  176.17
   0 -15  -7   63.08   39.38
   0 -15  -7   95.44   50.60
   0 -15   7  295.20  157.20
   0  15   7  -30.34  103.94
   0  15  -7  -40.03  100.05
   0 -15  -8 2429.31  506.63
   0 -15   8 3245.92  504.61
   0  15   8 2594.77  376.78
   0  15  -8 2498.49  519.17
   0 -15  -9  688.86  141.89
   0 -15  -9  735.00  176.15
   0 -15   9  420.67  163.70
   0  15   9  801.70  152.21
   0  15  -9  715.81  141.71
   0 -15 -10  385.10   72.85
   0 -15  10  593.44  174.66
   0  15  10  323.16   94.63
   0  15 -10  357.82  110.91
   0 -15 -11  628.59  194.70
   0 -15  11 1139.57  268.16
   0  15  11  661.26  147.16
   0  15 -11  814.72  138.50
   0 -15 -12  983.72  237.14
   0 -15  12  793.16  209.03
   0  15 -12  870.82  195.32
   0 -16   0 4682.49  596.78
   0  16   0 4535.14  566.20
   0 -16  -1   30.99   75.41
   0 -16   1  -27.57   79.50
   0  16   1  152.61   93.90
   0  16  -1   93.93  101.42
   0 -16  -2  652.19  127.79
   0 -16   2  522.44  137.65
   0  16   2  475.87  127.09
   0  16  -2  413.30  154.64
   0 -16  -3  169.30  106.10
   0 -16   3  123.28   84.03
   0  16   3  203.62  116.98
   0  16  -3  201.37  112.74
   0 -16  -4  236.62  116.46
   0 -16   4  212.85  123.18
   0  16   4  374.74  213.29
   0  16  -4  170.31   87.36
   0 -16  -5 2177.56  433.37
   0 -16   5 2785.75  436.65
   0  16   5 2678.52  297.00
   0  16  -5 2800.70  316.63
   0 -16  -6   82.15   52.20
   0 -16  -6  163.72  108.52
   0 -16   6   35.34  113.84
   0  16   6   91.91  105.64
   0  16  -6   95.74  121.36
   0 -16  -7  -35.61   57.74
   0 -16   7  138.25  108.40
   0  16   7  -43.99   97.10
   0  16  -7  193.09  108.05
   0 -16  -8  -17.64   82.28
   0 -16  -8  113.19   79.03
   0 -16   8  107.32  103.98
   0  16   8   64.07   56.96
   0  16  -8  299.27  103.19
   0 -16  -910741.28 1162.82
   0 -16   911384.37 1706.75
   0  16   911824.89 5895.07
   0  16  -913269.85 6614.29
   0 -16 -10  732.48  160.58
   0 -16  10  894.94  275.55
   0  16  10  838.66  183.88
   0  16 -10 1083.47  198.47
   0 -17   0  -30.92  112.84
   0  17   0  -73.26   99.08
   0 -17  -1  297.35  100.97
   0 -17   1  153.68  122.04
   0  17   1  279.51  142.26
   0  17  -1  911.61  177.07
   0 -17  -2  201.57   92.18
   0 -17   2  -30.15  127.12
   0  17   2   48.25   60.17
   0  17  -2 -119.39   98.86
   0 -17  -3   73.38   48.87
   0 -17   3  226.12   87.49
   0  17   3   -0.11   94.43
   0  17  -3  217.18  116.27
   0 -17  -4  116.49   97.13
   0 -17   4  126.40   91.13
   0  17   4  -64.40  116.70
   0  17  -4  -35.49   94.85
   0 -17  -5 2255.08  353.74
   0 -17   5 2376.07  320.77
   0  17   5 2052.79  280.80
   0  17  -5 2388.74  340.26
   0 -17  -6  378.59   77.20
   0 -17   6  308.75   96.82
   0  17   6  106.62  130.53
   0  17  -6  331.76   75.94
   0 -17  -7   -2.40   69.03
   0 -17   7  -35.05   80.68
   0  17   7  253.98  146.17
   0  17  -7   49.27  104.56
   0 -17   8   68.21   92.10
   0  17   8 -127.91   98.26
   0  17  -8  -65.05  114.63
   0 -18   0  -45.59  128.81
   0  18   0  312.34  155.51
   0 -18  -1 2170.63  274.23
   0 -18   1 2392.75  403.60
   0  18   1 2183.56  246.19
   0  18  -1 2377.23  196.17
   0 -18  -2  825.77  160.68
   0 -18   2 1363.85  188.74
   0  18   2 1204.65  164.73
   0  18  -2 1591.65  239.68
   0 -18  -3 1107.90  180.13
   0 -18   3  955.56  253.49
   0  18   3 1234.42  223.43
   0  18  -3 1440.84  226.60
   0 -18  -4  577.45  124.30
   0 -18   4  818.82  150.49
   0  18   4  675.82  158.44
   0  18  -4  937.39  189.89
   0 -18  -5   81.64   69.61
   0 -18   5  224.02  128.21
   0  18   5  214.42  111.86
   0  18  -5  135.72  122.45
   0 -18   6   73.50   89.62
   0  18   6    1.58   94.24
   0  18  -6  156.26  106.58
   0 -19   0  151.71   91.10
   0  19   0 -100.34  102.75
   0 -19  -1  -55.37  109.40
   0 -19   1  111.07  113.36
   0  19   1  183.32  103.16
   0  19  -1  282.04  144.28
  -1   0   0 1628.14   71.05
  -1   0   0 1514.70   67.44
  -1   0   0 1786.34   68.71
   1   0   0 1690.30   69.80
   1   0  -1130703.4 1111.25
  -1   0  -1129808.3 1085.87
  -1   0   1128760.3 1085.51
   1   0   1131433.9 1084.70
  -1   0  -1132342.3 1092.17
   1   0   1132694.3 1101.90
   1   0  -1127766.7 1040.11
   1   0  -2   36.11   16.27
  -1   0  -2   51.81   40.66
  -1   0   2   64.95   53.50
   1   0   2   56.62    7.76
  -1   0  -2  229.18   55.87
  -1   0   2   60.97   22.27
  -1   0  -2  192.13   77.96
  -1   0  -3154024.3 1309.02
   1   0   3153000.9 1265.52
  -1   0   3153690.8 1334.50
   1   0  -3153168.5 1263.83
  -1   0  -3151171.6 1286.34
   1   0  -4   42.96   48.25
  -1   0  -4 -114.34   70.34
   1   0   4  172.88   65.09
  -1   0   4  243.69   67.61
   1   0  -521096.10  283.87
  -1   0  -521371.94  256.34
   1   0   520608.27  234.61
  -1   0   521385.88  280.82
   1   0  -521355.98  220.75
  -1   0  -520831.86  251.38
   1   0  -6 -405.18  137.04
  -1   0  -6  -65.63   73.49
   1   0   6   -7.89   55.01
  -1   0   6 -214.09  111.28
   1   0  -6  -11.79   41.15
  -1   0  -6  -27.45  204.05
   1   0  -7111695.6 2081.49
  -1   0  -7109345.9 2029.89
   1   0   7105430.0 1931.35
  -1   0   7109155.9 2029.74
   1   0  -7108998.4 1990.07
  -1   0  -7104653.3 1948.20
   1   0  -8 -190.47  143.89
  -1   0  -8 -115.63  268.66
   1   0   8  -13.62   54.43
  -1   0   8  -43.60  119.81
   1   0  -8   -8.79   52.55
  -1   0  -8   75.83   94.77
   1   0  -912007.72  323.93
  -1   0  -912777.12  310.60
   1   0   912762.08  286.48
  -1   0   913240.59  334.04
   1   0  -912966.89  284.91
  -1   0  -912249.88  287.15
   1   0 -10  176.51   75.57
  -1   0 -10   66.53   47.78
   1   0  10   23.23   39.90
  -1   0  10   31.16   47.51
   1   0 -10  137.06   33.22
   1   0 -11 1877.75  198.81
  -1   0 -11 2091.23  360.08
   1   0  11 2109.77  218.67
  -1   0  11 2143.62  277.14
   1   0  11 2136.15  147.15
   1   0 -11 2184.26  230.41
   1   0 -12  350.15  169.64
  -1   0 -12   50.66   62.88
   1   0  12   68.72   42.06
  -1   0  12   18.36   83.55
   1   0  12   34.49   44.20
   1   0 -13  649.18  162.74
  -1   0 -13 1052.20  159.25
   1   0  13  977.17  135.89
  -1   0  13 1179.95  140.08
  -1   0  13 1169.05  176.68
   1   0  13 1301.17  189.28
   1   0 -14   17.25   87.46
  -1   0 -14  -66.33   95.63
   1   0  14  -61.56   47.95
  -1   0  14   35.58   82.17
  -1   0  14   30.53   41.02
   1   0  14  -90.23   74.83
   1   0 -15 4433.27  674.26
  -1   0 -15 4551.04  218.46
   1   0  15 3891.28  427.85
  -1   0  15 4061.46  400.11
  -1   0  15 4745.79  274.43
   1   0  15 4603.09  571.04
   1   0 -16 -173.94  107.86
  -1   0 -16  -24.67   81.23
  -1   0  16  -86.23   71.38
  -1   0  16   55.18   33.38
   1   0  16   87.81   78.75
   1   0 -17 4357.02  448.56
  -1   0 -17 4015.82  757.08
  -1   0  17 4419.43  380.54
  -1   0  17 4034.66  395.80
   1   0  17 4497.98  430.47
   1   0 -18   61.84   66.03
  -1   0 -18   11.09   83.05
  -1   0  18   15.39   42.06
   1   0  18   43.41   50.03
  -1   0  18   38.00   43.18
   1   0 -19 2408.90  552.29
  -1   0 -19 2612.71  538.84
   1   0  19 2552.35  409.51
  -1  -1   0   48.96   27.91
  -1   1   0   53.23   35.12
  -1   1   0   -8.95   33.83
   1  -1   0   28.04   12.48
  -1   1   0  -15.11   22.82
   1  -1  -1315591.3 2595.96
  -1  -1  -1318009.7 2603.49
  -1   1  -1326277.4 2665.88
  -1  -1   1316234.2 2586.13
   1   1   1317994.8 2578.69
  -1  -1   1322456.4 2704.88
  -1  -1  -1330507.4 2680.17
  -1   1   1320924.6 2640.02
   1   1   1328457.8 2696.59
   1   1  -1326713.0 2657.01
  -1   1  -1321710.8 2622.88
   1   1  -2165421.3 1388.21
   1  -1  -2164862.9 1391.29
  -1  -1  -2166947.9 1429.13
  -1   1  -2171219.4 1426.27
  -1   1   2170047.5 1444.31
  -1   1  -2167048.5 1404.15
   1   1   2168760.5 1408.73
   1   1  -2165506.1 1361.26
  -1   1  -2170663.2 1427.31
   1  -1  -3197444.8 1714.34
   1  -1   3197272.6 1647.10
  -1   1   3196232.7 1670.34
  -1   1   3190599.6 1554.61
   1   1  -3194338.4 1605.28
  -1   1   3189785.6 1546.28
   1   1  -428536.45  313.07
   1  -1  -428693.25  332.14
  -1  -1  -428946.40  317.74
  -1   1  -428738.95  301.53
  -1  -1  -428861.95  256.22
   1  -1   429446.81  296.53
  -1  -1   428763.14  344.72
   1   1   429660.68  264.54
  -1   1   428662.07  335.24
   1   1   428991.20  315.28
   1   1  -428164.98  273.17
  -1   1  -428669.32  315.66
   1   1  -5 7613.45  299.74
   1  -1  -5 7581.46  311.08
  -1  -1  -5 8140.82  309.77
  -1   1  -5 8055.18  302.18
   1  -1   5 7670.50  310.14
  -1  -1   5 7772.54  306.32
   1   1   5 7710.10  277.73
  -1   1   5 7998.60  312.42
   1   1   5 7759.15  297.05
   1   1  -5 7767.67  284.45
  -1   1  -5 8010.57  306.15
   1   1  -6 2353.88  132.87
   1  -1  -6 2615.51  349.91
  -1  -1  -6 2658.22  133.21
  -1   1  -6 2693.02  125.71
   1  -1   6 2540.93  123.66
  -1  -1   6 2679.01  151.73
   1   1   6 2701.65  113.23
  -1   1   6 2689.65  281.94
   1   1   6 2844.04  350.33
   1   1  -6 2699.29  115.80
  -1   1  -6 2827.82  298.66
   1  -1  -7 3407.30  289.94
  -1  -1  -7 2936.08  130.27
  -1   1  -7 2923.51  106.33
   1  -1   7 2935.54  128.52
  -1  -1   7 3118.21  300.70
   1   1   7 3353.17  147.82
  -1   1   7 3059.65  352.04
   1   1   7 3125.23  367.93
   1   1  -7 2862.84   97.56
  -1   1  -7 2836.46  126.48
   1   1  -8 2749.24  415.50
   1  -1  -8 2626.39  179.34
  -1  -1  -8 2364.20  148.35
  -1   1  -8 2604.29  108.97
   1  -1   8 2741.46  323.49
  -1  -1   8 2865.38  388.41
   1   1   8 2692.88  277.64
  -1   1   8 2613.92  291.95
  -1   1   8 2835.43  235.83
   1   1   8 2881.41  309.98
   1   1  -8 2830.44  105.87
  -1   1  -8 2786.94  235.75
   1   1  -9 3151.67  555.44
   1  -1  -9 3186.63  561.85
  -1  -1  -9 3167.02  139.80
  -1   1  -9 3398.52  214.03
   1  -1   9 3053.84  327.60
  -1  -1   9 3136.70  362.95
   1   1   9 3143.84  192.18
  -1   1   9 3362.99  314.36
  -1   1   9 3595.26  255.15
   1   1   9 3257.98  378.25
   1   1  -9 3195.83  112.12
  -1   1  -9 3503.54  360.55
   1  -1 -10    3.26  100.45
   1   1 -10   71.49  125.74
  -1  -1 -10  118.49   51.75
  -1   1 -10   56.56   55.65
   1  -1  10  212.66   99.97
  -1  -1  10  110.09   56.56
   1   1  10  -84.02   47.84
  -1   1  10  110.77   52.04
  -1   1  10   16.25   22.28
   1   1  10   -5.86   65.10
   1   1 -10   -5.52   53.81
  -1   1 -10   86.76   53.37
   1  -1 -11 2190.41  209.82
   1   1 -11 2461.75  323.82
  -1  -1 -11 2228.04  145.52
  -1   1 -11 2286.97  186.27
   1  -1  11 2292.73  304.63
  -1  -1  11 2411.67  319.11
   1   1  11 2227.71  124.46
  -1   1  11 2247.37  176.85
  -1   1  11 2276.68  281.84
   1   1  11 2468.07  417.05
   1   1 -11 2433.29  381.16
  -1   1 -11 2249.89  149.59
   1  -1 -12 3747.45  815.84
   1   1 -12 3556.96  313.72
  -1  -1 -12 3501.16  261.70
  -1   1 -12 3278.76  527.77
   1  -1  12 3168.73  524.95
  -1  -1  12 3309.65  331.59
   1   1  12 3034.02  325.11
  -1   1  12 3510.42  338.72
  -1   1  12 3277.13  223.21
   1   1  12 3459.44  525.48
   1   1 -12 3567.99  393.92
  -1   1 -12 3431.57  482.95
   1  -1 -1311359.21  753.36
   1   1 -1312287.64  643.91
  -1  -1 -1310829.70  519.69
  -1   1 -1312002.45  568.30
   1  -1  1311338.90  559.82
  -1  -1  1311562.57  571.43
   1   1  1311547.75  550.02
  -1   1  1312064.11 1005.45
  -1   1  1311322.30  530.41
   1   1  1311905.69  686.54
   1   1 -1311389.55  567.78
  -1   1 -1311486.75  622.95
   1   1 -14  372.79  151.01
   1  -1 -14  248.63  110.49
  -1  -1 -14  565.35  114.63
  -1   1 -14  491.04  109.43
   1  -1  14  443.36   65.68
  -1  -1  14  607.10   99.57
   1   1  14  407.73   51.47
  -1   1  14  471.65  122.84
   1  -1  14  447.18  106.42
  -1   1  14  360.27   65.59
   1   1  14  413.34  127.04
   1   1 -14  402.31   75.26
   1  -1 -15   70.33   78.59
   1   1 -15  -52.94  108.26
  -1  -1 -15  141.14   38.79
  -1   1 -15   40.09   53.06
   1  -1  15   64.54   32.18
  -1  -1  15   59.82   90.76
  -1   1  15   97.78   74.81
   1  -1  15  138.96   38.48
   1   1  15   79.61   32.54
  -1   1  15  176.21   56.65
   1  -1 -16  705.40  117.16
   1   1 -16  846.61  156.91
  -1  -1 -16  602.43  106.21
  -1   1 -16  730.78  177.00
  -1  -1  16  872.62  131.52
  -1   1  16  779.03  121.18
  -1  -1  16  817.29  133.38
   1  -1  16 1002.23  141.83
  -1   1  16  707.98  117.41
   1   1  16  970.91  183.23
   1  -1 -17  227.31  153.27
   1   1 -17   74.08   91.83
  -1  -1 -17   10.94   48.12
  -1   1 -17   41.99   85.56
  -1  -1  17  -44.05   70.58
  -1   1  17  187.41   92.70
  -1  -1  17  -40.68   52.94
   1  -1  17   84.01   60.00
   1   1  17  -51.66   79.01
   1  -1 -18  232.09  119.01
   1   1 -18  356.17  100.69
  -1  -1 -18  381.92  135.10
  -1   1 -18  296.83   93.29
  -1  -1  18  170.74   75.13
  -1   1  18  367.82   68.25
   1  -1  18  380.58   91.95
  -1   1  18  146.04   87.77
   1   1  18  340.18   86.87
   1  -1 -19    5.42   48.65
   1   1 -19   43.72   56.89
  -1  -1 -19   20.27   78.56
  -1   1 -19  151.23  121.73
  -1  -1  19   56.86   41.65
   1  -1  19   48.01   40.41
   1   1  19   90.75   76.80
   1  -2   0 2389.37   96.95
  -1  -2   0 2583.96  107.90
  -1  -2   0 2651.02  163.25
  -1   2   0 2720.92  132.18
  -1   2   0 2656.92  112.24
   1  -2  -113626.94  275.61
  -1  -2  -113798.49  280.22
  -1  -2   113642.31  265.32
  -1   2  -113583.44  265.18
   1   2   113381.64  253.84
  -1  -2   114133.67  279.13
  -1   2   114204.17  201.10
  -1   2  -113914.28  192.46
   1   2   113494.78  272.08
   1   2  -113276.42  271.79
   1  -2  -113024.54  243.56
  -1   2   113794.57  272.66
  -1   2  -114033.07  170.57
   1   2  -2105641.1  903.15
   1  -2  -2104948.4  963.41
  -1  -2  -2107142.1  937.87
  -1   2  -2105562.3  891.16
  -1  -2  -2107640.1  892.07
  -1  -2   2108695.2 1040.02
  -1   2   2109801.8  970.06
  -1   2  -2106339.2  965.55
   1   2   2107450.5  938.28
   1  -2  -2107619.1  887.70
   1   2  -2107941.7  947.26
  -1   2  -2106826.5  920.32
   1   2  -383030.61  729.76
   1  -2  -382804.57  806.70
  -1  -2  -385437.13  768.38
  -1   2  -384136.48  725.95
   1  -2   383521.60  758.90
  -1  -2   383226.76  774.03
  -1  -2  -381694.03  669.73
  -1   2   384374.18  768.05
   1   2   385217.18  759.53
  -1   2   383867.06  706.00
   1   2  -383283.86  732.42
  -1   2  -383673.77  741.00
   1   2  -4 9894.77  363.46
   1  -2  -4 9414.08  378.52
  -1  -2  -4 9925.62  369.58
  -1   2  -4 9800.05  355.89
   1  -2   4 9562.97  357.96
  -1  -2   4 9342.49  391.42
  -1  -2  -4 9697.53  341.66
  -1   2   4 9899.61  373.57
   1   2   4 9865.66  366.23
  -1   2   4 9769.07  350.19
   1   2  -4 9704.79  355.48
  -1   2  -4 9755.46  362.05
   1   2  -533853.90  387.54
   1  -2  -532902.94  389.44
  -1  -2  -534179.77  389.64
  -1   2  -533345.17  341.03
   1  -2   533368.07  357.86
  -1  -2   533348.53  423.28
  -1   2   533386.56  395.47
   1   2   532785.16  298.04
   1   2   533572.01  368.44
  -1   2   533264.03  319.77
   1   2  -533335.50  335.74
  -1   2  -533151.39  359.09
   1   2  -6156758.9 1394.42
   1  -2  -6157528.5 1432.97
  -1  -2  -6154602.0 1397.76
  -1   2  -6154839.7 1364.36
   1  -2   6155437.0 1368.62
  -1  -2   6154485.9 1407.79
   1   2   6152489.1 1279.20
   1   2   6158710.5 1415.86
  -1   2   6153879.5 1358.87
   1   2  -6152506.5 1323.23
  -1   2  -6157642.9 1389.10
   1   2  -711593.78  278.38
   1  -2  -711906.57  345.28
  -1  -2  -711896.73  325.46
  -1   2  -711960.85  268.92
   1  -2   711749.38  278.87
  -1  -2   712265.67  320.08
  -1   2   712110.11  299.63
   1   2   711632.18  241.22
  -1   2   711790.70  260.79
   1   2   711942.78  313.91
   1   2  -712295.73  270.95
  -1   2  -711665.08  282.02
   1   2  -823007.63  505.11
   1  -2  -823078.98  528.76
  -1  -2  -822195.30  495.44
  -1   2  -821740.99  455.47
   1  -2   823318.06  496.26
  -1  -2   823572.23  524.85
   1   2   822391.42  442.74
  -1   2   822549.23  499.02
  -1   2   822175.84  486.88
   1   2   822584.84  472.34
   1   2  -823883.98  481.87
  -1   2  -823322.73  490.62
   1   2  -953114.12 1059.06
   1  -2  -952966.13 1038.77
  -1  -2  -953594.23 1032.00
  -1   2  -953137.58 1055.81
   1  -2   953278.71 1010.62
  -1  -2   954417.00 1059.07
   1   2   951208.63  940.92
  -1   2   953978.73 1040.72
  -1   2   953286.52  991.43
   1   2   953291.46 1030.80
   1   2  -954269.28 1005.86
  -1   2  -952312.47 1103.52
   1  -2 -10 8557.83  393.68
  -1  -2 -10 7739.38  306.39
  -1   2 -10 7620.84  281.74
   1  -2  10 8237.75  328.54
  -1  -2  10 8240.39  338.01
   1   2  10 7323.13  280.27
  -1   2  10 7417.45  262.20
   1   2 -10 8213.98  298.26
  -1   2 -10 8059.63  312.62
   1  -2 -1123486.98  994.65
   1   2 -1123679.94  949.39
  -1  -2 -1122645.25  914.29
  -1   2 -1123412.43  915.48
   1  -2  1122091.62  875.91
  -1  -2  1122082.10  971.42
   1   2  1122419.13  866.80
  -1   2  1123074.96  916.07
  -1   2  1122341.55  908.67
   1   2  1123545.36  927.46
   1   2 -1122858.40  905.76
  -1   2 -1123291.82  917.89
   1  -2 -12 1980.95  395.65
   1   2 -12 1844.80  315.66
  -1  -2 -12 1629.10  297.68
  -1   2 -12 1706.83  278.36
   1  -2  12 1671.43  165.13
  -1  -2  12 1694.84  235.80
  -1   2  12 1500.12  265.57
   1   2  12 1361.63  165.94
  -1   2  12 1551.96  212.06
   1   2  12 1671.06  234.78
   1   2 -12 1898.85  211.68
  -1   2 -12 1981.19  285.54
   1  -2 -13  834.05  250.77
   1   2 -13  968.38  207.48
  -1   2 -13 1080.75  230.77
   1  -2  13 1058.97  123.07
  -1  -2  13 1022.71  158.07
   1   2  13 1133.66  130.05
  -1   2  13 1131.65  153.23
   1   2  13 1077.40  202.26
  -1   2  13  911.58  135.12
   1   2 -13 1145.94  145.06
  -1   2 -13  836.94  136.26
   1  -2 -14  294.24  106.60
   1   2 -14  423.59  137.18
  -1  -2 -14  359.64   96.51
  -1   2 -14  346.47   65.29
   1  -2  14  324.87   61.00
  -1  -2  14  424.69  106.26
  -1   2  14  496.58  111.97
   1   2  14  248.62  105.97
  -1   2  14  366.45   66.27
   1   2 -14  333.16   55.87
  -1   2 -14  326.95   72.16
   1  -2 -15 1307.16  295.00
   1   2 -15 1092.89  185.90
  -1  -2 -15 1027.26  194.86
  -1   2 -15 1236.12  112.38
   1  -2  15 1129.91  181.51
  -1  -2  15 1343.13  170.38
  -1   2  15 1107.95  206.06
   1   2  15 1404.16  185.65
  -1   2  15 1236.92  157.32
   1   2 -15 1279.48  176.50
  -1   2 -15 1437.04  164.95
   1  -2 -16  336.11  165.27
   1   2 -16  344.41  123.06
  -1  -2 -16  120.95   88.37
  -1   2 -16  219.61  102.69
   1  -2  16   52.90   44.61
  -1  -2  16  235.92  120.24
  -1   2  16  220.45  114.53
   1  -2  16  278.54  134.89
   1   2  16  230.78  112.90
  -1   2  16  191.58   84.32
   1   2 -16  204.60   91.08
   1  -2 -17  255.98  137.34
   1   2 -17   60.43   65.43
  -1  -2 -17   -1.64   91.24
  -1   2 -17   90.58   73.77
  -1  -2  17  213.33  141.04
  -1   2  17  200.91   91.42
   1  -2  17  237.06   97.56
   1   2  17   67.33   51.03
  -1   2  17  126.34   74.02
   1  -2 -18   -6.70  125.42
   1   2 -18  -15.69   84.84
  -1  -2 -18   98.35   75.79
  -1   2 -18   36.58   60.17
  -1  -2  18   52.94   59.47
   1  -2  18  100.89   73.37
   1   2  18  -45.52   74.12
  -1   2  18   46.90   37.24
   1  -2 -19   54.89   58.63
  -1  -2 -19   58.53  104.07
  -1  -2  19  100.44   75.60
  -1  -2  19  -39.83   51.50
   1  -2  19   60.13   48.95
   1   2  19  101.11   92.79
   1  -3   0   96.99   36.69
  -1  -3   0   36.09   18.85
  -1  -3   0  486.25  157.46
  -1   3   0  259.86   96.77
  -1   3   0  420.68  121.08
   1  -3   128530.62  281.97
   1  -3  -128541.85  306.29
  -1  -3  -128832.42  295.01
  -1  -3   128461.78  271.75
  -1  -3  -129065.92  315.93
  -1  -3   129761.50  580.30
  -1   3   128989.60  323.49
  -1   3  -128903.75  316.06
   1   3   129879.81  457.51
  -1   3   129632.90  313.34
  -1   3  -129460.58  303.00
   1  -3  -2116564.9 1049.84
  -1  -3  -2119984.6 1053.67
  -1   3  -2117796.2  987.60
  -1  -3   2116729.2  981.65
  -1  -3  -2115913.1  970.29
  -1  -3   2118581.7 1050.73
  -1   3   2117172.6 1032.40
  -1   3  -2118325.1 1051.14
   1   3   2119480.6 1038.22
  -1   3   2121190.4 1025.74
   1   3  -2117986.9 1034.63
  -1   3  -2116776.9 1003.88
   1   3  -332018.61  311.37
   1  -3  -332051.82  365.54
  -1  -3  -333198.63  358.34
  -1   3  -332542.81  308.50
  -1  -3  -332675.66  294.97
   1  -3   332302.52  354.47
  -1  -3   332160.59  389.42
  -1   3   331748.55  356.12
   1   3   332079.33  352.16
  -1   3   332471.37  310.42
   1   3  -331862.68  327.89
  -1   3  -332721.48  345.72
   1   3  -4118941.2 1030.04
   1  -3  -4121481.0 1105.39
  -1  -3  -4119659.6 1074.68
  -1   3  -4117434.5 1002.11
   1  -3   4118115.7 1049.51
  -1  -3   4117302.1 1067.01
  -1   3   4119842.5 1077.33
   1   3   4116982.8  972.14
   1   3   4118944.3 1050.31
  -1   3   4119731.3 1013.15
   1   3  -4116730.9 1017.53
  -1   3  -4118920.4 1067.77
   1   3  -564166.53  596.92
   1  -3  -563668.23  657.32
  -1  -3  -563749.23  649.37
  -1   3  -562933.45  571.12
   1  -3   564080.30  623.55
  -1  -3   564102.78  655.20
  -1   3   562038.77  658.16
   1   3   563928.69  625.40
  -1   3   563656.33  577.09
   1   3  -563341.49  593.22
  -1   3  -563774.32  624.60
   1  -3  -611401.56  306.10
  -1  -3  -611087.03  372.98
  -1   3  -611576.61  245.54
   1  -3   611395.33  346.82
  -1  -3   611207.78  304.34
  -1   3   611588.52  279.90
   1   3   611750.63  282.18
  -1   3   611336.63  240.26
   1   3  -611583.21  261.08
  -1   3  -611669.11  272.21
   1   3  -761923.03 1167.50
   1  -3  -762407.10 1233.53
  -1  -3  -762385.68 1209.72
  -1   3  -762168.84 1178.49
   1  -3   762294.69 1191.39
  -1  -3   760774.01 1283.19
  -1   3   760819.81 1166.17
   1   3   759725.63 1098.89
   1   3   760685.27 1159.68
  -1   3   760087.48 1122.44
   1   3  -760938.65 1142.13
  -1   3  -760531.14 1148.84
   1   3  -811118.88  288.53
   1  -3  -811226.82  326.36
  -1  -3  -810580.54  267.67
  -1   3  -811471.13  257.10
   1  -3   811317.86  284.38
  -1  -3   811581.07  319.63
  -1   3   811653.44  302.89
   1   3   811078.95  229.97
   1   3   811449.97  293.12
  -1   3   811303.44  249.92
   1   3  -811409.55  261.38
  -1   3  -811280.26  279.97
   1  -3  -911114.91  342.20
   1   3  -911104.07  303.65
  -1  -3  -910508.88  269.05
  -1   3  -911189.73  258.91
   1  -3   911196.76  305.91
  -1  -3   911444.64  361.09
  -1   3   911043.10  287.42
   1   3   910831.39  232.24
   1   3   911471.03  294.74
  -1   3   911078.01  253.36
   1   3  -911382.04  274.45
  -1   3  -911026.06  280.42
   1   3 -10 5653.21  253.42
   1  -3 -10 5771.79  348.97
  -1  -3 -10 5056.02  217.98
  -1   3 -10 5205.35  205.89
   1  -3  10 5746.60  288.18
  -1  -3  10 5633.26  547.87
  -1   3  10 5964.16  573.82
   1   3  10 5132.22  194.27
   1   3  10 5341.00  338.20
  -1   3  10 5535.81  317.01
   1   3 -10 5396.12  216.57
  -1   3 -10 5091.08  257.92
   1  -3 -11 4058.71  299.14
   1   3 -11 4168.84  240.10
  -1  -3 -11 3706.88  220.02
  -1   3 -11 3950.38  196.35
   1  -3  11 3777.09  536.50
  -1  -3  11 4214.47  490.64
  -1   3  11 3952.21  494.87
   1   3  11 3601.58  167.54
   1   3  11 4089.69  536.08
  -1   3  11 3765.56  208.89
   1   3 -11 4092.66  437.10
  -1   3 -11 3797.78  224.49
   1  -3 -1210184.69  471.71
   1   3 -1210174.33  525.88
  -1  -3 -12 9614.03  411.95
  -1   3 -12 9932.77  396.38
   1  -3  1210353.55  453.35
  -1  -3  12 9649.43  967.32
  -1   3  1210077.21  858.70
   1   3  1210329.74  599.73
  -1   3  12 9699.61  446.52
   1   3 -1210023.81  403.01
  -1   3 -12 9787.55  410.36
   1  -3 -1311631.33  688.05
   1   3 -1312220.10  590.41
  -1  -3 -1312135.42  582.16
  -1   3 -1312096.48  567.84
   1  -3  1311780.63  589.76
  -1  -3  1311990.07  592.04
  -1   3  1312720.06  607.19
   1   3  1313328.39  976.70
  -1   3  1312094.34  796.80
   1   3 -1312532.72  585.77
  -1   3 -1312600.73  603.12
   1  -3 -14 2100.62  411.96
   1   3 -14 2069.15  197.77
  -1  -3 -14 2101.56  377.60
  -1   3 -14 2061.71  172.75
   1  -3  14 2137.01  322.82
  -1  -3  14 2121.41  239.57
  -1   3  14 2038.99  160.56
   1   3  14 2186.52  315.41
  -1   3  14 1982.28  229.19
   1   3 -14 2422.57  309.56
  -1   3 -14 2567.28  327.41
   1  -3 -15  -91.79  149.85
   1   3 -15  -90.52   91.26
  -1  -3 -15   90.93   64.86
  -1   3 -15   41.37   31.65
   1  -3  15   47.03   64.82
  -1  -3  15   52.63   50.00
  -1   3  15   -5.92   64.49
   1   3  15  -91.01   77.79
  -1   3  15  123.17   39.58
   1   3 -15   -4.13   61.83
  -1   3 -15  124.54   78.88
   1  -3 -16 7162.59  608.42
   1   3 -16 6180.80  560.49
  -1  -3 -16 6172.22  516.10
  -1   3 -16 6156.35  498.41
   1  -3  16 5305.65  692.32
  -1  -3  16 5193.50  926.20
  -1   3  16 5665.62  688.19
   1   3  16 5690.84  669.67
   1   3 -16 5483.53  666.06
  -1   3 -16 5887.56  726.06
   1  -3 -17  688.55  136.35
   1   3 -17  780.77  188.99
  -1  -3 -17  903.28  156.19
  -1   3 -17  803.66  174.15
  -1  -3  17  877.22  144.45
  -1   3  17  669.66  106.08
   1   3  17  859.09  160.80
  -1   3  17  662.49  120.40
   1   3 -17  790.89  124.03
  -1   3 -17  788.04  114.88
   1  -3 -18  399.40   72.83
  -1  -3 -18  371.39   78.95
  -1   3 -18  443.95  100.95
  -1  -3  18  510.69  104.83
   1  -3  18  419.78  120.16
   1   3  18  496.24   87.97
   1   3 -18  441.65   62.53
   1  -3 -19 1314.76  304.21
  -1  -3 -19 1044.90  250.18
  -1  -3  19 1181.73  190.62
   1  -3  19 1043.79  218.55
   1   3  19 1113.52  213.34
   1  -4   0  132.20   46.97
  -1  -4   0   73.42   17.99
  -1  -4   0  193.31   61.84
  -1   4   0   81.77   29.67
   1   4   0 -199.52  115.71
  -1   4   0  -91.90   78.83
   1  -4   1 3395.55  146.38
   1  -4  -1 3437.33  148.30
  -1  -4  -1 3302.66  135.49
  -1  -4   1 3389.44  148.62
  -1  -4  -1 3264.57  145.65
  -1  -4   1 3174.78  150.93
  -1   4   1 3335.68  158.08
  -1   4  -1 3246.26  144.41
   1   4   1 2870.38  152.89
   1   4  -1 3179.69  150.21
  -1   4   1 3146.71  143.66
  -1   4  -1 3273.05  198.75
   1  -4  -2114863.2 1024.88
  -1  -4  -2115913.6 1034.57
  -1  -4   2117533.9  986.90
  -1  -4   2115724.6 1042.49
  -1   4   2117640.4 1049.34
   1   4   2117966.3 1052.85
  -1   4   2115402.2  997.43
   1   4  -2114512.3 1008.78
  -1   4  -2115595.3 1011.58
   1   4  -3 1135.24   79.92
   1  -4  -3 1288.06  256.11
  -1  -4  -3 1183.97  220.96
  -1   4  -3 1219.83   73.65
  -1  -4  -3 1230.42  102.93
   1  -4   3 1075.80  180.97
  -1  -4   3  968.34   88.97
  -1   4   3  940.99   78.06
   1   4   3  912.74   89.77
  -1   4   3 1221.58  168.84
   1   4  -3 1012.08   79.07
  -1   4  -3 1233.24  162.46
   1   4  -483066.79  731.09
   1  -4  -481426.35  788.43
  -1  -4  -481542.63  790.91
  -1   4  -480466.34  696.60
   1  -4   482509.94  789.10
  -1  -4   479969.30  781.24
  -1   4   479395.25  762.31
   1   4   479961.71  689.89
   1   4   480722.63  757.29
  -1   4   481669.55  723.42
   1   4  -481029.49  745.90
  -1   4  -481335.82  754.92
   1   4  -5100440.0  887.51
   1  -4  -5101498.8  993.62
  -1  -4  -599600.45  970.43
  -1   4  -597842.53  877.63
   1  -4   5100324.6  979.98
  -1  -4   5100925.7  987.59
  -1   4   5101357.4  963.17
   1   4   5100106.6  865.40
   1   4   598839.18  980.34
  -1   4   5102783.7  899.04
   1   4  -5101984.4  925.60
  -1   4  -5101013.8  941.99
   1   4  -646991.26  897.45
   1  -4  -647727.16  964.32
  -1  -4  -646345.24  925.83
   1  -4   647339.94  927.34
  -1  -4   647416.07  946.95
  -1   4   646732.11  911.64
   1   4   645599.25  844.50
   1   4   646477.55  899.07
  -1   4   646282.52  871.77
   1   4  -646707.65  916.65
  -1   4  -646944.24  902.39
   1   4  -732921.75  651.94
   1  -4  -733014.80  719.98
  -1  -4  -732427.41  673.57
  -1   4  -732773.11  629.00
   1  -4   732770.37  665.55
  -1  -4   732565.29  700.29
  -1   4   732772.06  667.71
   1   4   732182.07  608.43
   1   4   732480.77  657.83
  -1   4   732320.69  624.07
   1   4  -732647.65  667.62
  -1   4  -732662.42  658.30
   1   4  -8 6171.63  182.23
   1  -4  -8 6407.73  255.57
  -1  -4  -8 6147.98  325.65
  -1   4  -8 6935.69  168.10
   1  -4   8 6690.25  233.79
  -1  -4   8 7077.68  278.95
  -1   4   8 6252.59  326.48
   1   4   8 6859.10  199.60
  -1   4   8 6671.34  177.33
   1   4  -8 6592.23  181.46
  -1   4  -8 6663.98  197.72
   1   4  -9  114.44   77.64
   1  -4  -9   73.90  121.27
  -1  -4  -9  -62.89  106.25
  -1   4  -9   49.07   30.96
   1  -4   9  127.20  101.81
  -1  -4   9  225.13  141.61
  -1   4   9   32.88   47.73
   1   4   9   43.69   14.52
   1   4   9   44.41   55.09
  -1   4   9   69.66   23.01
   1   4  -9   15.83   63.82
  -1   4  -9  150.32   52.21
   1  -4 -10 4401.07  364.84
   1   4 -10 3589.94  509.32
  -1  -4 -10 3948.82  212.20
  -1   4 -10 4033.82  250.19
   1  -4  10 4203.03  637.94
  -1  -4  10 4417.21  387.24
  -1   4  10 4401.61  233.62
   1   4  10 3917.23  295.29
   1   4  10 3945.48  414.06
  -1   4  10 3962.81  252.50
   1   4 -10 4452.79  476.23
  -1   4 -10 4133.14  403.74
   1  -4 -11 2002.86  252.00
   1   4 -11 1706.49  283.64
  -1  -4 -11 1719.53  168.96
  -1   4 -11 1677.26  248.93
   1  -4  11 1649.20  158.81
  -1  -4  11 1826.14  310.93
  -1   4  11 1749.59  177.47
   1   4  11 1652.43  132.99
   1   4  11 1809.12  222.23
  -1   4  11 1725.64  206.47
   1   4 -11 2001.26  266.86
  -1   4 -11 1917.92  297.04
   1  -4 -12 2489.72  374.06
   1   4 -12 1782.30  300.55
  -1  -4 -12 1978.54  152.94
  -1   4 -12 2020.59  131.70
   1  -4  12 2041.24  250.10
  -1  -4  12 2229.09  271.65
  -1   4  12 1725.96  131.64
   1   4  12 2198.20  245.84
  -1   4  12 1659.67  284.07
   1   4 -12 2130.01  149.84
  -1   4 -12 2156.77  208.18
   1  -4 -13 3499.00  731.36
   1   4 -13 3626.07  254.54
  -1  -4 -13 3781.53  231.96
  -1   4 -13 3674.03  291.98
   1  -4  13 3475.07  477.01
  -1  -4  13 4067.73  708.91
  -1   4  13 3968.76  218.60
   1   4  13 3764.32  427.54
  -1   4  13 3477.20  494.75
   1   4 -13 3802.95  197.60
  -1   4 -13 3879.19  341.88
   1  -4 -14 4092.93  680.58
   1   4 -14 4017.34  256.62
  -1  -4 -14 3863.49  603.93
  -1   4 -14 3740.87  223.07
   1  -4  14 3343.21  534.80
  -1  -4  14 3799.42  474.44
  -1   4  14 3805.24  236.29
   1   4  14 3889.72  461.84
  -1   4  14 3737.09  348.54
   1   4 -14 4045.38  406.54
  -1   4 -14 3938.56  405.14
   1  -4 -15 3289.94  473.68
   1   4 -15 3069.57  222.05
  -1  -4 -15 2998.38  457.18
  -1   4 -15 2492.55  356.71
   1  -4  15 2781.13  370.97
  -1  -4  15 3054.29  498.41
  -1   4  15 3083.55  254.35
   1   4  15 3226.20  398.31
  -1   4  15 2720.36  282.49
   1   4 -15 2948.14  307.44
  -1   4 -15 3251.93  384.21
   1  -4 -16  832.45  151.40
  -1  -4 -16  540.88  128.76
   1  -4  16  470.21   72.70
  -1  -4  16  613.74  106.17
  -1   4  16  510.10   94.60
   1   4  16  632.80  102.77
   1   4 -16  647.66  122.32
  -1   4 -16  588.48  103.58
   1  -4 -17  171.55  127.32
   1   4 -17  277.33   86.96
  -1  -4 -17  229.56   64.10
  -1   4 -17  107.38   65.02
   1  -4  17   75.75   55.08
  -1  -4  17  248.72  107.03
   1   4  17  206.41   60.47
  -1   4  17  174.51  116.13
   1   4 -17  270.06   65.40
  -1   4 -17  287.02   61.98
   1  -4 -18  956.83  203.07
  -1  -4 -18 1010.73  210.73
  -1  -4  18 1093.29  179.28
   1   4  18  852.26  143.03
   1   4 -18 1078.44  113.60
  -1   4 -18  944.70  144.23
   1  -4 -19  390.17  114.00
  -1  -4 -19  313.09  115.45
  -1  -4  19  169.47  123.19
   1   4  19  213.05   66.24
   1  -5   0 -102.67   45.51
  -1  -5   0    2.38   62.70
  -1  -5   0  -25.08   62.54
  -1   5   0  -65.33   74.12
   1   5   0 -179.34  106.92
  -1   5   0  -38.19   55.80
   1  -5   1 2445.91  101.69
   1  -5  -1 2341.81  206.52
  -1  -5  -1 2443.65  107.37
  -1  -5   1 2458.74   99.53
  -1  -5  -1 2387.21  133.32
  -1  -5   1 2633.22  331.13
  -1   5   1 2363.20  244.68
  -1   5  -1 2526.23  128.51
   1   5   1 2592.62  307.74
   1   5  -1 2398.66  123.90
  -1   5   1 2111.54  203.70
  -1   5  -1 2885.10  250.35
   1  -5   2  159.66   27.60
   1  -5  -2  121.17   48.76
  -1  -5  -2    7.95  217.26
  -1  -5   2  107.99   20.15
   1  -5   2  238.53   70.07
  -1  -5  -2  154.62   39.64
  -1  -5   2  135.19   68.09
  -1   5   2  168.41   50.82
   1   5   2  106.00  100.54
  -1   5   2  265.90   61.56
   1   5  -2  -75.81   93.26
  -1   5  -2  122.55   78.33
   1   5  -3 4952.18  185.00
   1  -5  -3 5150.50  307.34
  -1  -5  -3 4811.00  201.51
  -1  -5  -3 4972.37  193.71
   1  -5   3 5337.10  439.37
  -1  -5   3 4938.71  234.62
  -1   5   3 4992.79  211.03
   1   5   3 4789.98  202.19
  -1   5   3 4912.50  197.69
   1   5  -3 5030.28  210.45
  -1   5  -3 4746.13  196.92
   1   5  -414391.19  284.51
   1  -5  -414300.37  247.19
  -1  -5  -413583.00  427.74
  -1   5  -414285.39  153.09
   1  -5   414759.85  344.42
  -1  -5   414161.98  335.10
  -1   5   414910.05  338.74
   1   5   414352.63  323.14
  -1   5   414598.01  306.28
   1   5  -414871.70  328.54
  -1   5  -414351.09  324.53
   1   5  -515397.30  304.45
   1  -5  -515719.71  431.63
  -1  -5  -514763.65  558.29
  -1   5  -514839.11  289.82
   1  -5   515250.54  354.41
  -1  -5   515387.69  378.04
  -1   5   514686.74  345.69
   1   5   514600.99  291.88
   1   5   515206.55  344.11
  -1   5   514953.65  317.78
   1   5  -515490.00  345.13
  -1   5  -514459.88  320.12
   1   5  -645451.50  852.98
   1  -5  -645679.34  939.07
  -1  -5  -644923.14  881.08
  -1   5  -644599.29  829.06
   1  -5   645363.63  909.51
  -1  -5   644746.31  902.11
  -1   5   644750.62  877.10
   1   5   644118.45  824.71
   1   5   644834.11  886.45
  -1   5   646304.19  874.91
   1   5  -645467.28  873.08
  -1   5  -644255.71  868.93
   1  -5  -714609.56  626.56
  -1  -5  -715351.50  365.59
   1  -5   715294.99  366.43
  -1  -5   715149.22  397.09
  -1   5   715273.28  349.42
   1   5   714918.15  296.12
   1   5   715351.99  361.17
  -1   5   715354.31  324.20
   1   5  -715520.27  345.87
  -1   5  -715125.69  346.60
   1   5  -8 5430.70  183.08
   1  -5  -8 5303.58  230.55
  -1  -5  -8 4957.13  169.08
  -1   5  -8 5204.54  132.21
   1  -5   8 5713.58  580.70
  -1  -5   8 5399.58  247.13
  -1   5   8 5547.65  549.25
   1   5   8 4959.61  128.56
   1   5   8 5416.16  591.96
  -1   5   8 5380.07  394.58
   1   5  -8 5175.46  169.21
  -1   5  -8 5055.70  168.43
   1   5  -9  440.33   73.96
   1  -5  -9  789.64  192.39
  -1  -5  -9  327.36  120.30
  -1   5  -9  330.67   57.37
   1  -5   9  512.32   91.20
  -1  -5   9  395.33  154.39
  -1   5   9  191.02   68.62
   1   5   9  263.93   38.86
   1   5   9  257.07   63.43
  -1   5   9  330.22   48.12
   1   5  -9  395.24   59.19
  -1   5  -9  301.99   77.81
   1  -5 -10  618.09   87.06
   1   5 -10  416.40  100.76
  -1  -5 -10  362.20  101.18
  -1   5 -10  443.75   57.03
   1  -5  10  428.41   69.21
  -1  -5  10  761.49  171.37
  -1   5  10  654.97   94.65
   1   5  10  478.50   60.01
   1   5  10  399.74   70.64
  -1   5  10  493.83   78.99
   1   5 -10  516.97  116.58
  -1   5 -10  640.11  100.30
   1  -5 -11  333.87  175.51
   1   5 -11  170.34   89.87
  -1  -5 -11  148.87  127.82
  -1   5 -11  158.85   29.76
   1  -5  11  258.90  116.45
  -1  -5  11  146.57  108.75
  -1   5  11  187.21   79.21
   1   5  11  118.20   29.91
   1   5  11  294.33   81.47
  -1   5  11  263.27   68.67
   1   5 -11   71.69   45.98
  -1   5 -11  326.55  103.70
   1  -5 -12 1484.43  258.71
   1   5 -12 1233.37  226.76
  -1  -5 -12 1276.25  140.31
  -1   5 -12 1355.40  121.46
   1  -5  12 1463.55  214.57
  -1  -5  12 1387.03  243.75
  -1   5  12 1185.43  115.17
   1   5  12 1189.56  173.33
  -1   5  12 1012.04  190.84
   1   5 -12 1232.72  115.18
  -1   5 -12 1347.83  142.28
   1  -5 -1317793.49  759.68
   1   5 -1318190.72  695.04
  -1  -5 -1317593.66  741.79
  -1   5 -1317080.75  651.39
   1  -5  1316783.54  766.36
  -1  -5  1317351.28  714.83
  -1   5  1317142.88  684.07
   1   5  1318012.76  719.11
  -1   5  1316901.90  641.34
   1   5 -1318121.18  692.22
  -1   5 -1318415.30  726.84
   1  -5 -1418734.91  715.41
  -1  -5 -1418471.82  648.58
   1  -5  1417878.09  614.81
  -1  -5  1418540.76  657.84
  -1   5  1417717.61  584.81
   1   5  1417525.90  601.70
  -1   5  1417092.24  933.60
   1   5 -1418401.84  600.50
  -1   5 -1418558.39  620.72
   1  -5 -15 2115.63  364.80
   1   5 -15 1684.50  302.00
  -1  -5 -15 2007.53  348.63
  -1   5 -15 1463.74  307.20
   1  -5  15 1862.01  292.10
  -1  -5  15 1960.58  239.20
  -1   5  15 1695.65  171.35
   1   5  15 1902.05  269.67
   1   5 -15 2002.30  276.01
  -1   5 -15 2012.64  250.58
   1  -5 -16  224.66  125.37
   1   5 -16  236.84   85.10
  -1  -5 -16  466.38  105.97
  -1   5 -16  259.14   99.54
   1  -5  16  381.24  160.87
  -1  -5  16  484.74  137.23
  -1   5  16  264.99  102.81
   1   5  16  409.76  138.45
  -1   5  16  207.98   78.44
   1   5 -16  316.30  109.37
  -1   5 -16  408.78  140.13
   1  -5 -17  187.36  125.91
  -1  -5 -17  137.56   89.28
   1  -5  17  198.35  131.05
  -1  -5  17  206.11  117.28
   1   5  17  229.25   62.57
  -1   5  17   46.24   42.25
   1   5 -17  224.12   41.84
  -1   5 -17  227.74   56.79
   1  -5 -18 2108.43  573.29
  -1  -5 -18 2230.13  455.83
  -1  -5  18 2319.89  414.64
   1   5  18 1980.23  292.27
   1   5 -18 1970.47  291.11
  -1   5 -18 2713.95  306.60
   1  -6   068266.58  641.77
  -1  -6   065843.15  594.86
  -1  -6   066206.49  654.41
  -1   6   067530.95  675.17
   1   6   066334.36  665.72
  -1   6   068175.74  665.39
   1  -6   174977.08  694.82
   1  -6  -177217.33  723.65
  -1  -6   175092.81  661.99
  -1  -6  -174977.90  720.20
  -1  -6   177130.48  758.93
  -1   6   175902.54  801.61
  -1   6  -176170.49  751.43
   1   6   175852.59  745.92
   1   6  -176927.46  758.72
  -1   6   176071.43  703.49
  -1   6  -176123.97  725.33
   1  -6   274287.77  646.09
   1  -6  -275035.20  832.27
  -1  -6  -273887.25  687.98
  -1  -6   275492.75  660.01
   1  -6   276332.94  772.18
  -1  -6  -275481.87  811.17
  -1  -6   276220.50  840.67
  -1   6   277277.57  768.47
   1   6   275129.55  750.22
   1   6  -275415.88  730.97
  -1   6  -276193.13  762.38
   1  -6   3 9659.02  191.19
   1  -6  -3 9796.92  258.09
  -1  -6  -310099.81  238.15
  -1  -6  -310274.56  235.22
   1  -6   310503.54  289.77
  -1  -6   310838.74  326.09
  -1   6   3 9942.54  260.25
   1   6   3 9942.81  272.26
  -1   6   310470.98  254.05
   1   6  -3 9864.08  257.52
  -1   6  -310358.56  258.30
   1  -6   4  260.53   41.72
   1   6  -4  225.86   31.91
   1  -6  -4  278.54   79.97
  -1  -6  -4  234.99   69.72
  -1  -6  -4  273.94   42.76
   1  -6   4  436.86   72.95
  -1  -6   4  291.57   66.14
  -1   6   4  381.76   66.17
   1   6   4  303.52   71.43
  -1   6   4  319.40   49.47
   1   6  -4  419.24   74.64
  -1   6  -4  271.93   44.85
   1   6  -5  962.27   72.61
   1  -6  -5 1092.66  246.77
  -1  -6  -5  953.48  180.43
  -1   6  -5  940.78   60.41
   1  -6   5 1044.53  163.72
  -1  -6   5  947.35  162.91
  -1   6   5 1031.43   95.46
   1   6   5  993.39  141.56
   1   6   5 1064.63  118.17
  -1   6   5 1068.70  130.94
   1   6  -5  852.70   74.22
  -1   6  -5 1041.29   73.58
   1   6  -6   -1.13   38.10
   1  -6  -6 -168.64  158.74
  -1  -6  -6 -154.18   98.48
  -1   6  -6   12.15    8.90
   1  -6   6  -43.04   99.40
  -1  -6   6 -219.53  140.92
  -1   6   6  -33.13   52.31
   1   6   6  -22.63   32.77
   1   6   6   -6.01   73.79
  -1   6   6  -26.88   72.31
   1   6  -6   13.15   51.38
  -1   6  -6   72.53   48.06
   1   6  -7    3.25   26.27
   1  -6  -7  -83.13  170.93
  -1  -6  -7  -90.41  107.58
  -1   6  -7   62.41   11.98
   1  -6   7  -43.37  114.14
  -1  -6   7   56.37  151.33
  -1   6   7   40.92   76.88
   1   6   7  -35.94   32.39
   1   6   7   -4.24   71.78
  -1   6   7   46.24   33.89
   1   6  -7  -51.14   70.18
  -1   6  -7  113.08   56.56
   1  -6  -8  490.72  154.32
   1   6  -8  322.16   79.82
  -1  -6  -8  364.01  119.47
  -1   6  -8  230.71   50.36
   1  -6   8  320.58   98.01
  -1  -6   8  284.27  194.93
  -1   6   8  279.98   78.80
   1   6   8  246.95   48.23
   1   6   8  262.37   74.26
  -1   6   8  179.88   60.07
   1   6  -8  375.19   59.58
  -1   6  -8  322.08   77.94
   1  -6  -9 1670.99  229.65
   1   6  -9 1302.73  207.30
  -1  -6  -9 1295.98  127.77
   1  -6   9 1669.12  196.59
  -1  -6   9 1352.84  272.93
  -1   6   9 1459.12  112.65
   1   6   9 1451.06   86.92
   1   6   9 1695.87  189.54
  -1   6   9 1261.26   99.03
   1   6  -9 1267.92  108.95
  -1   6  -9 1690.11  152.44
   1  -6 -10  344.91  145.16
   1   6 -10  136.99   65.53
  -1  -6 -10  321.81  171.61
  -1   6 -10  177.91   27.34
   1  -6  10  160.44   88.13
  -1  -6  10  239.11   64.55
  -1   6  10  258.91   58.84
   1   6  10  210.87   43.47
   1   6  10   21.20   52.30
  -1   6  10  204.69   73.62
   1   6 -10  133.62   42.30
  -1   6 -10   76.91   89.83
   1  -6 -11 2638.52  421.03
   1   6 -11 2128.81  177.08
  -1  -6 -11 2007.95  155.44
  -1   6 -11 1769.67  232.07
   1  -6  11 2889.23  269.96
  -1  -6  11 2556.64  356.30
  -1   6  11 2093.46  178.92
   1   6  11 2153.50  315.42
  -1   6  11 2181.70  136.77
   1   6 -11 2372.07  167.42
  -1   6 -11 2171.48  147.40
   1  -6 -12  342.52  231.46
  -1  -6 -12  317.69   86.27
   1  -6  12  490.98  123.56
  -1  -6  12  566.58  137.80
  -1   6  12  301.88   70.27
   1   6  12  291.66   94.49
  -1   6  12  303.69   79.61
   1   6 -12  473.73   79.40
  -1   6 -12  546.22  110.11
   1  -6 -1310481.79  586.16
  -1  -6 -13 9648.16  516.09
  -1   6 -13 9334.01  460.64
   1  -6  13 8922.85 1132.85
  -1  -6  13 9662.57 1156.70
  -1   6  13 9614.61  489.58
   1   6  13 9458.99 1050.95
  -1   6  13 9719.01  491.78
   1   6 -13 9590.80  486.41
  -1   6 -13 9968.76  548.14
   1  -6 -14  919.07  195.41
   1   6 -14  637.64  153.77
  -1  -6 -14 1076.01  170.41
  -1   6 -14  903.88  119.60
   1  -6  14  843.85  170.79
  -1  -6  14 1225.91  207.95
  -1   6  14  649.97   84.26
   1   6  14  968.58  166.65
  -1   6  14  785.89  157.95
   1   6 -14  873.34  122.67
  -1   6 -14  962.96  206.08
   1  -6 -15 1115.57  220.87
  -1  -6 -15  960.51  194.10
   1  -6  15 1098.34  194.99
  -1  -6  15 1234.90  197.35
  -1   6  15  963.65  164.97
   1   6  15 1047.99  142.73
   1   6 -15  860.24  142.30
  -1   6 -15 1349.27  200.53
   1  -6 -16  326.47  162.86
  -1  -6 -16  497.85   97.34
   1  -6  16  360.57  202.51
  -1  -6  16  490.33  151.51
   1   6  16  473.69  127.12
  -1   6  16  307.79  126.70
   1   6 -16  360.09  194.59
  -1   6 -16  331.98  148.23
   1  -6 -17 8075.41 4300.82
  -1  -6 -17 8224.11 4376.81
   1  -6  17 5871.65  883.54
  -1  -6  17 6898.99  975.13
   1   6  17 7517.83 4021.13
   1   6 -17 6293.07  804.04
  -1   6 -17 6912.82  741.36
   1  -6 -18 3517.24  693.00
  -1  -6 -18 3285.49  652.05
  -1  -6  18 3119.13  508.05
   1   6  18 3154.93  498.54
   1   6 -18 3045.67  534.19
  -1   6 -18 3365.98  558.81
   1  -7   0  490.08   88.65
  -1  -7   0  177.19   68.54
  -1   7   0  474.46  151.81
   1   7   0  695.19  150.06
  -1   7   0  709.72  204.91
   1  -7   1269216.1 4858.58
   1  -7  -1279531.2 4913.46
  -1  -7  -1281868.6 4954.85
  -1  -7   1278853.8 4879.30
  -1  -7  -1269160.8 4976.68
  -1  -7   1276511.3 5097.70
  -1   7   1286419.2 5052.52
   1   7   1274991.8 5136.91
   1   7  -1277420.3 5043.62
  -1   7   1287848.1 5067.02
  -1   7  -1281330.5 4992.89
   1  -7   2181360.3 3272.56
   1  -7  -2191109.0 3506.52
  -1  -7  -2185549.7 3393.53
  -1  -7   2186883.2 3367.97
   1  -7   2189827.7 3619.78
  -1  -7  -2189954.8 3501.74
  -1  -7   2179723.5 3445.73
  -1   7   2191521.9 3512.63
   1   7   2188363.5 3461.01
  -1   7   2191405.6 3483.36
   1   7  -2189911.7 3527.63
  -1   7  -2187756.4 3473.21
   1  -7   3 3069.57   74.11
   1  -7  -3 3201.19  155.93
  -1  -7  -3 3139.45  117.14
  -1  -7  -3 3528.57  304.63
   1  -7   3 3456.86  471.53
  -1  -7   3 3217.46  459.43
  -1   7   3 3077.89  141.10
   1   7   3 3099.36  167.88
  -1   7   3 3038.17  119.13
   1   7  -3 3580.72  466.94
  -1   7  -3 2989.70  126.60
   1   7  -411790.17  232.44
   1  -7  -411897.98  309.68
  -1  -7  -412611.49  297.68
  -1  -7  -412399.50  286.14
   1  -7   412529.53  330.13
  -1  -7   411848.17  467.29
  -1   7   412090.26  301.73
   1   7   412199.90  325.33
  -1   7   412384.28  294.76
   1   7  -412481.97  299.99
  -1   7  -412155.40  303.48
   1   7  -5 9051.93  178.44
   1  -7  -5 9204.07  283.16
  -1  -7  -5 8930.43  241.72
   1  -7   5 9668.92  288.06
  -1  -7   5 9697.82  702.44
  -1   7   5 9276.98  251.46
   1   7   5 8922.12  260.42
  -1   7   5 9250.44  230.33
   1   7  -5 9060.63  385.66
  -1   7  -5 8899.19  278.35
   1  -7  -6 5105.89  252.39
  -1  -7  -6 4744.65  172.99
   1  -7   6 4706.96  536.98
  -1  -7   6 4427.77  209.99
  -1   7   6 4679.44  174.79
   1   7   6 4486.56  137.26
   1   7   6 4168.67  176.78
  -1   7   6 4867.95  468.64
   1   7  -6 4540.98  197.18
  -1   7  -6 5260.91  463.29
   1  -7  -7  826.67  143.91
   1   7  -7  763.17  120.12
  -1  -7  -7 1046.32  201.12
  -1   7  -7  754.52   90.52
   1  -7   7  757.22  257.38
  -1  -7   7 1097.47  184.06
  -1   7   7  909.11   96.60
   1   7   7  907.15   67.71
   1   7   7  807.18   95.00
  -1   7   7 1055.73  125.63
   1   7  -7 1060.83  123.62
  -1   7  -7  960.54  166.50
   1  -7  -8 1706.06  208.27
   1   7  -8 1365.73  116.36
  -1  -7  -8 1442.03  122.65
  -1   7  -8 1299.37  102.21
   1  -7   8 1624.85  239.56
  -1  -7   8 1452.37  179.89
  -1   7   8 1987.74  174.29
   1   7   8 1446.90   86.90
   1   7   8 1595.70  145.84
  -1   7   8 1527.76  133.94
   1   7  -8 1762.83  224.35
  -1   7  -8 1589.33  227.76
   1  -7  -9 7039.14  411.97
   1   7  -9 6554.69  279.63
  -1  -7  -9 6512.89  312.76
   1  -7   9 6801.20  939.25
  -1  -7   9 5964.67  613.29
  -1   7   9 6698.02  320.31
   1   7   9 6754.04  465.81
   1   7   9 6463.81  320.00
  -1   7   9 6733.18  347.49
   1   7  -9 6829.27  688.43
  -1   7  -9 6579.99  334.30
   1  -7 -10 4074.43  836.91
  -1  -7 -10 3842.95  222.71
   1  -7  10 4095.57  633.02
  -1  -7  10 4512.34  806.37
  -1   7  10 3774.55  218.34
   1   7  10 3671.39  215.30
   1   7  10 4191.86  265.78
  -1   7  10 4059.81  217.70
   1   7 -10 4299.33  429.55
  -1   7 -10 4170.20  475.91
   1  -7 -11 1325.41  301.36
   1   7 -11  934.10  167.08
  -1  -7 -11 1172.32  262.63
  -1   7 -11 1071.27   81.94
   1  -7  11 1139.22  208.65
  -1  -7  11 1136.09  232.70
  -1   7  11 1223.96  119.13
   1   7  11 1118.14  158.39
  -1   7  11 1140.99  123.90
   1   7 -11 1331.47  135.92
  -1   7 -11 1156.21  133.17
   1  -7 -12  -68.07  181.19
   1   7 -12    6.58   24.02
  -1  -7 -12  -97.77  109.96
   1  -7  12   29.03   59.11
  -1  -7  12  103.34  108.93
  -1   7  12   -5.05   53.56
   1   7  12   78.17   41.09
  -1   7  12   22.78   58.26
   1   7 -12    6.19   64.90
  -1   7 -12   48.98   83.79
   1  -7 -13  497.17  104.84
  -1  -7 -13  513.67  117.44
   1  -7  13  671.63  159.13
  -1  -7  13  530.68  130.83
  -1   7  13  442.77   85.56
   1   7  13  526.33   90.07
  -1   7  13  536.09   92.37
   1   7 -13  616.61  101.03
  -1   7 -13  555.17   79.84
   1  -7 -14   59.25  169.94
  -1  -7 -14  -47.76  105.93
   1  -7  14  402.47  174.05
  -1  -7  14  215.45  170.38
  -1   7  14   86.52   65.61
   1   7  14  101.33   54.62
   1   7 -14  205.41  100.71
  -1   7 -14  117.55   91.82
   1  -7 -15 1170.66  204.13
  -1  -7 -15  893.23  177.36
   1  -7  15  880.84  198.83
  -1  -7  15  969.55  180.73
  -1   7  15 1204.95  145.90
   1   7  15  943.18  150.47
  -1   7  15  976.01  124.37
  -1   7 -15  938.33  172.65
   1  -7 -16  135.64  118.11
  -1  -7 -16   99.23  111.53
   1  -7  16  477.21   97.90
  -1  -7  16  259.27   98.91
   1   7  16  199.11  136.47
  -1   7  16  112.69   77.97
   1   7 -16  260.36   89.72
  -1   7 -16   51.83   84.69
   1  -7 -17  950.90  187.65
  -1  -7 -17  889.30  130.91
   1  -7  17  649.08  162.41
  -1  -7  17  817.61  163.17
   1   7  17  914.70  176.43
   1   7 -17  972.71  128.57
  -1   7 -17  960.45  115.55
   1  -7 -18  418.38   97.53
  -1  -7 -18  276.62   76.03
  -1  -7  18  265.93  126.56
   1   7  18  221.95   73.20
   1   7 -18  219.64   50.51
  -1   7 -18  328.75   94.32
   1  -8   044267.02  836.08
  -1  -8   045787.42  901.12
  -1   8   045328.81  916.72
   1   8   044931.79  897.03
  -1   8   045902.72  897.87
   1  -8   1 7009.79  167.23
   1  -8  -1 7088.21  237.53
  -1  -8  -1 6735.97  166.76
  -1  -8   1 7030.00  155.57
   1  -8   1 7254.84  259.72
  -1  -8  -1 6938.71  198.88
  -1  -8   1 6975.46  228.77
  -1   8   1 6829.32  224.51
   1   8   1 6876.68  217.53
   1   8  -1 6978.89  243.90
  -1   8   1 6765.75  250.97
  -1   8  -1 6825.02  199.42
   1  -8   2 2221.39  103.38
   1  -8  -2 2433.42  126.68
  -1  -8  -2 2299.87  375.87
  -1  -8   2 2359.57   66.15
   1  -8   2 2621.40  456.55
  -1  -8  -2 2360.31  103.40
  -1  -8   2 2721.16  467.89
  -1   8   2 1986.36  144.47
   1   8   2 2653.81  334.72
  -1   8   2 2202.28  132.11
   1   8  -2 2436.41  311.40
  -1   8  -2 2709.93  361.98
   1  -8  -3 1184.56  207.55
  -1  -8  -3 1378.34   84.77
  -1  -8   3 1313.75   77.28
  -1  -8  -3 1420.69  203.23
   1  -8   3 1336.00  201.46
  -1  -8   3 1446.95  309.17
  -1   8   3 1226.66  225.56
   1   8   3 1257.68  176.35
  -1   8   3 1613.70  182.57
   1   8  -3 1652.69  246.56
   1  -8  -4 9216.50  270.54
  -1  -8  -4 9277.23  242.62
  -1  -8  -4 9338.39  246.66
   1  -8   4 8987.44  601.62
  -1  -8   4 9836.44  652.62
  -1   8   4 9194.00  255.46
   1   8   4 9196.37  305.51
  -1   8   4 9163.09  262.92
   1   8  -4 8865.29  265.29
  -1   8  -4 8902.56  247.39
   1  -8  -5 3756.63  273.53
  -1  -8  -5 3342.83  168.46
  -1  -8  -5 3413.58  163.85
   1  -8   5 3511.97  513.51
  -1  -8   5 3359.58  525.71
  -1   8   5 3462.23  188.08
   1   8   5 3530.36  228.49
  -1   8   5 3838.98  318.14
   1   8  -5 3260.37  172.57
  -1   8  -5 3893.10  267.70
   1  -8  -6 2234.85  215.69
  -1  -8  -6 1769.04  344.24
   1  -8   6 1836.32  291.72
  -1  -8   6 1715.85  318.29
  -1   8   6 1637.91  135.20
   1   8   6 1583.14  269.46
  -1   8   6 1867.75  254.59
   1   8  -6 1713.32  285.57
  -1   8  -6 1773.04  280.32
   1  -8  -7  154.79  108.09
  -1  -8  -7  131.85   57.18
   1  -8   7  178.82   80.62
  -1  -8   7  240.61  175.16
  -1   8   7  134.70   69.62
   1   8   7   81.90   24.50
   1   8   7  143.49  104.26
  -1   8   7  -24.78   78.61
   1   8  -7  192.88   67.95
  -1   8  -7  132.58  100.59
   1  -8  -8 3623.29  322.09
  -1  -8  -8 3920.83  216.24
   1  -8   8 4065.40  687.24
  -1  -8   8 3763.30  299.80
  -1   8   8 3856.73  538.01
   1   8   8 3644.47  167.65
   1   8   8 3724.14  273.35
  -1   8   8 4016.17  242.07
   1   8  -8 3705.82  202.49
  -1   8  -8 3678.39  207.38
   1  -8  -9 1574.09  270.99
  -1  -8  -9 1349.67  241.13
   1  -8   9 1446.43  336.70
  -1  -8   9 1288.61  228.86
  -1   8   9 1329.81  137.33
   1   8   9 1378.00   99.57
   1   8   9 1116.74  145.99
  -1   8   9 1495.87  164.26
   1   8  -9 1233.07  202.76
  -1   8  -9 1266.49  144.33
   1  -8 -10  474.15  274.12
  -1  -8 -10  510.82  138.53
   1  -8  10  717.15  206.94
  -1  -8  10  714.12  232.66
  -1   8  10  263.67   71.23
   1   8  10  314.63   44.59
   1   8  10  587.42  151.71
  -1   8  10  526.94  124.33
   1   8 -10  530.41  113.20
  -1   8 -10  143.05   87.10
   1  -8 -11 1489.26  376.73
  -1  -8 -11 1821.84  353.75
   1  -8  11 1838.10  236.77
  -1  -8  11 1634.05  220.26
  -1   8  11 1583.22  123.25
   1   8  11 1712.44  169.69
  -1   8  11 1537.16  135.11
   1   8 -11 1762.24  236.96
  -1   8 -11 1897.82  238.36
   1  -8 -1216540.52  844.24
  -1  -8 -1216069.01  811.36
   1  -8  1215547.42  792.48
  -1  -8  1215669.96  809.53
  -1   8  1215719.64  771.82
   1   8  1215482.74  764.22
  -1   8  1214841.24  733.28
   1   8 -1216528.21  810.05
  -1   8 -1216333.90  804.41
   1  -8 -13  473.23  239.63
  -1  -8 -13  441.35  193.79
   1  -8  13  534.09  161.08
  -1  -8  13   80.65  141.49
  -1   8  13  221.09   93.33
   1   8  13  449.42  178.61
  -1   8  13  290.51  103.76
   1   8 -13  506.76   94.29
  -1   8 -13  361.86  152.50
   1  -8 -14  134.73   99.60
  -1  -8 -14  -42.36  110.67
   1  -8  14   72.52  129.93
  -1  -8  14  -73.43  128.87
  -1   8  14  112.66   71.62
   1   8  14   54.74   43.04
   1   8 -14    0.60   67.50
  -1   8 -14  114.72   54.48
   1  -8 -15  166.55  130.08
  -1  -8 -15   84.48   75.20
   1  -8  15   23.24  100.21
  -1  -8  15   85.77   94.26
   1   8  15  148.46  119.93
  -1   8  15  -34.72   61.51
   1   8 -15  174.69  116.69
  -1   8 -15   81.51   90.98
   1  -8 -16  -73.81  143.48
  -1  -8 -16  194.68  111.26
   1  -8  16  -39.70   96.48
  -1  -8  16  -49.57  110.36
   1   8  16  -56.64   78.29
   1   8 -16   -9.58   59.80
  -1   8 -16   -3.56   82.97
   1  -8 -17  278.16   94.14
  -1  -8 -17  209.99   95.34
   1  -8  17  108.00  112.89
  -1  -8  17  239.78   80.34
   1   8  17  416.18   97.02
   1   8 -17  288.22   80.11
  -1   8 -17  439.96  105.62
   1  -9   0   34.73   39.46
  -1  -9   0   41.61   27.18
  -1  -9   0   43.83   46.28
   1   9   0  129.23  118.55
  -1   9   0  -87.87   99.78
   1  -9  -1  -67.87   78.45
   1  -9   1   53.27   67.14
  -1  -9  -1  -43.26   39.10
  -1  -9   1   14.75   12.99
   1  -9   1   45.90   44.16
  -1  -9  -1 -148.67   76.89
  -1  -9   1   -4.12   93.12
  -1   9   1  -33.22  103.67
   1   9   1   71.78  119.14
   1   9  -1   95.77  116.37
  -1   9   1   65.96   49.30
  -1   9  -1 -201.96   99.75
   1  -9  -2 2068.29  321.13
   1  -9   2 1647.02  100.97
  -1  -9  -2 1807.93  272.41
  -1  -9   2 1686.21  149.38
   1  -9   2 1936.00  275.19
  -1  -9  -2 1963.02  297.74
  -1  -9   2 1749.65  275.73
  -1   9   2 1811.61  227.10
   1   9   2 2058.74  289.77
  -1   9   2 1934.86  131.90
   1   9  -2 1819.09  153.37
  -1   9  -2 1982.80  281.77
   1  -9  -313851.81  498.96
  -1  -9  -314390.37  483.09
   1  -9   314227.04  533.44
  -1  -9  -314031.44  487.20
  -1  -9   313637.71  500.78
  -1   9   314202.43  494.33
   1   9   313902.43  506.91
  -1   9   314570.18  519.79
   1   9  -314660.61  519.22
  -1   9  -314271.82  505.91
   1  -9  -412125.16  478.07
  -1  -9  -412154.10  421.76
  -1  -9  -411523.00  486.82
   1  -9   412120.08  472.50
  -1  -9   412130.91  818.24
  -1   9   411689.40  427.10
   1   9   411577.19  456.74
  -1   9   411854.23  432.26
   1   9  -411920.04  440.70
  -1   9  -411469.90  433.23
   1  -9  -5 2440.11  394.58
  -1  -9  -5 2150.28  190.55
  -1  -9  -5 2616.43  281.42
   1  -9   5 2705.26  437.88
  -1  -9   5 2429.88  480.40
  -1   9   5 2293.47  157.03
   1   9   5 2417.26  183.40
  -1   9   5 2872.43  365.22
   1   9  -5 2673.10  191.77
  -1   9  -5 2543.16  326.01
   1  -9  -620971.27  867.35
  -1  -9  -621178.80  843.65
  -1  -9  -620177.86  795.02
   1  -9   620604.36  860.61
  -1  -9   620809.55  896.06
  -1   9   620411.19  827.60
   1   9   620597.44  855.29
  -1   9   620472.71  815.80
   1   9  -621224.83  846.97
  -1   9  -621455.31  862.59
   1  -9  -714158.76  664.71
  -1  -9  -714479.09  603.26
   1  -9   715009.57  651.15
  -1  -9   714151.12  633.00
  -1   9   715011.54  626.37
   1   9   714865.50  650.70
  -1   9   714729.80  606.36
   1   9  -714381.86  635.47
  -1   9  -714314.49  591.38
   1  -9  -817481.47  724.42
  -1  -9  -816065.80  637.81
   1  -9   816825.49  749.15
  -1  -9   816884.70  816.85
  -1   9   816847.82  653.50
   1   9   815833.60  610.59
   1   9   817077.60  677.91
  -1   9   816263.56  815.46
   1   9  -816954.89  672.74
  -1   9  -816721.20  665.74
   1  -9  -917096.80  707.46
  -1  -9  -916633.85  784.13
   1  -9   917491.79  719.27
  -1  -9   917123.89  824.19
  -1   9   916696.08  682.35
   1   9   915869.51  640.99
   1   9   916354.83  655.63
  -1   9   916362.12  631.78
   1   9  -917748.20  730.54
  -1   9  -916528.79  704.76
   1  -9 -10  281.35  129.76
  -1  -9 -10  402.02  120.36
   1  -9  10  482.33  131.48
  -1  -9  10   86.91   78.01
  -1   9  10  191.96   61.74
   1   9  10  219.96  145.41
  -1   9  10  217.97  118.78
   1   9 -10  365.42   67.74
  -1   9 -10  551.88  145.80
   1  -9 -1115212.97  780.62
  -1  -9 -1114735.20  789.99
   1  -9  1113841.62 1018.95
  -1  -9  1114318.93  807.21
  -1   9  1114618.51  736.49
   1   9  1114769.42  739.53
  -1   9  1114224.82  708.91
   1   9 -1115303.22  788.04
  -1   9 -1115724.84  784.13
   1  -9 -12 4733.98  794.58
  -1  -9 -12 4225.62  420.97
   1  -9  12 5154.43  663.10
  -1  -9  12 4663.54  498.00
  -1   9  12 4468.93  219.82
   1   9  12 4367.04  279.90
  -1   9  12 4453.17  225.21
   1   9 -12 5072.18  247.25
  -1   9 -12 4929.79  379.43
   1  -9 -13  859.03  201.64
  -1  -9 -13  776.25  140.15
   1  -9  13  862.10  209.40
  -1  -9  13 1020.44  181.50
  -1   9  13 1014.48  136.74
   1   9  13 1037.32  136.22
   1   9 -13 1076.80  144.60
  -1   9 -13  937.52  144.59
   1  -9 -14  -10.06  128.29
  -1  -9 -14  129.27   64.57
   1  -9  14   73.35  126.18
  -1  -9  14   41.86   55.01
  -1   9  14  126.80   65.56
   1   9  14   75.87   98.17
  -1   9  14  -53.53   66.13
   1   9 -14   37.58   45.66
  -1   9 -14  141.42   67.54
   1  -9 -15 1585.51  312.90
  -1  -9 -15 1711.87  323.06
   1  -9  15 1370.41  291.31
  -1  -9  15 1246.38  253.91
   1   9  15 1582.28  209.59
   1   9 -15 1640.69  188.13
  -1   9 -15 1721.40  282.11
  -1  -9 -16  -44.50  108.41
   1  -9  16  -92.88  103.80
  -1  -9  16  160.30  112.01
   1   9  16  412.33  124.84
   1   9 -16  100.60   78.96
  -1   9 -16   31.26   88.08
   1  -9 -17  116.81  113.81
  -1  -9 -17   21.34   65.18
   1  -9  17   53.57   50.42
  -1  -9  17  159.65   99.32
   1   9  17   49.22   80.62
   1   9 -17  -21.56   60.26
  -1   9 -17  146.48  116.95
   1 -10   0  666.47  102.32
   1 -10   0  671.38  213.42
  -1 -10   0  648.12   99.68
   1  10   0  722.88  159.37
  -1  10   0  737.92  163.46
   1 -10  -113712.75  474.34
   1 -10   113442.00  442.52
  -1 -10  -113457.69  459.05
  -1 -10   113133.65  422.80
   1 -10   114323.70  564.25
  -1 -10  -113371.83  483.38
  -1 -10   114182.56  561.22
  -1  10   112797.72  471.19
   1  10   112920.99  778.95
   1  10  -114160.06  524.93
  -1  10   113645.95  492.92
  -1  10  -113749.31  611.59
   1 -10  -2   67.80  147.12
  -1 -10  -2  229.45   42.92
   1 -10   2  115.03   93.03
  -1 -10  -2  201.22   85.44
  -1 -10   2  430.33   73.28
  -1  10   2  275.42   70.36
   1  10   2  282.48  125.74
  -1  10   2  224.87   71.45
   1  10  -2  282.76  136.03
  -1  10  -2  226.38   66.86
   1 -10  -3   69.38   76.61
  -1 -10  -3   86.23   68.90
   1 -10   3  167.69   77.13
  -1 -10  -3   15.64   37.28
  -1 -10   3   55.37   58.73
  -1  10   3  -11.39   94.04
   1  10   3   18.25   54.84
  -1  10   3 -204.50  121.68
   1  10  -3 -121.35  121.68
  -1  10  -3   59.42   58.70
   1 -10  -4  529.53  264.56
  -1 -10  -4  612.43   77.20
  -1 -10  -4  735.25  127.74
   1 -10   4  603.31   98.43
  -1 -10   4  758.06  152.57
  -1  10   4  741.90  118.71
   1  10   4  660.04  114.88
  -1  10   4  530.47  133.92
   1  10  -4  432.61  125.17
  -1  10  -4  793.86  120.87
   1 -10  -5  224.44   88.46
  -1 -10  -5  -57.46   83.92
  -1 -10  -5   60.67   46.21
   1 -10   5  -92.98  135.39
  -1 -10   5  -29.95  165.09
  -1  10   5  -15.77   83.89
   1  10   5  100.46   96.20
  -1  10   5   58.35   54.32
   1  10  -5  178.46  116.64
  -1  10  -5  -43.87  142.45
   1 -10  -6 -130.37  175.65
  -1 -10  -6   71.16  101.53
  -1 -10  -6   65.62   30.86
   1 -10   6 -127.95  154.24
  -1 -10   6   38.40  212.65
  -1  10   6   23.80   46.20
   1  10   6  -34.54  136.49
  -1  10   6  120.82  101.95
   1  10  -6  -95.58  111.69
  -1  10  -6  -33.24  110.60
   1 -10  -727691.91 1038.45
  -1 -10  -726750.53  993.42
  -1 -10  -725220.84 1072.76
   1 -10   727906.62 1105.60
  -1 -10   726546.19 1034.63
  -1  10   728952.20 1074.19
   1  10   728304.26 1073.80
  -1  10   728079.99 1078.12
   1  10  -728734.61 1077.81
  -1  10  -727382.56 1056.64
   1 -10  -828704.66 1299.47
  -1 -10  -828420.34 1281.34
   1 -10   829253.52 1336.52
  -1 -10   829270.14 1363.23
  -1  10   827615.62 1298.98
   1  10   828812.31 1316.66
  -1  10   828184.01 1268.88
   1  10  -829880.81 1337.62
  -1  10  -828611.14 1279.69
   1 -10  -912530.54  554.49
  -1 -10  -911394.32  492.29
   1 -10   912286.46  563.34
  -1 -10   911580.98  536.48
  -1  10   912892.74  544.78
   1  10   911565.25  445.61
   1  10   912016.27  548.63
  -1  10   912107.49  492.40
   1  10  -913293.28  967.25
  -1  10  -912154.13  515.37
   1 -10 -10 3383.69  691.89
  -1 -10 -10 3259.35  217.36
   1 -10  10 3216.48  486.83
  -1 -10  10 3392.61  300.16
  -1  10  10 3196.71  206.31
   1  10  10 3429.23  367.23
  -1  10  10 3390.73  347.39
   1  10 -10 3565.74  561.43
  -1  10 -10 3709.96  301.46
   1 -10 -11   45.52   92.81
  -1 -10 -11  168.39   74.40
   1 -10  11  164.31   79.83
  -1 -10  11  211.49  171.45
  -1  10  11   72.15   58.41
   1  10  11   70.05   70.56
  -1  10  11  242.82  113.04
   1  10 -11  185.29   70.98
  -1  10 -11  171.48   99.95
   1 -10 -12  795.64  180.95
  -1 -10 -12  678.91  126.79
   1 -10  12  539.44  133.08
  -1 -10  12  931.35  232.19
  -1  10  12  519.85   75.08
   1  10  12  487.50  222.41
  -1  10  12  533.96   74.08
   1  10 -12  620.85  109.42
  -1  10 -12  628.01  111.61
   1 -10 -13  240.57   97.18
  -1 -10 -13  209.49  102.04
   1 -10  13  232.12  152.17
  -1 -10  13  147.36  125.77
  -1  10  13  326.78  108.50
   1  10  13  239.62  150.41
  -1  10  13  317.34  140.60
   1  10 -13  259.26  119.24
  -1  10 -13  244.42  105.51
   1 -10 -14  275.50  136.64
  -1 -10 -14  371.76  120.04
   1 -10  14  103.47  132.68
  -1 -10  14  311.41  154.12
   1  10  14  258.19  102.55
  -1  10  14  187.04  128.83
   1  10 -14  390.21  107.35
  -1  10 -14  352.56  110.24
   1 -10 -15 -184.34  124.42
  -1 -10 -15   98.58  124.81
   1 -10  15    4.46   48.21
  -1 -10  15  205.59   88.35
   1  10  15  -51.78   83.39
   1  10 -15   12.48   45.61
  -1  10 -15  -50.04   89.16
   1 -10 -16  110.26  109.00
  -1 -10 -16   76.31   58.45
   1 -10  16  -10.86  112.63
  -1 -10  16  210.45  128.99
   1  10  16 -104.01   83.53
   1  10 -16  300.87  119.68
  -1  10 -16  300.11   93.64
   1 -11   0   38.02   67.60
  -1 -11   0   43.65   26.18
   1 -11   0   -8.27  101.09
  -1 -11   0  143.85   49.18
   1  11   0  169.98  171.64
  -1  11   0  -17.75   94.06
   1 -11  -1   64.40   51.19
   1 -11   1   -2.17   36.51
  -1 -11  -1  112.94   43.78
  -1 -11   1   75.86   18.52
   1 -11  -1   63.88   50.87
   1 -11   1  157.34   60.40
  -1 -11  -1  -10.40   98.48
  -1 -11   1  -34.32   83.45
   1  11   1  124.77   81.93
   1  11  -1  -57.77  119.21
  -1  11   1  153.58   96.82
  -1  11  -1  159.96  103.90
   1 -11  -2 5581.78  349.08
  -1 -11  -2 6055.04  264.90
   1 -11   2 6465.99  909.19
  -1 -11  -2 6062.01  338.87
  -1 -11   2 6637.64  877.49
  -1  11   2 6180.68  717.24
   1  11   2 6088.89  814.59
  -1  11   2 6664.19  485.40
   1  11  -2 6303.03  333.05
  -1  11  -2 6191.75  299.80
   1 -11  -3 9502.85  398.45
  -1 -11  -310283.83  422.67
   1 -11   310785.03  683.33
  -1 -11  -310407.53  461.49
  -1 -11   310100.86  642.75
  -1  11   310864.73  644.73
   1  11   310337.76  494.92
  -1  11   310891.95  489.48
   1  11  -310986.13  487.79
  -1  11  -311213.22  500.66
   1 -11  -427425.27 1070.62
  -1 -11  -429200.50 1131.59
  -1 -11  -426909.56 1118.80
   1 -11   428701.30 1227.81
  -1 -11   427172.58 1623.64
  -1  11   429912.31 1183.28
   1  11   428037.63 1148.59
  -1  11   428188.92 1149.49
   1  11  -428592.60 1123.52
  -1  11  -428572.18 1139.72
   1 -11  -523773.62  884.69
  -1 -11  -525063.02  986.86
  -1 -11  -524280.18  914.94
   1 -11   526301.37 1054.46
  -1 -11   525314.24 1042.35
  -1  11   525337.48  954.84
   1  11   525474.69 1018.14
  -1  11   525373.59  968.40
   1  11  -525380.50  998.40
  -1  11  -526262.93 1028.74
   1 -11  -6  973.95  233.33
  -1 -11  -6  959.61  145.73
  -1 -11  -6 1025.94  145.86
   1 -11   6  487.22  117.94
  -1 -11   6 1153.45  175.97
  -1  11   6  731.19  100.31
   1  11   6 1189.66  229.26
  -1  11   6  706.32  118.65
   1  11  -6  894.84  143.79
  -1  11  -6  809.62  120.02
   1 -11  -7  373.31  150.54
  -1 -11  -7  468.11   83.93
  -1 -11  -7  419.40   64.95
   1 -11   7  270.24   84.39
  -1 -11   7  257.13  185.23
  -1  11   7  471.96   99.55
   1  11   7  217.29   73.34
  -1  11   7  142.25  109.73
   1  11  -7  500.12  106.18
  -1  11  -7  506.09   84.51
   1 -11  -8 -200.40  138.09
  -1 -11  -8  -75.20   95.17
   1 -11   8  120.58  109.30
  -1 -11   8  -17.30  168.92
  -1  11   8  132.57   41.93
   1  11   8   18.71  136.76
  -1  11   8  115.18   48.14
   1  11  -8    4.44  108.90
  -1  11  -8  125.52   44.35
   1 -11  -9 1889.13  382.11
  -1 -11  -9 2161.95  379.27
  -1 -11  -9 1775.12  348.76
   1 -11   9 2137.11  298.85
  -1 -11   9 2061.79  468.59
  -1  11   9 1963.95  202.01
   1  11   9 2076.45  278.39
  -1  11   9 2101.71  338.67
   1  11  -9 2027.19  173.50
  -1  11  -9 2018.00  276.62
   1 -11 -10  759.69  138.25
  -1 -11 -10  602.53  107.56
   1 -11  10  612.10  173.39
  -1 -11  10  720.53  134.90
  -1  11  10  528.67   67.49
   1  11  10  358.14   96.97
  -1  11  10  497.45  100.19
   1  11 -10  627.44   95.81
  -1  11 -10  513.18   91.47
   1 -11 -11 3150.47  537.62
  -1 -11 -11 3301.18  468.13
   1 -11  11 3241.14  517.85
  -1 -11  11 3372.67  464.00
  -1  11  11 3077.74  176.36
   1  11  11 3157.35  374.04
  -1  11  11 2869.23  165.32
   1  11 -11 3025.53  416.00
  -1  11 -11 3356.12  187.37
   1 -11 -12  106.84  102.04
  -1 -11 -12   88.49  104.99
   1 -11  12  249.23  185.79
  -1 -11  12  198.45  103.97
  -1  11  12  150.27   88.44
   1  11  12  131.54  105.10
   1  11 -12   19.79   81.83
  -1  11 -12  209.05  146.65
   1 -11 -13 -185.12  117.90
  -1 -11 -13  104.05  111.61
   1 -11  13 -116.28  135.63
  -1 -11  13   88.89  154.34
  -1  11  13   45.81   72.22
   1  11  13  137.78  112.59
  -1  11  13   16.06   44.36
   1  11 -13   69.75   84.39
  -1  11 -13   35.61   56.02
   1 -11 -14   -2.79  132.38
  -1 -11 -14  164.05   93.54
  -1 -11  14   84.26  125.42
   1  11  14   71.99   64.80
   1  11 -14   68.76   85.20
  -1  11 -14  162.28   87.24
   1 -11 -15   59.27   70.64
  -1 -11 -15   60.80   53.69
   1 -11  15   18.31  132.32
  -1 -11  15  -62.31  150.82
   1  11  15   74.69   61.21
   1  11 -15   75.30   68.24
  -1  11 -15   48.53   93.62
   1  11  16    7.16   44.31
   1 -12   0 1838.40  314.66
  -1 -12   0 1807.71  226.04
   1 -12   0 2498.44  332.05
  -1 -12   0 2401.42  392.73
   1  12   0 2633.63  233.47
  -1  12   0 2573.66  206.79
   1 -12  -1 1614.89  351.06
  -1 -12  -1 1288.96  220.07
   1 -12  -1 1626.05  240.69
   1 -12   1 1716.29  226.02
  -1 -12  -1 1880.03  254.99
  -1 -12   1 2287.15  324.17
   1  12   1 2078.44  244.67
   1  12  -1 1769.40  194.18
  -1  12   1 1698.02  281.07
  -1  12  -1 2111.70  268.50
   1 -12  -2   95.57   78.13
  -1 -12  -2  -42.97   43.30
   1 -12  -2  -14.12  112.57
   1 -12   2  -48.78  135.45
  -1 -12  -2   19.11   61.76
  -1 -12   2    5.46  100.07
   1  12   2  164.95   93.69
  -1  12   2  -44.40   64.08
   1  12  -2  246.39  124.84
  -1  12  -2   55.29  111.51
   1 -12  -316877.90  646.27
  -1 -12  -317760.58  661.37
   1 -12   318140.42  736.32
  -1 -12  -316992.27  789.87
  -1 -12   318204.78  890.01
  -1  12   317663.34  721.81
   1  12   318473.40  753.26
  -1  12   317639.84  693.43
   1  12  -317579.58  867.10
  -1  12  -318809.42  739.04
   1 -12  -440232.68 1783.39
  -1 -12  -441243.05 1827.64
  -1 -12  -439043.40 1777.53
   1 -12   441957.25 1641.07
  -1 -12   440331.53 2133.51
  -1  12   442480.52 1572.65
   1  12   441098.13 1846.13
  -1  12   444495.57 1633.37
   1  12  -440726.79 1822.02
  -1  12  -440915.83 1834.52
   1 -12  -5 8469.83  465.68
  -1 -12  -5 9347.24  449.39
  -1 -12  -5 8935.86  533.28
   1 -12   5 9682.91  521.53
  -1 -12   5 9535.03  547.34
  -1  12   5 9577.81  585.53
   1  12   5 9567.71  720.00
  -1  12   510123.33  533.08
   1  12  -5 9812.38  523.78
  -1  12  -5 9036.60  475.96
   1 -12  -6 4588.54  249.02
  -1 -12  -6 4793.33  230.14
  -1 -12  -6 4733.46  539.18
   1 -12   6 5362.79  825.49
  -1 -12   6 4956.93  863.82
  -1  12   6 5162.75  267.36
   1  12   6 5096.80  524.47
  -1  12   6 4853.90  534.53
   1  12  -6 5652.82  669.26
  -1  12  -6 5376.73  328.03
   1 -12  -7 2957.09  485.09
  -1 -12  -7 2982.60  526.79
  -1 -12  -7 3020.82  395.56
   1 -12   7 3538.17  589.68
  -1 -12   7 3293.01  518.98
  -1  12   7 3028.25  216.21
   1  12   7 2971.38  249.22
  -1  12   7 2959.92  440.86
   1  12  -7 3468.94  434.64
  -1  12  -7 3201.97  229.43
   1 -12  -8  206.85  127.78
  -1 -12  -8  261.68   60.75
   1 -12   8  192.94  133.41
  -1 -12   8  -31.06  161.67
  -1  12   8   59.67   77.65
   1  12   8  221.28   76.31
  -1  12   8  175.14   86.76
   1  12  -8  172.34   88.35
  -1  12  -8  207.45   74.15
   1 -12  -9 1801.85  366.20
  -1 -12  -9 2015.63  340.67
  -1 -12  -9 1778.44  211.67
   1 -12   9 2406.79  409.57
  -1 -12   9 2125.51  387.23
  -1  12   9 2449.75  175.34
   1  12   9 2030.64  195.13
  -1  12   9 2254.02  265.72
   1  12  -9 2604.11  219.44
  -1  12  -9 2055.98  167.79
   1 -12 -10 2692.32  479.52
  -1 -12 -10 2846.09  557.83
   1 -12  10 2730.30  527.80
  -1 -12  10 2967.87  411.47
  -1  12  10 2698.48  338.36
   1  12  10 2703.60  273.48
  -1  12  10 3168.66  304.98
   1  12 -10 3423.36  336.10
  -1  12 -10 2938.67  281.61
   1 -12 -11  -21.51  133.34
  -1 -12 -11  113.94   59.08
   1 -12  11 -118.40  150.43
  -1 -12  11   70.59  160.13
  -1  12  11   18.15   66.07
   1  12  11  -55.38  109.57
   1  12 -11  -72.06   80.30
  -1  12 -11  276.71  161.02
   1 -12 -12  141.98  113.51
  -1 -12 -12  -12.85   92.23
   1 -12  12  183.32   83.86
  -1 -12  12   76.23  151.86
  -1  12  12   88.39   67.90
   1  12  12  -52.10  106.81
  -1  12  12  222.49  129.85
   1  12 -12   76.75   86.00
  -1  12 -12   95.36   99.72
   1 -12 -13   71.62   82.50
  -1 -12 -13   63.72   73.74
   1 -12  13 -145.27  123.50
  -1 -12  13   37.23  163.99
   1  12  13  316.43  100.92
  -1  12  13   61.15   53.06
   1  12 -13  -50.32   81.85
  -1  12 -13  -57.36   93.23
   1 -12 -14  152.57  111.33
  -1 -12 -14   67.16   53.82
   1 -12  14   99.45   90.74
  -1 -12  14   97.22  112.43
   1  12  14  171.52  131.65
   1  12 -14  247.92   95.96
  -1  12 -14   29.11   90.33
   1 -12 -15  282.86   74.54
  -1 -12 -15  276.48   66.65
   1 -12  15   88.62   82.32
  -1 -12  15  313.46  105.03
   1  12  15  243.35   86.00
  -1  12 -15  480.74  111.99
   1 -13   0   91.48   93.34
  -1 -13   0  -40.37  123.00
   1  13   0 -150.55  114.73
  -1  13   0 -178.82  105.45
   1 -13  -1   52.42   27.07
  -1 -13  -1   15.63   25.18
   1 -13  -1   13.42   51.91
   1 -13   1  102.58  130.74
  -1 -13  -1   80.97   63.09
  -1 -13   1  -28.34  129.19
   1  13   1 -106.34  119.13
   1  13  -1   -1.30  110.91
  -1  13   1 -119.67  101.81
  -1  13  -1 -107.34  104.95
   1 -13  -2 1554.28  258.00
  -1 -13  -2 1650.77  276.48
   1 -13  -2 1723.03  399.18
   1 -13   2 2009.72  240.51
  -1 -13  -2 1973.25  282.48
  -1 -13   2 1848.98  319.65
   1  13   2 1457.76  142.32
  -1  13   2 1680.95  241.47
   1  13  -2 1744.90  233.36
  -1  13  -2 1819.94  229.07
   1 -13  -3 -136.29   84.78
  -1 -13  -3   23.51   48.75
   1 -13  -3 -234.71  108.31
   1 -13   3  125.57   57.39
  -1 -13  -3 -105.61   87.33
  -1 -13   3  -15.33  145.63
   1  13   3  -97.03  123.80
  -1  13   3 -117.79  105.30
   1  13  -3 -167.55  123.76
  -1  13  -3 -107.51  111.94
   1 -13  -4  958.19  150.21
  -1 -13  -4  903.13  156.16
  -1 -13  -4 1128.43  199.95
   1 -13   4 1163.01  171.63
  -1 -13   4 1149.62  225.30
   1  13   4  604.52  111.72
  -1  13   4  942.50  174.66
   1  13  -4  688.16  115.12
  -1  13  -4  962.44  173.95
   1 -13  -5  913.89  159.82
  -1 -13  -5  933.83  197.40
  -1 -13  -5  795.50  123.84
   1 -13   5  986.95  164.96
  -1 -13   5 1307.67  196.72
  -1  13   5  826.34  106.78
   1  13   5  778.99  142.73
  -1  13   5  757.36  133.85
   1  13  -5  875.97  164.12
  -1  13  -5 1109.58  186.71
   1 -13  -6   57.49   64.65
  -1 -13  -6  -17.36   66.08
  -1 -13  -6  -11.99   64.10
   1 -13   6  143.81   98.05
  -1 -13   6  -49.99  156.98
  -1  13   6   58.16   88.74
   1  13   6 -114.27  139.62
  -1  13   6  -75.01   84.28
   1  13  -6  -16.59  101.18
  -1  13  -6  -54.64   95.75
   1 -13  -7 9750.74  510.52
  -1 -13  -7 9732.78  372.36
   1 -13   7 8908.01 1145.45
  -1 -13   7 9480.86  460.42
  -1  13   7 9477.12  765.89
   1  13   7 9596.85  822.04
  -1  13   7 9140.18  523.45
   1  13  -7 9753.86 1067.54
  -1  13  -7 9966.59  413.65
   1 -13  -8  138.76  101.03
  -1 -13  -8 -122.61   87.03
  -1 -13  -8    5.66   20.49
   1 -13   8   81.96   79.05
  -1 -13   8  234.14  124.74
  -1  13   8  -29.24   76.10
   1  13   8  136.31  140.42
  -1  13   8   35.28   59.87
   1  13  -8  -54.03   97.88
  -1  13  -8  245.57   98.44
   1 -13  -9 1000.86  195.53
  -1 -13  -9  944.72  179.55
   1 -13   9  741.63  134.15
  -1 -13   9 1225.38  271.05
  -1  13   9 1033.00  157.48
   1  13   9  744.15  146.37
  -1  13   9  781.90  149.66
   1  13  -9 1232.09  187.67
  -1  13  -9  791.28  199.78
   1 -13 -10  401.69  131.46
  -1 -13 -10  416.66  147.78
   1 -13  10  319.53  165.31
  -1 -13  10  343.14  195.00
  -1  13  10  421.24  153.08
   1  13  10  397.82  138.00
  -1  13  10  320.87  145.85
   1  13 -10  546.64  107.24
  -1  13 -10  368.49  194.15
   1 -13 -11  467.03  146.43
  -1 -13 -11  461.93  115.86
   1 -13  11  318.45  105.76
  -1 -13  11  576.00  214.20
  -1  13  11  445.63   96.73
   1  13  11  516.87  139.56
   1  13 -11  643.55  156.57
  -1  13 -11  553.68  123.68
   1 -13 -12  224.11   53.86
  -1 -13 -12   44.51   60.14
   1 -13  12 -173.09  146.91
  -1 -13  12 -203.51  166.48
  -1  13  12  125.75   90.69
   1  13  12   23.86   48.40
  -1  13  12   45.22   48.92
   1  13 -12   82.45   98.01
  -1  13 -12  212.73  104.54
   1 -13 -13 -173.81  129.37
  -1 -13 -13  -31.44  102.27
   1 -13  13  229.95  209.71
  -1 -13  13  139.63  148.90
   1  13  13  130.51  149.49
   1  13 -13  148.52   93.80
  -1  13 -13   58.05   61.65
   1 -13 -14  129.77   98.88
  -1 -13 -14   77.48  102.73
   1 -13  14  401.74  164.33
  -1 -13  14  349.90  186.31
   1  13  14  370.12  116.70
   1  13 -14  356.82  119.34
  -1  13 -14  255.79   65.58
   1 -14   0 1418.33  210.30
  -1 -14   0 1369.23  198.02
   1  14   0 1351.87  173.25
  -1  14   0 1771.43  192.99
   1 -14  -1  844.98  144.91
   1 -14   1  862.49  179.23
  -1 -14  -1  780.30  127.14
  -1 -14   1  919.92  134.31
   1  14   1  763.09  135.74
   1  14  -1  878.43  123.76
  -1  14   1  977.31  169.11
  -1  14  -1  758.34  120.27
   1 -14  -2  748.19  135.01
  -1 -14  -2  721.03  126.80
   1 -14  -2 1138.08  177.35
   1 -14   2  751.13  135.71
  -1 -14  -2 1239.14  212.98
  -1 -14   2 1310.38  193.34
   1  14   2  778.35  149.96
  -1  14   2 1085.88  180.12
   1  14  -2  779.06  112.80
  -1  14  -2 1024.15  157.14
   1 -14  -3 3251.25  334.73
  -1 -14  -3 3407.73  196.03
   1 -14  -3 3218.78  366.32
   1 -14   3 3429.70  653.02
  -1 -14  -3 3913.00  678.52
  -1 -14   3 3335.96  522.77
   1  14   3 3809.21  334.92
  -1  14   3 3394.88  603.79
   1  14  -3 2887.75  221.74
  -1  14  -3 3667.91  504.89
   1 -14  -4 2727.15  519.00
  -1 -14  -4 2865.22  438.67
   1 -14  -4 3315.88  367.35
  -1 -14  -4 3244.45  448.62
   1 -14   4 3433.23  568.95
  -1 -14   4 3741.54  410.28
   1  14   4 3310.08  257.11
  -1  14   4 3357.76  419.52
   1  14  -4 3566.31  226.58
  -1  14  -4 3699.76  429.52
   1 -14  -5   64.08   59.48
  -1 -14  -5  128.68   56.19
  -1 -14  -5   80.45   40.04
   1 -14   5  208.62   99.76
  -1 -14   5  460.39  178.05
   1  14   5    2.28  134.64
  -1  14   5  172.70  127.89
   1  14  -5  112.26   51.52
  -1  14  -5   14.51   58.64
   1 -14  -6  386.10  140.46
  -1 -14  -6  357.50  130.37
  -1 -14  -6  411.33  152.59
   1 -14   6  636.30  137.52
  -1 -14   6  479.46  207.07
  -1  14   6  342.23  144.75
   1  14   6  197.72  148.51
  -1  14   6  308.20  150.93
   1  14  -6  563.08  120.96
  -1  14  -6  559.10  117.79
   1 -14  -7  146.24  110.98
  -1 -14  -7  182.52   96.35
  -1 -14  -7  102.08   48.40
   1 -14   7  170.99  162.17
  -1 -14   7  -71.23  152.87
  -1  14   7  111.23   70.71
   1  14   7   21.83   48.80
  -1  14   7   83.71   62.30
   1  14  -7  102.21   64.27
  -1  14  -7  264.00  128.52
   1 -14  -8  170.79  105.76
  -1 -14  -8  106.68   69.94
  -1 -14  -8  179.66   98.77
   1 -14   8   42.37   71.89
  -1 -14   8  179.11  109.19
  -1  14   8  106.79   57.88
   1  14   8  226.23   98.49
  -1  14   8  194.74   83.39
   1  14  -8  263.82   99.86
  -1  14  -8  141.85   66.81
   1 -14  -9 1300.43  315.44
  -1 -14  -9 1558.35  183.89
   1 -14   9 1571.68  273.80
  -1 -14   9 1155.24  249.65
  -1  14   9 1240.90  147.24
   1  14   9 1124.37  179.51
  -1  14   9 1238.60  149.42
   1  14  -9 1331.24  250.49
  -1  14  -9 1360.83  228.51
   1 -14 -10  -76.77  106.61
  -1 -14 -10  -93.68   73.85
   1 -14  10   38.85   80.82
  -1 -14  10  -30.57  159.25
  -1  14  10  -11.80   64.77
   1  14  10  -62.90  116.61
   1  14 -10  152.49  123.07
  -1  14 -10  -44.25   95.37
   1 -14 -11  444.63  132.18
  -1 -14 -11  438.27  114.18
   1 -14  11  130.28  115.80
  -1 -14  11  399.51  180.67
  -1  14  11  187.24   92.70
   1  14  11  239.22  105.87
  -1  14  11  150.59  108.46
   1  14 -11  174.45   77.55
  -1  14 -11  243.11   44.04
   1 -14 -12  143.27  105.09
  -1 -14 -12   -4.33   83.29
   1 -14  12  138.50  108.74
  -1 -14  12  212.20  166.62
   1  14  12   69.06  113.31
   1  14 -12  -10.28   93.06
  -1  14 -12   83.63  104.90
  -1 -14 -13  457.10  114.73
   1 -14  13  668.81  231.78
  -1 -14  13  171.42  179.81
   1  14  13  697.57  189.88
   1  14 -13  553.97  133.12
  -1  14 -13  448.49  112.13
   1 -15   0  -59.92  117.49
  -1 -15   0  194.20  101.86
   1  15   0 -100.40   99.54
  -1  15   0  101.94  108.43
   1 -15  -1  244.34  121.73
   1 -15   1  165.46   65.23
  -1 -15  -1  140.26   82.52
  -1 -15   1  126.75   96.92
   1  15   1  126.27   84.82
   1  15  -1  -21.87  113.00
  -1  15   1  127.06  106.55
  -1  15  -1    0.76  102.87
   1 -15  -2   67.22   57.48
   1 -15   2   90.85  128.46
  -1 -15  -2  131.60   73.74
  -1 -15   2  335.02  120.30
   1  15   2   44.03  108.95
  -1  15   2   16.50  107.72
   1  15  -2   85.90   64.10
  -1  15  -2  237.55  149.72
   1 -15  -3  168.25   76.05
   1 -15   3  344.21  132.17
  -1 -15  -3  205.91   94.07
  -1 -15   3  228.77  125.63
   1  15   3  171.41   89.35
  -1  15   3  150.29  100.81
   1  15  -3  204.20  101.78
  -1  15  -3  234.98  144.94
   1 -15  -4   90.97   50.33
  -1 -15  -4   70.79   39.13
   1 -15  -4  238.19  111.36
  -1 -15  -4  242.51  114.66
   1 -15   4  179.40  167.67
  -1 -15   4  265.72  122.29
   1  15   4  238.53  166.01
  -1  15   4  232.46  117.13
   1  15  -4  133.51   83.30
  -1  15  -4  146.85  105.16
   1 -15  -5  124.98  109.07
  -1 -15  -5   80.68   61.49
   1 -15  -5  198.99   83.67
  -1 -15  -5  152.24   76.98
   1 -15   5 -211.54  135.19
  -1 -15   5 -125.81  155.09
   1  15   5  185.80  130.90
  -1  15   5   28.21   41.08
   1  15  -5   75.34   70.95
  -1  15  -5   21.17   92.01
   1 -15  -6 1199.87  233.00
  -1 -15  -6 1259.20  250.72
   1 -15  -6 1313.79  302.99
   1 -15   6 1773.45  379.44
  -1 -15   6 1939.90  336.71
   1  15   6 1297.51  196.17
  -1  15   6 1522.13  188.85
   1  15  -6 1783.80  307.23
  -1  15  -6 1660.01  294.97
   1 -15  -7  423.29   77.44
  -1 -15  -7  413.72   81.55
  -1 -15  -7  297.73  129.03
   1 -15   7  619.76  130.63
  -1 -15   7  802.44  148.26
   1  15   7  521.76  113.12
  -1  15   7  658.58  152.55
   1  15  -7  525.78  112.66
  -1  15  -7  546.94  106.11
   1 -15  -8  320.28   70.22
  -1 -15  -8  349.45   93.70
   1 -15   8  410.62   99.11
  -1 -15   8  458.67  211.99
   1  15   8  375.42  157.26
  -1  15   8  398.30   85.37
   1  15  -8  227.36  107.35
  -1  15  -8  542.93  143.85
   1 -15  -9  -74.27   86.95
  -1 -15  -9  -47.03   80.15
   1 -15   9  -41.10  148.32
  -1 -15   9   61.89  167.59
  -1  15   9  -21.13   74.83
   1  15   9   16.24  136.20
  -1  15   9  -81.14   88.13
   1  15  -9  177.72  111.98
  -1  15  -9  148.21  111.56
   1 -15 -10 4799.47  683.44
  -1 -15 -10 4502.94  383.93
   1 -15  10 4701.07  746.46
  -1 -15  10 4729.99  319.80
  -1  15  10 4026.49  403.90
   1  15  10 4654.94  282.04
   1  15 -10 4256.86  304.92
  -1  15 -10 4137.03  802.95
   1 -15 -11  325.53  122.23
  -1 -15 -11  291.69  115.33
   1 -15  11  169.29  146.07
  -1 -15  11  364.49  183.84
   1  15  11  298.72   83.83
   1  15 -11  185.99  127.59
  -1  15 -11  293.40  116.09
   1 -15 -12  143.12   97.90
   1  15  12    7.72  103.24
   1  15 -12  110.17  101.11
   1 -16   0 2593.76  414.80
  -1 -16   0 2481.80  458.50
   1  16   0 2581.35  258.88
  -1  16   0 2675.67  375.00
   1 -16  -1  648.17  144.94
   1 -16   1  462.07  205.43
  -1 -16  -1  336.26  138.95
  -1 -16   1  408.12  142.23
   1  16   1  120.01   88.06
   1  16  -1  498.31  165.40
  -1  16   1  236.95  130.04
  -1  16  -1  501.35  140.67
   1 -16  -2  281.89  109.87
   1 -16   2  542.19  116.73
  -1 -16  -2  325.72  118.84
  -1 -16   2  303.04  141.90
   1  16   2  312.80  120.32
  -1  16   2  261.46  128.14
   1  16  -2  360.52  184.25
  -1  16  -2  121.94  100.85
   1 -16  -3   42.73   55.97
   1 -16   3  132.72  100.91
  -1 -16  -3   10.72   99.07
  -1 -16   3  -84.93  140.06
   1  16   3    4.60   94.39
  -1  16   3   28.53   92.07
   1  16  -3   65.74  109.87
  -1  16  -3  123.72   66.22
   1 -16  -4  218.33  108.08
  -1 -16  -4  146.05   89.36
   1 -16   4  135.44   85.69
  -1 -16   4  279.01  144.10
   1  16   4  218.73  147.26
  -1  16   4  226.20  119.40
   1  16  -4  220.57  136.68
  -1  16  -4  254.84  128.40
   1 -16  -5   65.46   73.02
  -1 -16  -5   17.73   67.86
   1 -16   5   85.68   77.48
  -1 -16   5 -107.90  149.59
   1  16   5  -77.86  107.05
  -1  16   5   -6.84   88.67
   1  16  -5   27.89  106.34
  -1  16  -5   41.33   93.44
   1 -16  -6   75.64   62.10
  -1 -16  -6   36.81   51.98
   1 -16  -6  109.13   75.57
  -1 -16  -6   42.72   31.28
   1 -16   6  100.46   91.64
  -1 -16   6  134.92  125.77
   1  16   6  131.15   95.25
  -1  16   6  144.94  130.08
   1  16  -6   41.15  109.87
  -1  16  -6  333.83  116.72
   1 -16  -7  -57.74   61.67
  -1 -16  -7  -56.89   51.21
   1 -16  -7   31.73   40.80
   1 -16   7  116.91   88.74
  -1 -16   7  -14.74  148.81
   1  16   7 -119.62  126.83
  -1  16   7  231.92   87.79
  -1  16  -7  162.14   97.49
   1 -16  -8 1594.57  360.99
  -1 -16  -8 2002.08  388.28
   1 -16  -8 1634.16  382.11
   1 -16   8 2137.61  459.36
  -1 -16   8 2190.32  408.14
   1  16   8 2357.76  247.62
  -1  16   8 2366.70  183.33
   1  16  -8 2908.97  240.71
  -1  16  -8 2457.36  302.09
   1 -16  -9 1632.26  397.13
  -1 -16  -9 1517.44  423.76
   1 -16   9 2565.21  423.16
  -1 -16   9 2139.81  343.58
   1  16   9 1917.97  385.93
   1  16  -9 2327.38  322.81
  -1  16  -9 2009.09  319.96
   1 -16 -10 1507.82  358.47
  -1 -16 -10 1638.89  381.63
   1 -16  10 2450.63  531.90
  -1 -16  10 1983.37  351.73
   1  16  10 2022.90  290.57
   1  16 -10 2193.14  329.82
  -1  16 -10 1915.32  301.02
   1 -17   0   95.14  101.07
  -1 -17   0   -0.47  115.93
   1  17   0  129.83  118.72
  -1  17   0   29.49   89.67
   1 -17  -1   92.38   77.88
   1 -17   1  187.32  117.71
  -1 -17  -1   37.54   70.16
  -1 -17   1  177.24  129.51
   1  17   1  216.79   78.78
   1  17  -1   86.81   68.15
  -1  17   1  116.78   70.83
  -1  17  -1  234.79   53.19
   1 -17  -2 1007.04  169.20
   1 -17   2 1212.39  315.19
  -1 -17  -2  926.64  132.84
  -1 -17   2 1116.52  187.19
   1  17   2 1307.47  205.56
   1  17  -2 1002.22  176.64
  -1  17   2  859.99  150.59
  -1  17  -2 1017.64  175.70
   1 -17  -3 1145.20  213.43
   1 -17   3 1293.64  240.43
  -1 -17  -3  803.71  152.40
  -1 -17   3 1188.11  233.93
   1  17   3 1056.65  141.81
  -1  17   3 1121.00  150.96
   1  17  -3  991.33  132.57
  -1  17  -3  927.07  109.42
   1 -17  -4  594.44  127.52
  -1 -17  -4  502.01   90.92
   1 -17   4  890.61  237.88
  -1 -17   4  581.12  107.29
  -1  17   4  652.63  172.63
   1  17  -4  843.55  189.38
  -1  17  -4  646.24  150.25
   1 -17  -5   97.67   81.84
   1 -17   5 -119.05  140.33
  -1 -17   5  147.77  109.58
   1  17   5  248.32  135.22
  -1  17   5  144.70  106.33
   1  17  -5   80.55   69.28
  -1  17  -5   -1.67  102.63
   1 -17  -6  393.27   76.35
  -1 -17  -6  216.05   46.10
   1 -17   6  433.78  133.58
  -1 -17   6  154.24  126.96
   1  17   6  455.91  158.22
  -1  17   6  451.69   92.60
   1  17  -6  580.65  135.10
  -1  17  -6  267.39   94.63
   1 -17  -7   43.36   91.83
   1 -17   7  115.76  106.95
  -1 -17   7  109.74  130.52
   1  17   7  -94.22  121.58
  -1  17   7   17.64   74.59
   1  17  -7  309.64   96.28
  -1  17  -7   11.56   95.37
   1 -17  -8  178.52  128.14
   1 -17   8  374.94  113.85
  -1 -17   8  365.09  206.42
   1  17   8  127.75  136.91
   1  17  -8   97.58  123.26
  -1  17  -8   84.10  110.34
   1 -18   0  512.99  104.43
  -1 -18   0  790.92  142.38
   1  18   0  378.68  106.55
  -1  18   0  489.69   95.73
   1 -18  -1  289.23  128.24
   1 -18   1  116.56   83.73
  -1 -18  -1  125.99   84.50
  -1 -18   1   25.11   99.05
   1  18  -1  185.90  176.73
  -1  18   1  -68.10  104.30
  -1  18  -1  116.64   94.55
   1 -18  -2 1802.11  339.41
   1 -18   2 1930.26  368.62
  -1 -18  -2 1589.81  293.60
  -1 -18   2 1901.91  302.71
   1  18   2 1928.97  343.62
   1  18  -2 2008.59  285.85
  -1  18   2 2030.69  280.85
  -1  18  -2 2374.19  314.62
   1 -18  -3 1564.06  385.72
   1 -18   3 1909.08  443.98
  -1 -18  -3 1389.93  271.92
  -1 -18   3 1428.10  264.37
   1  18   3 2226.65  319.18
  -1  18   3 1877.34  260.70
   1  18  -3 1584.81  366.56
  -1  18  -3 1874.32  339.14
   1 -18  -4 2132.28  420.19
   1 -18   4 2409.24  417.08
  -1 -18   4 2433.46  484.16
   1  18   4 2113.50  354.34
  -1  18   4 2028.18  380.93
   1  18  -4 2070.04  336.64
  -1  18  -4 2244.75  420.12
   1 -18  -5  226.77   62.41
   1 -18   5  283.53  114.52
  -1 -18   5    9.08   98.98
   1  18   5  385.46  167.43
  -1  18   5  181.21  129.09
   1  18  -5   -9.64  120.26
  -1  18  -5  198.21  106.96
   1 -18  -6  -62.18   82.07
   1 -18   6  177.74  125.68
  -1 -18   6  -36.50  150.71
   1  18   6  -61.81  114.32
  -1  18   6   49.64   50.47
   1  18  -6  207.57   83.54
  -1  18  -6   57.45   65.16
  -2   0  -1  673.56   88.33
  -2   0   1  696.32  205.34
  -2   0  -1  435.49  108.14
   2   0   1  433.13   96.48
   2   0  -1  265.92   54.86
   2   0  -2525995.5 4395.02
  -2   0  -2517906.1 4305.69
  -2   0   2522346.1 4330.89
  -2   0  -2522388.9 4257.76
   2   0   2532524.9 4388.52
   2   0  -2518740.1 4199.53
   2   0  -3   27.34   28.84
  -2   0  -3   20.05   35.85
  -2   0   3  -43.09   96.64
  -2   0  -3   16.34   23.83
   2   0   3  -63.35   73.38
   2   0  -3  -13.62   12.21
   2   0  -475556.92  736.06
  -2   0  -476223.28  715.31
  -2   0   477457.56  755.87
   2   0  -476023.48  640.02
   2   0  -5   -9.30   58.48
  -2   0  -5   71.78   46.80
   2   0   5  -22.52   21.44
  -2   0   5   48.72   78.11
   2   0   5   96.35   42.41
   2   0  -5   -4.41   18.03
   2   0  -6 2983.98  414.18
  -2   0  -6 2636.90  109.07
   2   0   6 2723.30   96.19
  -2   0   6 2716.16  150.58
   2   0   6 2687.13  162.77
   2   0  -6 2666.77   72.11
   2   0  -7  102.99   54.85
  -2   0  -7  -49.83   50.78
   2   0   7  103.16   54.18
  -2   0   7   18.59   89.71
   2   0   7    5.58   56.06
   2   0  -7   75.56   19.40
   2   0  -8   86.76   88.09
  -2   0  -8  -51.55   56.81
   2   0   8   31.00   34.68
  -2   0   8   72.14   38.53
   2   0   8  197.97   58.02
   2   0  -8   -3.11   28.68
   2   0  -9   28.61   93.81
  -2   0  -9   18.87   47.47
   2   0   9   -0.21   19.76
  -2   0   9  106.07   67.76
   2   0   9  211.00   66.70
   2   0  -9   24.69   20.14
   2   0 -10  332.16  109.34
  -2   0 -10  182.56   57.70
   2   0  10  137.10   48.43
  -2   0  10  142.90  103.09
   2   0  10  181.49   80.38
   2   0 -10  107.90   28.43
   2   0 -11 -253.20  183.42
  -2   0 -11   39.64   61.53
   2   0  11   15.14   29.92
  -2   0  11  -20.84   97.39
   2   0  11  136.26   68.35
   2   0 -11   48.71   30.31
   2   0 -12 3451.05  505.80
  -2   0 -12 2971.21  472.59
   2   0  12 3126.00  280.79
  -2   0  12 3091.01  367.39
   2   0  12 3458.33  392.54
   2   0 -13 -241.59  171.89
  -2   0 -13 -195.16  107.14
  -2   0  13   98.13  107.14
  -2   0  13    9.93   40.31
   2   0  13  173.72   84.10
   2   0 -14 1551.05  199.92
  -2   0 -14 1399.40  221.22
  -2   0  14 1610.83  184.54
  -2   0  14 1244.50  194.27
   2   0  14 1420.18  190.35
   2   0 -15  196.37  130.43
  -2   0 -15  -65.55   75.27
  -2   0  15  -13.03   78.54
  -2   0  15   47.16   30.60
   2   0  15  113.69   65.25
   2   0 -16  358.26  203.91
  -2   0 -16  337.58  115.26
  -2   0  16  425.70  166.03
  -2   0  16  293.99  107.16
   2   0  16  537.38   99.48
   2   0 -17   56.58   74.89
  -2   0 -17  -19.99   87.52
  -2   0  17  115.74   77.47
   2   0  17  112.98   99.89
   2   0 -18 1566.26  344.87
  -2   0 -18 1901.94  259.11
  -2   0  18 2330.94  199.79
   2   0  18 1808.36  266.35
   2   0 -19  115.01   87.85
  -2   0 -19   13.81   72.87
  -2   0  19  -28.92   74.80
   2   0  19   63.58   79.83
  -2   1   0  805.32  179.76
  -2  -1   0  352.02   57.69
  -2   1   0  374.62  106.33
   2  -1   0  192.05   33.71
   2   1   0  145.51   54.59
  -2   1   0   82.07   60.42
  -2   1  -1778634.7 6368.85
  -2  -1   1777944.7 6358.51
  -2  -1  -1796093.214264.78
  -2   1   1793640.114233.55
   2   1   1807971.114486.53
   2   1  -1788766.4 6405.10
  -2   1  -1803342.714400.89
   2  -1  -256007.57  566.17
  -2  -1  -256503.67  565.13
  -2   1  -256778.59  547.74
  -2  -1   256328.42  589.49
  -2   1   256013.18  560.44
  -2   1  -255631.13  514.93
   2   1   255696.03  531.41
   2   1  -255648.12  495.45
  -2   1  -256254.61  538.51
   2   1  -321861.90  276.55
   2  -1  -321945.62  286.49
  -2  -1  -321909.38  266.39
  -2   1  -321675.78  255.68
  -2  -1   321289.09  363.72
  -2   1   321620.98  291.63
  -2  -1  -321928.47  206.99
  -2   1  -321772.86  235.05
   2   1   321325.00  261.58
   2   1  -321036.82  212.08
   2   1  -449839.52  521.84
  -2  -1  -448880.53  496.77
  -2   1  -450875.80  505.14
  -2  -1   449393.14  539.61
  -2   1   450941.51  545.77
   2   1   450697.87  515.45
   2   1  -450095.83  444.40
  -2   1  -448794.29  489.51
   2   1  -5 5567.02  232.15
   2  -1  -5 5566.99  239.92
  -2  -1  -5 5316.99  221.02
  -2   1  -5 5483.24  227.06
   2  -1   5 5334.95  237.91
   2   1   5 5513.46  196.57
  -2  -1   5 5339.17  276.16
  -2   1   5 5641.17  258.33
   2   1   5 5694.67  237.76
   2   1  -5 5578.76  207.64
   2   1  -6 5102.67  173.14
   2  -1  -6 5499.41  313.65
  -2  -1  -6 5402.49  160.07
  -2   1  -6 5389.14  161.20
   2  -1   6 5186.43  142.63
   2   1   6 5510.47  117.32
  -2  -1   6 4798.71  311.62
  -2   1   6 5238.09  200.98
   2   1   6 5467.64  172.82
   2   1  -6 5266.88  129.21
  -2   1  -6 5111.62  226.84
   2   1  -7 3590.32  449.94
   2  -1  -7 3345.13  329.77
  -2  -1  -7 3558.94  140.42
  -2   1  -7 3252.95  119.90
   2  -1   7 3262.31  128.35
   2   1   7 3414.04   83.25
  -2  -1   7 3379.92  378.06
  -2   1   7 3201.78  148.74
  -2   1   7 3183.54   85.81
   2   1   7 3355.93  234.43
   2   1  -7 3290.25   93.76
  -2   1  -7 3208.78  136.93
   2   1  -8  683.30  140.64
   2  -1  -8  742.04  139.65
  -2  -1  -8  811.34  160.46
  -2   1  -8  784.30   95.50
   2  -1   8  605.70   95.15
   2   1   8  613.29   84.25
  -2  -1   8  943.09  206.75
  -2   1   8  405.22  100.76
  -2   1   8  608.37  114.78
   2   1   8  726.23  116.34
   2   1  -8  820.70   98.54
  -2   1  -8  618.62   91.50
   2   1  -9 2934.09  476.43
   2  -1  -9 2560.22  440.77
  -2  -1  -9 2425.90  137.27
  -2   1  -9 2540.29  139.71
   2  -1   9 2362.08  117.47
   2   1   9 2343.53  213.14
  -2  -1   9 2777.10  392.22
  -2   1   9 2471.27  383.67
  -2   1   9 2348.04  192.98
   2   1   9 2666.98  344.36
   2   1  -9 2539.12  110.33
  -2   1  -9 2556.00  243.10
   2   1 -10 5384.70  462.77
   2  -1 -10 5116.29  348.99
  -2  -1 -10 4209.81  223.58
  -2   1 -10 4747.84  243.62
   2  -1  10 4564.64  234.46
   2   1  10 4295.47  195.03
  -2  -1  10 4628.38  561.52
  -2   1  10 4042.11  252.61
  -2   1  10 4498.11  198.32
   2   1  10 4568.82  329.10
   2   1 -10 4377.58  193.34
  -2   1 -10 4436.27  234.94
   2   1 -1114065.26  620.44
   2  -1 -1113496.16  645.37
  -2  -1 -1112146.80  680.41
  -2   1 -1112845.60  535.17
   2  -1  1112969.72  520.88
  -2  -1  1112968.02  562.54
  -2   1  1113435.41  593.58
  -2   1  1113073.68  512.13
   2   1  1112989.91  544.71
   2   1 -1113323.81  523.86
  -2   1 -1112898.24  545.13
   2   1 -1217245.93  775.20
   2  -1 -1217489.23  772.43
  -2  -1 -1216872.65  667.85
  -2   1 -1216028.97  668.61
   2  -1  1217727.08  657.29
  -2  -1  1217845.57  714.41
  -2   1  1217600.71  706.09
   2  -1  1217553.10  678.03
  -2   1  1216835.06  628.19
   2   1  1218873.04 1123.89
   2   1 -1218259.50  680.66
   2  -1 -1327666.35 1266.10
   2   1 -1328200.72 1290.13
  -2  -1 -1326908.81 1215.98
  -2   1 -1327640.29 1228.62
   2  -1  1327400.55 1216.00
  -2  -1  1328349.45 1302.93
  -2   1  1328377.12 1277.63
   2  -1  1329500.25 1328.75
  -2   1  1327553.91 1214.49
   2   1  1328486.00 1274.72
   2   1 -1327549.88 1227.24
   2  -1 -14 4628.95  371.66
   2   1 -14 4239.44  295.44
  -2  -1 -14 3925.13  251.01
  -2   1 -14 3998.38  538.30
  -2  -1  14 4652.42  676.77
  -2   1  14 4531.07  299.43
   2  -1  14 4322.07  479.00
   2   1  14 4613.50  582.25
   2   1 -14 4262.35  233.83
   2  -1 -15  605.83  222.41
   2   1 -15  654.25  113.46
  -2  -1 -15  192.20  112.64
  -2   1 -15  153.32   74.19
  -2  -1  15  306.22  114.94
  -2   1  15  284.60  124.48
   2  -1  15  240.23   97.94
  -2   1  15  314.50  110.63
   2   1  15  366.74  139.39
   2  -1 -16  134.06  169.57
   2   1 -16  159.77  131.29
  -2  -1 -16  259.15  107.72
  -2   1 -16  157.55   87.99
  -2  -1  16  241.03  105.67
  -2   1  16  214.77   85.82
  -2  -1  16  117.95   52.00
   2  -1  16   33.38   56.23
   2   1  16  191.92   87.40
  -2   1  16   63.12   26.56
   2   1 -17 2012.03  442.03
   2  -1 -17 2053.62  433.67
  -2  -1 -17 2107.69  404.36
  -2   1 -17 2589.21  215.85
  -2  -1  17 2515.56  226.52
  -2   1  17 2259.30  408.93
   2  -1  17 2327.83  423.64
   2   1  17 2261.58  379.65
   2  -1 -18  192.08  163.48
   2   1 -18  219.29   74.60
  -2  -1 -18  141.43   90.26
  -2   1 -18  323.63   68.62
  -2  -1  18   54.87   86.75
  -2   1  18  214.38   64.67
   2  -1  18  366.70   96.05
   2   1  18  139.78   97.70
   2  -1 -19  230.10  117.79
   2   1 -19  204.81   89.43
  -2  -1 -19   84.55   68.06
  -2   1 -19  108.21   67.99
  -2  -1  19  247.90   83.75
   2  -1  19  105.75   78.45
   2   1  19  215.91   68.79
  -2  -2   014022.86  187.43
  -2   2   014011.51  189.05
  -2  -2   014414.98  191.41
   2   2   014318.47  186.28
  -2   2   014365.61  159.87
   2  -2  -1  148.49   53.06
  -2  -2  -1  112.64   50.89
  -2   2  -1  166.27   75.91
  -2  -2   1  -18.73   69.53
  -2  -2  -1   57.82   29.20
  -2   2   1   50.69   58.07
  -2   2  -1   -3.06   82.96
   2   2   1   -4.20   56.84
   2   2  -1 -122.94   80.29
  -2   2   1  -36.98   30.75
  -2   2  -1  -21.88   41.54
   2  -2  -290573.74  851.17
  -2  -2  -290870.14  825.67
  -2   2  -289481.47  806.50
  -2  -2   289283.64  802.52
  -2  -2   291747.40  856.06
  -2  -2  -287172.23  746.40
  -2   2   288846.61  836.60
  -2   2  -288844.39  796.44
   2   2   289368.96  814.60
   2   2  -289460.49  786.97
  -2   2  -290675.95  809.89
   2   2  -310858.86  404.70
   2  -2  -310839.43  409.62
  -2  -2  -310749.23  404.20
  -2   2  -310829.33  397.84
  -2  -2   3 9782.78  464.58
  -2   2   310993.65  420.18
  -2  -2  -310925.34  384.28
  -2   2  -310819.94  399.80
   2   2   310703.97  398.43
   2   2  -310469.68  378.53
  -2   2  -310528.82  389.41
   2   2  -4 7301.16  314.48
   2  -2  -4 7133.30  287.07
  -2  -2  -4 6944.98  277.20
  -2   2  -4 7171.41  273.29
   2  -2   4 6889.32  272.99
  -2  -2   4 6974.32  302.63
  -2   2   4 7321.49  298.48
   2   2   4 7115.98  280.20
   2   2  -4 6882.20  255.31
  -2   2  -4 7017.34  272.47
   2   2  -5  102.10   44.34
   2  -2  -5  -85.76   84.27
  -2   2  -5    4.94   36.41
   2  -2   5   38.88   30.97
  -2  -2   5   89.59   49.55
  -2   2   5   -5.15   78.80
   2   2   5   36.57   26.40
  -2   2   5   14.37    7.89
   2   2  -5  -39.97   31.38
  -2   2  -5   55.52   33.93
   2   2  -6 2782.24  367.04
   2  -2  -6 2952.46  441.32
  -2  -2  -6 2381.15  108.20
  -2   2  -6 2519.83  186.89
   2  -2   6 2566.84  109.79
  -2  -2   6 2308.46  141.15
  -2   2   6 2564.04  150.17
   2   2   6 2818.12  318.12
  -2   2   6 2595.99   66.53
   2   2  -6 2456.47  140.97
  -2   2  -6 3034.92  216.24
   2   2  -714534.66  416.81
   2  -2  -714067.23  361.30
  -2  -2  -714570.55  354.07
  -2   2  -714461.96  327.89
   2  -2   714164.52  311.36
  -2  -2   714605.21  368.36
  -2   2   714713.68  367.19
   2   2   714623.95  346.92
  -2   2   714094.74  278.10
   2   2  -714239.46  297.73
  -2   2  -714071.21  330.86
   2   2  -8 7647.68  594.91
   2  -2  -8 6612.52  238.53
  -2  -2  -8 6923.32  226.57
  -2   2  -8 7240.47  400.29
   2  -2   8 7138.46  246.82
  -2  -2   8 7259.76  754.76
  -2   2   8 6507.93  213.58
   2   2   8 7039.34  491.51
  -2   2   8 6710.51  151.55
   2   2  -8 6882.19  165.75
  -2   2  -8 6827.08  311.52
   2   2  -912955.06  468.44
   2  -2  -913063.74  681.21
  -2  -2  -913225.60  472.59
  -2   2  -912861.68  441.82
   2  -2   912802.64  440.21
  -2  -2   912813.81  538.29
  -2   2   913134.77  489.71
   2   2   912657.12  439.61
  -2   2   912627.20  406.61
   2   2  -913030.44  427.68
  -2   2  -912809.96  449.50
   2   2 -10  839.43  115.51
   2  -2 -10  984.46  170.25
  -2  -2 -10  600.21  219.77
  -2   2 -10  580.64   89.47
   2  -2  10  567.57  112.93
  -2  -2  10  717.47  113.78
  -2   2  10  668.91  112.40
   2   2  10  674.06  103.90
  -2   2  10  484.44   83.48
   2   2 -10  716.13  115.12
  -2   2 -10  893.43  129.20
   2   2 -1132080.34 1264.52
   2  -2 -1131131.83 1266.53
  -2  -2 -1128553.54 1143.80
  -2   2 -1131374.58 1208.50
   2  -2  1129181.14 1207.00
  -2  -2  1130408.33 1198.73
  -2   2  1128121.78 1107.46
   2   2  1129291.01 1139.36
  -2   2  1128527.07 1088.04
   2   2 -1131185.42 1180.31
  -2   2 -1130185.49 1171.05
   2   2 -12118797.4 4440.33
   2  -2 -12121920.3 4491.20
  -2  -2 -12118365.1 4302.44
  -2   2 -12118306.2 4350.39
   2  -2  12115844.2 4112.87
  -2  -2  12117427.4 4259.16
  -2   2  12121121.8 4292.26
   2   2  12121551.2 4303.29
  -2   2  12111164.1 3937.62
   2   2 -12119923.0 4200.03
  -2   2 -12112724.5 4127.89
   2   2 -1350311.07 2358.29
   2  -2 -1348961.96 2301.17
  -2  -2 -1346873.59 1698.28
  -2   2 -1345950.21 1656.54
   2  -2  1347523.68 1698.18
  -2  -2  1347888.24 1774.03
  -2   2  1348115.52 2266.08
   2   2  1347626.42 1818.92
   2   2 -1348260.61 2227.43
  -2   2 -1348609.63 2275.74
   2  -2 -14 3751.70  312.19
   2   2 -14 3982.21  287.50
  -2  -2 -14 3341.89  498.84
  -2   2 -14 2893.02  192.44
   2  -2  14 2886.21  189.26
  -2  -2  14 3499.77  436.62
  -2   2  14 3466.73  337.34
   2   2  14 3429.83  451.02
   2   2 -14 3439.33  508.41
  -2   2 -14 3528.89  388.18
   2   2 -15  680.51  197.26
   2  -2 -15 1257.01  189.92
  -2  -2 -15 1022.27  236.80
  -2   2 -15  737.95  121.87
  -2  -2  15  962.22  131.27
  -2   2  15 1059.63  135.02
   2  -2  15 1293.26  148.35
   2   2  15  900.05  126.76
  -2   2  15  756.32  138.34
   2   2 -15  852.28  141.69
   2  -2 -16  114.85  160.48
   2   2 -16  558.80  129.65
  -2  -2 -16  349.16  130.29
  -2   2 -16  541.06  143.45
  -2  -2  16  462.52  199.08
  -2   2  16  593.96  122.72
   2  -2  16  505.21   91.28
   2   2  16  520.47  105.12
   2   2 -16  378.58  131.84
   2  -2 -17  836.46  165.68
   2   2 -17  836.33  178.00
  -2  -2 -17  951.42  191.85
  -2   2 -17  958.02  166.76
  -2  -2  17  882.05  135.23
  -2   2  17 1136.68  194.59
   2  -2  17  813.32  135.69
   2   2  17 1017.58  142.55
   2  -2 -18  418.54  100.03
   2   2 -18  413.32   94.07
  -2  -2 -18  253.44  105.34
  -2   2 -18  343.75   84.71
  -2  -2  18  280.24   98.52
  -2   2  18  196.26  132.67
   2  -2  18  279.55   77.54
   2   2  18  477.88   84.03
   2  -2 -19  385.89  131.27
  -2  -2 -19  238.17   73.83
  -2  -2  19  573.47  129.46
   2  -2  19  204.26   81.47
   2   2  19  279.70   68.38
   2  -3   0   60.53   32.01
  -2  -3   0   34.24   23.48
  -2  -3   0  174.28   61.31
  -2   3   0  -91.76   51.44
   2   3   0 -101.11   93.51
  -2   3   0   49.74   38.51
   2  -3  -1 1153.25  189.80
  -2  -3  -1 1155.18  175.16
  -2  -3   1 1136.81  134.15
  -2   3  -1 1044.96  167.27
  -2  -3   1 1270.00  217.39
  -2  -3  -1 1150.12  187.60
  -2   3   1  965.79   72.72
  -2   3  -1  990.99   68.75
   2   3   1 1052.83   97.05
   2   3  -1 1042.35  152.27
  -2   3   1 1083.59   50.71
  -2   3  -1 1203.28  126.36
   2  -3  -2  876.11  129.51
  -2  -3  -2  909.53  161.31
  -2   3  -2 1006.26   73.53
  -2  -3   2  759.06   53.91
  -2  -3   2 1039.58  161.18
  -2  -3  -2  915.51   57.37
  -2   3   2  923.24  102.20
  -2   3  -2  869.17   71.91
   2   3   2  826.08  182.87
   2   3  -2  844.38  162.20
  -2   3   2  830.16   41.62
  -2   3  -2 1019.45  160.94
   2   3  -314909.83  209.50
   2  -3  -314243.07  236.10
  -2  -3  -314772.96  216.83
  -2   3  -314930.96  203.74
  -2  -3   314752.83  263.32
  -2  -3  -314372.39  146.62
  -2   3   314866.60  245.23
  -2   3  -314990.07  216.90
   2   3   314533.75  216.07
   2   3  -314549.04  196.14
  -2   3  -314624.45  200.19
   2   3  -413497.68  295.88
   2  -3  -413427.58  366.00
  -2  -3  -413582.23  298.79
  -2   3  -414012.79  189.85
   2  -3   414215.75  215.90
  -2  -3   414002.11  264.67
  -2   3   413727.26  321.53
   2   3   413933.69  227.03
  -2   3   413485.93  256.78
   2   3  -413568.02  291.21
  -2   3  -413891.77  206.96
   2   3  -5  226.50   34.18
  -2  -3  -5  164.60   56.74
  -2   3  -5  153.31   28.02
   2  -3   5  228.96   57.15
  -2  -3   5  175.16   71.64
  -2   3   5  155.24   48.31
   2   3   5  129.29   48.68
  -2   3   5  197.64   26.70
   2   3  -5  200.04   40.99
  -2   3  -5  227.86   43.66
   2   3  -688250.55 1655.98
   2  -3  -688233.97 1697.81
  -2  -3  -689698.26 1706.99
  -2   3  -688404.69 1633.70
   2  -3   686560.93 1665.70
  -2  -3   687024.27 1669.50
  -2   3   686865.89 1646.92
   2   3   686416.78 1660.65
  -2   3   688082.30 1594.40
   2   3  -687749.15 1628.41
  -2   3  -686635.66 1629.83
   2   3  -763796.37 1180.14
   2  -3  -767014.30 1289.19
  -2  -3  -765241.53 1404.14
  -2   3  -762539.31 1162.99
   2  -3   763729.65 1181.88
  -2  -3   763986.60 1259.46
  -2   3   764106.07 1219.18
   2   3   762673.21 1300.78
  -2   3   764214.11 1154.83
   2   3  -763920.01 1167.41
  -2   3  -764105.67 1198.97
   2   3  -8 9550.81  264.66
   2  -3  -8 9781.40  436.52
  -2  -3  -810014.65  271.12
  -2   3  -8 9524.06  239.52
   2  -3   8 9591.55  274.08
  -2  -3   8 9839.15  301.18
  -2   3   8 9856.80  287.90
   2   3   8 9711.30  263.02
  -2   3   8 9996.66  210.81
   2   3  -810042.47  232.13
  -2   3  -810139.28  349.12
   2   3  -9  726.75  145.24
   2  -3  -9  842.57  161.69
  -2  -3  -9  849.21  129.93
  -2   3  -9  693.55  139.97
   2  -3   9  611.21  134.27
  -2  -3   9  773.97  116.47
  -2   3   9  663.40  104.42
   2   3   9  809.06  113.41
  -2   3   9  643.58  117.40
   2   3  -9  754.84   67.56
  -2   3  -9  731.20  102.28
   2   3 -10  121.45  111.72
   2  -3 -10  177.70  151.68
  -2  -3 -10    3.68  106.24
  -2   3 -10   42.53   32.97
   2  -3  10   50.79   84.11
  -2  -3  10 -277.99  126.28
  -2   3  10   61.14   85.21
   2   3  10  177.76   62.21
  -2   3  10   30.79   14.16
   2   3 -10  -25.47   49.94
  -2   3 -10  100.54   44.79
   2   3 -11 8224.56  540.53
   2  -3 -11 8640.75  515.65
  -2  -3 -11 7410.75  448.97
  -2   3 -11 7335.25  360.88
   2  -3  11 7993.49  373.12
  -2  -3  11 8075.81  906.01
  -2   3  11 7426.58  349.61
   2   3  11 7673.83  409.08
  -2   3  11 7406.64  306.08
   2   3 -11 7956.84  337.11
  -2   3 -11 8496.27  812.55
   2   3 -12 8968.17  649.35
   2  -3 -12 9619.21 1362.80
  -2  -3 -12 8930.05  398.06
  -2   3 -12 9126.65  387.19
   2  -3  12 8614.55  418.24
  -2  -3  12 9440.84  567.52
  -2   3  12 9569.98  429.92
   2   3  12 9463.81  586.80
  -2   3  12 8674.56  333.94
   2   3 -12 9243.70  366.58
  -2   3 -1210159.28  464.82
   2  -3 -13 6202.62  472.57
   2   3 -13 5955.50  289.94
  -2  -3 -13 6237.28  334.32
  -2   3 -13 6811.81  394.83
   2  -3  13 5674.45  702.82
  -2  -3  13 7569.39  708.19
  -2   3  13 6832.31  332.03
   2   3  13 7155.00  418.49
   2   3 -13 6747.80  290.65
  -2   3 -13 7078.98  671.96
   2   3 -14 6777.72  461.84
   2  -3 -14 6732.12 1133.71
  -2  -3 -14 6502.04  386.31
  -2   3 -14 6444.38  476.01
   2  -3  14 6278.56  345.54
  -2  -3  14 6585.71  642.59
  -2   3  14 6558.04  386.61
   2   3  14 6310.67  767.17
  -2   3  14 5239.49  579.22
   2   3 -14 5707.54  588.22
  -2   3 -14 6878.87  646.85
   2  -3 -15 2146.37  501.51
   2   3 -15 1977.34  438.92
  -2  -3 -15 2385.54  370.43
  -2   3 -15 2436.12  199.97
  -2  -3  15 2241.00  313.96
  -2   3  15 2362.51  165.36
   2   3  15 2206.38  264.32
  -2   3  15 1602.37  281.80
   2   3 -15 2052.00  243.91
  -2   3 -15 2227.91  247.91
   2  -3 -16 1099.36  172.81
   2   3 -16  926.85  177.18
  -2  -3 -16  995.85  172.84
  -2   3 -16 1005.38  160.10
  -2  -3  16 1057.11  183.22
  -2   3  16  835.99  155.01
   2   3  16 1101.07  141.75
   2   3 -16  887.05  162.24
  -2   3 -16  983.58  191.23
   2  -3 -17 2831.01  672.27
   2   3 -17 2180.30  478.50
  -2  -3 -17 2400.18  412.38
  -2  -3  17 2667.30  253.42
  -2   3  17 3002.79  248.22
   2  -3  17 2561.97  214.67
   2   3  17 2758.75  424.02
   2  -3 -18  299.42  112.54
   2   3 -18  114.48  103.90
  -2  -3 -18  149.90   98.50
  -2   3 -18  130.97   90.42
  -2  -3  18  -11.73   89.49
  -2   3  18   82.98   83.25
   2  -3  18   84.14   78.51
   2   3  18   79.89   77.17
   2  -3 -19   -7.64  124.47
  -2  -3 -19  171.78  131.20
  -2  -3  19  148.59   84.77
   2  -3  19  -27.06   83.50
   2   3  19   32.14   96.47
   2  -4   0  555.02   80.34
  -2  -4   0  640.75   96.70
  -2  -4   0  334.10   62.79
  -2   4   0  664.41   79.79
   2   4   0  430.55   77.56
  -2   4   0  604.33  103.98
   2  -4   174130.44  699.36
   2  -4  -173043.13  714.94
  -2  -4  -172832.76  682.78
  -2  -4   172787.45  672.29
  -2  -4  -173702.91  672.47
  -2  -4   174297.44  715.44
  -2   4   172620.89  714.61
  -2   4  -171563.35  709.09
   2   4   172253.31  707.87
   2   4  -171654.53  675.12
  -2   4   172409.29  643.29
  -2   4  -173561.44  675.92
   2  -4  -2 3819.86  170.51
  -2  -4  -2 4162.55  181.14
  -2  -4   2 3884.79  163.29
  -2   4  -2 3925.55  162.39
  -2  -4  -2 3570.31  147.82
  -2  -4   2 3889.30  190.37
  -2   4   2 3956.94  193.80
  -2   4  -2 3933.16  394.91
   2   4   2 3963.26  194.09
   2   4  -2 3645.37  165.95
  -2   4   2 3624.10  140.76
  -2   4  -2 3988.75  177.29
   2  -4  -3  262.65   53.48
  -2  -4  -3  189.47   36.92
  -2   4  -3  308.99   53.32
  -2  -4  -3  201.43   41.93
  -2  -4   3  133.91   70.00
  -2   4   3  392.68   55.48
  -2   4  -3  269.16   64.39
   2   4   3  155.94   50.66
   2   4  -3  155.43   93.26
  -2   4   3  216.14   48.07
  -2   4  -3  157.63   47.33
   2   4  -419260.04  394.18
   2  -4  -419250.66  424.13
  -2  -4  -419649.19  417.39
  -2   4  -419781.31  394.92
   2  -4   419774.30  431.67
  -2  -4  -419402.45  372.12
  -2  -4   420057.36  453.06
  -2   4   419272.30  433.33
   2   4   419493.21  417.70
  -2   4   419493.64  369.87
   2   4  -419747.94  408.52
  -2   4  -419821.21  435.11
   2   4  -5 2554.62  203.19
   2  -4  -5 3036.94  526.16
  -2  -4  -5 2604.16  117.53
  -2   4  -5 2500.99   86.21
   2  -4   5 2823.06  346.58
  -2  -4   5 3152.56  283.61
  -2   4   5 2430.24  135.90
   2   4   5 2757.76  289.29
  -2   4   5 2520.94   71.16
   2   4  -5 2524.34  115.13
  -2   4  -5 2543.56  109.04
   2   4  -614566.33  326.80
   2  -4  -614842.73  374.46
  -2  -4  -614544.13  346.90
  -2   4  -614424.23  308.83
   2  -4   614227.05  332.16
  -2  -4   614962.46  396.32
  -2   4   614390.79  350.63
   2   4   614535.81  359.62
  -2   4   615049.10  298.65
   2   4  -614592.99  327.06
  -2   4  -615020.13  344.64
   2   4  -711886.14  293.38
   2  -4  -712265.96  347.76
  -2  -4  -712140.26  311.75
  -2   4  -712467.16  283.95
   2  -4   712076.01  361.66
  -2  -4   712647.54  408.45
  -2   4   712205.03  327.02
   2   4   712377.31  309.18
  -2   4   713071.61  263.67
   2   4  -712431.14  279.37
  -2   4  -712204.98  302.07
   2   4  -8 2793.37  381.35
   2  -4  -8 2562.16  182.29
  -2  -4  -8 2713.87  148.46
  -2   4  -8 2363.20  126.62
   2  -4   8 2502.85  393.64
  -2  -4   8 2525.15  203.16
  -2   4   8 2606.39  263.66
   2   4   8 2635.12  344.99
  -2   4   8 2564.11  129.45
   2   4  -8 2525.92  304.00
  -2   4  -8 2666.07  147.78
   2   4  -9  121.49   58.47
   2  -4  -9   -0.52  166.95
  -2  -4  -9  132.10   93.40
  -2   4  -9   91.77   43.48
   2  -4   9  240.43   69.13
  -2  -4   9  339.98  178.03
  -2   4   9  160.09   49.17
   2   4   9   64.16   53.06
  -2   4   9  173.99   52.26
   2   4  -9  108.19   50.85
  -2   4  -9  114.93   52.22
   2   4 -10  399.31   73.12
   2  -4 -10  271.55  145.91
  -2  -4 -10  109.08  101.09
  -2   4 -10  384.50   67.23
   2  -4  10  302.65   76.27
  -2  -4  10  315.84  104.43
  -2   4  10  235.04   85.32
   2   4  10  595.61   80.18
  -2   4  10  376.51   53.85
   2   4 -10  378.98   63.10
  -2   4 -10  400.87   72.27
   2   4 -11 6746.43  428.12
   2  -4 -11 7868.18 1124.56
  -2  -4 -11 7334.26  340.04
  -2   4 -11 6737.90  299.42
   2  -4  11 6727.33  307.34
  -2  -4  11 7318.60  804.56
  -2   4  11 7106.20  329.28
   2   4  11 7090.02  429.47
  -2   4  11 6649.49  270.08
   2   4 -11 6972.90  291.53
  -2   4 -11 7337.14  781.46
   2   4 -12 4841.67  369.25
   2  -4 -12 4699.26  558.59
  -2  -4 -12 4814.94  293.01
  -2   4 -12 5289.93  359.09
   2  -4  12 4915.07  286.46
  -2  -4  12 5299.09  608.74
  -2   4  12 5101.39  291.41
   2   4  12 5582.15  751.95
   2   4 -12 5168.72  267.81
  -2   4 -12 5493.64  511.43
   2   4 -13 1066.34  192.70
   2  -4 -13 1350.26  251.98
  -2  -4 -13 1306.64  292.85
  -2   4 -13 1128.37  172.92
   2  -4  13 1043.05  103.62
  -2  -4  13 1202.20  158.17
  -2   4  13  955.56  101.21
   2   4  13 1220.76  147.40
   2   4 -13 1168.14  173.40
  -2   4 -13 1454.77  218.05
   2  -4 -14 3534.34  280.27
   2   4 -14 3397.94  202.79
  -2  -4 -14 2993.17  310.08
  -2   4 -14 3348.93  254.64
   2  -4  14 2768.81  495.66
  -2  -4  14 3341.09  225.76
  -2   4  14 3596.80  230.48
   2   4  14 3225.24  542.22
  -2   4  14 3260.01  276.85
   2   4 -14 3090.30  401.19
  -2   4 -14 3572.68  442.69
   2  -4 -15  143.13  104.75
   2   4 -15  -40.75   98.54
  -2  -4 -15 -192.69  103.62
  -2   4 -15    5.39   38.68
   2  -4  15   -5.76   35.78
  -2  -4  15  168.34   95.79
  -2   4  15   93.62   52.68
   2   4  15  -17.87  100.07
   2   4 -15  -13.22   49.16
  -2   4 -15  -26.78   59.86
   2  -4 -16  -33.49  154.19
  -2  -4 -16 -119.60   95.12
  -2  -4  16  261.03  131.66
  -2   4  16   60.10   47.09
   2   4  16   87.48   74.00
   2   4 -16  110.29   56.24
  -2   4 -16   80.70   56.80
   2  -4 -17  503.08  182.26
   2   4 -17  407.13  141.63
  -2  -4 -17  743.55  153.03
  -2   4 -17  400.85   68.49
  -2  -4  17  608.93  118.29
  -2   4  17  459.63   94.29
   2   4  17  353.03   77.45
  -2   4 -17  685.71  116.07
   2  -4 -18  223.74  134.39
  -2  -4 -18   96.19  112.85
  -2  -4  18   68.11   82.04
  -2   4  18  216.53   62.12
   2  -4  18   53.01   92.00
   2   4  18   63.89   74.03
   2  -5   0   56.48   25.60
  -2  -5   0   58.59   25.57
  -2  -5   0 -117.96   74.04
  -2   5   0  -56.76   66.21
   2   5   0 -131.04   94.25
  -2   5   0   -3.15   45.27
   2  -5   1 9321.09  348.57
   2  -5  -1 8820.69  336.74
  -2  -5  -1 9723.37  367.32
  -2  -5   1 9149.60  347.00
  -2  -5  -1 9458.81  365.95
  -2  -5   1 9332.96  371.10
  -2   5   1 9425.49  375.28
  -2   5  -1 9393.02  368.60
   2   5   1 9140.20  372.88
   2   5  -1 8972.89  355.65
  -2   5   1 9307.89  350.86
  -2   5  -1 9105.87  344.09
   2  -5   2 2945.39   95.92
   2  -5  -2 3084.93  124.57
  -2  -5  -2 2859.31  103.14
  -2  -5   2 3198.72  101.16
  -2  -5  -2 2982.93  103.77
  -2  -5   2 3026.87  262.07
  -2   5   2 3145.32  147.81
  -2   5  -2 3076.90  138.12
   2   5   2 2870.11  125.96
   2   5  -2 2969.75  146.65
  -2   5   2 3026.11   88.21
  -2   5  -2 3255.26  108.35
   2  -5  -3 7718.11  260.67
  -2  -5  -3 8004.63  214.23
  -2   5  -3 7761.18  180.94
  -2  -5   3 7819.09  183.32
  -2  -5  -3 8023.77  192.25
  -2  -5   3 8166.67  255.30
  -2   5   3 7859.68  235.91
  -2   5  -3 8174.54  228.29
   2   5   3 7815.77  216.56
   2   5  -3 8221.30  230.71
  -2   5   3 7830.32  172.61
  -2   5  -3 8126.76  203.86
   2   5  -4 6466.88  182.16
   2  -5  -4 6762.57  219.62
  -2  -5  -4 6327.19  179.98
  -2   5  -4 6536.26  157.55
   2  -5   4 6819.62  337.49
  -2  -5  -4 6341.97  153.43
  -2  -5   4 6546.85  237.97
  -2   5   4 6601.91  202.37
   2   5   4 6726.94  214.98
  -2   5   4 6483.05  152.40
   2   5  -4 6969.32  213.98
  -2   5  -4 6712.04  184.60
   2   5  -557260.64 1094.90
   2  -5  -557957.84 1156.60
  -2  -5  -559813.36 1165.45
  -2   5  -558637.54 1103.89
   2  -5   558524.57 1148.67
  -2  -5  -555847.23 1020.71
  -2  -5   558679.11 1159.07
  -2   5   557534.16 1122.31
   2   5   558341.13 1132.89
  -2   5   559992.21 1102.97
   2   5  -559563.46 1136.77
  -2   5  -558619.07 1120.35
   2   5  -635655.38  714.21
   2  -5  -636674.95  756.67
  -2  -5  -636956.88  729.40
  -2   5  -634487.54  650.14
   2  -5   636197.46  725.80
  -2  -5   636363.51  763.04
  -2   5   635354.20  716.82
   2   5   636494.49  729.21
  -2   5   636533.59  677.34
   2   5  -636769.21  700.95
  -2   5  -636722.16  722.35
   2   5  -721144.40  437.34
   2  -5  -721410.60  531.41
  -2  -5  -720928.56  465.87
  -2   5  -720175.61  416.74
   2  -5   721075.15  465.68
  -2  -5   721662.82  524.02
  -2   5   720289.08  551.52
   2   5   720709.59  482.80
  -2   5   721512.28  416.47
   2   5  -721685.36  454.84
  -2   5  -721340.04  463.54
   2   5  -8  912.55  169.30
   2  -5  -8  838.81  137.68
  -2  -5  -8  994.29  175.79
  -2   5  -8  694.85  118.05
   2  -5   8  827.45  149.99
  -2  -5   8  764.24  173.62
  -2   5   8  888.00  108.69
   2   5   8  887.69  123.42
  -2   5   8  748.76  140.23
   2   5  -8  883.91   99.44
  -2   5  -8  885.79  114.84
   2   5  -9 2010.58  169.44
   2  -5  -9 2437.29  418.32
  -2  -5  -9 2010.88  155.44
  -2   5  -9 1934.89  114.80
   2  -5   9 2052.53  257.55
  -2  -5   9 2094.28  266.58
  -2   5   9 1745.95  146.17
   2   5   9 1662.85  291.26
  -2   5   9 1789.40  100.19
   2   5  -9 2161.56  217.28
  -2   5  -9 2080.12  262.08
   2   5 -10 3293.76  333.38
   2  -5 -10 3781.93  558.06
  -2  -5 -10 3583.94  215.97
  -2   5 -10 3501.54  220.14
   2  -5  10 4140.68  610.61
  -2  -5  10 3519.14  253.96
  -2   5  10 3372.63  205.75
   2   5  10 3437.50  550.58
  -2   5  10 3622.30  174.82
   2   5 -10 3495.74  411.61
  -2   5 -10 3857.73  237.74
   2   5 -11 3718.31  362.92
   2  -5 -11 3927.47  580.67
  -2  -5 -11 3466.87  195.38
  -2   5 -11 3294.79  167.01
   2  -5  11 3452.47  449.24
  -2  -5  11 3436.16  404.68
  -2   5  11 3024.57  210.08
   2   5  11 3161.98  469.27
  -2   5  11 3270.91  260.33
   2   5 -11 3234.45  170.24
  -2   5 -11 3430.24  201.28
   2   5 -12 1829.57  288.98
   2  -5 -12 2146.48  487.44
  -2  -5 -12 2309.61  172.23
  -2   5 -12 2334.65  155.48
   2  -5  12 1711.39  139.99
  -2  -5  12 2352.91  298.32
  -2   5  12 2210.00  257.81
   2   5  12 2423.38  275.90
   2   5 -12 2182.14  316.74
  -2   5 -12 2376.93  261.15
   2   5 -13  304.35  117.47
   2  -5 -13  843.78  278.40
  -2  -5 -13  280.70   99.81
  -2   5 -13  396.70   77.59
   2  -5  13  252.51   98.50
  -2  -5  13  245.47  132.73
  -2   5  13  542.28  106.91
   2   5  13  412.94   97.01
  -2   5  13  356.67   74.61
   2   5 -13  342.85   60.54
  -2   5 -13  417.49   71.99
   2  -5 -14  -91.49  169.17
  -2  -5 -14  141.84  133.54
   2  -5  14  168.88   74.31
  -2  -5  14   62.82  117.78
  -2   5  14   96.62   57.46
   2   5  14  -76.79   96.27
  -2   5  14   48.86   33.52
   2   5 -14   34.44   37.83
  -2   5 -14  -68.61   96.53
   2  -5 -15  751.27  167.88
   2   5 -15  559.18  121.36
  -2  -5 -15  783.76  127.38
  -2   5 -15  694.59   98.43
   2  -5  15  589.10  132.42
  -2  -5  15  946.15  171.21
  -2   5  15  471.70   91.89
   2   5  15  866.84  159.79
   2   5 -15  746.80   98.21
  -2   5 -15  644.16  134.41
   2  -5 -16 -110.25  157.54
   2   5 -16    9.69   52.40
  -2  -5 -16  -59.27   92.76
  -2   5 -16   17.16   39.37
  -2  -5  16 -175.42  108.55
  -2   5  16   66.45   70.12
   2   5  16  -38.91   92.08
   2   5 -16  -36.68   48.98
  -2   5 -16  106.79   59.89
   2  -5 -17  264.96  201.18
  -2  -5 -17   67.11  119.79
  -2  -5  17   42.45  105.45
  -2   5  17   93.78   85.97
   2   5  17   81.09   93.23
   2   5 -17  -20.60   48.75
  -2   5 -17  -22.89   93.46
   2  -5 -18  307.21  141.82
  -2  -5 -18  379.26  100.18
  -2  -5  18  345.01   86.04
  -2   5 -18  312.14  107.79
   2  -6   0  305.06   44.16
  -2  -6   0  268.95   43.63
  -2  -6   0  334.12   81.67
  -2   6   0  205.41   57.88
   2   6   0  355.30  109.44
  -2   6   0  360.86   61.02
   2  -6   1 1455.11  196.55
   2  -6  -1 1540.53  196.67
  -2  -6  -1 1262.33   90.05
  -2  -6   1 1456.14  181.59
  -2  -6  -1 1633.78  174.57
  -2  -6   1 1583.34  212.42
  -2   6   1 1297.93  103.86
  -2   6  -1 1499.68  229.01
   2   6   1 1528.96  168.71
   2   6  -1 1552.08  140.86
  -2   6   1 1421.16   87.69
  -2   6  -1 1449.37  229.31
   2  -6   211927.95  257.26
   2  -6  -211751.76  356.92
  -2  -6  -212036.96  277.19
  -2  -6   212037.81  259.03
  -2  -6  -212146.51  273.74
  -2  -6   212509.47  326.58
  -2   6   212129.95  304.72
  -2   6  -212365.38  305.40
   2   6   212097.18  312.15
   2   6  -212022.09  309.71
  -2   6   211808.28  260.15
  -2   6  -211870.49  279.25
   2  -6   3 1971.61   74.93
   2  -6  -3 2348.13  397.33
  -2  -6  -3 1861.17   83.38
  -2  -6   3 2085.83  187.51
  -2  -6  -3 1911.02   92.59
  -2  -6   3 1762.13  137.00
  -2   6   3 2121.65  146.96
   2   6   3 2022.61  336.78
   2   6  -3 1976.65  270.90
  -2   6   3 1857.82   99.55
  -2   6  -3 2249.14  282.10
   2   6  -4 5849.74  152.88
   2  -6  -4 6148.96  211.47
  -2  -6  -4 6100.89  172.02
  -2   6  -4 5978.41  153.07
   2  -6   4 6137.12  455.83
  -2  -6  -4 5752.18  170.29
  -2  -6   4 6092.23  224.13
  -2   6   4 6341.39  219.62
   2   6   4 6079.59  221.29
  -2   6   4 5878.83  146.50
   2   6  -4 5894.37  181.33
  -2   6  -4 5916.32  176.15
   2   6  -5  878.55  130.57
   2  -6  -5  850.21  163.85
  -2  -6  -5  717.20   90.08
  -2   6  -5  850.38   51.75
   2  -6   5  727.54  114.72
  -2  -6  -5  760.10   72.07
  -2  -6   5  907.86  163.86
  -2   6   5  762.54   88.09
   2   6   5  877.59  122.72
  -2   6   5  722.60  123.42
   2   6  -5  868.03  153.96
  -2   6  -5  725.99   81.32
  -2  -6  -6 -123.68   90.86
  -2   6  -6   30.97   19.18
   2  -6   6  -89.30   93.13
  -2  -6  -6   14.74    4.29
  -2  -6   6  134.89   60.37
  -2   6   6  -26.35   73.92
   2   6   6  107.21   47.91
  -2   6   6  -21.03   46.73
   2   6  -6   20.67   74.43
  -2   6  -6  -83.25   74.03
   2   6  -7 1058.95  129.95
   2  -6  -7 1219.11  236.10
  -2  -6  -7 1065.16  232.85
  -2   6  -7  872.06  113.82
   2  -6   7 1171.61  177.60
  -2  -6   7 1394.26  263.71
  -2   6   7 1199.95  144.30
   2   6   7 1114.71  200.21
  -2   6   7 1001.23   74.73
   2   6  -7 1095.59  153.67
  -2   6  -7 1013.14  101.64
   2   6  -8 8305.80  388.64
   2  -6  -8 9280.94  519.96
  -2  -6  -8 8861.71  398.28
  -2   6  -8 8294.01  334.84
   2  -6   8 8957.43  447.47
  -2  -6   8 8645.35  429.65
  -2   6   8 8493.49  385.32
   2   6   8 8286.48  553.20
  -2   6   8 8474.85  348.86
   2   6  -8 8601.75  383.70
  -2   6  -8 8442.80  374.63
   2   6  -9  194.79   89.58
   2  -6  -9  192.89   96.23
  -2  -6  -9  278.76  109.93
  -2   6  -9  203.94   43.81
   2  -6   9  179.86  130.77
  -2  -6   9  347.77  150.53
  -2   6   9  195.28   59.72
   2   6   9  264.13   67.81
  -2   6   9  194.20   35.96
   2   6  -9  352.87   95.27
  -2   6  -9  293.94  127.70
   2   6 -10 3943.14  322.03
   2  -6 -10 4462.78  846.25
  -2  -6 -10 3951.73  239.69
  -2   6 -10 3565.99  210.10
   2  -6  10 3653.33  581.76
  -2  -6  10 4208.39  818.16
  -2   6  10 3768.07  214.71
   2   6  10 3602.49  605.69
  -2   6  10 3907.55  275.08
   2   6 -10 3684.77  459.79
  -2   6 -10 3451.16  284.15
   2   6 -11 1621.71  275.23
   2  -6 -11 2376.06  297.99
  -2  -6 -11 1801.27  144.07
  -2   6 -11 1637.72  229.15
   2  -6  11 1856.45  320.44
  -2  -6  11 1724.70  310.07
  -2   6  11 1646.52  234.68
   2   6  11 1929.69  302.02
   2   6 -11 2003.63  263.91
  -2   6 -11 2232.57  268.19
   2  -6 -12  442.18  182.85
  -2  -6 -12  425.46   96.21
   2  -6  12  251.73  106.55
  -2  -6  12  293.61  112.29
  -2   6  12  323.51   83.78
   2   6  12  315.89   72.96
  -2   6  12  254.25   53.90
   2   6 -12  300.78   57.87
  -2   6 -12  364.97   90.35
   2  -6 -13 3243.96  349.56
  -2  -6 -13 2816.33  172.30
  -2   6 -13 2754.70  198.61
   2  -6  13 2603.90  400.69
  -2  -6  13 2811.76  321.14
  -2   6  13 2887.51  437.66
   2   6  13 3078.32  490.74
  -2   6  13 2971.80  142.59
   2   6 -13 2723.24  340.03
  -2   6 -13 3164.39  366.89
   2  -6 -14 1798.29  279.32
   2   6 -14 1224.19  280.27
  -2  -6 -14 1888.46  392.02
  -2   6 -14 1217.81  253.84
   2  -6  14 1649.45  136.90
  -2  -6  14 1522.50  161.31
  -2   6  14 1758.62  271.09
   2   6  14 2038.97  282.71
   2   6 -14 1626.62  122.39
  -2   6 -14 1788.83  225.08
   2  -6 -15  286.37  197.40
  -2  -6 -15    3.41   94.29
   2  -6  15   -3.29   44.41
  -2  -6  15  -31.24  122.61
  -2   6  15   48.85   37.67
   2   6  15  150.30   77.89
   2   6 -15   30.09   48.99
  -2   6 -15  108.96   98.90
   2  -6 -16  137.91  106.33
  -2  -6 -16   73.38   72.03
   2  -6  16   16.75   79.98
  -2  -6  16  154.59  109.39
  -2   6  16   59.53   74.06
   2   6  16  133.97   85.35
   2   6 -16   80.53   86.71
  -2   6 -16  107.43   76.87
   2  -6 -17 1595.07  282.03
  -2  -6 -17 1453.69  403.43
  -2  -6  17 1646.42  207.22
  -2   6  17 1313.13  141.75
   2   6  17 1233.73  213.00
   2   6 -17 1189.06  202.70
  -2   6 -17 1260.27  203.98
   2  -6 -18  580.22  156.84
  -2  -6 -18  796.37  166.02
  -2  -6  18  472.93  130.52
   2   6  18  525.22  141.64
  -2   6 -18  815.77  161.10
   2  -7   0   36.30   22.71
  -2  -7   0   40.29   28.18
  -2  -7   0  -24.54   91.22
  -2   7   0  103.60   89.01
   2   7   0   38.26  122.34
  -2   7   0   90.30   66.22
   2  -7   1 2997.67  106.39
   2  -7  -1 3165.52  129.87
  -2  -7  -1 3465.92  203.40
  -2  -7   1 3379.44  105.84
  -2  -7  -1 3513.84  258.71
  -2  -7   1 3414.35  258.21
  -2   7   1 3549.02  370.55
  -2   7  -1 3294.31  164.85
   2   7   1 3180.31  176.69
   2   7  -1 3531.80  163.56
  -2   7   1 3391.47  154.22
  -2   7  -1 3608.21  140.19
   2  -7   2 6514.52  169.38
   2  -7  -2 6576.94  199.57
  -2  -7  -2 6448.51  187.90
  -2  -7   2 6771.42  162.04
  -2  -7  -2 6589.82  218.99
  -2  -7   2 6620.29  232.05
  -2   7   2 6662.82  217.00
  -2   7  -2 7071.51  660.70
   2   7   2 6563.10  262.67
   2   7  -2 6744.90  206.19
  -2   7   2 6693.11  179.96
  -2   7  -2 6963.65  195.57
   2  -7   321603.17  430.06
   2  -7  -322426.41  521.95
  -2  -7  -322448.22  462.25
  -2  -7   322681.51  438.38
   2  -7   322585.55  506.20
  -2  -7  -321628.50  439.36
  -2  -7   321804.57  492.70
  -2   7   322636.86  493.10
   2   7   321967.90  482.39
   2   7  -322117.60  473.29
  -2   7   321498.84  455.73
  -2   7  -322205.95  462.17
   2   7  -4 6612.03  198.76
   2  -7   4 6476.55  155.04
   2  -7  -4 6464.36  460.24
  -2  -7  -4 6984.58  200.22
   2  -7   4 6838.00  277.28
  -2  -7  -4 6378.97  165.87
  -2  -7   4 6483.85  251.88
  -2   7   4 7351.40  605.75
   2   7   4 6658.21  233.14
  -2   7   4 6649.61  172.77
   2   7  -4 6818.91  234.60
  -2   7  -4 6854.95  205.13
   2   7  -5 3716.70  220.37
   2  -7  -5 3676.29  426.86
  -2  -7  -5 3615.69  193.93
  -2   7  -5 3646.51  135.35
   2  -7   5 3789.32  574.08
  -2  -7  -5 3708.37  116.71
  -2  -7   5 3743.99  531.48
  -2   7   5 3813.97  209.49
   2   7   5 3961.15  223.71
  -2   7   5 3583.08  158.87
   2   7  -5 3762.67  176.45
  -2   7  -5 3714.29  187.89
   2   7  -6 3196.96  180.58
   2  -7  -6 3336.13  541.01
  -2  -7  -6 3187.40  456.59
  -2   7  -6 3036.62  120.86
   2  -7   6 3596.82  485.74
  -2  -7  -6 2821.78  231.62
  -2  -7   6 3394.52  531.24
  -2   7   6 2964.16  185.36
   2   7   6 3030.13  190.89
  -2   7   6 3339.23  168.23
   2   7  -6 3062.46  337.73
  -2   7  -6 3029.94  173.41
   2   7  -713893.24  544.26
   2  -7  -713669.00  614.44
  -2  -7  -713030.13  550.99
  -2   7  -713091.15  526.00
   2  -7   713570.78  587.80
  -2  -7  -711877.85  460.54
  -2  -7   712727.02  590.11
  -2   7   713165.73  565.97
   2   7   712979.61  551.25
  -2   7   713577.70  541.82
   2   7  -714201.30  587.33
  -2   7  -713576.51  564.39
   2   7  -8  432.53   70.35
   2  -7  -8  494.64   92.00
  -2  -7  -8  664.50  123.92
  -2   7  -8  490.14   72.42
   2  -7   8  630.40   95.69
  -2  -7   8  699.82  108.77
  -2   7   8  500.00   94.15
   2   7   8  439.78  107.72
  -2   7   8  464.57   71.79
   2   7  -8  605.98   76.29
  -2   7  -8  552.85   91.53
   2   7  -9   36.43   65.67
   2  -7  -9 -104.41  198.02
  -2  -7  -9   42.28   50.21
  -2   7  -9   45.28   27.46
   2  -7   9  130.36   47.00
  -2  -7   9  218.94  127.93
  -2   7   9  -18.72   73.85
   2   7   9   76.61  103.56
  -2   7   9   48.08   43.41
   2   7  -9   77.67   59.40
  -2   7  -9  143.62   96.07
   2  -7 -10  110.88  115.45
  -2  -7 -10  -65.45   96.43
   2  -7  10  -38.84  129.39
  -2  -7  10  -15.79  164.16
  -2   7  10   64.97   69.59
   2   7  10  117.88   73.02
  -2   7  10  -69.64   57.26
   2   7 -10  -14.03   62.22
  -2   7 -10   -5.01   86.48
   2   7 -11  579.54   92.41
   2  -7 -11  546.11  157.69
  -2  -7 -11  561.05  103.40
  -2   7 -11  602.02   98.52
   2  -7  11  609.83  203.47
  -2  -7  11  642.74  142.19
  -2   7  11  713.30  120.80
   2   7  11  850.37  135.17
   2   7 -11  675.04  140.16
  -2   7 -11  762.19  162.58
   2  -7 -12 2468.91  262.29
   2   7 -12 2569.63  176.03
  -2  -7 -12 2615.36  193.64
  -2   7 -12 1870.23  260.20
   2  -7  12 2417.82  282.36
  -2  -7  12 2586.40  344.66
  -2   7  12 2401.04  292.07
   2   7  12 2443.39  403.73
  -2   7  12 2237.35  266.26
   2   7 -12 2883.77  208.28
  -2   7 -12 2616.21  388.34
   2  -7 -13  541.58  229.59
   2   7 -13  205.82  101.02
   2  -7  13  286.03  139.47
  -2  -7  13  132.37   91.86
  -2   7  13   44.73   69.78
   2   7  13  150.56  102.53
  -2   7  13   66.45   52.67
   2   7 -13  202.98   94.36
  -2   7 -13  118.99   63.82
   2  -7 -14  -50.28  174.74
  -2  -7 -14   99.29  108.32
   2  -7  14   87.04  103.32
  -2  -7  14 -164.17  131.51
  -2   7  14  129.92   86.72
   2   7  14 -105.11  103.53
   2   7 -14  248.02  127.59
  -2   7 -14   75.19   66.98
   2  -7 -15 3025.58  672.60
  -2  -7 -15 3052.63  287.53
   2  -7  15 2578.30  481.49
  -2  -7  15 3080.06  474.13
  -2   7  15 2993.16  276.34
   2   7  15 3049.20  618.31
   2   7 -15 3192.83  276.51
  -2   7 -15 3393.20  394.67
   2  -7 -16 1722.68  406.93
  -2  -7 -16 1985.94  328.81
   2  -7  16 1233.81  302.71
  -2  -7  16 1596.43  267.49
  -2   7  16 1834.31  241.74
   2   7  16 1555.88  312.31
   2   7 -16 1459.22  307.45
  -2   7 -16 2096.85  292.21
   2  -7 -17 2824.51  583.56
  -2  -7 -17 2868.79  507.40
  -2  -7  17 2366.55  414.92
   2   7  17 2788.30  466.05
   2   7 -17 2197.73  402.47
  -2   7 -17 2658.72  438.28
   2  -8   0 3998.54  189.27
  -2  -8   0 4020.04  129.59
  -2  -8   0 4873.60  282.47
  -2   8   0 4054.23  169.52
   2   8   0 4463.40  198.36
  -2   8   0 4115.87  137.57
   2  -8   1   40.05   36.09
   2  -8  -1   -6.80   76.51
  -2  -8  -1  162.16   53.68
  -2  -8   1  223.21   46.94
  -2  -8  -1  139.65   53.20
  -2  -8   1   72.24   68.31
  -2   8   1   26.33   97.85
  -2   8  -1  -81.26   98.40
   2   8   1  -43.45  121.64
   2   8  -1   -8.29  121.46
  -2   8   1   68.75   67.60
  -2   8  -1  191.79  105.26
   2  -8   2   -5.35   13.17
   2  -8  -2  -30.20   84.09
  -2  -8  -2  -16.88   44.18
  -2  -8   2  -25.44   28.84
  -2  -8  -2   33.64   52.33
  -2  -8   2  -36.55  116.86
  -2   8   2   54.67   66.30
  -2   8  -2   94.31   70.14
   2   8   2  -97.10  124.33
   2   8  -2   81.92   87.70
  -2   8   2  -41.54   67.59
  -2   8  -2  -97.39   72.50
   2  -8   312622.37  408.74
   2  -8  -313587.41  487.42
  -2  -8  -313131.70  439.18
  -2  -8   313150.85  423.36
   2  -8   313539.11  501.98
  -2  -8  -313077.63  441.62
  -2  -8   313357.47  500.17
  -2   8   313512.10  489.80
   2   8   313248.25  497.34
   2   8  -313123.42  562.56
  -2   8   312845.28  427.99
  -2   8  -313549.92  473.19
   2   8  -4  440.24   54.89
   2  -8   4  452.98   77.38
   2  -8  -4  599.24  114.31
  -2  -8  -4  497.33   90.83
   2  -8   4  325.39  117.03
  -2  -8  -4  501.55   73.48
  -2  -8   4  895.51  199.30
  -2   8   4  367.25   80.92
   2   8   4  364.80   94.47
  -2   8   4  471.17   92.69
   2   8  -4  473.67   73.20
  -2   8  -4  474.24   72.51
   2  -8   5 3231.92  126.30
   2   8  -5 3117.80  139.28
   2  -8  -5 3917.98  562.92
  -2  -8  -5 3752.63  187.37
   2  -8   5 3603.66  480.27
  -2  -8  -5 3290.00  217.26
  -2  -8   5 3509.02  576.82
  -2   8   5 3503.24  183.59
   2   8   5 3768.08  425.51
  -2   8   5 3583.29  173.66
   2   8  -5 3606.87  184.93
  -2   8  -5 3366.21  180.54
   2   8  -6  196.80   42.45
   2  -8  -6  195.56  165.51
  -2  -8  -6  193.78   45.64
   2  -8   6  151.37  101.55
  -2  -8  -6  247.95   37.56
  -2  -8   6  365.79  148.15
  -2   8   6  212.94   63.12
   2   8   6  357.73  108.76
  -2   8   6  265.97   72.98
   2   8  -6  181.40   66.48
  -2   8  -6  242.24   87.30
   2   8  -7   71.25   25.29
   2  -8  -7 -107.69  193.56
  -2  -8  -7  -27.22  110.72
  -2   8  -7   38.00   22.69
  -2  -8  -7   51.45   16.43
   2  -8   7   -6.29  140.48
  -2  -8   7  -99.67  201.99
  -2   8   7   86.98   89.19
   2   8   7   34.43  123.28
  -2   8   7   30.38   36.53
   2   8  -7   41.31   47.51
  -2   8  -7 -180.64  111.06
   2  -8  -8 6496.64  695.66
  -2  -8  -8 6742.77  334.30
   2  -8   8 6417.81  404.42
  -2  -8   8 6919.78 1076.98
  -2   8   8 6598.23  336.71
   2   8   8 6538.30  349.93
  -2   8   8 6519.51  305.25
   2   8  -8 6488.36  343.20
  -2   8  -8 6177.99  304.56
   2   8  -910655.38  459.95
   2  -8  -910893.00  571.32
  -2  -8  -910387.79  446.46
   2  -8   910657.88  467.54
  -2  -8   911296.27  552.09
  -2   8   911239.29  495.31
   2   8   911834.13  507.02
  -2   8   910852.65  422.04
   2   8  -911441.68  472.36
  -2   8  -910867.41  453.54
   2  -8 -10 6084.51  376.60
  -2  -8 -10 5416.06  330.29
   2  -8  10 5609.57  328.92
  -2  -8  10 5499.64  530.36
  -2   8  10 5657.62  326.27
   2   8  10 6175.58  384.19
   2   8 -10 5947.24  635.59
  -2   8 -10 6466.33  358.43
   2  -8 -11 2227.02  211.60
  -2  -8 -11 2020.06  441.14
   2  -8  11 2271.18  385.87
  -2  -8  11 2435.22  363.41
  -2   8  11 2379.22  236.34
   2   8  11 2304.27  285.11
  -2   8  11 2020.85  317.84
   2   8 -11 2239.87  179.18
  -2   8 -11 2356.54  192.18
   2  -8 -12 -269.99  182.16
  -2  -8 -12   -1.90   47.42
   2  -8  12 -135.75  122.28
  -2  -8  12   32.08  159.64
  -2   8  12   78.26   81.57
   2   8  12  -62.98   99.00
  -2   8  12   17.35   40.00
   2   8 -12   91.30   42.45
  -2   8 -12  187.35  106.38
   2  -8 -13 2101.73  289.75
  -2  -8 -13 1823.84  329.26
   2  -8  13 1610.36  249.91
  -2  -8  13 1545.35  328.22
  -2   8  13 1649.84  202.17
   2   8  13 1634.45  210.42
   2   8 -13 1675.66  288.82
  -2   8 -13 1820.69  244.36
   2  -8 -14  955.82  205.89
  -2  -8 -14 1075.49  144.15
   2  -8  14  598.57  133.06
  -2  -8  14  760.93  170.44
  -2   8  14  582.28  109.13
   2   8  14  792.67  141.15
   2   8 -14  816.55  179.30
  -2   8 -14  907.48  133.69
   2  -8 -15  213.79  145.65
  -2  -8 -15  210.35  143.07
   2  -8  15    0.75   97.97
  -2  -8  15  318.66  159.25
  -2   8  15  241.54   92.93
   2   8  15  136.81  124.70
   2   8 -15  100.61   79.50
  -2   8 -15  -57.13   89.95
   2  -8 -16  150.00  132.84
  -2  -8 -16  141.42  140.89
   2  -8  16  102.77   71.44
  -2  -8  16  196.05  124.86
  -2   8  16   83.99   74.53
   2   8  16  -18.68  103.78
   2   8 -16   83.29   51.61
  -2   8 -16   -8.12   92.00
   2  -8 -17  -37.55  117.16
  -2  -8 -17  259.38   94.39
  -2  -8  17  236.29   78.26
   2   8  17  102.15  110.72
   2   8 -17   71.68   48.21
  -2   8 -17   74.05   99.09
   2  -9   0  -49.06   67.58
  -2  -9   0   -7.27   29.51
  -2  -9   0   25.58   89.12
  -2   9   0  131.86   55.78
   2   9   0  -90.15  115.21
  -2   9   0  -42.50   79.00
   2  -9   1  529.05  103.43
   2  -9  -1  470.74  105.37
  -2  -9  -1  515.42   77.78
  -2  -9   1  467.58   53.97
  -2  -9  -1  613.55  116.22
  -2  -9   1  471.15  102.47
  -2   9   1  522.79  111.53
  -2   9  -1  490.99  105.78
   2   9   1  705.40  126.57
   2   9  -1  482.29   80.93
  -2   9   1  567.13  102.20
  -2   9  -1  531.26  123.11
   2  -9   2 4151.19  197.72
   2  -9  -2 4235.50  266.79
  -2  -9  -2 4690.76  199.51
  -2  -9   2 4141.07  157.06
  -2  -9  -2 4612.93  359.79
  -2  -9   2 4724.70  363.02
  -2   9   2 4393.34  221.98
   2   9   2 4644.70  553.29
   2   9  -2 4456.34  257.10
  -2   9   2 4519.05  199.57
  -2   9  -2 4604.14  236.75
   2  -9   3  770.53  119.18
   2  -9  -3 1130.73  224.52
  -2  -9  -3  850.18  213.15
  -2  -9   3  837.12   54.06
   2  -9   3 1215.33  197.41
  -2  -9  -3  916.96  140.90
  -2  -9   3  888.14  148.36
  -2   9   3  781.43  142.48
   2   9   3  990.56  147.27
   2   9  -3  827.34  150.69
  -2   9   3  810.37  121.44
  -2   9  -3  859.00  117.29
   2   9  -4 3213.84  196.68
   2  -9   4 3015.86  134.33
   2  -9  -4 3476.85  238.55
  -2  -9  -4 3401.86  179.38
   2  -9   4 3437.57  566.53
  -2  -9  -4 3308.16  416.65
  -2  -9   4 3615.53  270.80
  -2   9   4 3672.24  443.83
   2   9   4 3532.63  277.43
  -2   9   4 3668.03  295.43
   2   9  -4 3821.74  546.45
  -2   9  -4 3093.42  177.29
   2  -9  -5 1784.23  374.33
  -2  -9  -5 1607.47  129.10
   2  -9   5 1789.52  273.42
  -2  -9  -5 1737.14  151.58
  -2  -9   5 1723.66  232.40
  -2   9   5 1768.39  248.74
   2   9   5 1599.40  176.92
  -2   9   5 1643.05  115.41
   2   9  -5 1696.79  149.60
  -2   9  -5 1965.03  231.32
   2  -9  -6   -5.41  112.17
  -2  -9  -6   61.43   54.58
   2  -9   6  -41.50  126.96
  -2  -9  -6   -4.08   38.58
  -2  -9   6  -25.50  197.26
   2   9   6  200.18  156.43
  -2   9   6   21.00   81.14
   2   9  -6   -5.47   96.99
  -2   9  -6   44.98  106.87
   2  -9  -760358.43 2304.94
  -2  -9  -757458.24 2212.13
   2  -9   760569.37 2233.54
  -2  -9   758186.51 2374.00
  -2   9   759106.99 2361.78
   2   9   757468.94 2274.67
  -2   9   761586.00 2185.65
   2   9  -761509.84 2195.96
  -2   9  -758867.22 2138.86
   2  -9  -876253.71 2782.57
  -2  -9  -873063.37 2635.60
   2  -9   874708.09 2804.69
  -2  -9   869568.88 2678.31
  -2   9   870732.23 2522.36
   2   9   869608.76 2524.99
  -2   9   873173.79 2581.58
   2   9  -874617.54 2786.98
  -2   9  -873634.48 2712.47
   2  -9  -922093.95 1069.12
  -2  -9  -922003.15 1040.66
   2  -9   922702.30 1089.73
  -2  -9   921444.23 1020.74
  -2   9   921390.13  987.40
   2   9   922018.46 1051.02
  -2   9   921518.87  964.76
   2   9  -923654.76 1078.31
  -2   9  -921372.25  974.73
   2  -9 -10 2972.66  237.46
  -2  -9 -10 3231.04  222.10
   2  -9  10 3566.17  436.71
  -2  -9  10 3478.47  601.27
  -2   9  10 3314.67  207.17
   2   9  10 3366.44  234.71
   2   9 -10 3652.47  226.02
  -2   9 -10 3793.19  391.16
   2  -9 -11 2466.53  255.57
  -2  -9 -11 2179.17  152.86
   2  -9  11 2634.22  446.15
  -2  -9  11 2551.26  483.62
  -2   9  11 2314.63  180.67
   2   9  11 2475.99  231.14
  -2   9  11 2078.29  237.15
   2   9 -11 2398.75  284.21
  -2   9 -11 2435.06  190.16
   2  -9 -12 3850.46  291.34
  -2  -9 -12 3335.07  170.69
   2  -9  12 3817.82  435.47
  -2  -9  12 3820.89  363.51
  -2   9  12 3544.52  199.17
   2   9  12 3204.70  181.74
   2   9 -12 3305.31  483.12
  -2   9 -12 3593.99  198.24
   2  -9 -13  273.53  173.13
  -2  -9 -13  462.61  199.24
   2  -9  13  728.03  169.48
  -2  -9  13  403.77  178.98
  -2   9  13  433.45  145.56
   2   9  13  324.26  185.69
   2   9 -13  429.16  146.55
  -2   9 -13  489.18  110.07
   2  -9 -14  165.19  182.66
  -2  -9 -14   45.65   96.86
   2  -9  14  -20.68  110.03
  -2  -9  14  235.26  109.19
  -2   9  14  152.11  105.73
   2   9  14  171.47  122.20
   2   9 -14  217.55   99.35
  -2   9 -14  154.89   86.85
   2  -9 -15 1141.34  311.98
  -2  -9 -15 1244.99  233.03
   2  -9  15  814.53  135.95
  -2  -9  15 1180.66  257.76
  -2   9  15 1611.27  164.12
   2   9  15 1223.83  164.82
   2   9 -15 1076.38  198.92
  -2   9 -15 1396.16  215.19
   2  -9 -16  452.82  202.63
  -2  -9 -16  407.95  140.99
   2  -9  16  512.85  151.11
  -2  -9  16  276.13  144.74
   2   9  16  292.65  157.40
   2   9 -16  297.01   74.24
  -2   9 -16  320.75   84.74
   2 -10   0 8015.50  349.59
  -2 -10   0 7301.39  336.10
  -2 -10   0 8422.70  395.13
  -2  10   0 8800.13  731.54
   2  10   0 7933.19  419.04
  -2  10   0 8024.45  425.46
   2 -10   1 2165.04  307.28
   2 -10  -1 2810.80  315.60
  -2 -10  -1 2512.36  159.06
  -2 -10   1 2200.72  249.40
  -2 -10  -1 2827.96  501.41
  -2 -10   1 2605.78  289.79
  -2  10   1 2705.45  200.97
  -2  10  -1 2804.92  274.05
   2  10   1 2668.93  261.82
   2  10  -1 2682.51  213.42
  -2  10   1 2726.28  377.62
  -2  10  -1 2444.38  169.04
   2 -10   2  621.42   88.95
   2 -10  -2  680.06  101.72
  -2 -10  -2  617.35   82.06
  -2 -10   2  553.70   45.77
   2 -10   2  592.99  145.35
  -2 -10  -2  579.25   99.09
  -2 -10   2  714.79  128.53
  -2  10   2  723.48  129.93
   2  10   2  490.32  128.30
   2  10  -2  555.26  104.63
  -2  10   2  408.89   61.26
  -2  10  -2  670.29  121.34
   2 -10  -3 2149.16  435.49
  -2 -10  -3 1821.80  269.51
  -2 -10   3 1713.39   90.55
   2 -10   3 1972.12  332.00
  -2 -10  -3 1909.00  308.70
  -2 -10   3 1696.09  267.10
  -2  10   3 1865.90  161.58
   2  10   3 1745.29  289.07
   2  10  -3 1829.66  339.30
  -2  10   3 1687.04  121.69
  -2  10  -3 1964.19  293.34
   2 -10  -4 2762.24  599.26
  -2 -10  -4 2805.10  439.80
   2 -10   4 2468.45  429.31
  -2 -10  -4 2765.98  191.11
  -2 -10   4 2366.65  281.82
  -2  10   4 2718.72  205.11
   2  10   4 2708.32  360.44
  -2  10   4 2769.56  317.17
   2  10  -4 2929.34  303.27
  -2  10  -4 2828.85  393.90
   2 -10  -532083.24 1269.88
  -2 -10  -532617.05 1259.05
   2 -10   531208.84 1231.66
  -2 -10  -528921.77 1117.47
  -2 -10   530879.44 1257.25
  -2  10   532348.07 1266.30
   2  10   531881.59 1261.36
  -2  10   530274.23 1161.36
   2  10  -531309.00 1220.19
  -2  10  -530615.42 1192.66
   2 -10  -6  104.29  145.02
  -2 -10  -6  361.91  140.51
   2 -10   6  254.48  131.71
  -2 -10  -6  153.61   34.09
  -2 -10   6  374.79  273.35
  -2  10   6  346.33  154.89
   2  10   6  613.80  168.34
  -2  10   6  249.01  124.44
   2  10  -6  229.26  132.76
  -2  10  -6  398.86  124.68
   2 -10  -7 4766.62  822.03
  -2 -10  -7 4324.46  269.25
   2 -10   7 4439.97  564.97
  -2 -10   7 4125.23  334.11
  -2  10   7 4909.79  451.93
   2  10   7 4783.81  566.54
  -2  10   7 4251.48  248.33
   2  10  -7 4715.79  607.19
  -2  10  -7 4154.36  249.14
   2 -10  -8 5070.98  728.44
  -2 -10  -8 5029.41  274.70
   2 -10   8 5032.89  680.44
  -2 -10   8 4627.07  326.08
  -2  10   8 5362.11  285.12
   2  10   8 4895.35  308.94
  -2  10   8 5082.92  424.55
   2  10  -8 5277.68  687.76
  -2  10  -8 4977.32  262.23
   2 -10  -9 1560.28  177.23
  -2 -10  -9 1687.48  333.04
   2 -10   9 1648.48  246.29
  -2 -10   9 1488.34  227.62
  -2  10   9 1627.99  192.23
   2  10   9 1200.87  176.52
   2  10  -9 1368.59  250.36
  -2  10  -9 1433.40  218.13
   2 -10 -10   -5.26  150.33
  -2 -10 -10  -18.43   95.09
   2 -10  10  -76.30  137.35
  -2 -10  10 -138.28  153.07
  -2  10  10   60.86   98.05
   2  10  10  138.43  137.08
  -2  10  10  -14.76   59.10
   2  10 -10   20.30   50.73
  -2  10 -10  -38.51   59.29
   2 -10 -11  573.93  170.76
  -2 -10 -11  750.45  152.84
   2 -10  11  618.46  148.99
  -2 -10  11  935.44  170.11
  -2  10  11  621.66   86.73
   2  10  11  576.43  150.46
  -2  10  11  641.27  120.37
   2  10 -11  777.33   88.06
  -2  10 -11  801.97  115.42
   2 -10 -12  609.96  201.70
  -2 -10 -12  384.03  126.60
   2 -10  12  330.44  138.76
  -2 -10  12  575.73  182.41
  -2  10  12  404.67  111.36
   2  10  12  320.19  146.75
   2  10 -12  385.70   80.02
  -2  10 -12  492.99  133.80
   2 -10 -13  132.55   82.92
  -2 -10 -13  148.03   78.78
   2 -10  13   63.03   81.60
  -2 -10  13 -127.75  137.36
  -2  10  13   61.86   65.74
   2  10  13  151.90  159.32
   2  10 -13   45.82   39.90
  -2  10 -13  199.83  122.53
   2 -10 -14  306.91   80.80
  -2 -10 -14    5.88   95.84
   2 -10  14   28.92   45.18
  -2 -10  14  169.23   80.48
  -2  10  14  105.50  107.38
   2  10  14   93.36  121.30
   2  10 -14  149.60   90.28
  -2  10 -14   83.67   72.92
   2 -10 -15   -1.57   89.50
  -2 -10 -15  135.72   95.95
   2 -10  15  202.97  164.80
  -2 -10  15  107.09  149.70
  -2  10  15  206.55  103.19
   2  10  15  -31.67  103.74
   2  10 -15   50.48   66.35
  -2  10 -15  -19.33   90.31
   2 -10 -16   29.15   89.71
  -2 -10 -16  144.55   95.51
   2 -10  16  198.19  137.66
  -2 -10  16  173.69  110.56
   2  10  16   81.99  103.86
   2  10 -16   89.42   74.46
  -2  10 -16  113.51   76.39
   2 -11   0    2.37   56.50
  -2 -11   0   78.04   33.73
  -2 -11   0  122.84   91.31
  -2  11   0  290.22  139.09
   2  11   0  281.16  110.23
  -2  11   0  158.30  101.95
   2 -11   117415.64  682.65
   2 -11  -117595.07  719.74
  -2 -11  -117439.19  687.24
  -2 -11   117561.66  680.02
   2 -11   117399.82  758.34
  -2 -11  -116549.70  681.32
  -2 -11   118048.54 1061.43
  -2  11   118035.17  749.05
   2  11   118448.19  791.27
   2  11  -117623.66  742.24
  -2  11   118601.36  752.81
  -2  11  -118159.54  736.93
   2 -11  -2 2411.07  371.41
  -2 -11  -2 2767.95  165.27
  -2 -11   2 2679.80  127.97
   2 -11   2 2361.90  388.04
  -2 -11  -2 2524.38  516.94
  -2 -11   2 2719.12  432.78
  -2  11   2 3054.23  251.34
   2  11   2 3035.81  289.98
   2  11  -2 2674.51  219.84
  -2  11   2 2769.68  484.54
  -2  11  -2 2939.08  470.06
   2 -11  -346407.69 1868.07
  -2 -11  -348413.92 1735.87
   2 -11   350832.66 1878.72
  -2 -11  -345575.56 1652.73
  -2 -11   348168.51 1798.37
  -2  11   349668.09 1815.03
   2  11   349575.93 1827.14
   2  11  -350545.67 1860.96
  -2  11   351216.47 1848.75
  -2  11  -349475.92 1783.74
   2 -11  -438515.76 1448.85
  -2 -11  -440020.31 1469.03
   2 -11   439854.42 1599.60
  -2 -11  -436530.45 1361.21
  -2 -11   438845.88 1807.72
  -2  11   440685.94 1512.81
   2  11   439897.17 1501.28
  -2  11   439070.66 1448.46
   2  11  -440298.70 1528.34
  -2  11  -439177.81 1524.86
   2 -11  -536983.51 1686.96
  -2 -11  -536080.44 1597.21
   2 -11   535132.07 1792.09
  -2 -11  -531348.05 1417.34
  -2 -11   534139.94 1570.29
  -2  11   536367.19 1660.63
   2  11   533753.11 1518.62
  -2  11   534873.33 1548.71
   2  11  -535048.89 1559.22
  -2  11  -537042.39 1668.85
   2 -11  -6 7772.66  423.76
  -2 -11  -6 8660.13  429.49
   2 -11   6 8543.39  511.40
  -2 -11   6 8046.09  472.47
  -2  11   6 9181.80  470.60
   2  11   6 7846.40  448.54
  -2  11   6 7566.80  373.61
   2  11  -6 8601.78  441.31
  -2  11  -6 8459.18  444.21
   2 -11  -7 -349.41  161.38
  -2 -11  -7   40.93   50.21
   2 -11   7  -25.06  155.32
  -2 -11  -7    9.73   20.18
  -2 -11   7    0.09  177.96
  -2  11   7  174.01   74.59
   2  11   7  199.79  146.33
  -2  11   7  -44.27   78.81
   2  11  -7   76.18   58.47
  -2  11  -7   45.46   61.47
   2 -11  -8   14.15  148.63
  -2 -11  -8  130.68   51.94
   2 -11   8   65.93  114.93
  -2 -11   8   77.09  114.59
  -2  11   8  113.35   92.64
   2  11   8  263.18   98.80
  -2  11   8  188.27   65.71
   2  11  -8   36.89  130.38
  -2  11  -8  207.32   58.61
   2 -11  -9 2412.17  472.55
  -2 -11  -9 2169.92  364.51
   2 -11   9 2147.25  258.03
  -2 -11   9 1728.39  229.12
  -2  11   9 2262.57  180.44
   2  11   9 2093.10  295.92
   2  11  -9 2191.96  191.58
  -2  11  -9 2023.59  148.12
   2 -11 -10  764.21  224.10
  -2 -11 -10  837.80  158.82
   2 -11  10  738.21  113.87
  -2 -11  10  825.11  190.15
  -2  11  10  752.88  122.15
   2  11  10  535.44  109.76
  -2  11  10  622.48   91.51
   2  11 -10  803.08  117.49
  -2  11 -10  744.53  129.44
   2 -11 -11  329.62  203.11
  -2 -11 -11  204.05   86.47
   2 -11  11  235.90  148.22
  -2 -11  11  -28.44  152.65
  -2  11  11   91.73   79.86
   2  11  11  -44.58  106.78
  -2  11  11  -24.40   56.95
   2  11 -11   62.14   54.01
  -2  11 -11  -38.79   83.34
   2 -11 -12  815.98  236.81
  -2 -11 -12  802.22  177.17
   2 -11  12  833.69  163.22
  -2 -11  12  531.32  164.83
  -2  11  12  703.65  118.46
   2  11  12  536.13  110.51
   2  11 -12  782.43  140.12
  -2  11 -12  638.21  112.40
   2 -11 -13  553.35  141.84
  -2 -11 -13  730.53  123.11
   2 -11  13  757.57  154.21
  -2 -11  13  618.36  156.71
  -2  11  13  512.30  115.45
   2  11  13  593.73  159.72
   2  11 -13  605.39  104.28
  -2  11 -13  661.71  129.05
   2 -11 -14  682.94  216.99
  -2 -11 -14  733.20  135.39
   2 -11  14  778.70  170.15
  -2 -11  14  543.09  146.77
  -2  11  14  711.76  138.78
   2  11  14  638.48  143.10
   2  11 -14  759.71  156.48
  -2  11 -14  830.56  116.13
   2 -11 -15  854.62  241.85
  -2 -11 -15  835.91  176.15
   2 -11  15  474.88  182.51
  -2 -11  15  469.14  151.87
   2  11  15  754.90  166.80
   2  11 -15  673.81  132.22
  -2  11 -15  775.73  163.88
   2 -12   0  876.69  147.22
  -2 -12   0  575.77   60.02
  -2 -12   0  787.44  148.80
   2  12   0  397.95   85.69
  -2  12   0  614.21   89.48
   2 -12  -1 6062.87  398.33
  -2 -12  -1 5630.12  287.47
  -2 -12   1 5710.98  272.87
   2 -12   1 6190.25  958.26
  -2 -12  -1 5862.41  468.72
  -2 -12   1 5756.84  354.53
  -2  12   1 6437.12  720.69
   2  12   1 5924.94  375.90
   2  12  -1 6011.64  373.10
  -2  12   1 5692.80  309.77
  -2  12  -1 5578.77  313.67
   2 -12  -2 1814.56  284.51
  -2 -12  -2 1488.96  219.84
   2 -12   2 1775.61  307.49
  -2 -12  -2 1559.26  243.90
  -2 -12   2 1483.70  244.75
  -2  12   2 1365.74  174.08
   2  12   2 1109.57  223.60
   2  12  -2 1566.15  245.51
  -2  12   2 1603.88  236.87
  -2  12  -2 1596.28  163.65
   2 -12  -3  145.73   94.80
  -2 -12  -3  207.47   46.59
   2 -12   3  151.48   71.44
  -2 -12  -3  205.41   68.25
  -2 -12   3  -80.55  174.74
  -2  12   3  275.65  163.48
   2  12   3   76.78  111.02
   2  12  -3   34.36  142.31
  -2  12   3  157.46   51.34
  -2  12  -3   98.48   78.96
   2 -12  -4  130.50  104.33
  -2 -12  -4  119.92   63.55
   2 -12   4  203.56   85.63
  -2 -12  -4  256.10   75.81
  -2 -12   4  252.13  134.07
  -2  12   4  173.88  124.02
   2  12   4  158.83  173.27
  -2  12   4  179.90   77.87
   2  12  -4  -27.15  130.11
  -2  12  -4  222.30   98.86
   2 -12  -5 5822.77  349.60
  -2 -12  -5 5593.18  273.12
   2 -12   5 6007.68  876.50
  -2 -12  -5 5068.17  356.26
  -2 -12   5 5190.22  299.49
  -2  12   5 6035.91  579.35
   2  12   5 5044.61  420.44
  -2  12   5 5864.29  464.32
   2  12  -5 5960.75  682.28
  -2  12  -5 5571.77  359.83
   2 -12  -6 1272.93  147.74
  -2 -12  -6 1363.95  134.62
   2 -12   6 1096.59  155.68
  -2 -12   6 1400.59  233.65
  -2  12   6 1075.44  141.08
   2  12   6  892.01  180.44
  -2  12   6 1185.62  191.27
   2  12  -6 1498.82  186.61
  -2  12  -6 1403.00  179.31
   2 -12  -7 2195.90  470.03
  -2 -12  -7 2110.15  173.04
   2 -12   7 1975.79  400.81
  -2 -12  -7 1715.22  266.23
  -2 -12   7 1921.11  232.17
  -2  12   7 1936.97  346.34
   2  12   7 2053.01  290.59
  -2  12   7 2149.37  178.63
   2  12  -7 2035.63  288.93
  -2  12  -7 1999.20  192.87
   2 -12  -8  607.04  164.81
  -2 -12  -8  599.33  144.11
   2 -12   8  659.78  133.23
  -2 -12   8  623.39  221.23
  -2  12   8  807.74  140.75
   2  12   8  628.77  121.88
  -2  12   8  563.55   82.34
   2  12  -8  971.10  136.04
  -2  12  -8  768.18  130.38
   2 -12  -9  727.09  129.50
  -2 -12  -9  708.20  159.72
   2 -12   9  585.09  110.40
  -2 -12   9  794.75  197.40
  -2  12   9  821.08  141.81
   2  12   9  619.07  175.38
  -2  12   9  681.16  105.45
   2  12  -9  746.01  129.87
  -2  12  -9  829.54  143.41
   2 -12 -10  555.16  131.82
  -2 -12 -10  451.37  199.61
   2 -12  10  682.09  162.67
  -2 -12  10  769.61  211.25
  -2  12  10  548.70  114.80
   2  12  10  334.69  159.26
  -2  12  10  506.85   90.37
   2  12 -10  657.63  132.53
  -2  12 -10  464.87  114.37
   2 -12 -11 1753.82  471.97
  -2 -12 -11 1426.68  299.70
   2 -12  11 1355.31  229.28
  -2 -12  11 1777.70  328.66
  -2  12  11 1426.07  211.34
   2  12  11 1506.83  225.35
   2  12 -11 1516.85  297.32
  -2  12 -11 1717.51  247.39
   2 -12 -12  773.18  214.80
  -2 -12 -12  770.90  145.72
   2 -12  12  804.35  142.01
  -2 -12  12  772.32  182.88
  -2  12  12  441.13   79.75
   2  12  12  839.57  185.56
   2  12 -12  789.80  161.00
  -2  12 -12  828.97  152.19
   2 -12 -13  386.99  136.07
  -2 -12 -13  409.50  100.54
   2 -12  13   71.78   81.15
  -2 -12  13  246.83  131.27
  -2  12  13  108.60   88.48
   2  12  13   85.32  107.78
   2  12 -13  256.29   83.79
  -2  12 -13  261.23  119.58
   2 -12 -14  541.83  135.01
  -2 -12 -14  726.61  138.70
   2 -12  14  590.27  154.33
  -2 -12  14  524.58  136.87
   2  12  14  692.78  178.93
   2  12 -14  707.15  135.07
  -2  12 -14  682.55  146.46
  -2 -13   0   13.87   25.28
   2 -13   0  -19.70  105.84
  -2 -13   0  -49.06  106.79
   2  13   0  -88.63  126.11
  -2  13   0  -97.96   92.73
   2 -13  -1  705.93  119.90
  -2 -13  -1  731.45  124.03
   2 -13   1  885.42  142.50
  -2 -13  -1 1017.38  181.96
  -2 -13   1 1074.53  181.91
   2  13   1  868.69  174.41
   2  13  -1  767.13  131.74
  -2  13   1  935.22  126.29
  -2  13  -1  823.01  104.27
   2 -13  -2 3782.90  207.10
  -2 -13  -2 4064.92  222.16
   2 -13   2 4286.84  530.79
  -2 -13  -2 4059.25  529.24
  -2 -13   2 4097.09  638.68
  -2  13   2 4309.51  500.44
   2  13   2 3781.19  530.61
   2  13  -2 4237.24  567.82
  -2  13   2 3997.72  220.99
  -2  13  -2 4259.15  239.72
   2 -13  -3 1976.01  340.37
  -2 -13  -3 2285.45  155.72
   2 -13   3 2527.76  351.60
  -2 -13  -3 2138.60  415.14
  -2 -13   3 2425.34  369.02
  -2  13   3 2432.56  399.60
   2  13   3 2514.23  341.44
   2  13  -3 2545.08  261.84
  -2  13   3 2508.53  185.26
  -2  13  -3 2458.75  217.89
   2 -13  -4 2033.67  207.12
  -2 -13  -4 2068.27  208.00
   2 -13   4 1915.41  321.75
  -2 -13  -4 2003.37  252.88
  -2 -13   4 2053.84  385.03
  -2  13   4 2467.30  285.85
   2  13   4 1839.63  331.04
  -2  13   4 2001.19  169.85
   2  13  -4 2049.01  292.93
  -2  13  -4 2062.80  163.15
   2 -13  -5  -69.27  108.30
  -2 -13  -5   60.29   39.63
   2 -13   5  -74.25  144.59
  -2 -13  -5   87.95   49.94
  -2 -13   5   75.30  146.60
  -2  13   5  191.33  107.96
   2  13   5  240.98  137.82
  -2  13   5   99.70   62.30
   2  13  -5  -37.25  108.27
  -2  13  -5  -47.23   89.56
   2 -13  -6 2975.73  621.68
  -2 -13  -6 3245.24  560.84
   2 -13   6 3790.19  350.35
  -2 -13  -6 3058.24  215.48
  -2 -13   6 3750.24  281.80
  -2  13   6 3931.58  276.53
   2  13   6 3449.10  260.48
  -2  13   6 3030.51  369.21
   2  13  -6 3910.67  246.28
  -2  13  -6 3799.86  295.43
   2 -13  -7  -25.56  126.75
  -2 -13  -7   37.05   73.83
   2 -13   7  231.33  113.37
  -2 -13   7  231.82  178.70
  -2  13   7  137.58   65.90
   2  13   7  317.68  109.30
  -2  13   7  175.12   78.85
   2  13  -7  203.30   88.21
  -2  13  -7   85.08   66.51
   2 -13  -8  141.69  116.73
  -2 -13  -8  282.50  134.61
   2 -13   8  284.67  134.48
  -2 -13   8  851.88  224.55
  -2  13   8  215.34  118.80
   2  13   8  427.15   86.16
   2  13  -8   19.98   54.38
  -2  13  -8  319.58  135.70
   2 -13  -9 -132.53  134.80
  -2 -13  -9  -81.07   72.12
   2 -13   9  145.91   99.64
  -2 -13   9  160.28  117.65
  -2  13   9    9.50   37.94
   2  13   9   97.98   74.73
  -2  13   9   -2.76   63.77
   2  13  -9  -16.22   83.90
  -2  13  -9  164.59   64.65
   2 -13 -10  575.78  162.27
  -2 -13 -10  535.93  159.52
   2 -13  10  733.28  125.59
  -2 -13  10  578.56  109.63
  -2  13  10  608.48  113.37
   2  13  10  775.39  190.24
  -2  13  10  560.64   97.70
   2  13 -10  714.90  148.24
  -2  13 -10  834.09  153.25
   2 -13 -11  757.43  199.83
  -2 -13 -11  984.96  195.19
   2 -13  11  895.20  130.54
  -2 -13  11  690.74  164.09
  -2  13  11  654.16  103.15
   2  13  11  688.44  165.78
   2  13 -11  718.72  134.58
  -2  13 -11  769.90  125.74
   2 -13 -12  163.75  128.27
  -2 -13 -12  296.39   73.89
   2 -13  12   47.79   99.48
  -2 -13  12  144.14  136.24
  -2  13  12  190.31  134.80
   2  13  12  229.47  136.16
   2  13 -12   28.84   43.21
  -2  13 -12  116.51  116.41
   2 -13 -13  336.84  114.27
  -2 -13 -13  270.01   70.55
   2 -13  13  132.58  112.13
  -2 -13  13   43.81   65.48
  -2  13  13   72.54   53.96
   2  13  13  263.83  113.86
   2  13 -13   78.72   61.52
  -2  13 -13  306.70  147.76
   2 -14   0  142.84   80.64
  -2 -14   0   -1.56  131.91
   2  14   0  194.30  120.33
  -2  14   0   84.15   43.30
   2 -14  -1  374.47  114.60
   2 -14   1  463.16  173.32
  -2 -14  -1  246.78   90.62
  -2 -14   1  290.91  124.07
   2  14   1  291.65   80.70
   2  14  -1  427.21  131.38
  -2  14   1  549.40  102.38
  -2  14  -1  310.23  100.69
   2 -14  -2 8049.75  310.28
  -2 -14  -2 8488.31  301.57
   2 -14   2 8582.21  412.60
  -2 -14  -2 8507.95  426.24
  -2 -14   2 8081.03  443.05
   2  14   2 7562.69  693.50
   2  14  -2 8405.30  882.46
  -2  14   2 8458.01  343.61
  -2  14  -2 8863.06  381.74
   2 -14  -3 1734.57  422.87
  -2 -14  -3 2440.89  142.20
   2 -14   3 2568.05  382.10
  -2 -14  -3 2084.47  325.42
  -2 -14   3 2167.12  333.66
  -2  14   3 2425.99  353.08
   2  14   3 2680.55  335.13
   2  14  -3 2266.26  356.06
  -2  14   3 2331.59  383.08
  -2  14  -3 2897.23  219.14
   2 -14  -4 1040.58  311.56
  -2 -14  -4 1479.09  112.94
   2 -14   4 1280.42  187.01
  -2 -14  -4 1325.94  187.00
  -2 -14   4 1663.01  225.00
  -2  14   4 1386.36  199.96
   2  14   4 1386.94  200.06
  -2  14   4 1357.92  124.66
   2  14  -4 1523.50  171.80
  -2  14  -4 1552.75  152.74
   2 -14  -5  282.00  105.54
  -2 -14  -5  282.86  113.05
   2 -14   5  187.98   90.73
  -2 -14  -5  363.98  127.93
  -2 -14   5  466.00  225.16
  -2  14   5  542.87  127.20
   2  14   5  316.36  149.78
  -2  14   5  310.85  106.21
   2  14  -5  202.43  158.66
  -2  14  -5  500.14  131.08
   2 -14  -6  429.76   96.94
  -2 -14  -6  582.67  129.21
   2 -14   6  659.52  164.45
  -2 -14  -6  431.15   83.32
  -2 -14   6  231.01  180.47
  -2  14   6  686.29  136.28
   2  14   6  572.53  119.30
  -2  14   6  546.05   96.99
   2  14  -6  674.86  142.95
  -2  14  -6  627.72  113.59
   2 -14  -7  -81.17  102.77
  -2 -14  -7   61.93   58.73
   2 -14   7  -28.02   76.74
  -2 -14   7  419.40  265.12
  -2  14   7  -51.59   91.49
   2  14   7  123.75  114.92
   2  14  -7   97.90   62.60
  -2  14  -7   31.65   43.59
   2 -14  -8  110.84   73.45
  -2 -14  -8  -77.86   60.52
   2 -14   8  190.24  118.28
  -2 -14   8  127.69   84.34
  -2  14   8   30.66   76.68
   2  14   8  -46.77  115.85
  -2  14   8   62.34   55.51
   2  14  -8  147.44   78.11
  -2  14  -8  -68.06   83.52
   2 -14  -9  133.89  108.68
  -2 -14  -9   47.74   74.59
   2 -14   9   33.30   89.39
  -2 -14   9  576.71  145.62
  -2  14   9  382.86  122.18
   2  14   9  194.90  137.12
  -2  14   9  127.77   91.08
   2  14  -9  154.08  137.16
  -2  14  -9  168.94   97.99
   2 -14 -10 -129.78  121.03
  -2 -14 -10  324.73   88.17
   2 -14  10  245.63   79.82
  -2 -14  10  -99.69  164.66
  -2  14  10  162.41   52.69
   2  14  10   65.31  118.93
   2  14 -10  -71.27   85.58
  -2  14 -10  118.36  121.21
   2 -14 -11  210.28  135.72
  -2 -14 -11  287.04  112.42
   2 -14  11  104.13  139.23
  -2 -14  11  108.64  182.21
  -2  14  11   53.47   71.56
   2  14  11  408.56   82.17
   2  14 -11  115.76  104.70
  -2  14 -11   30.60   91.81
   2 -14 -12  214.84  127.80
  -2 -14 -12   96.69   99.99
   2 -14  12  207.44   77.71
  -2 -14  12  134.23  109.70
  -2  14  12  -23.42   62.76
   2  14  12  111.63  109.39
   2  14 -12   31.14   39.04
  -2  14 -12   36.35   53.22
   2 -15   0    0.69   98.01
  -2 -15   0   19.16  119.66
   2  15   0  119.88  111.16
  -2  15   0  138.45   69.71
   2 -15  -1   71.63   81.62
   2 -15   1  102.81   47.81
  -2 -15  -1  -42.85   97.61
  -2 -15   1  130.52   83.58
   2  15   1   63.38  124.39
   2  15  -1 -175.29  116.31
  -2  15   1  -34.22   72.62
  -2  15  -1  135.87  143.73
   2 -15  -2  350.71  133.78
   2 -15   2  323.04  122.81
  -2 -15  -2  274.78  136.71
  -2 -15   2  230.08  115.26
   2  15   2  377.98  136.61
   2  15  -2  209.06  140.89
  -2  15   2   96.14   65.40
  -2  15  -2  211.39   96.73
  -2 -15  -3  322.78  111.96
   2 -15  -3  413.94   95.07
   2 -15   3  117.81   82.01
  -2 -15  -3  332.83  116.98
  -2 -15   3  406.30   85.45
   2  15   3  113.91   76.32
   2  15  -3  391.85  131.39
  -2  15   3  293.20  124.77
  -2  15  -3  504.23   97.67
   2 -15  -4    1.65   80.77
  -2 -15  -4   64.18   61.45
   2 -15   4  199.80  105.59
  -2 -15   4  115.43   97.83
   2  15   4  -47.88  112.21
  -2  15   4  -12.13   76.48
   2  15  -4  -60.17  107.25
  -2  15  -4  -10.81   84.96
   2 -15  -5  368.98  141.37
  -2 -15  -5  738.14  107.63
   2 -15   5  499.06   85.41
  -2 -15  -5  543.18  103.85
  -2 -15   5  581.66  181.29
  -2  15   5  511.47  108.86
   2  15   5  402.75  157.25
  -2  15   5  656.60  111.56
   2  15  -5  460.08  187.43
  -2  15  -5  479.22  125.79
   2 -15  -6 -124.17   87.80
  -2 -15  -6   19.50   51.23
   2 -15   6 -119.24  132.62
  -2 -15   6  420.43  225.56
  -2  15   6   75.02   50.60
   2  15   6    5.96  112.00
  -2  15   6   34.79   42.19
   2  15  -6  -29.34   93.71
  -2  15  -6   98.30   93.45
   2 -15  -7  545.68  124.26
  -2 -15  -7  389.36   90.78
   2 -15   7 1074.52  196.87
  -2 -15   7  623.49  222.49
  -2  15   7  908.94  147.89
   2  15   7  466.40   80.90
   2  15  -7  648.06  111.51
  -2  15  -7  537.65  148.29
   2 -15  -8  201.65   64.67
  -2 -15  -8   57.62   59.05
   2 -15   8  228.81   64.54
  -2 -15   8  316.40   94.47
  -2  15   8  269.68   88.47
   2  15   8  251.69  115.19
  -2  15   8  161.77   36.23
   2  15  -8  448.19  129.89
  -2  15  -8  134.14  109.11
   2 -15  -9 1874.99  456.42
  -2 -15  -9 1740.62  288.63
   2 -15   9 2395.53  299.78
  -2 -15   9 2139.72  269.75
  -2  15   9 2286.67  171.89
   2  15   9 1834.81  266.13
   2  15  -9 2206.96  344.93
  -2  15  -9 2171.80  338.69
   2 -15 -10 1856.26  423.60
  -2 -15 -10 2574.61  292.94
   2 -15  10 2490.53  457.83
  -2 -15  10 2091.88  330.81
  -2  15  10 2250.59  266.55
   2  15  10 2334.12  301.20
   2  15 -10 2475.07  318.60
  -2  15 -10 2489.78  314.89
   2 -15 -11  822.85  183.47
  -2 -15 -11  828.67  153.86
  -2 -15  11 1060.31  258.65
  -2  15  11  674.53  120.59
   2  15  11  833.47  197.79
   2  15 -11  827.01  159.31
  -2  15 -11  610.09  167.16
   2 -16   0  235.13  104.06
  -2 -16   0  133.15  100.05
   2  16   0  319.71  187.85
  -2  16   0  246.81  144.23
   2 -16  -1  -81.64  114.63
   2 -16   1  370.99  219.66
  -2 -16  -1   40.14   51.69
  -2 -16   1   41.91   68.94
   2  16   1  -31.12  117.90
   2  16  -1   14.07  112.97
  -2  16   1  143.55  124.70
  -2  16  -1   45.41   42.44
   2 -16  -2  118.05   71.27
   2 -16   2   64.91   75.23
  -2 -16  -2   66.64   58.61
  -2 -16   2   68.80   69.70
   2  16   2    4.28  110.64
   2  16  -2  441.47  140.93
  -2  16   2  187.11   98.51
  -2  16  -2  -19.14   40.39
   2 -16  -3   79.06   68.07
   2 -16   3 -109.09  123.73
  -2 -16  -3   20.23   55.38
  -2 -16   3  111.69  103.99
   2  16   3  115.00   83.75
   2  16  -3  -64.96   72.89
  -2  16   3   21.42   78.78
  -2  16  -3  -41.45   84.46
   2 -16  -4 -168.79  101.51
   2 -16   4   -5.21  127.67
  -2 -16  -4   29.83   37.80
  -2 -16   4  202.07   72.47
   2  16   4  -32.57  114.69
  -2  16   4 -134.31   75.90
   2  16  -4   16.79  102.17
  -2  16  -4  210.61   93.64
   2 -16   5  409.42  134.54
  -2 -16  -5  474.97   87.42
  -2 -16   5  252.75  138.31
   2  16   5  598.24  160.48
  -2  16   5  439.78   90.96
  -2  16  -5  629.42  130.95
   2 -16  -6  197.28   68.44
  -2 -16  -6  136.83   92.92
   2 -16   6   52.51   92.67
  -2 -16   6  117.83  166.79
  -2  16   6  119.67   80.66
   2  16   6  238.23  181.62
   2  16  -6  -66.86  107.92
  -2  16  -6  288.26  119.91
   2 -16  -7 -194.11   87.36
  -2 -16  -7  -54.27   50.49
   2 -16   7 -131.21  135.90
  -2 -16   7  121.12  179.00
  -2  16   7    4.16   85.06
   2  16   7  -93.32  125.48
  -2  16   7   25.56   40.52
   2  16  -7  256.94  113.50
  -2  16  -7 -138.16   98.35
   2 -16  -8   83.52   71.91
  -2 -16  -8  -24.55   66.79
   2 -16   8   20.23   75.89
  -2 -16   8  253.40  176.23
  -2  16   8  -13.91   94.61
   2  16   8  172.24  168.58
   2  16  -8   32.33   80.25
  -2  16  -8  113.92   79.00
   2 -16  -9 4705.69 1098.71
  -2 -16  -9 6680.47  786.00
   2 -16   9 6249.17 1090.90
  -2 -16   9 6466.45  811.90
  -2  16   9 5127.62  926.23
   2  16   9 5217.79 1047.02
   2  16  -9 6733.16  811.83
  -2  16  -9 5575.79 1113.54
   2 -17   0  180.70   76.94
  -2 -17   0   67.34   74.94
   2  17   0 -141.69  111.02
  -2  17   0   18.80   61.07
   2 -17  -1  172.52   85.76
   2 -17   1  238.85   81.69
  -2 -17  -1   80.80   63.21
  -2 -17   1  124.44   99.12
   2  17   1  214.50  134.00
   2  17  -1    6.03  111.86
  -2  17   1  123.74  130.37
  -2  17  -1  183.48  104.39
   2 -17  -2  153.02   98.66
   2 -17   2  312.67  115.97
  -2 -17  -2  286.21   86.98
  -2 -17   2   84.73   87.86
   2  17   2   33.36  109.73
   2  17  -2  166.12  109.10
  -2  17   2  258.81   93.18
  -2  17  -2  211.15   97.54
   2 -17  -3  205.65  135.20
   2 -17   3  -25.73  127.07
  -2 -17   3  267.06  117.04
   2  17   3   98.20  130.93
   2  17  -3  170.45  142.14
  -2  17   3   89.57   84.70
  -2  17  -3  198.98  126.10
   2 -17  -4   38.12  125.00
   2 -17   4  -34.66  134.78
  -2 -17  -4  122.60   81.36
  -2 -17   4  360.73   92.21
   2  17   4  315.34   81.83
  -2  17   4   94.70   85.44
   2  17  -4 -106.38  113.90
  -2  17  -4  120.89   82.85
   2 -17  -5  772.04  185.18
   2 -17   5  631.50  154.47
  -2 -17   5  549.39  154.02
   2  17   5  658.41  150.94
  -2  17   5  657.40  109.64
   2  17  -5  747.22  143.78
  -2  17  -5  525.91  131.50
   2 -17  -6    3.97   53.68
   2 -17   6  208.15   73.69
  -2 -17   6  -64.51  153.92
   2  17   6  104.82  139.46
  -2  17   6  -13.46   66.70
   2  17  -6  246.15  114.99
  -2  17  -6   83.71  106.19
   2 -17   7   74.77   81.21
  -2 -17   7  -15.16  156.57
   2  17   7  103.07  138.34
   2  17  -7   65.81  115.32
  -2  17  -7   22.03   59.16
   2 -18   0 1007.98  189.09
  -2 -18   0 1133.30  192.59
   2  18   0 1347.46  255.71
  -2  18   0  998.52  174.51
   2 -18  -1  624.23  156.07
   2 -18   1  708.26  197.17
  -2 -18  -1  395.52  129.56
  -2 -18   1  520.52  118.12
   2  18   1  661.15  159.39
  -2  18   1  617.90  142.55
  -2  18  -1  899.19  163.21
   2 -18  -2  294.36  109.10
   2 -18   2  -17.23  132.20
   2  18   2  -76.78  121.63
   2  18  -2  333.91  158.77
  -2  18   2  180.93  148.80
  -2  18  -2  382.08  159.35
   2 -18  -3 2324.84  543.67
   2 -18   3 3147.07  554.83
  -2 -18   3 2694.77  481.23
   2  18   3 3681.62  548.96
   2  18  -3 3301.31  580.26
  -2  18   3 3891.49  479.79
  -2  18  -3 3174.40  547.57
   2 -18  -4  251.12   88.22
   2 -18   4  930.68  213.76
  -2 -18   4  316.63  114.96
   2  18   4  190.19  124.37
  -2  18   4  445.36   91.49
   2  18  -4  384.24  116.27
  -2  18  -4  273.97   81.37
   3   0   0  655.70   65.55
  -3   0  -1207399.2 1809.26
  -3   0   1212506.9 1865.79
  -3   0   1209170.2 1883.52
  -3   0  -1209004.6 1821.89
   3   0   1203776.9 1750.48
   3   0  -1201904.1 1717.34
   3   0  -2  243.33   81.49
  -3   0  -2  370.64  113.51
  -3   0   2  129.41   61.50
  -3   0  -2  134.61   67.80
   3   0   2  100.53   42.12
   3   0  -2  120.65   45.24
   3   0  -369586.99 1338.89
  -3   0  -371010.33 1346.86
  -3   0   371780.50 1377.13
  -3   0  -369070.55 1273.18
   3   0   370943.08 1329.69
   3   0  -367516.36 1223.20
   3   0  -4  155.60   62.49
  -3   0  -4  149.91   75.15
  -3   0   4  206.43  128.19
  -3   0  -4   31.35   26.52
   3   0   4  164.81   46.94
   3   0  -4   60.62   10.25
   3   0  -5 1264.11  149.60
  -3   0  -5 1146.60  188.08
  -3   0   5 1359.83  126.05
  -3   0  -5 1129.60  115.77
   3   0   5 1809.61  246.69
   3   0  -5 1113.87   32.58
   3   0  -6  214.05   90.10
  -3   0  -6   43.18   61.83
   3   0   6   60.51   24.17
  -3   0   6   85.69   60.11
   3   0   6   68.21   59.31
   3   0  -6   33.19   13.36
   3   0  -714706.99  372.44
  -3   0  -714243.79  351.80
   3   0   714152.01  284.60
  -3   0   714312.08  585.88
   3   0   714956.78  352.35
   3   0  -714546.50  273.62
   3   0  -8  136.09   63.48
  -3   0  -8   54.13   62.80
   3   0   8   68.53   36.49
  -3   0   8 -119.79  105.96
   3   0   8   -9.11   88.24
   3   0  -8  -17.66   17.58
   3   0  -911679.15  517.57
  -3   0  -911573.03  495.85
  -3   0   911351.15  504.47
   3   0   911817.51  500.26
   3   0 -10 -138.71  143.02
  -3   0 -10 -118.90   81.22
  -3   0  10 -113.96  132.96
   3   0  10  113.58   55.00
   3   0 -10  -39.85   27.14
   3   0 -1111135.02  535.83
  -3   0 -1111327.40  469.07
  -3   0  1112037.63  536.28
   3   0  1111026.60  694.09
   3   0 -12  -13.01  176.12
  -3   0 -12   41.56   37.22
  -3   0  12  -60.16  119.91
  -3   0  12   53.46   23.97
   3   0  12  -11.94   88.87
   3   0 -13 7842.86  464.99
  -3   0 -13 8633.70  452.77
  -3   0  13 9170.28  508.65
   3   0  13 8970.43 1035.73
   3   0 -14   63.51  191.67
  -3   0 -14   23.60   84.24
  -3   0  14  178.69  142.94
   3   0  14  -47.49   92.85
   3   0 -15  152.92  172.94
  -3   0 -15  218.15  105.73
  -3   0  15  130.61  132.87
   3   0  15  142.13   83.13
   3   0 -16  114.97  103.24
  -3   0 -16  186.29  107.98
  -3   0  16  247.30  162.42
   3   0  16  -12.36   91.05
   3   0 -17  795.89  191.53
  -3   0 -17  657.53  108.89
  -3   0  17  786.63  124.54
   3   0  17  797.05  119.53
   3   0 -18  116.95  134.12
  -3   0 -18  115.05   73.91
  -3   0  18  190.49  114.55
   3   0  18   56.86   75.71
  -3  -1   0  105.76   69.38
  -3   1   0   80.11   63.57
  -3  -1   0  -78.51   49.58
  -3   1   0  -17.69   50.81
   3  -1   0   -6.55   19.00
   3   1   0   15.51   20.98
  -3  -1  -129623.49  363.28
  -3   1  -128998.16  361.82
  -3  -1   128342.72  347.80
  -3   1   129049.27  366.71
  -3  -1   129552.92  361.83
  -3  -1  -129122.90  326.49
  -3   1   130445.82  385.25
  -3   1  -129405.98  347.22
   3  -1   129725.41  320.51
   3  -1  -128380.46  280.18
   3   1   129211.58  328.98
   3   1  -129110.53  304.97
   3  -1  -2 4401.93  210.64
  -3  -1  -2 4103.11  136.84
  -3   1  -2 4176.38  140.79
  -3  -1   2 4088.09  134.90
  -3  -1   2 4265.58  165.70
  -3   1   2 4047.70  150.72
  -3  -1  -2 4190.17  117.66
  -3   1  -2 4381.41  136.76
   3  -1   2 4431.93  132.65
   3   1   2 4193.03  209.38
   3  -1  -2 3904.89   87.09
   3   1  -2 4017.03  107.66
   3   1  -3  639.63  104.36
   3  -1  -3  735.39  133.80
  -3  -1  -3  587.06   62.41
  -3   1  -3  644.63   99.93
  -3  -1   3  763.62   88.28
  -3   1   3  590.33  108.01
  -3  -1  -3  486.42   67.95
  -3   1  -3  598.82   69.57
   3  -1   3  820.79  131.46
   3   1   3  594.79   82.72
   3   1  -3  456.43   79.84
   3   1  -423430.70  502.79
   3  -1  -423865.32  520.53
  -3  -1  -422822.37  481.15
  -3   1  -423372.50  488.02
  -3  -1   422564.35  614.50
  -3   1   423432.17  518.42
  -3  -1  -423141.18  439.11
  -3   1  -423622.92  469.30
   3  -1   423624.18  507.83
   3   1   423221.35  488.26
   3   1  -423294.68  442.44
   3   1  -526693.57  575.17
   3  -1  -526587.42  609.57
  -3  -1  -526780.35  561.91
  -3   1  -525945.55  537.59
  -3  -1   525680.92  629.69
  -3   1   526337.80  589.82
  -3   1  -526261.77  507.83
   3  -1   527061.18  609.28
   3   1   526399.95  600.07
   3   1  -526361.05  495.38
   3   1  -633812.85  744.97
   3  -1  -634430.12  725.44
  -3  -1  -633956.11  681.80
  -3   1  -633688.03  669.51
   3  -1   633290.29  638.78
  -3  -1   631796.07  661.22
  -3   1   633786.01  896.26
   3  -1   634025.27  744.11
   3   1   634009.27  699.95
   3   1  -633748.06  615.49
   3   1  -746433.74  980.90
   3  -1  -748356.99  966.22
  -3  -1  -746607.20  902.75
  -3   1  -746230.06 1015.06
   3  -1   745065.14  871.43
  -3  -1   747308.17  965.82
  -3   1   747530.60  969.29
   3  -1   748253.43 1009.77
   3   1   748639.64  957.52
   3   1  -748145.48  867.61
   3   1  -8 8142.68  643.41
   3  -1  -8 8710.30  746.18
  -3  -1  -8 7667.60  329.98
  -3   1  -8 7697.46  299.96
   3  -1   8 7435.55  273.74
  -3   1   8 6453.17  289.52
   3  -1   8 7884.50 1031.19
   3   1   8 7222.71  286.38
   3   1  -924528.22  989.28
   3  -1  -924023.70  993.74
  -3  -1  -922775.35  900.58
  -3   1  -922858.17  900.13
   3  -1   921768.02  857.48
  -3  -1   923346.24  942.94
  -3   1   923159.91  936.06
   3  -1   923549.39  931.12
   3   1   924046.80  946.67
   3   1  -923366.80  887.67
   3   1 -10  693.44  153.90
   3  -1 -10  752.42  145.14
  -3  -1 -10  716.66  121.23
  -3   1 -10  715.29  110.27
   3  -1  10  663.73   66.94
  -3  -1  10  343.60  139.88
  -3   1  10  717.52  173.22
   3  -1  10  576.52  101.49
   3   1  10  648.72  127.35
   3   1 -10  575.14  101.53
   3   1 -1114221.45  790.56
   3  -1 -1113496.29  629.19
  -3  -1 -1113386.69  536.69
  -3   1 -1113815.77  555.15
  -3  -1  1113885.03  789.13
  -3   1  1114501.28 1078.03
   3  -1  1114016.95  576.03
   3   1  1114010.03  580.19
   3   1 -1112731.74  475.00
   3   1 -12 2053.76  397.24
   3  -1 -12 2013.70  385.66
  -3  -1 -12 1885.36  151.85
  -3   1 -12 1991.24  174.96
  -3  -1  12 2203.51  277.17
  -3   1  12 1989.16  196.23
   3  -1  12 2374.96  329.90
   3   1  12 2303.61  345.34
   3   1 -13 8553.23  496.69
   3  -1 -13 7565.25 1111.87
  -3  -1 -13 8284.70  446.95
  -3   1 -13 8298.33  470.06
  -3  -1  13 8525.02  956.69
  -3   1  13 8210.38  830.29
   3  -1  13 8028.23  774.38
   3   1  13 8219.98  913.02
   3   1 -14  198.34  119.51
   3  -1 -14   64.47  106.71
  -3  -1 -14   46.09   42.07
  -3   1 -14  -37.53   75.08
  -3  -1  14  -43.69  105.23
  -3   1  14  214.61   77.65
   3  -1  14   21.40   68.29
   3   1  14 -119.38   94.65
   3   1 -15 1170.80  214.04
   3  -1 -15 1325.69  280.48
  -3  -1 -15 1033.29  184.79
  -3   1 -15 1033.53  221.72
  -3  -1  15 1024.38  165.12
  -3   1  15 1365.96  231.83
   3  -1  15  912.49  159.80
   3   1  15 1207.89  206.72
   3   1 -16  407.88  184.58
   3  -1 -16  313.16  146.01
  -3  -1 -16  301.52  143.29
  -3   1 -16  362.51  203.16
  -3  -1  16  418.63  124.39
  -3   1  16  463.30  105.49
   3  -1  16  386.49  214.94
   3   1  16  155.54   78.44
   3  -1 -17  572.51  196.43
   3   1 -17  616.09  123.33
  -3  -1 -17  639.51  106.04
  -3   1 -17  684.02  117.06
  -3  -1  17  733.55  115.78
  -3   1  17  715.79  119.34
   3  -1  17  577.51  105.84
   3  -1 -18  514.56  134.16
   3   1 -18  239.49  124.72
  -3  -1 -18  227.40  110.11
  -3   1 -18  238.12   75.70
  -3  -1  18  171.45  139.56
  -3   1  18  228.27   91.46
   3  -1  18   58.18   64.19
   3   1  18  110.19  103.81
  -3  -2   0  633.26   80.97
  -3   2   0  522.03   71.10
  -3  -2   0  642.35   70.92
  -3   2   0  561.03   74.10
   3   2   0  604.48   63.74
  -3   2   0  579.00   56.68
   3  -2  -1 8005.54  219.52
  -3  -2  -1 7940.59  208.21
  -3  -2   1 7898.20  213.32
  -3   2  -1 7796.33  203.04
  -3  -2   1 8101.68  211.48
  -3  -2  -1 7985.39  195.29
  -3   2   1 8218.54  225.32
  -3   2  -1 7940.04  219.79
   3  -2  -1 8029.50  166.36
   3   2   1 8007.52  203.53
   3   2  -1 7895.30  188.09
  -3   2  -1 8247.91  188.57
   3  -2  -2  132.73   62.35
  -3  -2  -2  113.75   62.87
  -3   2  -2   87.85   58.05
  -3  -2   2   45.62   48.00
  -3  -2   2   60.65   51.16
  -3  -2  -2   64.71   41.43
  -3   2   2   72.04   30.64
  -3   2  -2  145.63   68.85
   3  -2  -2   36.68   11.98
   3   2  -2  -38.48   50.35
  -3   2  -2  105.58   27.52
   3   2  -351627.39 1044.84
   3  -2  -352345.74 1068.07
  -3  -2  -352485.18 1072.41
  -3   2  -352260.49 1012.89
  -3  -2   352356.26 1033.73
  -3   2   351507.88 1008.94
  -3  -2  -350896.94  941.37
  -3   2  -351984.37  983.81
   3   2   351609.22 1014.96
   3   2  -351706.37  983.08
  -3   2  -352796.63 1008.15
   3   2  -419446.72  437.31
   3  -2  -419728.79  511.86
  -3  -2  -418646.00  437.53
  -3   2  -418865.00  413.03
  -3  -2   418510.09  428.17
  -3   2   419133.45  439.59
  -3  -2  -419696.04  372.60
  -3   2  -419180.81  396.35
   3   2   418941.36  414.20
   3   2  -419148.97  388.39
   3   2  -514339.19  371.04
   3  -2  -514362.86  482.80
  -3  -2  -514741.84  363.28
  -3   2  -514412.39  332.26
  -3   2   514585.69  382.94
  -3   2  -513562.16  292.82
   3   2   514267.46  342.07
   3   2  -513989.07  287.95
  -3   2  -513145.63  304.15
   3   2  -650296.31 1034.74
   3  -2  -651280.81 1080.85
  -3  -2  -650460.80  968.28
  -3   2  -650781.68  979.59
   3  -2   649823.76  953.20
  -3  -2   650088.47 1007.19
  -3   2   650893.85 1009.20
   3   2   651641.11  998.27
   3   2  -651511.33  932.23
  -3   2  -649948.30 1002.94
   3   2  -725363.22  541.73
   3  -2  -725994.52  607.25
  -3  -2  -725084.80  551.26
  -3   2  -724399.37  509.60
   3  -2   724704.29  502.95
  -3   2   725033.21  603.69
   3   2   725349.82  559.53
   3   2  -724598.45  483.28
  -3   2  -723665.81  500.50
   3   2  -831392.42 1098.91
   3  -2  -832279.49 1075.07
  -3  -2  -830596.09  992.88
  -3   2  -830768.09  989.51
   3  -2   829553.76  956.29
  -3  -2   829548.28  976.64
  -3   2   831198.84 1033.02
   3   2   830545.82  991.25
   3   2  -830674.14  965.32
  -3   2  -829472.05  954.28
   3   2  -9 -244.62  105.53
   3  -2  -9  180.37  122.45
  -3  -2  -9  -22.61   98.08
  -3   2  -9   62.48   38.65
   3  -2   9   59.77   29.67
  -3  -2   9 -207.86  143.84
  -3   2   9  -15.12  115.63
   3   2   9  -58.58   92.75
   3   2  -9   35.32   23.58
  -3   2  -9  -85.84  177.32
   3   2 -10 7363.17  551.12
   3  -2 -10 6440.76  457.16
  -3  -2 -10 6640.82  325.73
  -3   2 -10 6720.30  312.24
   3  -2  10 7424.05  318.30
  -3  -2  10 6715.15  755.26
  -3   2  10 6617.02  342.63
   3   2  10 7339.02  579.26
   3   2 -10 6518.20  269.56
  -3   2 -10 6560.50  316.71
   3   2 -11   45.02  117.59
   3  -2 -11   25.82  105.90
  -3  -2 -11  -76.08   93.79
  -3   2 -11  -53.84   70.60
   3  -2  11  182.50   78.27
  -3   2  11  -23.31  114.06
   3   2  11  -18.80   97.34
   3   2 -11  -13.42   30.81
  -3   2 -11  -89.48   97.05
   3   2 -12 -172.69  130.18
   3  -2 -12  -61.71  174.07
  -3  -2 -12  173.23   70.21
  -3   2 -12   22.47   71.44
   3  -2  12   38.71   14.47
  -3  -2  12  -81.45  123.47
  -3   2  12 -147.41  112.01
   3   2  12   39.52   63.46
   3   2 -12   63.89   41.65
   3   2 -13 1495.97  255.76
   3  -2 -13 1480.55  385.06
  -3  -2 -13 1886.08  318.16
  -3   2 -13 2015.86  176.99
  -3  -2  13 1478.89  189.85
  -3   2  13 1783.42  208.88
   3  -2  13 1904.63  238.83
   3   2  13 1657.16  207.23
   3   2 -14  839.38  170.07
   3  -2 -14 1072.75  214.38
  -3  -2 -14  842.67  149.94
  -3   2 -14  602.24   91.92
  -3  -2  14  756.55  174.98
  -3   2  14  692.77  107.01
   3  -2  14  859.73  211.81
   3   2  14  628.35  127.33
   3   2 -15  385.68  103.29
   3  -2 -15  124.25  110.66
  -3  -2 -15  351.23  119.51
  -3   2 -15  150.13  102.88
  -3  -2  15  375.58  117.30
  -3   2  15  355.62  136.77
   3  -2  15  376.77   74.24
   3   2  15  365.38  134.98
   3   2 -16 1422.97  250.77
   3  -2 -16 1380.94  293.01
  -3  -2 -16 1450.11  211.86
  -3   2 -16 1635.39  195.35
  -3  -2  16 1489.79  243.73
  -3   2  16 1488.03  257.00
   3  -2  16 1465.03  225.57
   3   2  16 1454.86  209.22
   3   2 -17 1324.07  268.65
   3  -2 -17 1475.81  271.82
  -3  -2 -17 1222.59  198.15
  -3   2 -17 1506.84  156.38
  -3  -2  17 1625.68  201.86
  -3   2  17 1160.72  142.07
   3  -2  17 1636.72  208.35
   3   2  17 1360.74  207.81
   3  -2 -18  288.44  172.29
   3   2 -18  258.57  109.67
  -3  -2 -18  -41.52   88.35
  -3   2 -18   26.39   56.20
  -3  -2  18  170.29  136.85
  -3   2  18   -4.72   89.00
   3  -2  18   27.55   50.52
   3   2  18  129.25  107.01
  -3  -3   0  209.96   82.24
  -3  -3   0  206.43   69.20
  -3   3   0  284.98   92.02
   3   3   0  472.15  110.13
  -3   3   0  146.66   52.24
   3  -3  -123060.32  509.13
  -3  -3  -123026.61  488.66
  -3  -3   123138.47  481.14
  -3   3  -123257.95  480.62
  -3  -3   124491.67  517.41
  -3  -3  -123809.75  477.47
  -3   3   122556.91  495.01
  -3   3  -123053.76  490.40
   3   3   123262.77  474.39
   3   3  -123795.48  498.55
  -3   3  -123876.31  474.02
  -3   3   123326.56  445.98
   3  -3  -2  820.57  140.59
  -3  -3  -2  899.97  148.78
  -3   3  -2  867.16   84.68
  -3  -3   2  688.44   56.65
  -3  -3   2 1020.22  132.46
  -3  -3  -2  850.10  123.88
  -3   3   2 1057.27   99.55
  -3   3  -2  613.05   81.44
   3   3   2 1015.14  140.92
   3   3  -2  922.57   96.55
  -3   3  -2  535.03   82.53
  -3   3   2  834.59   74.47
   3  -3  -3  384.45   76.55
  -3  -3  -3  307.10   61.55
  -3   3  -3  262.92   44.55
  -3  -3   3  322.30   79.55
  -3  -3  -3  295.89   51.16
  -3   3   3  432.69   83.94
  -3   3  -3  313.48   51.66
   3   3   3  479.65   96.39
   3   3  -3  476.30   72.01
  -3   3  -3  357.63   60.31
   3   3  -4  309.05   51.18
   3  -3  -4  175.55   48.94
  -3  -3  -4  163.91   32.26
  -3   3  -4  275.89   62.11
  -3  -3   4  171.68   61.77
  -3   3   4  202.40   51.15
  -3  -3  -4  204.23   39.09
  -3   3  -4  153.96   54.14
   3   3   4  306.72   75.09
   3   3  -4  199.00   47.78
  -3   3  -4  294.79   47.75
   3   3  -525760.91  564.35
   3  -3  -525110.89  561.20
  -3  -3  -526011.42  544.72
  -3   3  -525256.13  508.36
  -3  -3   525376.22  577.17
  -3   3   526017.24  561.26
   3   3   525625.38  542.14
   3   3  -525608.25  492.69
  -3   3  -525206.11  524.07
   3   3  -634311.20  784.15
   3  -3  -634818.87  722.26
  -3  -3  -634260.12  705.99
  -3   3  -634571.31  689.47
   3  -3   635136.38  678.88
  -3  -3   634297.56  735.64
  -3   3   634727.15  738.90
   3   3   634748.94  705.59
   3   3  -634638.77  649.89
  -3   3  -634283.99  685.77
   3   3  -7 1941.87  272.77
   3  -3  -7 1788.20  256.87
  -3  -3  -7 1848.39  165.91
  -3   3  -7 1568.21  167.30
   3  -3   7 1788.58  252.26
  -3  -3   7 1913.46  288.38
  -3   3   7 1549.23  142.23
   3   3   7 1994.50  245.73
   3   3  -7 1978.72  202.03
  -3   3  -7 2037.68  260.03
   3   3  -8  212.62   83.20
   3  -3  -8   46.95   75.70
  -3  -3  -8   95.46   46.66
  -3   3  -8   -0.74   51.55
   3  -3   8  113.80   46.94
  -3  -3   8 -129.88  132.93
  -3   3   8  -44.26  108.25
   3   3   8  198.42   58.48
   3   3  -8  110.81   24.59
  -3   3  -8   46.43   36.76
   3   3  -920668.86  824.54
   3  -3  -920573.82  867.49
  -3  -3  -920015.72  835.48
  -3   3  -920307.67  803.80
   3  -3   918948.56  746.58
  -3  -3   920228.38  872.20
  -3   3   921075.93  862.18
   3   3   920502.99  840.63
   3   3  -919760.67  761.56
  -3   3  -921186.08  853.88
   3   3 -10 1167.70  206.96
   3  -3 -10 1315.07  231.79
  -3  -3 -10 1037.99  204.73
  -3   3 -10  840.66  100.83
   3  -3  10  876.69  131.28
  -3  -3  10 1171.19  169.47
  -3   3  10  930.87  134.25
   3   3  10  891.39  168.76
   3   3 -10 1026.33  104.39
  -3   3 -10 1035.42  146.64
   3   3 -11 9115.92  703.71
   3  -3 -11 8166.58  394.74
  -3  -3 -11 8801.60  405.56
  -3   3 -11 8817.58  474.02
   3  -3  11 8224.66  432.27
  -3  -3  11 8974.48 1002.90
  -3   3  11 9376.88  423.10
   3   3  11 9159.27  418.80
   3   3 -11 8926.18  344.58
  -3   3 -11 8516.61  450.87
   3   3 -12  968.79  175.98
   3  -3 -12  806.84  166.49
  -3  -3 -12 1282.87  236.76
  -3   3 -12 1020.17  146.60
   3  -3  12  767.14   76.33
  -3  -3  12 1107.92  207.12
  -3   3  12  946.68  136.80
   3   3  12  973.32  174.66
   3   3 -12  944.53  125.68
  -3   3 -12 1161.40  161.55
   3   3 -13 3679.34  620.69
   3  -3 -13 4169.16  735.91
  -3  -3 -13 4062.07  268.06
  -3   3 -13 4242.12  273.78
  -3  -3  13 4145.53  600.19
  -3   3  13 4640.68  321.15
   3   3  13 4468.18  570.96
   3   3 -13 3491.40  432.13
  -3   3 -13 4014.42  301.76
   3   3 -14  693.62  104.25
   3  -3 -14  901.79  127.88
  -3  -3 -14  902.27  100.45
  -3   3 -14  891.75  111.19
  -3  -3  14  863.33  164.53
  -3   3  14 1000.49  134.81
   3   3  14  847.86  147.93
  -3   3 -14  946.40  102.92
   3   3 -15  446.78  196.95
   3  -3 -15  568.73  193.25
  -3  -3 -15  460.84  185.11
  -3   3 -15  404.40  139.39
  -3  -3  15  450.43  230.18
  -3   3  15  595.92  150.93
   3  -3  15  223.20   90.29
   3   3  15  460.86  193.08
   3   3 -16  611.34  171.26
   3  -3 -16  696.53  161.76
  -3  -3 -16  846.69  184.74
  -3   3 -16 1034.25  135.84
  -3  -3  16  813.57  220.77
  -3   3  16  883.68  147.10
   3  -3  16  786.93  113.99
   3   3  16  692.03  105.85
   3  -3 -17 -169.84  166.80
  -3  -3 -17  122.89   81.49
  -3  -3  17  155.24  139.42
  -3   3  17  143.96  113.50
   3  -3  17   28.93   49.72
   3   3  17  146.04  111.04
   3  -3 -18  169.33  119.44
   3   3 -18  200.14  130.88
  -3  -3 -18   20.97   36.74
  -3   3 -18  131.63   92.67
  -3  -3  18   80.39   74.84
  -3   3  18   97.86   94.88
   3  -3  18  -51.77   86.52
   3   3  18  160.05  105.94
   3  -4   0146628.6 2781.94
  -3  -4   0149425.8 2806.39
  -3  -4   0145784.4 2671.53
  -3   4   0146455.9 2703.19
   3   4   0150897.8 2784.50
  -3   4   0141686.6 2610.15
   3  -4  -174765.04 1450.22
  -3  -4  -173100.90 1430.09
  -3  -4   173956.32 1397.47
  -3   4  -172554.15 1365.61
  -3  -4   173956.88 1394.58
  -3  -4  -174415.04 1393.82
  -3   4   170268.92 1341.05
  -3   4  -173828.74 1417.88
   3   4   175673.38 1494.50
   3   4  -174769.09 1429.31
  -3   4   170171.23 1284.90
  -3   4  -171525.37 1860.93
   3  -4  -2  145.31   74.51
  -3  -4  -2   84.26   60.22
  -3  -4   2  170.42   68.76
  -3  -4   2  -33.11  108.04
  -3  -4  -2   -5.10   24.98
  -3   4   2  150.42  115.15
  -3   4  -2   85.18   63.35
   3   4   2  214.78  111.42
  -3   4   2  -30.61   26.55
  -3   4  -2   15.83   91.50
   3  -4  -318334.23  426.97
  -3  -4  -318165.32  402.08
  -3   4  -318418.44  395.96
  -3  -4   318590.77  401.14
  -3  -4   318251.25  416.44
  -3  -4  -318301.58  371.87
  -3   4   318065.43  424.71
  -3   4  -318527.24  405.27
   3   4   318287.39  414.90
   3   4  -318422.29  397.80
  -3   4   317164.77  322.49
  -3   4  -318174.56  407.05
   3   4  -413458.75  320.84
   3  -4  -413178.90  472.99
  -3  -4  -413064.95  349.95
  -3   4  -413751.50  309.55
  -3  -4   412776.49  319.86
  -3  -4  -412552.12  243.50
  -3   4   413281.58  338.60
  -3   4  -413269.51  317.80
   3   4   413285.51  324.93
   3   4  -413017.07  286.41
  -3   4  -413353.95  312.13
   3   4  -536656.09  785.93
   3  -4  -537281.50  796.04
  -3  -4  -537045.17  751.23
  -3   4  -537525.92  727.77
  -3  -4   535887.03  721.79
  -3   4   538124.00  794.59
   3   4   537667.42  759.18
   3   4  -536347.73  713.54
  -3   4  -536943.72  729.61
   3   4  -646760.53  911.71
   3  -4  -647085.70  965.26
  -3  -4  -645480.69  885.57
  -3   4  -645492.37  981.33
   3  -4   647306.01  924.58
  -3  -4   645851.23  923.56
  -3   4   647103.62  964.69
   3   4   646596.67  921.34
   3   4  -647165.39  886.71
  -3   4  -646854.32  910.29
   3   4  -7 7345.38  460.88
   3  -4  -7 7408.29  330.30
  -3  -4  -7 7043.46  302.43
  -3   4  -7 7466.72  447.70
   3  -4   7 7085.29  284.38
  -3  -4   7 7796.33  605.88
  -3   4   7 7330.14  854.67
   3   4   7 6966.78  321.70
   3   4  -7 6894.86  264.13
  -3   4  -7 6991.25  282.81
   3   4  -8 1231.44  220.30
   3  -4  -8 1397.88  221.57
  -3  -4  -8 1054.22  160.78
  -3   4  -8  959.19   80.66
   3  -4   8 1140.85  190.79
  -3  -4   8  851.05  162.30
  -3   4   8 1170.33  124.45
   3   4   8 1271.38  173.75
   3   4  -8  963.97  208.10
  -3   4  -8 1134.67  151.80
   3   4  -9  612.85  106.10
   3  -4  -9  610.32  117.25
  -3  -4  -9  564.25  124.73
  -3   4  -9  616.58  113.93
   3  -4   9  593.43   93.06
  -3  -4   9  485.49  128.64
  -3   4   9  725.09  108.92
   3   4   9  524.10   93.45
   3   4  -9  532.81   75.51
  -3   4  -9  610.41   97.55
   3   4 -10 3281.26  409.80
   3  -4 -10 3486.42  518.37
  -3  -4 -10 3681.44  561.39
  -3   4 -10 3145.18  172.07
   3  -4  10 3072.64  501.42
  -3  -4  10 3443.21  347.75
  -3   4  10 3504.37  348.60
   3   4  10 3259.89  428.49
   3   4 -10 3186.51  161.87
  -3   4 -10 3738.55  500.98
   3   4 -11 2812.36  388.99
   3  -4 -11 3061.87  503.32
  -3  -4 -11 2947.87  516.01
  -3   4 -11 3040.96  395.26
   3  -4  11 2634.33  413.33
  -3  -4  11 3135.54  526.32
  -3   4  11 3234.82  315.97
   3   4  11 2992.23  355.49
   3   4 -11 3051.56  303.61
  -3   4 -11 3392.72  329.49
   3   4 -12 2050.19  418.92
   3  -4 -12 2127.95  374.87
  -3  -4 -12 2038.29  164.90
  -3   4 -12 2130.74  387.76
   3  -4  12 1874.81  298.40
  -3  -4  12 2283.29  274.29
  -3   4  12 2159.51  360.42
   3   4  12 1924.52  351.50
   3   4 -12 2098.41  128.17
  -3   4 -12 2621.42  272.33
   3   4 -1315009.04  755.96
   3  -4 -1313656.79  915.19
  -3  -4 -1314226.20  511.52
  -3   4 -1313733.24  500.56
  -3  -4  1314194.29  643.21
  -3   4  1314477.83  539.62
   3   4  1315216.91  553.24
   3   4 -1313790.35  461.41
  -3   4 -1315323.98  561.24
   3   4 -1410218.12  328.80
   3  -4 -14 9720.13 1289.03
  -3  -4 -1410438.94  289.36
  -3   4 -1410448.74  249.37
  -3  -4  14 9753.29  827.75
  -3   4  1410169.16  291.22
   3   4  1410414.90  553.49
   3   4 -14 9537.03  190.97
  -3   4 -14 9830.95  843.28
   3  -4 -15  -40.77  182.76
   3   4 -15  128.54   92.48
  -3  -4 -15  112.38  104.74
  -3   4 -15  -18.40   51.35
  -3  -4  15   71.93   49.56
  -3   4  15  143.41   77.15
   3   4  15  -53.50   95.15
  -3   4 -15  239.41  135.26
   3  -4 -16  150.59  188.76
  -3  -4 -16   59.66   97.38
  -3   4 -16  149.35   79.86
  -3  -4  16   90.53   66.65
  -3   4  16  -10.28   84.48
   3   4  16   53.42   59.44
  -3   4 -16  146.95   97.85
   3  -4 -17  125.77  172.68
   3   4 -17  158.62  107.73
  -3  -4 -17  -11.91   92.47
  -3   4 -17  -10.17   45.96
  -3  -4  17  210.61  146.71
  -3   4  17  211.63   94.51
   3  -4  17  169.02  158.86
   3   4  17  133.45   86.06
   3  -4 -18  153.27  132.30
  -3  -4 -18   63.40   72.92
  -3  -4  18  135.85  117.94
  -3   4  18   73.78   49.31
   3  -4  18  220.51   95.67
   3   4  18  264.10   93.40
   3  -5   0   57.24   24.94
  -3  -5   0  -62.07  143.08
  -3  -5   0  -14.82   77.76
  -3   5   0   21.14   99.52
   3   5   0   83.77  149.73
  -3   5   0  120.18   60.71
   3  -5   1 6645.15  192.44
   3  -5  -1 6909.80  210.95
  -3  -5  -1 6617.80  203.64
  -3  -5   1 6427.07  192.23
  -3  -5   1 6366.43  193.76
  -3  -5  -1 6635.22  189.82
  -3   5   1 6376.59  233.82
  -3   5  -1 6449.25  221.74
   3   5   1 6254.68  210.41
   3   5  -1 6563.24  307.30
  -3   5   1 6025.75  162.74
  -3   5  -1 6413.10  179.10
   3  -5  -221556.74  486.73
  -3  -5  -221549.45  462.86
  -3  -5   221908.90  458.27
  -3   5  -221758.02  450.75
  -3  -5   221453.35  467.64
  -3  -5  -221806.48  442.16
  -3   5   221316.98  494.40
  -3   5  -222006.47  496.56
   3   5   222642.65  494.39
   3   5  -221464.34  468.37
  -3   5   221133.51  411.93
  -3   5  -221972.70  454.15
   3  -5  -315025.22  398.09
  -3  -5  -315118.33  386.19
  -3   5  -315807.70  346.78
  -3  -5   315473.05  343.05
  -3  -5   314347.61  381.11
  -3  -5  -315070.83  303.74
  -3   5   315280.88  397.96
  -3   5  -315608.43  359.64
   3   5   315261.07  363.46
   3   5  -314931.11  347.78
  -3   5   314426.69  279.51
  -3   5  -315176.31  340.07
   3   5  -446571.57  931.12
   3  -5  -445593.30  974.86
  -3  -5  -446307.55  899.42
  -3   5  -446345.67  880.19
  -3  -5   444860.33  885.14
  -3  -5  -445137.46  815.78
  -3   5   444917.57  908.28
  -3   5  -447046.70  928.43
   3   5   445813.34  897.69
   3   5  -445012.36  859.70
  -3   5   443328.56  775.74
  -3   5  -446852.89  904.22
   3   5  -524596.37  515.63
   3  -5  -525275.18  560.47
  -3  -5  -525253.82  536.98
  -3   5  -525012.06  506.45
   3  -5   524308.82  612.51
  -3  -5   524159.69  738.61
  -3   5   524563.33  546.50
   3   5   524643.01  540.56
   3   5  -524727.50  511.14
  -3   5  -524365.37  514.08
   3   5  -6 1691.08  297.17
   3  -5  -6 1515.89  268.90
  -3  -5  -6 1507.89  131.95
  -3   5  -6 1432.66   93.85
   3  -5   6 1468.20  241.81
  -3  -5   6 1627.41  384.82
  -3   5   6 1804.38  138.05
   3   5   6 1502.69  201.79
   3   5  -6 1501.41  189.28
  -3   5  -6 1610.76  214.74
   3   5  -7   59.99   62.21
   3  -5  -7   12.79   69.64
  -3  -5  -7   82.19   46.36
  -3   5  -7   43.81   30.67
   3  -5   7   76.26   72.38
  -3  -5   7  -34.50  152.16
  -3   5   7  -54.20  136.21
   3   5   7  116.35   68.91
   3   5  -7   39.06   60.41
  -3   5  -7   24.71   84.13
   3   5  -824088.58  955.51
   3  -5  -825025.59 1039.18
  -3  -5  -824677.27  996.14
  -3   5  -823305.91  957.44
   3  -5   823439.27  991.45
  -3  -5   823245.70  974.23
  -3   5   825120.73 1014.65
   3   5   824552.94  990.55
   3   5  -824374.24  945.04
  -3   5  -824213.06  968.56
   3   5  -9 6202.32  360.88
   3  -5  -9 5629.59  373.91
  -3  -5  -9 5978.54  662.54
  -3   5  -9 5674.38  341.49
   3  -5   9 5799.41  298.08
  -3  -5   9 5741.74  356.73
  -3   5   9 5354.61  336.11
   3   5   9 5792.87  642.84
   3   5  -9 5497.47  551.41
  -3   5  -9 5881.62  527.72
   3   5 -1011040.34  479.68
   3  -5 -1012161.15  578.41
  -3  -5 -1011592.22  479.67
  -3   5 -1011345.21  442.39
   3  -5  1011072.69  486.11
  -3  -5  1011627.33  807.57
  -3   5  1011319.67  478.36
   3   5  1012152.96  530.21
   3   5 -1010968.51  422.83
  -3   5 -1011225.91  618.80
   3   5 -11 1050.89  195.43
   3  -5 -11  822.86  165.54
  -3  -5 -11  920.82  111.36
  -3   5 -11 1016.09  205.93
   3  -5  11  952.37  143.12
  -3  -5  11 1061.47  139.36
  -3   5  11  930.86  124.02
   3   5  11 1151.61  172.71
   3   5 -11  968.69  178.87
  -3   5 -11 1135.94  173.81
   3   5 -12  830.06  140.85
   3  -5 -12  888.43  139.36
  -3  -5 -12  847.71  141.32
  -3   5 -12  766.92  163.19
   3  -5  12  784.25  158.82
  -3  -5  12 1021.13  153.07
  -3   5  12  799.56  167.69
   3   5  12  801.63  122.77
   3   5 -12  975.52  135.92
  -3   5 -12 1119.76  214.16
   3   5 -1312264.58  470.40
   3  -5 -1312998.97  557.04
  -3  -5 -1311188.05  445.72
  -3   5 -1311436.26  418.85
   3  -5  1311499.09  415.57
  -3  -5  1312126.75  575.11
  -3   5  1312086.66  470.28
   3   5  1312438.61  752.53
   3   5 -1312445.51  418.68
  -3   5 -1312846.01  479.36
   3  -5 -1417742.70 5054.02
  -3  -5 -1416976.57 4824.61
   3  -5  1414643.88 1106.53
  -3  -5  1416074.94 1839.30
  -3   5  1416453.58 4674.86
   3   5  1416405.34 4690.85
   3   5 -1415737.44 1179.48
  -3   5 -1417103.59 4856.87
   3  -5 -15  937.67  219.34
   3   5 -15  856.24  160.98
  -3  -5 -15 1269.70  246.88
  -3   5 -15  857.24  188.81
  -3  -5  15  854.15  200.18
  -3   5  15  688.44  113.41
   3   5  15  947.92  166.23
  -3   5 -15  979.13  138.87
   3   5 -16  535.14  133.00
   3  -5 -16  685.81  257.79
  -3  -5 -16  495.94  125.58
  -3   5 -16  727.38   91.80
  -3  -5  16  822.35  157.36
  -3   5  16  385.83   88.53
   3   5  16  636.59  131.79
  -3   5 -16  501.71   81.16
   3  -5 -17  506.45  186.21
  -3  -5 -17  466.47  112.94
  -3  -5  17  498.96  114.36
  -3   5  17  516.20  134.38
   3   5  17  650.75  207.05
  -3   5 -17  528.90  120.99
   3  -6   0229268.9 4165.09
  -3  -6   0236328.9 7246.81
  -3  -6   0237871.7 7296.60
  -3   6   0240975.1 7363.98
   3   6   0238293.3 7269.04
  -3   6   0229378.6 4107.78
   3  -6   1 8438.94  224.87
   3  -6  -1 8784.95  250.67
  -3  -6  -1 8646.22  237.22
  -3  -6   1 8447.55  226.98
  -3   6   1 8557.30  271.85
  -3   6  -1 9229.19  765.17
   3   6   1 8216.70  384.48
   3   6  -1 8542.70  274.06
  -3   6   1 8069.16  196.67
  -3   6  -1 8246.26  232.33
   3  -6   2  871.30  158.10
   3  -6  -2  853.53  153.58
  -3  -6  -2  780.08  131.34
  -3  -6   2  870.65   83.00
  -3  -6  -2  759.37  144.58
  -3  -6   2  725.99  119.92
  -3   6   2  863.26  140.17
  -3   6  -2  749.89   93.12
   3   6   2  898.45  103.58
   3   6  -2  870.26  153.89
  -3   6   2  836.13  152.60
  -3   6  -2  804.07  157.43
   3  -6  -3 4881.32  349.13
  -3  -6  -3 4531.81  255.80
  -3  -6   3 4593.84  147.86
  -3   6  -3 4750.30  149.17
  -3  -6   3 4462.60  420.43
  -3  -6  -3 4530.89  153.68
  -3   6   3 4741.70  230.02
  -3   6  -3 4578.92  176.52
   3   6   3 4707.45  277.78
   3   6  -3 4737.76  200.16
  -3   6   3 4530.11  115.37
  -3   6  -3 4720.65  170.09
   3   6  -411073.31  511.99
   3  -6  -411737.26  433.18
  -3  -6  -411044.93  393.45
  -3   6  -411225.91  378.67
  -3  -6   411527.92  441.31
  -3  -6  -411481.16  373.54
  -3   6   411797.33  448.10
  -3   6  -412621.62  766.18
   3   6   411643.56  429.11
   3   6  -411045.14  414.61
  -3   6   411072.04  364.97
  -3   6  -411666.04  408.16
   3   6  -5  368.11   67.63
   3  -6  -5  610.52  163.09
  -3  -6  -5  400.95   68.63
  -3   6  -5  452.39   51.88
   3  -6   5  460.63   95.18
  -3  -6   5  312.19   70.49
  -3  -6  -5  339.96   58.49
  -3   6   5  436.77  114.67
   3   6   5  299.43   77.70
   3   6  -5  345.81   69.21
  -3   6   5  379.94   67.40
  -3   6  -5  360.76   62.88
   3   6  -6 1737.84  277.78
   3  -6  -6 1795.00  426.30
  -3  -6  -6 1571.67  123.98
  -3   6  -6 1837.08  106.11
   3  -6   6 1956.28  269.19
  -3  -6   6 1885.77  275.95
  -3   6   6 1402.17  211.32
   3   6   6 1623.93  151.23
  -3   6   6 1494.25   65.79
   3   6  -6 1751.84  141.32
  -3   6  -6 1597.64  135.29
   3   6  -7  647.83  109.11
   3  -6  -7  874.58  203.68
  -3  -6  -7  761.94  150.92
  -3   6  -7  727.66   98.82
   3  -6   7  632.15  145.44
  -3  -6   7  576.79  134.27
  -3   6   7  735.10  113.59
   3   6   7  960.39  129.23
   3   6  -7  865.19  146.34
  -3   6  -7  952.84  131.94
   3   6  -8 1047.49  120.21
   3  -6  -8 1272.56  238.95
  -3  -6  -8 1052.49  222.53
  -3   6  -8 1012.68  116.76
   3  -6   8 1137.05  164.15
  -3  -6   8 1426.74  282.45
  -3   6   8 1162.87  140.97
   3   6   8 1127.81  153.56
   3   6  -8 1237.81  182.51
  -3   6  -8 1278.29  210.70
   3   6  -9  583.88  125.06
   3  -6  -9  531.07  170.40
  -3  -6  -9  507.87  104.36
  -3   6  -9  584.77   94.14
   3  -6   9  636.63  112.74
  -3  -6   9  391.22  160.60
  -3   6   9  181.92  100.66
   3   6   9  613.44  103.07
   3   6  -9  596.87   87.36
  -3   6  -9  435.23   97.47
   3   6 -10 9080.32  598.65
   3  -6 -10 9071.27  517.47
  -3  -6 -10 9309.54  479.83
  -3   6 -10 8718.10  444.43
   3  -6  10 8935.19  543.38
  -3  -6  10 9077.22  491.84
  -3   6  10 9591.32  497.02
   3   6  10 8318.23  940.06
   3   6 -10 9340.50  442.94
  -3   6 -1010010.83  496.55
   3   6 -11  363.83   87.86
   3  -6 -11  173.65  223.38
  -3  -6 -11  254.77  146.25
  -3   6 -11  308.98   74.76
   3  -6  11  264.22   83.64
  -3  -6  11  427.78  149.61
  -3   6  11  307.85   82.47
   3   6  11  253.75   86.39
   3   6 -11  248.52   52.44
  -3   6 -11  371.11   93.27
   3  -6 -1211541.85  576.96
  -3  -6 -1213036.85  516.64
   3  -6  1211548.66  431.76
  -3  -6  1211529.78 1241.81
  -3   6  1211958.97  468.60
   3   6  1211884.66  481.66
   3   6 -1212115.35  411.00
  -3   6 -1212095.82  803.50
   3  -6 -13 4735.54  673.22
  -3  -6 -13 4625.67  209.61
  -3   6 -13 4161.26  257.00
   3  -6  13 4309.00  187.61
  -3  -6  13 4950.51  262.52
  -3   6  13 4961.51  247.13
   3   6  13 4861.39  500.51
   3   6 -13 4616.55  153.93
  -3   6 -13 5055.94  710.48
   3   6 -14  407.49  153.29
   3  -6 -14  838.46  251.11
  -3  -6 -14  549.57  118.70
  -3   6 -14  497.28  109.66
   3  -6  14  429.70  147.20
  -3  -6  14  560.59  119.70
  -3   6  14  841.63  133.36
   3   6  14  727.90  135.12
   3   6 -14  519.24   75.54
  -3   6 -14  818.90  134.75
   3  -6 -15  802.56  246.91
   3   6 -15  450.89   99.38
  -3  -6 -15  693.54  118.49
  -3  -6  15  568.39  123.36
  -3   6  15  491.33  134.96
   3   6  15  339.50   74.42
   3   6 -15  363.45   70.49
  -3   6 -15  417.45  103.32
   3  -6 -16  423.97  217.21
  -3  -6 -16  193.67  131.19
  -3  -6  16  157.63  136.91
  -3   6  16  243.74   63.92
   3   6  16  455.88  135.01
  -3   6 -16  252.12   73.95
   3  -6 -17 4814.80  932.91
  -3  -6 -17 6274.55  636.86
  -3  -6  17 5446.42  950.55
  -3   6  17 5097.26  732.21
   3   6  17 4767.06  746.47
  -3   6 -17 5036.96  825.45
   3  -7   0  112.73   48.91
  -3  -7   0   19.18   24.38
  -3  -7   0  -45.22  117.93
  -3   7   0   92.49   81.06
   3   7   0    2.75   84.06
  -3   7   0  -89.64   84.18
   3  -7   175302.00 1414.76
   3  -7  -174453.45 1421.94
  -3  -7  -177475.28 1440.82
  -3  -7   176812.91 1408.34
  -3  -7  -177723.65 1452.42
  -3  -7   176143.23 1429.44
  -3   7   176650.81 1450.52
  -3   7  -181128.46 1546.82
   3   7   177765.92 1459.26
   3   7  -179525.14 1506.11
  -3   7   175468.64 1397.02
  -3   7  -176471.01 1441.04
   3  -7   227830.78  891.84
   3  -7  -228073.95  915.11
  -3  -7  -227482.06  882.88
  -3  -7   228873.75  915.60
  -3  -7  -226312.60  837.47
  -3  -7   227258.42  967.02
  -3   7   227895.32  913.49
  -3   7  -228641.10  935.87
   3   7   228335.87  950.15
   3   7  -229137.57  943.06
  -3   7   227489.42  862.64
  -3   7  -228826.27  935.15
   3  -7   3  843.28  137.76
   3  -7  -3  793.97  190.94
  -3  -7  -3  894.68  152.28
  -3  -7   3  857.60   79.80
  -3  -7  -3  781.57  119.12
  -3  -7   3  858.99  177.61
  -3   7   3 1220.42  172.45
  -3   7  -3 1116.05  171.08
   3   7   3 1040.48  163.80
   3   7  -3 1050.14  169.94
  -3   7   3  837.03   86.49
  -3   7  -3  998.85  119.84
   3  -7  -420179.83  696.83
  -3  -7  -419043.83  639.74
  -3  -7  -419318.33  621.50
  -3  -7   420126.41  741.97
  -3   7   419039.59  660.83
   3   7   419366.87  663.63
   3   7  -419128.21  652.35
  -3   7   418399.27  582.66
  -3   7  -420034.11  664.52
   3   7  -5    3.13   35.98
   3  -7  -5  176.81  105.96
  -3  -7  -5  -41.30   68.76
  -3   7  -5   58.01   31.36
   3  -7   5   67.78   67.82
  -3  -7  -5   50.55   24.41
  -3  -7   5 -196.92  164.09
  -3   7   5   85.47   89.30
   3   7   5  180.41  126.89
   3   7  -5  106.01   84.15
  -3   7   5   73.05   13.15
  -3   7  -5   -1.08   76.77
   3   7  -612588.70  518.43
   3  -7  -613272.95  676.85
  -3  -7  -613361.97  565.77
  -3   7  -613135.99  518.87
   3  -7   613610.76  572.50
  -3  -7   613431.69  598.93
  -3   7   612879.15  556.73
   3   7   612682.60  545.11
  -3   7   611918.15  461.64
   3   7  -613185.04  544.13
  -3   7  -613598.67  561.49
   3   7  -7   53.38   30.82
   3  -7  -7  -48.22  143.51
  -3  -7  -7   77.01   37.97
  -3   7  -7   72.02   44.13
   3  -7   7  124.70   91.27
  -3  -7   7  199.85  113.89
  -3   7   7   69.78   87.39
   3   7   7   93.59  104.37
   3   7  -7  -16.74   64.15
  -3   7  -7   92.94   87.95
   3   7  -8 4944.27  294.80
   3  -7  -8 5876.08  961.13
  -3  -7  -8 5153.46  260.47
  -3   7  -8 5602.73  235.41
   3  -7   8 5323.65  737.45
  -3  -7   8 6077.08  716.27
  -3   7   8 5499.40  318.35
   3   7   8 5365.98  610.99
   3   7  -8 5300.38  641.98
  -3   7  -8 5801.17  635.58
   3   7  -9  464.61   82.45
   3  -7  -9  657.81  238.05
  -3  -7  -9  690.35  119.67
  -3   7  -9  573.60   67.09
   3  -7   9  705.38  132.95
  -3  -7   9  462.89  134.81
  -3   7   9  660.48  138.15
   3   7   9  825.03  159.51
   3   7  -9  753.90  114.31
  -3   7  -9  783.07  117.42
   3   7 -10  922.41  139.17
   3  -7 -10 1080.08  269.77
  -3  -7 -10 1008.96  181.64
   3  -7  10 1090.33  196.37
  -3  -7  10 1119.78  160.49
  -3   7  10  983.19  167.02
   3   7  10  954.17  186.02
   3   7 -10  849.29   91.28
  -3   7 -10 1076.58  192.92
   3   7 -11  413.62   80.95
   3  -7 -11  343.55  186.58
  -3  -7 -11  535.84  123.07
  -3   7 -11  445.02   78.83
   3  -7  11  448.42   82.26
  -3  -7  11  302.07   92.62
  -3   7  11  346.73  116.13
   3   7  11  519.49  118.36
   3   7 -11  516.82   89.07
  -3   7 -11  605.81  110.83
   3   7 -12 1549.35  351.53
   3  -7 -12 1908.51  198.32
  -3  -7 -12 1800.45  145.23
  -3   7 -12 1565.25  204.06
   3  -7  12 2174.97  334.83
  -3  -7  12 2375.99  327.38
  -3   7  12 2136.99  204.61
   3   7  12 2060.23  280.08
   3   7 -12 1796.11  282.99
  -3   7 -12 2371.67  245.27
   3   7 -13  -36.66   42.66
   3  -7 -13  264.57  136.77
  -3  -7 -13   57.94   51.91
   3  -7  13  152.09   92.91
  -3  -7  13   42.61   89.45
  -3   7  13  243.25  111.04
   3   7  13   -8.27  111.30
   3   7 -13    8.82   48.47
  -3   7 -13   -1.88   85.20
   3  -7 -14  -57.53  182.78
  -3  -7 -14  191.71   90.52
   3  -7  14  324.88  151.04
  -3  -7  14  124.54  136.01
  -3   7  14  144.27  104.61
   3   7  14  386.58  221.92
   3   7 -14  104.57   50.61
  -3   7 -14  288.56  134.58
   3  -7 -15   74.44  181.16
  -3  -7 -15  226.94   65.50
   3  -7  15   94.91   90.40
  -3  -7  15  170.90  137.70
  -3   7  15  185.34  127.20
   3   7  15  127.55  104.80
   3   7 -15  131.85   84.53
  -3   7 -15  181.25  103.17
   3  -7 -16  592.68  226.82
  -3  -7 -16  229.90   67.18
  -3  -7  16  411.39   92.89
  -3   7  16  100.13   93.88
   3   7  16  397.22  108.29
  -3   7 -16  277.24   89.64
   3  -7 -17  605.71  230.72
  -3  -7 -17  769.39  233.28
  -3  -7  17  743.74  186.42
  -3   7  17  371.08  110.55
   3   7  17  707.96  140.33
  -3   7 -17  550.29  223.45
   3  -8   0 2025.71  261.63
  -3  -8   0 2050.46  236.26
  -3  -8   0 1928.79  160.81
  -3   8   0 1807.00  276.77
   3   8   0 2301.92  301.17
  -3   8   0 1812.02  107.22
   3  -8   1 5260.23  215.96
   3  -8  -1 4901.91  318.73
  -3  -8  -1 4615.58  191.72
  -3  -8   1 4889.50  196.23
  -3  -8  -1 4851.09  220.61
  -3  -8   1 4954.89  263.57
  -3   8   1 5594.74  540.52
  -3   8  -1 5130.63  263.80
   3   8   1 5248.32  262.58
   3   8  -1 5660.73  617.68
  -3   8   1 4637.40  214.01
  -3   8  -1 5479.38  515.29
   3  -8   226689.97  869.51
   3  -8  -226714.63  879.81
  -3  -8  -225640.40  828.56
  -3  -8   226785.72  853.43
  -3  -8  -225886.43  838.42
  -3  -8   226342.17  875.70
  -3   8   226247.23  873.14
  -3   8  -226669.27  887.34
   3   8   226981.77  898.84
   3   8  -228149.12  943.94
  -3   8   226281.51  841.17
  -3   8  -226367.42  851.43
   3  -8   3 2193.37  265.27
   3  -8  -3 2557.21  382.98
  -3  -8  -3 2249.09  259.58
  -3  -8   3 2256.87  129.64
  -3  -8  -3 1956.41  263.18
  -3  -8   3 2202.52  216.53
  -3   8   3 1977.01  148.67
  -3   8  -3 2122.67  193.11
   3   8   3 2485.75  305.80
   3   8  -3 2242.89  250.68
  -3   8   3 2167.69  119.92
  -3   8  -3 2288.41  253.19
   3  -8   412269.01  497.49
   3  -8  -412394.24  576.95
  -3  -8  -411759.01  504.07
   3  -8   412517.42  549.21
  -3  -8  -411425.22  461.80
  -3  -8   412403.84  585.02
  -3   8   412339.36  531.96
   3   8   412353.13  543.92
   3   8  -412543.89  530.88
  -3   8   411453.01  482.50
  -3   8  -411994.11  496.75
   3  -8   512128.73  483.41
   3   8  -511972.37  633.45
   3  -8  -511782.45  743.83
  -3  -8  -512559.47  528.24
   3  -8   513237.77  595.10
  -3  -8  -511127.26  440.80
  -3  -8   512834.05 1033.83
  -3   8   512153.39  535.32
   3   8   511653.38  522.56
   3   8  -512792.68  544.81
  -3   8   511054.50  463.93
  -3   8  -512056.65  506.38
   3   8  -6 1816.02  190.05
   3  -8  -6 2352.86  440.98
  -3  -8  -6 2149.81  159.67
  -3   8  -6 1989.04  254.34
   3  -8   6 2507.72  331.39
  -3  -8   6 2281.29  407.76
  -3   8   6 2156.33  172.32
   3   8   6 2098.27  225.65
  -3   8   6 1842.47  104.19
   3   8  -6 2328.45  389.79
  -3   8  -6 1944.89  291.61
   3   8  -7   92.66   50.83
   3  -8  -7  490.90  192.44
  -3  -8  -7   15.67   58.05
  -3   8  -7  120.14   43.56
   3  -8   7   23.38   54.46
  -3  -8   7  140.81   71.53
  -3   8   7    4.32   94.07
   3   8   7  283.44  183.23
   3   8  -7  183.09   54.74
  -3   8  -7  313.28   76.57
   3   8  -8  761.51  110.07
   3  -8  -8  709.16  184.87
  -3  -8  -8  694.85  182.92
   3  -8   8  782.90  130.85
  -3  -8   8  753.69  140.28
  -3   8   8  715.30  104.35
   3   8   8  560.26  187.03
   3   8  -8  535.61   81.91
  -3   8  -8  649.70  123.06
   3  -8  -9 3678.21  251.99
  -3  -8  -9 4553.09  263.28
  -3   8  -9 4114.00  318.45
   3  -8   9 4183.66  629.62
  -3  -8   9 4530.09  515.09
  -3   8   9 4939.07  315.24
   3   8   9 4893.11  312.15
   3   8  -9 4739.68  246.22
  -3   8  -9 4396.39  248.25
   3   8 -10 1341.74  276.47
   3  -8 -10 1618.93  322.01
  -3  -8 -10 1784.63  314.70
  -3   8 -10 1678.37  112.86
   3  -8  10 1647.76  278.45
  -3  -8  10 1667.32  332.88
  -3   8  10 1748.37  184.99
   3   8  10 1596.50  253.21
   3   8 -10 1539.70  290.84
  -3   8 -10 1909.12  233.64
   3  -8 -11  728.19  187.94
  -3  -8 -11  578.41  160.14
   3  -8  11  717.10  124.72
  -3  -8  11  855.61  197.99
  -3   8  11  532.81  107.56
   3   8  11  813.42  141.58
   3   8 -11  657.83  129.87
  -3   8 -11  617.56  123.44
   3  -8 -12 2138.08  538.34
  -3  -8 -12 2359.56  427.67
   3  -8  12 2057.13  338.82
  -3  -8  12 2560.87  371.59
  -3   8  12 2164.52  179.08
   3   8  12 2265.09  194.09
   3   8 -12 2083.57  301.19
  -3   8 -12 2308.63  172.68
   3  -8 -13  334.08  198.34
  -3  -8 -13  593.08  112.64
   3  -8  13  497.11  121.79
  -3  -8  13  433.38  154.79
  -3   8  13  398.74  165.13
   3   8  13  250.00  122.40
   3   8 -13  421.99  142.62
  -3   8 -13  344.75  162.57
   3  -8 -14 3133.07  303.81
  -3  -8 -14 3027.97  447.03
   3  -8  14 3273.02  294.34
  -3  -8  14 3270.35  307.31
  -3   8  14 3368.19  292.87
   3   8  14 2472.59  467.76
   3   8 -14 2329.76  333.24
  -3   8 -14 2716.38  390.07
   3  -8 -15  -28.04  168.80
  -3  -8 -15   43.80   61.69
   3  -8  15  145.90  121.78
  -3  -8  15  -14.44  141.63
  -3   8  15  160.60  104.37
   3   8  15  -43.45  115.42
   3   8 -15   93.09   73.85
  -3   8 -15   -4.85   58.26
   3  -8 -16  986.66  283.50
  -3  -8 -16 1349.91  261.91
  -3  -8  16 1114.38  320.44
  -3   8  16 1256.29  209.34
   3   8  16 1583.21  289.77
  -3   8 -16 1208.01  219.05
   3  -9   0   21.75   38.82
  -3  -9   0   83.47   19.34
  -3  -9   0  118.69  155.25
  -3   9   0   52.73  107.66
   3   9   0   -6.20  135.55
  -3   9   0  -60.30   61.62
   3  -9   1 4891.19  277.43
   3  -9  -1 5154.37  250.45
  -3  -9  -1 5085.42  232.83
  -3  -9   1 5078.75  228.98
  -3  -9  -1 5019.12  273.52
  -3  -9   1 5638.30  448.36
  -3   9   1 5491.46  438.03
  -3   9  -1 5247.37  302.71
   3   9   1 5467.55  505.77
   3   9  -1 5640.09  746.03
  -3   9   1 5284.49  254.12
  -3   9  -1 5303.84  392.90
   3  -9   2 2925.00  354.99
   3  -9  -2 3027.91  471.66
  -3  -9  -2 2772.83  379.29
  -3  -9   2 2672.61  281.76
  -3  -9  -2 2950.09  391.20
  -3  -9   2 2686.61  199.56
  -3   9   2 3180.61  231.70
  -3   9  -2 3076.65  358.45
   3   9   2 3143.48  518.22
   3   9  -2 3432.69  424.28
  -3   9   2 2684.39  217.66
  -3   9  -2 2650.29  197.81
   3  -9   3   25.40   26.85
   3  -9  -3  134.47   70.74
  -3  -9  -3  -18.34   57.52
  -3  -9   3  105.61   50.01
  -3  -9  -3  -60.26   81.12
  -3  -9   3 -123.41  127.15
  -3   9   3   83.71   99.27
  -3   9  -3   59.46   55.45
   3   9   3   72.38   62.07
   3   9  -3   16.29  112.26
  -3   9   3   55.00   61.28
  -3   9  -3   65.68   55.11
   3  -9   4 1155.76  197.60
   3  -9  -4 1543.25  262.97
  -3  -9  -4 1157.44  120.71
   3  -9   4 1101.69  251.57
  -3  -9  -4 1104.28  172.84
  -3  -9   4 1142.53  176.72
  -3   9   4 1361.59  173.11
   3   9   4 1296.55  235.95
   3   9  -4 1175.24  135.16
  -3   9   4 1291.67  186.65
  -3   9  -4 1434.30  180.71
   3   9  -5  453.64   95.78
   3  -9   5  438.30   74.96
   3  -9  -5  660.64  124.52
  -3  -9  -5  545.49  104.02
   3  -9   5  336.45   61.86
  -3  -9  -5  474.96   78.33
  -3  -9   5  741.91  152.03
  -3   9   5  509.01  134.76
   3   9   5  257.91  154.52
   3   9  -5  191.37   85.57
  -3   9   5  442.51   85.82
  -3   9  -5  473.86   83.44
   3  -9   6 3156.35  143.02
   3  -9  -6 3455.78  607.04
  -3  -9  -6 3126.33  191.16
   3  -9   6 3792.85  429.95
  -3  -9   6 3377.72  392.10
  -3   9   6 3411.90  404.28
   3   9   6 3527.71  450.85
  -3   9   6 3045.26  147.38
   3   9  -6 3445.56  210.00
  -3   9  -6 3117.96  199.54
   3  -9  -7 3486.57  613.51
  -3  -9  -7 2874.62  542.54
   3  -9   7 3384.43  494.42
  -3  -9   7 2791.54  516.11
  -3   9   7 2695.69  243.72
   3   9   7 2706.27  356.91
   3   9  -7 2991.51  443.67
  -3   9  -7 2683.25  348.30
   3  -9  -839684.50 1502.35
  -3  -9  -840438.34 1522.86
   3  -9   841244.41 1530.29
  -3  -9   839082.98 1546.76
  -3   9   839422.21 1473.31
   3   9   840386.48 1500.33
   3   9  -840896.35 1502.81
  -3   9  -840496.58 1561.24
   3  -9  -930905.66 1512.86
  -3  -9  -930831.87 1498.49
   3  -9   931808.92 1530.93
  -3  -9   929530.99 1438.46
  -3   9   929292.39 1406.52
   3   9   930283.87 1454.30
   3   9  -931552.57 1497.51
  -3   9  -931794.47 1523.27
   3  -9 -10  236.98  161.73
  -3  -9 -10  104.48   61.50
   3  -9  10  325.01  118.91
  -3  -9  10   -4.64  164.76
  -3   9  10  297.14   98.17
   3   9  10   77.82  161.45
   3   9 -10  322.46   89.37
  -3   9 -10  236.34  126.58
   3  -9 -11 7477.00  315.83
  -3  -9 -11 7400.68  285.74
   3  -9  11 7096.67  769.26
  -3  -9  11 6624.61  821.53
  -3   9  11 7388.92  286.88
   3   9  11 7146.38  262.21
   3   9 -11 7139.28  237.25
  -3   9 -11 7344.74  771.15
   3  -9 -12 1485.06  243.74
  -3  -9 -12 1754.53  373.02
   3  -9  12 1970.69  260.45
  -3  -9  12 2041.48  276.96
  -3   9  12 1743.79  214.24
   3   9  12 1428.54  192.83
   3   9 -12 2237.87  204.15
  -3   9 -12 2000.69  270.37
   3  -9 -13  706.49  230.65
  -3  -9 -13  437.01  126.72
   3  -9  13   94.75   63.63
  -3  -9  13  502.34  144.64
  -3   9  13  399.42  141.23
   3   9  13  103.09  122.09
   3   9 -13  364.96  192.63
  -3   9 -13  534.73   94.14
   3  -9 -14 -172.45  151.88
  -3  -9 -14  117.11   96.72
   3  -9  14  152.81  127.24
  -3  -9  14  -49.65  140.92
  -3   9  14   25.44   73.82
   3   9  14   45.16  123.95
   3   9 -14   64.03   67.71
  -3   9 -14  -20.10   91.44
   3  -9 -15  276.48  157.47
  -3  -9 -15  581.10  116.73
   3  -9  15  405.56  143.73
  -3  -9  15  584.05  200.99
  -3   9  15  415.95  104.27
   3   9  15  708.64  162.08
   3   9 -15  342.51   77.10
  -3   9 -15  487.82  111.51
   3  -9 -16  124.09   80.42
  -3  -9 -16   80.37   51.75
  -3  -9  16  155.10  155.93
  -3   9  16  223.89  104.28
   3   9  16  166.78  143.73
  -3   9 -16   57.99   53.47
   3 -10   014671.54  617.08
  -3 -10   015080.89  601.11
  -3 -10   013741.60  586.41
  -3  10   015452.15  669.77
   3  10   015882.56  704.26
  -3  10   014462.68  595.08
   3 -10   1 5794.26  282.16
   3 -10  -1 5436.74  380.96
  -3 -10  -1 5815.67  259.76
  -3 -10   1 5840.70  280.15
  -3 -10  -1 5134.35  267.69
  -3 -10   1 5773.20  343.38
  -3  10   1 5828.28  331.53
  -3  10  -1 5842.10  387.83
   3  10   1 5990.09  928.61
   3  10  -1 6249.24  591.10
  -3  10   1 5565.84  268.51
  -3  10  -1 5875.11  287.67
   3 -10   2 5890.66  259.00
   3 -10  -2 6173.41  310.68
  -3 -10  -2 5628.38  257.27
  -3 -10   2 5749.87  252.95
  -3 -10  -2 5828.49  311.53
  -3 -10   2 6084.16  812.77
  -3  10   2 6109.76  587.68
  -3  10  -2 6389.92  457.95
   3  10   2 6309.54  687.49
   3  10  -2 6427.74  384.10
  -3  10   2 5249.70  258.55
  -3  10  -2 5399.96  289.01
   3 -10   3  556.30   85.54
   3 -10  -3  772.51  149.21
  -3 -10  -3  569.56   90.47
  -3 -10   3  444.40   54.62
   3 -10   3  403.39  143.59
  -3 -10  -3  575.16   91.01
  -3 -10   3  801.00  187.32
  -3  10   3  704.15  109.79
   3  10   3  711.75  163.81
   3  10  -3  598.22  125.34
  -3  10   3  498.22   88.76
  -3  10  -3  472.73   80.55
   3 -10   4 3260.28  155.08
   3 -10  -4 3493.15  563.52
  -3 -10  -4 3511.09  289.87
   3 -10   4 3637.65  504.02
  -3 -10  -4 3102.95  249.02
  -3 -10   4 4099.85  516.30
  -3  10   4 3632.55  253.13
   3  10   4 3272.10  408.85
   3  10  -4 3860.63  446.03
  -3  10   4 3201.78  156.36
  -3  10  -4 3615.30  427.46
   3  10  -5  371.19   60.13
   3 -10  -5  470.00  122.29
  -3 -10  -5  551.34   99.53
   3 -10   5  428.30   88.62
  -3 -10   5  383.73  121.71
  -3  10   5  587.14  129.09
   3  10   5  648.86  211.65
   3  10  -5  482.96  132.67
  -3  10   5  396.39   75.77
  -3  10  -5  549.51   99.01
   3 -10  -6  545.29  143.95
  -3 -10  -6  704.63  100.37
   3 -10   6  686.16  135.41
  -3 -10   6  689.84  129.29
  -3  10   6  535.94  145.84
   3  10   6  470.29  153.49
   3  10  -6  712.41  188.08
  -3  10  -6  907.76  136.41
   3 -10  -734070.40 1285.05
  -3 -10  -734169.99 1356.01
   3 -10   734135.83 1340.81
  -3 -10   732761.10 1265.59
  -3  10   732929.28 1243.06
   3  10   733133.22 1256.18
  -3  10   731550.36 1131.19
   3  10  -733896.73 1258.11
  -3  10  -734321.28 1291.91
   3 -10  -820720.61 1083.83
  -3 -10  -822088.67 1074.27
   3 -10   822414.23 1109.06
  -3 -10   820476.34 1224.79
  -3  10   820923.38 1054.16
   3  10   822382.87 1350.61
   3  10  -822401.94 1122.30
  -3  10  -822492.85 1112.03
   3 -10  -9 7347.08  424.02
  -3 -10  -9 7130.45  307.58
   3 -10   9 8207.60  902.85
  -3 -10   9 7327.63  418.32
  -3  10   9 7131.17  319.44
   3  10   9 7218.80  719.46
   3  10  -9 7451.27  327.49
  -3  10  -9 6946.21  306.02
   3 -10 -10  186.44  137.48
  -3 -10 -10   14.87   39.19
   3 -10  10   94.62   95.55
  -3 -10  10   70.92   66.90
  -3  10  10  -86.75   86.32
   3  10  10  147.99  173.74
   3  10 -10   35.75   64.69
  -3  10 -10  131.08  102.99
   3 -10 -11 3373.15  661.52
  -3 -10 -11 2872.89  606.25
   3 -10  11 2942.56  457.89
  -3 -10  11 3652.20  372.33
  -3  10  11 3203.40  310.78
   3  10  11 2766.00  301.35
   3  10 -11 2912.30  265.21
  -3  10 -11 3084.99  359.00
   3 -10 -12  234.08  140.03
  -3 -10 -12  182.25  110.52
   3 -10  12  408.09  141.92
  -3 -10  12  107.43  100.18
  -3  10  12  551.25  143.31
   3  10  12  329.26  167.94
   3  10 -12  576.55  104.77
  -3  10 -12  429.37  157.44
   3 -10 -13  436.00  122.20
  -3 -10 -13  382.26  121.44
   3 -10  13  548.01  100.68
  -3 -10  13  340.00  221.16
  -3  10  13  377.51  107.47
   3  10  13  369.16  164.47
   3  10 -13   92.13   78.55
  -3  10 -13  390.99  124.63
   3 -10 -14  348.67  157.41
  -3 -10 -14  107.55  110.64
   3 -10  14  317.78  107.04
  -3 -10  14  -16.18  139.15
  -3  10  14  173.85  117.33
   3  10  14  265.24  115.52
   3  10 -14  223.32   89.39
  -3  10 -14  294.75   75.82
   3 -10 -15  285.07  115.56
  -3 -10 -15  346.22  141.11
   3 -10  15  171.05  153.77
  -3 -10  15  409.14  162.26
  -3  10  15   64.01   73.80
   3  10  15  257.92  125.39
   3  10 -15  119.06   72.18
  -3  10 -15   78.45   60.39
   3 -11   0   69.03   53.38
  -3 -11   0   66.33   33.55
  -3 -11   0   95.86  127.93
  -3  11   0   76.19   52.79
   3  11   0  138.95  126.51
  -3  11   0 -103.65   84.47
   3 -11   1  574.59   79.57
   3 -11  -1  956.82  119.28
  -3 -11  -1  598.79  101.94
  -3 -11   1  721.97   82.95
  -3 -11  -1  537.79   89.44
  -3 -11   1  583.49  158.87
  -3  11   1  686.55  165.63
  -3  11  -1  730.73  157.45
   3  11   1  675.73  218.21
   3  11  -1  681.05  185.81
  -3  11   1  817.09  127.96
  -3  11  -1  767.65  102.58
   3 -11   236593.76 1598.87
   3 -11  -238089.24 1685.06
  -3 -11  -236484.82 1655.20
  -3 -11   238496.68 1673.20
  -3 -11  -234998.20 1539.43
  -3 -11   235654.60 1595.67
  -3  11   238725.88 1728.02
   3  11   237574.79 1754.49
   3  11  -237384.25 1707.44
  -3  11   237327.15 1660.08
  -3  11  -237542.40 1649.26
   3 -11   3  477.02   71.23
   3 -11  -3  580.58  152.38
  -3 -11  -3  595.10  112.11
  -3 -11   3  521.68   71.44
   3 -11   3  540.33  103.44
  -3 -11  -3  224.50   98.11
  -3 -11   3  409.44  134.28
  -3  11   3  306.30   90.60
   3  11   3  263.19  107.50
   3  11  -3  771.27  131.21
  -3  11   3  342.22   76.42
  -3  11  -3  326.63   68.19
   3 -11  -4 6701.14  377.47
  -3 -11  -4 7474.13  381.91
   3 -11   4 7595.39 1000.87
  -3 -11  -4 6657.64  342.18
  -3 -11   4 6744.79  407.63
  -3  11   4 7759.72  443.67
   3  11   4 7123.33  665.84
   3  11  -4 7680.47  828.93
  -3  11   4 6914.76  340.79
  -3  11  -4 7624.03  412.42
   3 -11  -534221.62 1279.08
  -3 -11  -535540.72 1305.77
   3 -11   535943.47 1357.27
  -3 -11  -530769.87 1151.16
  -3 -11   533249.14 1375.38
  -3  11   535494.61 1334.45
   3  11   533636.14 1292.16
   3  11  -535781.28 1324.50
  -3  11   532723.42 1193.06
  -3  11  -534802.40 1342.11
   3 -11  -6  578.95  212.90
  -3 -11  -6  925.01  120.21
   3 -11   6 1081.12  186.75
  -3 -11   6 1131.95  289.03
  -3  11   6  474.42  135.97
   3  11   6  841.27  175.78
   3  11  -6  959.18  138.70
  -3  11  -6  894.68  200.68
   3 -11  -7  950.93  198.33
  -3 -11  -7  800.52  167.40
   3 -11   7  951.04  146.21
  -3 -11   7  866.24  177.49
  -3  11   7  748.27  110.56
   3  11   7  948.53  162.70
  -3  11   7  679.65   89.03
   3  11  -7  677.83  117.39
  -3  11  -7  885.57  124.33
   3 -11  -8 1918.98  324.48
  -3 -11  -8 1863.04  289.38
   3 -11   8 2149.46  365.07
  -3 -11   8 2138.59  324.28
  -3  11   8 1980.40  195.94
   3  11   8 1702.85  247.97
   3  11  -8 1726.66  237.54
  -3  11  -8 1630.37  144.48
   3 -11  -9   43.11   67.58
  -3 -11  -9   86.35   94.62
   3 -11   9  169.59  127.00
  -3 -11   9  117.60  129.41
  -3  11   9  122.98  101.72
   3  11   9  -47.99  118.78
   3  11  -9  227.06  103.52
  -3  11  -9  120.40   65.84
   3 -11 -10 1001.62  202.56
  -3 -11 -10  801.38  187.20
   3 -11  10  993.42  173.47
  -3 -11  10  832.38  231.31
  -3  11  10  803.35  159.25
   3  11  10  874.78  142.76
   3  11 -10  918.75  151.67
  -3  11 -10  926.36  127.29
   3 -11 -11  423.23  208.81
  -3 -11 -11  203.22   89.77
   3 -11  11   99.26   96.39
  -3 -11  11   18.05   84.12
  -3  11  11  264.72  132.74
   3  11  11  165.60  114.74
   3  11 -11  230.65  133.09
  -3  11 -11  240.65  133.69
   3 -11 -12   33.69  155.93
  -3 -11 -12   65.26   54.89
   3 -11  12    3.66   54.75
  -3 -11  12  196.85  176.25
  -3  11  12  202.82   86.36
   3  11  12  -62.75  109.51
   3  11 -12  -31.80   68.40
  -3  11 -12  120.85   76.12
   3 -11 -13  233.22  161.11
  -3 -11 -13   14.47   44.34
   3 -11  13  -57.53  119.93
  -3 -11  13  120.85  172.85
  -3  11  13  -30.19   69.50
   3  11  13  128.04   96.36
   3  11 -13  124.11   81.80
  -3  11 -13   32.18   56.88
   3 -11 -14   96.42  101.46
   3 -11  14  -19.45   99.36
  -3 -11  14  -58.33  146.40
  -3  11  14  159.52  110.64
   3  11  14   76.62  129.34
   3  11 -14  -11.87   32.73
  -3  11 -14   60.51  103.09
   3 -12   014785.95  569.25
  -3 -12   014452.96  631.34
  -3 -12   014134.18  643.73
  -3  12   015460.01  651.20
   3  12   014548.13  597.21
  -3  12   016001.52  621.75
   3 -12   1  -67.09   70.30
   3 -12  -1  -26.52  107.55
  -3 -12  -1  122.05   40.92
  -3 -12   1   24.13   30.67
  -3 -12  -1    8.63  101.87
  -3 -12   1   44.73  131.68
  -3  12   1  101.20   55.76
  -3  12  -1    8.94   78.06
   3  12   1 -107.28  136.01
   3  12  -1  -36.83  129.19
  -3  12   1   38.42   27.76
  -3  12  -1   -2.39   86.64
   3 -12  -2 1338.71  258.76
  -3 -12  -2 1368.80  218.99
  -3 -12   2 1605.85   95.44
   3 -12   2 1522.64  284.24
  -3 -12  -2 1328.22  128.64
  -3 -12   2 1290.20  179.97
  -3  12   2 1694.11  181.86
   3  12   2 1534.18  183.27
   3  12  -2 1306.90  161.46
  -3  12   2 1762.19  260.64
  -3  12  -2 1800.14  146.83
   3 -12  -3   -8.97  135.35
  -3 -12  -3  107.28   47.27
   3 -12   3    2.78   71.00
  -3 -12  -3  -65.30   80.33
  -3 -12   3  -27.79  138.39
  -3  12   3   68.21  122.90
   3  12   3   12.70  148.27
   3  12  -3   70.39  118.57
  -3  12   3   -8.67   76.97
  -3  12  -3  -10.28   89.13
   3 -12  -428841.90 1372.82
  -3 -12  -428369.20 1426.20
   3 -12   430251.04 1461.44
  -3 -12   426930.33 1307.60
  -3  12   430006.62 1449.25
   3  12   428275.26 1436.26
   3  12  -429597.83 1410.82
  -3  12   427974.43 1320.91
  -3  12  -429274.81 1408.16
   3 -12  -518421.40 1073.36
  -3 -12  -519773.93  959.06
   3 -12   519914.59 1015.01
  -3 -12  -516318.13  798.46
  -3 -12   518255.79 1048.76
  -3  12   519946.43  996.60
   3  12   518634.06  932.30
   3  12  -519098.43  929.65
  -3  12  -519043.04  948.58
   3 -12  -6 3973.01  679.66
  -3 -12  -6 4524.18  229.47
   3 -12   6 4631.97  631.54
  -3 -12   6 4543.06  862.38
  -3  12   6 4913.90  536.46
   3  12   6 4793.02  495.30
  -3  12   6 4212.09  385.96
   3  12  -6 5241.56  265.07
  -3  12  -6 4796.11  614.25
   3 -12  -7   66.82  159.12
  -3 -12  -7   89.02  114.62
   3 -12   7   45.03  132.58
  -3 -12   7  380.61  202.43
  -3  12   7  182.70  119.08
   3  12   7  264.20  139.91
   3  12  -7  108.15   81.22
  -3  12  -7   58.81   90.75
   3 -12  -8  517.30  194.59
  -3 -12  -8  200.46  115.37
   3 -12   8  241.42  115.71
  -3 -12   8  161.17  122.91
  -3  12   8   -1.10  111.88
   3  12   8  225.04  147.78
   3  12  -8  147.72   94.56
  -3  12  -8  120.95   93.71
   3 -12  -9 4686.27  784.24
  -3 -12  -9 6118.44  420.28
   3 -12   9 5397.27  674.85
  -3 -12   9 5251.49  507.66
  -3  12   9 5332.40  382.16
   3  12   9 5620.96  468.32
   3  12  -9 5087.16  777.40
  -3  12  -9 5433.58  380.72
   3 -12 -10  244.37  224.01
  -3 -12 -10  433.51  117.30
   3 -12  10  216.36  171.38
  -3 -12  10  219.15  175.07
  -3  12  10  313.18  155.23
   3  12  10  305.13  172.54
   3  12 -10  277.85  118.68
  -3  12 -10  416.03   95.77
   3 -12 -11 1119.68  208.07
  -3 -12 -11 1034.63  206.89
   3 -12  11  937.68  173.56
  -3 -12  11  863.84  208.11
  -3  12  11  707.92  128.89
   3  12  11  951.18  167.70
   3  12 -11  759.14  154.19
  -3  12 -11 1034.94  136.70
   3 -12 -12  247.96  164.76
  -3 -12 -12  375.33   83.52
   3 -12  12  435.96  126.85
  -3 -12  12  246.35  155.61
  -3  12  12   98.65   95.98
   3  12  12   83.16  133.26
   3  12 -12   76.94   57.29
  -3  12 -12  202.82  172.53
   3 -12 -13  720.62  198.95
  -3 -12 -13  681.76  139.71
   3 -12  13  694.20  157.38
  -3 -12  13  734.03  219.32
  -3  12  13  730.14  136.93
   3  12  13  628.18  150.38
   3  12 -13  469.26  100.58
  -3  12 -13  596.67  127.09
   3 -13   0   93.42   41.50
  -3 -13   0   81.71   21.63
  -3 -13   0  126.81  118.04
  -3  13   0   36.59   84.28
   3  13   0  115.19  117.58
  -3  13   0    2.15   67.01
   3 -13  -1  251.06  112.61
  -3 -13  -1  135.54   44.42
   3 -13   1  209.25   95.16
  -3 -13  -1   92.85  102.20
  -3 -13   1  327.65  117.14
  -3  13   1  187.36   66.88
   3  13   1   60.66  135.49
   3  13  -1  180.12  116.56
  -3  13   1  139.73   47.45
  -3  13  -1  268.29   92.58
   3 -13  -2   11.48   91.67
  -3 -13  -2   28.90   25.55
   3 -13   2  217.93   99.40
  -3 -13  -2  203.33   57.14
  -3 -13   2  -44.70  125.32
  -3  13   2  201.63  132.57
   3  13   2  211.60  177.10
   3  13  -2    4.02  115.58
  -3  13   2   80.83   36.22
  -3  13  -2    6.70   72.68
   3 -13  -3  560.80  130.79
  -3 -13  -3  594.46  128.34
   3 -13   3  601.19  109.42
  -3 -13  -3  767.83  162.29
  -3 -13   3  698.64  247.04
  -3  13   3  619.20  148.70
   3  13   3  705.01  167.85
   3  13  -3  808.30  144.81
  -3  13   3  457.55   95.48
  -3  13  -3  762.30  134.23
   3 -13  -4   46.15   78.06
  -3 -13  -4   57.74   57.04
   3 -13   4 -101.75  127.80
  -3 -13  -4   68.81   48.66
  -3 -13   4  256.91  156.59
  -3  13   4   49.09  114.38
   3  13   4  168.18  102.84
   3  13  -4   99.27   67.58
  -3  13   4   98.21   83.35
  -3  13  -4 -167.15   93.18
   3 -13  -5 3986.12  663.92
  -3 -13  -5 4515.21  197.99
   3 -13   5 4546.92  340.90
  -3 -13  -5 3542.20  275.01
  -3 -13   5 4180.50  426.21
  -3  13   5 4239.77  247.70
   3  13   5 4140.03  261.27
   3  13  -5 4208.30  528.35
  -3  13  -5 4404.68  474.94
   3 -13  -6 1027.46  222.34
  -3 -13  -6  891.19  120.11
   3 -13   6  828.75  197.61
  -3 -13   6 1031.59  212.42
  -3  13   6  778.13  128.47
   3  13   6 1458.23  239.77
  -3  13   6  823.15  112.22
   3  13  -6 1125.14  159.54
  -3  13  -6 1000.58  144.91
   3 -13  -7  252.85  127.72
  -3 -13  -7   38.11   66.21
   3 -13   7  -31.98  127.51
  -3 -13   7  -25.97  148.08
  -3  13   7  148.61  113.25
   3  13   7   89.60   99.91
   3  13  -7   60.93   55.61
  -3  13  -7  143.92   88.11
   3 -13  -8   45.91  125.68
  -3 -13  -8  117.36   77.64
   3 -13   8 -119.55  132.99
  -3 -13   8   -4.90  154.60
  -3  13   8  196.59  106.74
   3  13   8  255.77  123.73
   3  13  -8   -9.35   88.71
  -3  13  -8   48.98   42.23
   3 -13  -9  189.42  213.08
  -3 -13  -9  107.62   64.02
   3 -13   9  108.86   71.92
  -3 -13   9  153.76  172.69
  -3  13   9  108.87   63.00
   3  13   9  -81.79  123.72
   3  13  -9   33.96   89.33
  -3  13  -9   24.57   85.75
   3 -13 -10  303.39  210.08
  -3 -13 -10  195.92   56.09
   3 -13  10  316.17  129.64
  -3 -13  10  -17.66  151.09
  -3  13  10  240.03  106.36
   3  13  10  279.19  169.55
   3  13 -10  151.66   90.89
  -3  13 -10  285.49   76.54
   3 -13 -11 1408.50  221.03
  -3 -13 -11 1043.72  120.14
   3 -13  11 1063.22  236.20
  -3 -13  11  704.22  171.27
  -3  13  11  949.27  154.51
   3  13  11  937.24  218.99
   3  13 -11  951.06  202.80
  -3  13 -11 1089.63  153.60
   3 -13 -12  -40.09  169.09
  -3 -13 -12   38.06   44.71
   3 -13  12  -29.21  136.32
  -3 -13  12  113.10  155.92
  -3  13  12   71.99   90.57
   3  13  12  261.17  157.71
   3  13 -12  -49.45   73.61
  -3  13 -12   64.51   49.95
   3 -14   0   27.38   71.90
  -3 -14   0  121.35  108.62
   3  14   0   53.29   86.41
  -3  14   0  106.26   78.04
   3 -14   1 1809.50  327.70
  -3 -14  -1 2087.06  158.08
  -3 -14   1 1994.38  358.71
  -3  14   1 2304.89  291.24
   3  14   1 2251.73  368.97
   3  14  -1 2088.94  216.14
  -3  14   1 1983.55  253.60
  -3  14  -1 1963.27  202.91
   3 -14  -2  779.75  192.77
  -3 -14  -2  861.41  100.88
   3 -14   2  946.00  190.85
  -3 -14  -2  850.87  129.09
  -3 -14   2  498.73  125.28
  -3  14   2 1075.05  218.32
   3  14   2 1012.63  187.56
   3  14  -2  790.51  172.02
  -3  14   2  709.16  158.42
  -3  14  -2 1119.20  156.65
   3 -14  -3   14.21   62.89
  -3 -14  -3  -28.58   41.66
   3 -14   3  -13.19  111.72
  -3 -14   3  206.47  157.28
  -3  14   3  110.36  118.82
   3  14   3  166.71   85.51
   3  14  -3  136.21  122.52
  -3  14   3   40.35   38.15
  -3  14  -3  -57.05   73.18
   3 -14  -4  331.54  129.06
  -3 -14  -4  238.02  108.19
   3 -14   4  222.47  118.73
  -3 -14  -4  175.84   86.29
  -3 -14   4  401.29  144.90
  -3  14   4  120.92  150.94
   3  14   4  369.53  157.65
   3  14  -4  276.36  188.75
  -3  14  -4  206.00   93.69
   3 -14  -5  170.89  102.84
  -3 -14  -5  359.56  123.85
   3 -14   5  523.78  135.72
  -3 -14   5  316.35  128.31
  -3  14   5  343.92  145.04
   3  14   5  300.19  164.70
   3  14  -5  289.98  123.63
  -3  14   5  372.25  141.46
  -3  14  -5  427.78  140.48
   3 -14  -6  162.69  111.10
  -3 -14  -6  122.52   88.02
   3 -14   6  195.61  123.32
  -3 -14   6   75.01  147.50
  -3  14   6  202.52  131.13
   3  14   6   47.53   95.86
  -3  14   6   84.60   59.68
   3  14  -6   16.14   55.47
  -3  14  -6  314.98  148.49
   3 -14  -7  157.55  184.11
  -3 -14  -7  204.15  120.46
   3 -14   7 -102.60  130.74
  -3 -14   7   85.32   91.04
  -3  14   7  124.40  105.38
   3  14   7  -38.52  119.51
   3  14  -7   55.87   98.14
  -3  14  -7   25.22   30.04
   3 -14  -8  494.86  135.87
  -3 -14  -8  776.66  139.65
   3 -14   8  727.13  137.86
  -3 -14   8  948.26  241.85
  -3  14   8  624.22  136.36
   3  14   8  342.36  134.48
   3  14  -8  695.72  131.63
  -3  14  -8  651.92  111.61
   3 -14  -9  133.65  152.06
  -3 -14  -9   80.54   82.93
   3 -14   9  256.67  131.18
  -3 -14   9   66.63  128.98
  -3  14   9  289.11   58.89
   3  14   9  287.04   89.83
   3  14  -9  321.29   83.55
  -3  14  -9  296.52  131.94
   3 -14 -10  242.08   93.86
  -3 -14 -10  195.56  131.92
   3 -14  10 -208.13  144.73
  -3 -14  10  -37.64  154.74
  -3  14  10  -21.32   85.07
   3  14  10   98.98   83.07
   3  14 -10  112.10  103.82
  -3  14 -10  278.13  145.01
   3 -14 -11  187.65  147.55
  -3 -14 -11   64.23   49.15
   3 -14  11  -12.65  139.23
  -3 -14  11   54.96   94.73
  -3  14  11  -13.56   83.31
   3  14  11  -38.37  137.60
   3  14 -11   76.27   88.91
  -3  14 -11  -56.69   91.49
   3 -15   0   83.60   66.49
  -3 -15   0  -61.95  105.25
   3  15   0 -117.23  120.53
  -3  15   0   72.53   71.29
   3 -15  -1  361.64  129.67
   3 -15   1  671.94  159.57
  -3 -15  -1  549.01  124.50
  -3 -15   1  614.98  147.59
   3  15   1  819.17  153.68
   3  15  -1  589.60  156.90
  -3  15   1  498.73  116.76
  -3  15  -1  529.42   99.22
   3 -15   2   78.75   74.86
  -3 -15   2 -127.98  124.15
  -3  15   2   40.26   65.57
   3  15   2  -31.29  127.61
   3  15  -2   93.42   78.33
  -3  15   2   -6.66   65.73
  -3  15  -2   -4.51   47.47
   3 -15   3 1163.85  190.36
  -3 -15  -3 1063.66  173.60
  -3 -15   3  906.62  186.28
  -3  15   3 1023.31  152.20
   3  15   3  915.92  140.42
   3  15  -3  986.51  146.66
  -3  15   3  833.21  125.63
  -3  15  -3  979.91  146.22
   3 -15  -4  -16.73  100.22
  -3 -15  -4  144.11   68.77
   3 -15   4  312.58  139.42
  -3 -15   4   17.58  127.33
  -3  15   4  244.37  131.91
   3  15   4   45.47  129.29
   3  15  -4   57.12  110.75
  -3  15   4  131.39   68.07
  -3  15  -4   94.63   54.40
   3 -15  -5  856.88  176.29
  -3 -15  -5 1141.69  129.59
   3 -15   5 1019.84  225.59
  -3 -15   5 1180.33  209.95
  -3  15   5  922.34  173.86
   3  15   5  783.32  183.24
   3  15  -5  765.86  140.66
  -3  15   5  849.57  165.44
  -3  15  -5 1115.98  144.58
   3 -15  -6  602.43  146.29
  -3 -15  -6  624.50  138.33
   3 -15   6  687.60  142.52
  -3 -15   6  239.12  148.16
  -3  15   6  268.18   86.72
   3  15   6  432.81  116.41
   3  15  -6  431.44   81.05
  -3  15  -6  512.15  111.40
   3 -15  -7   30.39   58.87
  -3 -15  -7   81.52   60.03
   3 -15   7    0.02  121.30
  -3 -15   7  170.89  109.95
  -3  15   7   51.84   91.05
   3  15   7  241.74  101.84
   3  15  -7  118.68  116.71
  -3  15  -7  184.45   67.82
   3 -15  -8  134.45  129.49
  -3 -15  -8   54.51   68.66
   3 -15   8  183.86  135.05
  -3 -15   8   -5.01  150.29
  -3  15   8  -66.57   96.04
   3  15   8 -126.44  129.49
   3  15  -8  -54.48   89.16
  -3  15  -8  -30.01   94.61
   3 -15  -9 1055.61  207.57
  -3 -15  -9  756.45  132.83
   3 -15   9 1216.17  232.36
  -3 -15   9  955.96  226.11
  -3  15   9  909.31  179.23
   3  15   9  747.97  171.27
   3  15  -9 1002.48  158.94
  -3  15  -9  983.80  153.87
   3 -15 -10 2623.75  665.55
  -3 -15 -10 3871.53  473.00
   3 -15  10 3471.13  753.56
  -3 -15  10 2858.88  600.53
  -3  15  10 3716.07  463.24
   3  15  10 3850.20  546.01
   3  15 -10 2940.73  702.57
  -3  15 -10 3252.03  531.41
   3 -16   0 1721.10  429.05
  -3 -16   0 2149.25  256.12
   3  16   0 2053.00  220.72
  -3  16   0 1926.21  176.58
   3 -16  -1  444.15  129.89
   3 -16   1  368.09  105.95
  -3 -16  -1  428.71   98.41
  -3 -16   1  251.96   78.40
   3  16   1  610.28  128.65
   3  16  -1  575.15  123.99
  -3  16   1  525.88  118.00
  -3  16  -1  377.33   97.75
   3 -16  -2  124.12  100.95
   3 -16   2  103.59   87.23
  -3 -16  -2   77.86   86.28
  -3 -16   2 -124.06  114.80
   3  16   2   59.98  134.38
   3  16  -2  -27.08  116.58
  -3  16   2  170.86  109.42
  -3  16  -2  144.68  113.57
   3 -16   3  605.03   99.44
  -3 -16  -3  332.85   97.96
  -3 -16   3  291.42  135.31
   3  16   3  130.84  109.50
   3  16  -3  467.89  144.46
  -3  16  -3  443.24  114.77
   3 -16   4  -21.00  119.92
  -3 -16   4  266.70  132.99
  -3  16   4  139.24   91.57
   3  16   4 -135.45  128.07
   3  16  -4   54.18  111.57
  -3  16   4  102.25   69.24
  -3  16  -4  118.11   86.60
   3 -16   5  306.17  107.13
  -3 -16   5  230.02   97.96
  -3  16   5   78.71   64.75
   3  16   5  353.46  125.18
   3  16  -5   67.02  107.23
  -3  16   5  156.56   94.90
  -3  16  -5  142.88  122.45
   3 -16   6  -58.52  122.62
  -3 -16   6  -11.47  141.17
  -3  16   6   77.55  101.87
   3  16   6 -129.83  123.01
   3  16  -6  -69.99  111.00
  -3  16  -6   40.52   66.49
  -3 -16  -7   53.07   65.86
   3 -16   7  233.30   97.01
  -3 -16   7 -162.63  157.84
  -3  16   7  -17.88   93.29
   3  16   7  421.86  185.63
   3  16  -7   36.05  108.35
  -3  16  -7   81.59   92.23
  -3 -16  -8 1599.23  224.37
   3 -16   8 1717.87  296.98
  -3 -16   8 1821.84  368.58
  -3  16   8 1561.54  275.22
   3  16   8 1792.30  337.11
   3  16  -8 1682.07  269.69
  -3  16  -8 1488.70  235.74
   3 -17   0  228.59   94.59
  -3 -17   0  -33.41   87.29
   3  17   0   48.75  120.13
  -3  17   0   -4.62   57.14
   3 -17  -1  547.55  103.30
   3 -17   1  557.73  157.43
  -3 -17   1  261.96  130.96
   3  17   1  531.19  160.33
   3  17  -1  726.29  147.80
  -3  17   1  480.55  107.89
  -3  17  -1  352.19  101.12
   3 -17  -2  340.91  112.22
   3 -17   2  305.42   82.44
  -3 -17  -2  225.34   84.65
  -3 -17   2   21.63  117.79
   3  17   2  230.68  128.99
   3  17  -2  215.78  133.42
  -3  17  -2  250.02   87.10
   3 -17  -3  144.36  112.00
   3 -17   3  293.54  172.51
  -3 -17   3 -105.41  116.39
   3  17   3  -93.29  126.83
   3  17  -3  204.63  124.09
  -3  17   3   35.30   34.82
  -3  17  -3   21.37   54.40
   3 -17   4 1575.47  300.91
  -3 -17   4 1661.30  236.18
   3  17   4 1873.58  336.96
   3  17  -4 1846.42  288.05
  -3  17  -4 1544.31  306.80
   3 -17   5  398.04  113.43
  -3 -17   5  197.23   93.66
   3  17   5   81.04  133.37
   3  17  -5  240.63  122.64
  -3  17  -5  299.37  144.33
   3 -17   6   52.30   60.44
  -3 -17   6  178.68  174.81
  -3  17   6  -32.82   95.85
   3  17   6  113.29  143.85
   3  17  -6   26.48   83.01
  -3  17  -6  127.06  110.08
   3 -18   0  -69.42  114.46
   3  18   0  218.03   93.74
  -3  18   0   58.69   47.99
  -4   0   01020274.30980.39
  -4   0   0968079.429390.00
   4   0   0949386.928978.74
  -4   0   1  783.10  328.11
  -4   0  -1  379.85  176.50
   4   0   1  478.97  119.72
   4   0  -1  421.72   85.22
  -4   0  -2209982.3 3781.85
  -4   0   2208010.6 3763.82
  -4   0  -2199033.6 3554.51
   4   0   2200902.1 3639.37
   4   0  -2199229.6 3523.22
   4   0  -3  256.40   90.95
  -4   0  -3  641.12  147.34
  -4   0   3  431.30   86.25
  -4   0  -3  299.05   68.67
   4   0   3  101.67   47.62
   4   0  -3  149.28   44.79
   4   0  -437981.72  840.12
  -4   0  -438735.77  876.66
  -4   0   438658.22  821.19
  -4   0  -439458.64  761.00
   4   0   438680.87  766.41
   4   0  -5   59.96   28.50
  -4   0  -5  -55.19   59.09
  -4   0   5  101.21   55.00
  -4   0  -5   93.62   40.30
   4   0   5   78.22   47.58
   4   0  -6 1840.97  228.01
  -4   0  -6 2049.84  278.65
  -4   0   6 2198.23  228.92
  -4   0  -6 1841.28  178.76
   4   0   6 1931.84  309.34
   4   0  -7  -65.17   73.43
  -4   0  -7  -40.56   65.72
   4   0   7  -11.43   20.95
  -4   0   7  -95.04   96.51
   4   0   7  115.40   43.67
   4   0  -8 -137.67   91.41
  -4   0  -8   20.27   40.98
  -4   0   8   87.80   97.49
   4   0   8   29.85   58.81
   4   0  -9  225.08  115.51
  -4   0  -9   99.66   40.84
  -4   0   9  -48.42  100.82
   4   0   9   80.93   36.29
   4   0 -10   53.22   87.43
  -4   0 -10  117.38   51.26
  -4   0  10   80.92  104.99
   4   0  10  207.53   78.68
   4   0 -11 -116.66  127.07
  -4   0 -11   58.45   81.32
  -4   0  11   30.91  110.90
   4   0  11  -31.53   96.02
   4   0 -12  708.16  148.84
  -4   0 -12  866.97  169.79
  -4   0  12 1075.50  241.61
   4   0  12 1122.22  207.31
   4   0 -13  145.17   90.92
  -4   0 -13  -25.31   97.05
  -4   0  13  197.16   97.90
   4   0  13  211.52   93.54
   4   0 -14 2495.72  511.83
  -4   0 -14 2861.64  591.85
  -4   0  14 2939.77  380.16
   4   0  14 2813.76  435.39
   4   0 -15  118.43  139.04
  -4   0 -15  -24.57   80.73
  -4   0  15  164.29   85.31
   4   0  15  122.53   86.80
   4   0 -16 1107.47  216.30
  -4   0 -16 1367.74  159.11
  -4   0  16  908.33  160.48
   4   0  16  939.90  137.55
   4   0 -17    2.07  139.08
  -4   0 -17   77.65   59.82
  -4   0  17  106.03   86.56
   4   0  17   11.95   52.70
  -4   1   0  838.54  299.23
  -4  -1   0  355.58  126.63
  -4   1   0  313.37  157.96
   4  -1   0  402.86   77.97
   4   1   0  329.00   82.76
  -4  -1  -1202966.2 3693.42
  -4   1  -1197393.2 3546.85
  -4  -1   1197228.8 3552.44
  -4   1   1200192.6 3647.77
  -4  -1   1202138.7 3713.12
  -4  -1  -1197204.2 3592.12
  -4   1   1199278.8 3630.52
  -4   1  -1200720.9 3603.28
   4  -1   1195272.2 3529.63
   4   1   1194670.2 3529.73
   4   1  -1197471.9 3507.34
   4  -1  -2 7121.54  667.13
  -4  -1  -2 7018.32  487.64
  -4   1  -2 7222.91  243.65
  -4  -1   2 6612.40  228.75
  -4  -1   2 6605.62  238.04
  -4   1   2 7077.22  245.10
  -4  -1  -2 7092.43  203.94
  -4   1  -2 7046.98  265.28
   4  -1   2 6488.77  199.06
   4   1   2 7123.86  230.22
   4  -1  -2 6484.85  152.28
   4   1  -2 7018.74  206.66
   4   1  -3 1793.25  211.12
   4  -1  -3 1836.01  232.46
  -4  -1  -3 1768.23  113.00
  -4   1  -3 1557.17  111.50
  -4  -1   3 1826.62  143.76
  -4   1   3 1814.07  147.13
  -4   1  -3 1775.01  111.21
   4  -1   3 1712.48  252.91
   4   1   3 1592.36  309.38
   4  -1  -3 1481.48   70.59
   4   1  -3 1836.96   83.64
   4   1  -413986.24  350.26
   4  -1  -413473.33  350.70
  -4  -1  -414301.40  355.93
  -4   1  -414400.06  344.56
  -4  -1   414719.41  380.60
  -4   1   413943.46  362.09
  -4  -1  -414159.84  296.41
  -4   1  -414022.59  308.38
   4  -1   414103.27  328.06
   4   1   414333.32  347.47
   4   1  -413774.01  272.78
   4   1  -5 1226.71  174.75
   4  -1  -5 1253.04  159.67
  -4  -1  -5 1255.11  207.40
  -4   1  -5 1163.90  208.42
  -4  -1   5  885.25  122.18
  -4   1   5 1216.90  175.29
  -4  -1  -5  950.15  136.93
  -4   1  -5  987.98   70.11
   4  -1   5 1146.64  223.99
   4   1   5 1071.29  189.11
   4   1  -5  997.49   89.47
   4   1  -6 3867.00  456.39
   4  -1  -6 4040.94  216.08
  -4  -1  -6 3701.39  278.26
  -4   1  -6 4152.28  201.13
  -4  -1   6 3857.24  210.22
  -4   1   6 4451.67  439.39
  -4   1  -6 3864.52  151.75
   4  -1   6 4504.07  583.11
   4   1   6 4344.91  450.08
   4   1  -7 1649.45  229.39
   4  -1  -7 1651.70  192.25
  -4  -1  -7 1663.91  284.87
  -4   1  -7 1617.64  349.26
   4  -1   7 1419.75  214.80
  -4  -1   7 1406.14  150.10
  -4   1   7 1631.21  295.88
   4  -1   7 1633.31  251.93
   4   1   7 1805.41  227.75
   4   1  -8 2137.35  273.19
   4  -1  -8 2176.35  339.27
  -4  -1  -8 2198.20  343.33
  -4   1  -8 2400.72  308.46
   4  -1   8 1586.19  223.52
  -4  -1   8 1970.96  180.46
  -4   1   8 2281.30  243.85
   4  -1   8 2287.70  251.25
   4   1   8 2179.01  257.57
   4   1  -9  164.87   83.95
   4  -1  -9  219.33  122.57
  -4  -1  -9  221.16  119.96
  -4   1  -9  144.03   54.27
  -4  -1   9  289.49  172.84
  -4   1   9  161.32  102.14
   4  -1   9   52.95   48.75
   4   1   9   22.14   48.68
   4   1 -10 6209.43  553.70
   4  -1 -10 5857.46  711.48
  -4  -1 -10 5946.00  337.95
  -4   1 -10 5708.89  338.41
  -4  -1  10 5883.27  351.40
  -4   1  10 6016.03  588.20
   4  -1  10 6210.31  807.25
   4   1  10 5832.36  790.81
   4   1 -11 6060.46  638.19
   4  -1 -11 5950.23  529.89
  -4  -1 -11 5892.72  790.04
  -4   1 -11 5916.97  291.09
  -4  -1  11 5833.24  610.02
  -4   1  11 5807.12  711.84
   4  -1  11 5736.60  762.96
   4   1  11 5595.87  389.96
   4   1 -12 4774.18  547.62
   4  -1 -12 4881.34  628.47
  -4  -1 -12 4683.36  443.88
  -4   1 -12 4612.52  657.37
  -4  -1  12 4358.99  616.90
  -4   1  12 5241.35  563.44
   4  -1  12 4775.70  657.89
   4   1  12 4884.99  471.81
   4   1 -1312166.50  742.33
   4  -1 -1311290.51 1286.35
  -4  -1 -1312004.05  315.46
  -4   1 -1311980.53  347.13
  -4  -1  1312892.10  364.59
  -4   1  1312054.83 1004.89
   4  -1  1313102.12  942.12
   4   1  1312348.55  391.71
   4   1 -14 4271.23  678.08
   4  -1 -14 4880.02  846.09
  -4  -1 -14 5320.83  387.22
  -4   1 -14 5002.36  350.80
  -4  -1  14 5374.83  411.63
  -4   1  14 5155.34  789.79
   4  -1  14 5668.39  577.24
   4   1  14 5262.94  556.07
   4   1 -15   25.55  172.42
   4  -1 -15   -0.52   95.46
  -4  -1 -15   97.06   89.43
  -4   1 -15  -51.35   78.16
  -4  -1  15  153.90  123.25
  -4   1  15  211.17  123.89
   4  -1  15  158.63  117.89
   4   1  15  -34.81   97.77
   4   1 -16  104.28   91.05
   4  -1 -16   89.84  102.45
  -4  -1 -16  118.58  130.28
  -4   1 -16   43.83   49.48
  -4  -1  16  -24.15   61.76
  -4   1  16  -32.24   95.26
   4  -1  16  112.67   89.99
   4   1  16  123.19   90.55
   4  -1 -17  952.19  233.86
   4   1 -17  843.57  205.34
  -4  -1 -17 1024.33  159.95
  -4   1 -17  741.02  186.12
  -4  -1  17  804.76  184.04
  -4   1  17  790.76  140.90
   4  -1  17 1403.14  244.61
   4   1  17 1019.31  188.00
  -4  -2   0  463.01   78.81
  -4   2   0  367.86   80.52
  -4  -2   0  449.33   95.50
  -4   2   0  277.42  102.83
   4  -2   0  500.19   73.44
   4   2   0  380.46   56.23
   4  -2  -1 2315.48  442.31
  -4  -2  -1 2297.51  160.56
  -4  -2   1 2089.02  124.64
  -4   2  -1 2283.19  153.32
  -4  -2   1 1901.19  111.88
  -4  -2  -1 1960.88  251.61
  -4   2   1 2133.30  135.58
  -4   2  -1 2156.13  154.71
   4  -2   1 2031.69   88.83
   4  -2  -1 2016.76   73.65
   4   2   1 1953.61  312.38
   4   2  -1 1962.54  277.92
   4  -2  -223880.80  543.98
  -4  -2  -225156.50  543.30
  -4   2  -223968.16  515.38
  -4  -2   224289.26  518.55
  -4  -2   225007.80  536.44
  -4  -2  -223228.11  463.74
  -4   2   223846.84  528.49
  -4   2  -224986.20  517.43
   4  -2   225020.00  500.13
   4   2   223114.73  498.85
   4   2  -224325.39  484.93
   4   2  -3  946.40  138.49
   4  -2  -3  884.62  154.97
  -4  -2  -3  924.15  135.06
  -4   2  -3  784.59   78.80
  -4  -2   3 1034.41  108.42
  -4   2   3  809.56   97.16
  -4  -2  -3  768.29   96.38
  -4   2  -3 1096.87   91.32
   4  -2   3  914.64  185.63
   4   2   3  973.75  111.52
   4   2  -3  825.44  157.44
   4   2  -4 3904.36  160.23
   4  -2  -4 3885.52  169.15
  -4  -2  -4 3741.47  155.38
  -4   2  -4 4242.40  158.93
  -4  -2   4 4493.35  314.02
  -4   2   4 4658.51  369.02
  -4   2  -4 4181.60  144.23
   4  -2   4 4509.43  155.90
   4   2   4 4133.46  549.05
   4   2  -4 3898.36  124.60
   4   2  -5  236.80   54.00
   4  -2  -5  257.43   75.73
  -4  -2  -5  164.47   53.64
  -4   2  -5  281.55   53.33
  -4  -2   5  197.63   40.35
  -4   2   5   82.44   89.12
  -4  -2  -5  193.22   24.21
  -4   2  -5  191.34   49.71
   4  -2   5  142.63   64.84
   4   2   5  131.61   52.35
   4   2  -5  121.95   29.23
   4   2  -6 7441.47  329.38
   4  -2  -6 7717.00  361.20
  -4  -2  -6 7386.34  299.55
  -4   2  -6 7860.21  550.22
  -4  -2   6 8134.58  909.02
  -4   2   6 7679.05  377.45
   4  -2   6 7890.22  308.45
   4   2   6 7506.38  410.50
   4   2  -6 7365.70  248.25
   4   2  -711595.03  513.28
   4  -2  -711312.97  607.91
  -4  -2  -711195.92  527.33
  -4   2  -711284.61  481.82
   4  -2   711382.45  465.71
  -4  -2   711262.72  495.75
  -4   2   711505.46  513.90
   4  -2   711540.89  483.46
   4   2   711131.01  511.97
   4   2  -711009.19  426.76
   4   2  -8  228.28   59.08
   4  -2  -8  113.06   65.27
  -4  -2  -8   40.59   87.04
  -4   2  -8  227.64   52.16
   4  -2   8   24.26   18.84
  -4  -2   8   92.93  120.75
  -4   2   8  -36.01  101.27
   4  -2   8  151.59   45.59
   4   2   8  -47.53   88.33
   4   2  -9 2562.21  289.60
   4  -2  -9 2289.59  375.87
  -4  -2  -9 2138.89  155.30
  -4   2  -9 2063.91  138.89
   4  -2   9 1835.87  295.46
  -4  -2   9 2577.02  307.61
  -4   2   9 2498.30  186.41
   4  -2   9 2498.69  243.53
   4   2   9 2319.41  294.16
   4   2 -10 1508.61  278.48
   4  -2 -10 1477.96  206.31
  -4  -2 -10 1317.56  236.01
  -4   2 -10 1278.84  272.63
  -4  -2  10 1117.43  181.84
  -4   2  10 1064.47  169.73
   4  -2  10 1532.50  270.02
   4   2  10 1309.18  222.39
   4   2 -1119933.67  853.00
   4  -2 -1119250.89  979.96
  -4  -2 -1117767.02 1685.10
  -4   2 -1118332.72  767.01
  -4  -2  1118783.86  893.11
  -4   2  1118553.02  797.75
   4  -2  1119801.71  800.62
   4   2  1119022.74  767.48
   4   2 -1267890.69 2135.07
   4  -2 -1269364.70 2167.19
  -4  -2 -1266330.24 3121.28
  -4   2 -1263252.58 2935.20
  -4  -2  1263720.19 3020.15
  -4   2  1267717.90 2073.49
   4  -2  1267172.36 2097.29
   4   2  1268296.24 2124.51
   4   2 -1324285.95 8642.19
   4  -2 -1324853.02 8989.44
  -4  -2 -1324288.50 8637.17
  -4   2 -1323613.34  415.47
  -4  -2  1323078.65  613.73
  -4   2  1322989.52  512.67
   4  -2  1322935.70  606.04
   4   2  1323314.82  397.82
   4   2 -14 1495.96  305.68
   4  -2 -14 1901.46  229.60
  -4  -2 -14 1510.38  174.01
  -4   2 -14 1671.76  253.34
  -4  -2  14 1807.44  223.41
  -4   2  14 1840.86  214.65
   4  -2  14 1884.74  238.37
   4   2  14 1569.02  260.85
   4   2 -15  371.59  221.15
   4  -2 -15  701.96  172.89
  -4  -2 -15  653.04  132.89
  -4   2 -15  487.72   82.91
  -4  -2  15  491.24  119.92
  -4   2  15  791.96  175.22
   4  -2  15  835.45  154.09
   4   2  15  742.69  172.41
   4   2 -16  128.12  111.51
   4  -2 -16  215.19  130.90
  -4  -2 -16  -66.60   78.60
  -4   2 -16  -64.50   56.48
  -4  -2  16  126.22  129.02
  -4   2  16   53.87  103.54
   4  -2  16   65.60   52.99
   4   2  16    0.26  100.94
   4   2 -17  477.92  163.62
   4  -2 -17  565.23  159.95
  -4  -2 -17  609.15  140.81
  -4   2 -17  583.34  121.54
  -4  -2  17  699.70  189.38
  -4   2  17  756.12  177.57
   4  -2  17  868.54  165.36
   4   2  17  639.36  132.39
  -4  -3   0   18.92   57.89
  -4  -3   0  110.22   56.76
  -4   3   0    3.83   62.98
   4  -3   0   47.42   23.58
   4   3   0   -6.13   67.96
   4  -3  -1  284.81   61.32
  -4  -3  -1  261.86   70.02
  -4  -3   1  303.85   67.58
  -4   3  -1  283.70   74.05
  -4  -3   1  296.53   55.03
  -4  -3  -1  354.07   86.53
  -4   3   1  222.67   59.22
  -4   3  -1  380.89   80.49
   4  -3  -1  252.40   45.49
   4   3   1   96.69   65.42
   4   3  -1   67.84   70.97
  -4   3  -1  222.64   50.31
   4  -3  -2 2770.00  327.46
  -4  -3  -2 2927.25  136.12
  -4   3  -2 2602.27  132.78
  -4  -3   2 2694.20  127.70
  -4  -3   2 3097.61  154.90
  -4  -3  -2 2718.34  260.03
  -4   3   2 2663.18  143.16
  -4   3  -2 2840.00  127.56
   4  -3  -2 2609.94   67.29
   4   3   2 2938.96  323.28
   4   3  -2 2968.72  324.61
  -4   3  -2 2836.28  109.35
   4  -3  -3 3481.74  418.32
  -4  -3  -3 3335.89  483.20
  -4   3  -3 3173.78  134.14
  -4  -3   3 3187.14  181.24
  -4  -3  -3 2965.95  100.17
  -4   3   3 3286.10  162.14
  -4   3  -3 3206.42  130.98
   4   3   3 3319.57  393.96
   4   3  -3 3296.62  146.42
  -4   3  -3 3035.75  118.33
   4   3  -4 2941.43  307.33
   4  -3  -4 3127.86  399.52
  -4  -3  -4 2680.63  147.29
  -4   3  -4 2679.62  191.87
  -4  -3   4 3090.96  346.89
  -4   3   4 2913.49  204.77
  -4  -3  -4 2655.78  103.89
  -4   3  -4 3122.33  293.81
   4   3   4 2927.95  347.73
   4   3  -4 2882.26  282.31
  -4   3  -4 3030.74  369.77
   4   3  -5  552.97  108.34
   4  -3  -5  808.93  161.22
  -4  -3  -5  662.65   91.78
  -4   3  -5  666.41  115.39
  -4  -3   5  551.39  119.22
  -4   3   5  582.08   95.98
  -4   3  -5  543.85   74.42
   4   3   5  602.21  121.15
   4   3  -5  735.85   80.72
  -4   3  -5  644.99  129.69
   4   3  -627841.11 1106.07
   4  -3  -628173.59 1115.65
  -4  -3  -626268.91 1061.60
  -4   3  -627317.88 1193.01
  -4  -3   626570.27 1063.62
  -4   3   626520.00 1063.71
   4   3   627318.76 1081.89
   4   3  -626766.56 1017.92
  -4   3  -626561.03 1035.29
   4   3  -722382.52  915.62
   4  -3  -722535.69  931.92
  -4  -3  -722850.05  908.83
  -4   3  -722506.26  886.61
   4  -3   721020.18  916.23
  -4  -3   721193.12  877.35
  -4   3   721913.26  897.09
   4   3   721766.54  884.92
   4   3  -721534.53  826.53
  -4   3  -720939.89  875.12
   4   3  -8 1820.96  285.32
   4  -3  -8 2350.22  305.62
  -4  -3  -8 2382.40  181.17
  -4   3  -8 1905.06  298.56
   4  -3   8 1765.13  240.91
  -4  -3   8 2098.64  319.10
  -4   3   8 1860.94  305.46
   4   3   8 1943.30  294.73
   4   3  -8 1895.52  100.53
  -4   3  -8 2048.05  206.71
   4   3  -9  495.31   75.36
   4  -3  -9  669.63   86.49
  -4  -3  -9  576.02  102.84
  -4   3  -9  578.16   99.21
   4  -3   9  620.01   84.52
  -4  -3   9  830.08  160.81
  -4   3   9  730.25  139.89
   4   3   9  599.35   94.14
   4   3  -9  464.58   73.72
  -4   3  -9  538.25  103.71
   4   3 -10  391.78   65.65
   4  -3 -10  540.58  140.19
  -4  -3 -10  390.46   86.78
  -4   3 -10  244.34   71.97
   4  -3  10  296.69   52.12
  -4  -3  10  373.24  131.23
  -4   3  10  415.32  110.20
   4   3  10  468.74   91.40
  -4   3 -10  358.72   85.72
   4   3 -11 8647.04  573.16
   4  -3 -11 7810.13  391.44
  -4  -3 -11 7869.20  369.04
  -4   3 -11 8184.61  743.27
  -4  -3  11 7486.08  384.98
  -4   3  11 8113.63  411.36
   4   3  11 8353.12  734.33
  -4   3 -11 8591.07  546.25
   4   3 -12 9490.25  394.87
   4  -3 -12 9825.48  880.06
  -4  -3 -12 9858.65  387.20
  -4   3 -12 9287.93  418.89
  -4  -3  1210040.66  913.60
  -4   3  1210085.04  442.27
   4  -3  1210215.71 1004.45
   4   3  1210952.75  810.90
   4   3 -13 1371.97  158.35
   4  -3 -13 1542.01  264.62
  -4  -3 -13 1354.61  120.25
  -4   3 -13 1344.90  234.54
  -4  -3  13 1231.97  231.47
  -4   3  13 1188.91  166.86
   4  -3  13 1445.16  145.79
   4   3  13 1591.80  231.07
   4   3 -14 1710.76  277.79
   4  -3 -14 1764.95  308.37
  -4  -3 -14 1643.90  170.17
  -4   3 -14 1708.73  273.72
  -4  -3  14 1800.79  207.12
  -4   3  14 1842.81  211.18
   4  -3  14 1838.77  195.03
   4   3  14 2035.09  281.16
   4   3 -15  207.71   97.12
   4  -3 -15  108.42  132.07
  -4  -3 -15  143.90  109.61
  -4   3 -15  225.42   61.97
  -4  -3  15   71.46   84.10
  -4   3  15   28.58   99.61
   4  -3  15  261.20   82.74
   4   3  15  211.62   79.04
   4   3 -16  248.55  107.84
   4  -3 -16  194.09  129.71
  -4  -3 -16  212.21   92.52
  -4   3 -16   67.05   66.18
  -4  -3  16  236.84  142.50
  -4   3  16  -70.59   96.15
   4  -3  16  -68.07   87.98
   4   3  16  110.09   98.15
   4  -3 -17 1151.67  253.54
  -4  -3 -17 1096.56  198.44
  -4  -3  17  934.74  202.44
  -4   3  17 1159.87  212.68
   4  -3  17 1090.72  215.84
   4   3  17 1121.48  212.54
   4  -4   0  790.35  128.90
  -4  -4   0  797.00  106.57
  -4  -4   0  652.71   86.14
  -4   4   0  989.38  127.36
   4   4   0  579.81   97.77
  -4   4   0  763.37  108.44
   4  -4  -115795.10  388.96
  -4  -4  -115751.18  372.04
  -4  -4   115622.40  363.52
  -4   4  -115588.14  364.55
  -4  -4   115329.55  362.91
  -4  -4  -115361.64  394.72
  -4   4   115425.31  387.51
  -4   4  -115446.51  381.50
   4   4   115162.87  363.81
   4   4  -115340.35  440.11
  -4   4  -115771.68  335.62
  -4   4   115826.28  320.26
   4  -4  -2 3150.13  400.92
  -4  -4  -2 3254.20  328.13
  -4  -4   2 2871.54  147.73
  -4   4  -2 2871.58  162.52
  -4  -4   2 3183.82  353.90
  -4  -4  -2 3246.42  301.34
  -4   4   2 3021.84  187.32
  -4   4  -2 2876.09  162.00
   4  -4  -2 3074.74  112.63
   4   4   2 2854.80  165.33
   4   4  -2 2961.15  153.02
  -4   4  -2 2970.40  155.82
  -4   4   2 2946.24  109.14
   4  -4  -3  505.35  111.46
  -4  -4  -3  436.09   75.89
  -4   4  -3  420.60   77.32
  -4  -4   3  513.60   80.72
  -4  -4   3  594.64   95.86
  -4  -4  -3  435.61   66.12
  -4   4   3  625.63  114.69
  -4   4  -3  536.22   75.35
   4   4   3  373.17   77.44
   4   4  -3  523.35   93.92
  -4   4  -3  478.55   91.71
   4   4  -4 3356.48  203.68
   4  -4  -4 3623.85  426.99
  -4  -4  -4 3496.52  192.91
  -4   4  -4 3380.36  170.67
  -4  -4   4 3817.25  589.62
  -4  -4  -4 3368.57  130.02
  -4   4   4 3122.24  267.21
  -4   4  -4 3438.13  166.16
   4   4   4 3423.05  374.54
   4   4  -4 3418.88  164.80
  -4   4  -4 3130.30  152.12
   4   4  -5 7760.57  501.33
   4  -4  -5 8024.84  346.31
  -4  -4  -5 7486.88  299.74
  -4   4  -5 7963.66  303.47
  -4  -4   5 7203.84  299.08
  -4   4   5 7821.48  332.58
  -4   4  -5 7902.32  298.19
   4   4   5 8038.84  324.28
   4   4  -5 7783.37  282.13
  -4   4  -5 7860.10  303.94
   4   4  -6 9576.36  463.24
   4  -4  -6 9193.02  606.69
  -4  -4  -6 9434.78  423.78
  -4   4  -610125.70  664.49
  -4  -4   6 8833.10  406.25
  -4   4   6 9448.30  443.31
   4   4   6 9338.20  422.64
   4   4  -6 9300.78  379.73
  -4   4  -6 9200.72  395.78
   4   4  -7 3147.79  505.05
   4  -4  -7 3300.71  476.20
  -4  -4  -7 3194.55  504.15
  -4   4  -7 2979.79  357.83
   4  -4   7 3124.54  430.63
  -4  -4   7 3388.10  629.34
  -4   4   7 2854.99  276.19
   4   4   7 3530.44  459.71
   4   4  -7 3100.98  157.47
  -4   4  -7 3345.44  415.07
   4   4  -8 1010.14  153.26
   4  -4  -8 1053.91  196.09
  -4  -4  -8 1166.14  225.50
  -4   4  -8 1139.02  205.65
   4  -4   8 1001.41  148.56
  -4  -4   8 1497.56  231.76
  -4   4   8 1048.09  153.31
   4   4   8 1024.21  147.78
   4   4  -8 1044.50  169.41
  -4   4  -8 1118.15  154.53
   4   4  -9  134.26   52.18
   4  -4  -9   -7.66  142.56
  -4  -4  -9   80.56   71.56
  -4   4  -9   24.58   38.16
   4  -4   9   13.84   28.49
  -4  -4   9 -100.52  118.42
  -4   4   9  -29.35   91.85
   4   4   9  291.53   97.93
   4   4  -9   41.24   33.36
  -4   4  -9  149.14   49.78
   4   4 -10  600.18  103.86
   4  -4 -10  129.35  160.97
  -4  -4 -10  471.99  104.65
  -4   4 -10  597.52  100.64
   4  -4  10  428.48   82.35
  -4  -4  10  564.70  166.16
  -4   4  10  285.75   93.45
   4   4  10  442.48   95.59
   4   4 -10  395.05   79.15
  -4   4 -10  405.57   88.63
   4   4 -11 2139.32  447.52
   4  -4 -11 2204.28  424.65
  -4  -4 -11 1666.90  154.59
  -4   4 -11 2114.94  281.29
   4  -4  11 1484.32  310.18
  -4  -4  11 2205.70  321.96
  -4   4  11 2088.01  382.00
   4   4  11 2029.34  270.37
  -4   4 -11 2151.98  244.51
   4   4 -12 2299.53  267.68
   4  -4 -12 2528.71  434.91
  -4  -4 -12 2357.96  176.85
  -4   4 -12 2500.91  151.96
  -4  -4  12 2879.79  353.65
  -4   4  12 2546.68  279.45
   4   4  12 2534.22  461.23
  -4   4 -12 2366.52  330.44
   4   4 -13  706.42  137.81
   4  -4 -13  332.96  138.81
  -4  -4 -13  558.30  138.86
  -4   4 -13  568.37  116.51
  -4  -4  13  256.37  155.11
  -4   4  13  531.19   91.94
   4   4  13  516.68  113.36
  -4   4 -13  471.36  100.99
   4   4 -14 1321.02  331.53
   4  -4 -14 1263.23  266.18
  -4  -4 -14 1871.02  233.69
  -4   4 -14 1430.31  210.06
  -4  -4  14 1863.74  254.58
  -4   4  14 1769.70  301.15
   4  -4  14 1704.83  216.38
   4   4  14 1722.73  308.13
   4   4 -15   41.23   71.27
   4  -4 -15  113.68  107.69
  -4  -4 -15   -6.40   85.08
  -4  -4  15  100.94   70.61
  -4   4  15   30.88  114.25
   4  -4  15  -15.44   95.04
   4   4  15  263.57  103.38
   4  -4 -16  171.51  136.97
  -4  -4 -16  331.29  147.26
  -4   4 -16   74.80   55.84
  -4  -4  16  -14.23  101.67
  -4   4  16  -33.33   96.03
   4  -4  16  105.11   90.55
   4   4  16   14.72   66.50
   4  -4 -17  255.13  131.05
  -4  -4 -17   18.91   83.35
  -4  -4  17   20.42   51.95
  -4   4  17   90.72   68.78
   4  -4  17  -17.94   91.82
   4   4  17  -62.38  100.56
   4  -5   0   -6.68   55.02
  -4  -5   0  -93.61   56.49
  -4  -5   0   89.31   76.54
  -4   5   0   90.40   50.88
   4   5   0   60.04   53.57
  -4   5   0   26.40   39.65
   4  -5   1 2059.70  294.01
   4  -5  -1 2083.05  386.55
  -4  -5  -1 2056.24  279.59
  -4  -5   1 2025.18  122.85
  -4  -5   1 2281.50  336.33
  -4  -5  -1 2239.54  309.95
  -4   5   1 2207.75  177.69
  -4   5  -1 2099.16  136.18
   4   5   1 2116.20  241.89
   4   5  -1 2029.26  327.65
  -4   5   1 2143.95  165.58
  -4   5  -1 2067.85  103.75
   4  -5  -2  329.90   56.71
  -4  -5  -2  371.66   71.67
  -4  -5   2  259.59   51.54
  -4   5  -2  253.89   50.80
  -4  -5   2  345.97  102.90
  -4  -5  -2  330.19   89.70
  -4   5   2  305.11   68.05
  -4   5  -2  296.87   74.80
   4   5   2  285.12  147.36
   4   5  -2  362.53   71.11
  -4   5  -2  251.97   42.02
  -4   5   2  353.60   59.23
   4  -5  -3 3092.08  171.92
  -4  -5  -3 3304.81  381.02
  -4   5  -3 3155.78  345.30
  -4  -5   3 2950.68  157.69
  -4  -5   3 3533.36  451.25
  -4  -5  -3 2657.85  311.92
  -4   5   3 3221.11  207.72
  -4   5  -3 3487.18  224.11
   4   5   3 2885.56  175.45
   4   5  -3 3079.69  168.59
  -4   5  -3 3000.00  288.01
  -4   5   3 2818.43  111.20
   4   5  -4 2066.74  244.88
   4  -5  -4 2418.64  412.79
  -4  -5  -4 2457.37  242.08
  -4   5  -4 2550.41  153.33
  -4  -5   4 2474.42  382.21
  -4  -5  -4 2130.76   99.61
  -4   5   4 2183.48  233.67
  -4   5  -4 2537.51  169.30
   4   5   4 2583.09  378.16
   4   5  -4 2520.62  275.11
  -4   5  -4 2563.80  351.52
   4   5  -516951.80  688.73
   4  -5  -516208.31  701.50
  -4  -5  -516569.34  670.70
  -4   5  -517123.17  684.29
  -4  -5   516022.98  673.53
  -4   5   516253.50  680.02
  -4   5  -517231.06  693.68
   4   5   516710.36  689.02
   4   5  -517028.41  693.08
  -4   5  -516624.52  662.87
   4   5  -6 7056.77  556.32
   4  -5  -6 7038.65  356.31
  -4  -5  -6 6718.77  326.39
  -4   5  -6 6823.48  311.94
   4  -5   6 6501.31  326.95
  -4  -5   6 6351.95  341.59
  -4   5   6 6586.48  333.08
   4   5   6 6431.53  616.49
   4   5  -6 6662.50  356.14
  -4   5  -6 6291.97  299.29
   4   5  -712557.58  539.85
   4  -5  -712908.23  729.44
  -4  -5  -712651.73  540.72
  -4   5  -712731.94  527.33
   4  -5   713205.32  551.18
  -4  -5   713411.42  610.78
  -4   5   713304.11  582.45
   4   5   713147.08  579.38
   4   5  -712793.43  517.52
  -4   5  -713653.06  571.11
   4   5  -8  380.77   70.92
   4  -5  -8  391.15  190.54
  -4  -5  -8  174.29   56.50
  -4   5  -8  248.36   55.45
   4  -5   8  178.23   71.23
  -4  -5   8  394.33  187.97
  -4   5   8  109.52  103.37
   4   5   8  157.29   59.32
   4   5  -8  294.73   51.69
  -4   5  -8   95.40  100.78
   4   5  -9 2001.85  193.13
   4  -5  -9 2035.18  344.88
  -4  -5  -9 2059.13  364.31
  -4   5  -9 1888.48  239.95
   4  -5   9 1773.30  236.56
  -4  -5   9 2085.25  342.56
  -4   5   9 2443.18  310.54
   4   5   9 1938.25  310.14
   4   5  -9 1712.21  224.37
  -4   5  -9 2282.48  241.48
   4   5 -10 1852.41  223.01
   4  -5 -10 1707.37  313.11
  -4  -5 -10 1639.83  196.35
  -4   5 -10 1620.73  223.67
   4  -5  10 1567.62  208.46
  -4  -5  10 1816.25  248.07
  -4   5  10 1234.42  128.30
   4   5  10 1529.59  279.04
   4   5 -10 1388.21  261.87
  -4   5 -10 1826.07  364.51
   4   5 -11 4513.26  405.05
   4  -5 -11 4080.37  312.96
  -4  -5 -11 4464.71  309.85
  -4   5 -11 4059.63  451.87
   4  -5  11 3829.59  537.07
  -4  -5  11 4687.57  565.79
  -4   5  11 4764.81  313.58
   4   5  11 4249.99  452.15
   4   5 -11 3219.10  443.11
  -4   5 -11 4639.81  482.65
   4   5 -12 1244.11  168.02
   4  -5 -12 1346.28  196.97
  -4  -5 -12 1023.40  132.69
  -4   5 -12  977.15  130.24
   4  -5  12 1013.03  145.41
  -4  -5  12 1385.39  217.63
  -4   5  12  892.20  142.86
   4   5  12 1146.29  162.19
  -4   5 -12 1305.05  201.60
   4   5 -13  140.25   77.34
   4  -5 -13  184.24  131.85
  -4  -5 -13  -31.06   90.34
  -4   5 -13   32.97   52.98
  -4  -5  13  120.23  132.20
  -4   5  13   34.35  100.29
   4   5  13  249.22  135.56
  -4   5 -13 -108.49   93.92
   4  -5 -14  -42.16  181.12
  -4  -5 -14  132.32  104.76
  -4   5 -14   78.65   57.82
  -4  -5  14  132.95   74.87
  -4   5  14   71.16  102.09
   4   5  14   30.68   85.99
  -4   5 -14  190.85  129.43
   4   5 -15  122.48  123.52
   4  -5 -15  513.06  277.85
  -4  -5 -15   53.63  100.81
  -4   5 -15  317.15   74.64
  -4  -5  15   73.89   85.59
  -4   5  15  326.06  149.48
   4   5  15  131.41   92.03
  -4   5 -15  341.50   90.28
   4  -5 -16  264.02  168.79
  -4  -5 -16  280.07  139.80
  -4  -5  16  112.36  137.55
  -4   5  16  269.49  174.14
   4  -5  16 -130.09   93.87
   4   5  16 -191.39  105.98
   4  -6   0   10.47   41.14
  -4  -6   0   44.75   28.12
  -4  -6   0  128.55   79.18
  -4   6   0  153.88   76.82
   4   6   0 -100.90  107.48
  -4   6   0   -8.65   38.90
   4  -6   1   -0.01   52.89
   4  -6  -1  -27.52   62.71
  -4  -6  -1   24.90   57.37
  -4  -6   1   69.60   54.39
  -4  -6   1   56.12   35.19
  -4  -6  -1   30.03   52.71
  -4   6   1   58.77   55.93
  -4   6  -1   22.72   69.20
   4   6   1   70.96  111.91
   4   6  -1   73.06   52.44
  -4   6   1   12.07   36.77
  -4   6  -1   32.15   18.93
   4  -6   2 4610.22  202.07
   4  -6  -2 4740.68  236.87
  -4  -6  -2 4383.15  202.24
  -4  -6   2 4818.19  219.21
  -4  -6   2 4592.66  479.04
  -4  -6  -2 4460.34  469.54
  -4   6   2 4538.92  248.54
  -4   6  -2 4802.61  229.78
   4   6   2 5100.31  549.76
   4   6  -2 5235.23  530.39
  -4   6   2 4026.30  182.70
  -4   6  -2 4474.11  182.49
   4  -6  -3 3554.39  245.91
  -4  -6  -3 3963.49  207.86
  -4  -6   3 4034.82  206.33
  -4   6  -3 3954.55  208.69
  -4  -6   3 4068.93  463.12
  -4  -6  -3 3586.85  218.18
  -4   6   3 3926.14  250.85
  -4   6  -3 3982.00  363.56
   4   6   3 4289.75  537.11
   4   6  -3 3987.14  460.79
  -4   6   3 3406.24  160.33
  -4   6  -3 3474.86  176.68
   4  -6  -4 1393.20  210.35
  -4  -6  -4 1398.01  212.90
  -4   6  -4 1445.35  121.35
  -4  -6   4 1358.58  204.52
  -4  -6  -4 1291.30   77.92
  -4   6   4 1358.68  177.82
  -4   6  -4 1434.43  148.46
   4   6   4 1514.30  155.88
   4   6  -4 1188.17  123.08
  -4   6  -4 1278.05  161.82
   4   6  -5  638.87   93.37
   4  -6  -5  713.59  117.75
  -4  -6  -5  920.51  166.66
  -4   6  -5  661.82   84.87
  -4  -6   5  790.73  132.57
  -4   6   5  645.63  134.35
  -4   6  -5  650.50  114.37
   4   6   5  582.36  124.43
   4   6  -5  598.73  107.22
  -4   6  -5  842.46  111.61
   4   6  -6  108.08   40.96
   4  -6  -6  145.79   94.46
  -4  -6  -6   10.05   40.09
  -4   6  -6   58.08   43.56
   4  -6   6  -44.66   85.90
  -4  -6   6  392.25  135.88
  -4   6   6  169.40   98.14
   4   6   6  231.19   83.66
   4   6  -6  131.28   75.01
  -4   6  -6   16.70   83.68
   4   6  -7 1537.46  307.28
   4  -6  -7 1659.00  289.18
  -4  -6  -7 1506.87  213.74
  -4   6  -7 1360.34  103.94
   4  -6   7 1475.43  241.54
  -4  -6   7 1456.08  249.54
  -4   6   7 1263.41  155.47
   4   6   7 1695.27  296.41
   4   6  -7 1479.99  150.86
  -4   6  -7 1605.14  196.06
   4   6  -8 1952.16  304.37
   4  -6  -8 1927.11  332.30
  -4  -6  -8 1700.83  322.64
  -4   6  -8 1817.37  131.67
   4  -6   8 1634.34  233.82
  -4  -6   8 1433.63  193.07
  -4   6   8 1799.81  174.50
   4   6   8 1674.80  204.79
   4   6  -8 1620.28  190.90
  -4   6  -8 1781.07  234.82
   4   6  -9 1129.06  151.19
   4  -6  -9 1276.57  229.59
  -4  -6  -9 1229.90  228.76
  -4   6  -9 1153.61  142.68
   4  -6   9 1035.13  145.71
  -4  -6   9 1125.83  159.52
  -4   6   9  793.78  112.08
   4   6   9 1173.71  195.74
   4   6  -9  922.50  184.26
  -4   6  -9 1141.36  148.13
   4   6 -10  858.49  124.97
   4  -6 -10  812.48  189.92
  -4  -6 -10  843.66  125.75
  -4   6 -10  685.87  115.22
   4  -6  10  702.46  127.46
  -4  -6  10  876.32  207.63
  -4   6  10  907.08  131.85
   4   6  10  797.78  123.38
   4   6 -10  711.64  141.64
  -4   6 -10  624.40  138.47
   4   6 -11  435.62   68.38
   4  -6 -11  838.52  155.03
  -4  -6 -11  591.62  125.58
  -4   6 -11  418.48   80.77
   4  -6  11  471.65   63.72
  -4  -6  11  540.34  178.28
  -4   6  11  598.80  146.33
   4   6  11  597.84  138.74
   4   6 -11  333.97   40.86
  -4   6 -11  661.08  115.39
   4   6 -12  416.13  104.62
   4  -6 -12  434.88  181.56
  -4  -6 -12  553.83  132.89
   4  -6  12  482.67   89.09
  -4  -6  12  569.26  142.22
  -4   6  12  313.17  148.74
   4   6  12  634.60  121.42
   4   6 -12  400.92   69.74
  -4   6 -12  240.43  127.12
   4   6 -13 2118.68  523.59
   4  -6 -13 2765.30  594.64
  -4  -6 -13 3177.53  296.85
  -4   6 -13 2226.92  303.44
  -4  -6  13 2619.94  250.12
  -4   6  13 2973.04  507.38
   4   6  13 3153.48  406.80
  -4   6 -13 3256.55  402.76
   4   6 -14  199.00  133.92
   4  -6 -14  235.06  226.95
  -4  -6 -14  387.00   98.10
  -4   6 -14  204.84   49.64
  -4  -6  14  433.18  125.15
  -4   6  14   84.76  113.18
   4   6  14  619.36  129.99
  -4   6 -14  382.79  112.95
   4  -6 -15  453.08  124.86
  -4  -6 -15  222.15   85.37
  -4  -6  15  113.36  142.60
  -4   6  15  221.44  103.86
   4   6  15  166.43  105.81
  -4   6 -15  329.16   58.71
   4  -6 -16   -5.86  179.14
  -4  -6 -16   28.24   86.77
  -4  -6  16  261.13  157.43
  -4   6  16   32.64   99.19
   4   6  16  -15.13  108.67
  -4   6 -16  155.25  110.40
   4  -7   0   59.31   43.00
  -4  -7   0   18.36   37.42
  -4  -7   0  -27.23   85.66
  -4   7   0  -97.85   79.31
   4   7   0   47.47  117.87
  -4   7   0  -10.83   44.71
   4  -7   1  125.38   55.05
   4  -7  -1  196.03   76.12
  -4  -7  -1  115.17   28.31
  -4  -7   1  341.25   87.39
  -4  -7   1   52.56   99.17
  -4  -7  -1   71.16   42.25
  -4   7   1   82.16  120.15
  -4   7  -1  121.51   59.36
   4   7   1   88.10  114.23
   4   7  -1  169.96   63.37
  -4   7   1   83.60   44.12
  -4   7  -1  106.85   51.45
   4  -7   2  785.80   99.84
   4  -7  -2  828.63   98.97
  -4  -7  -2  786.40   86.12
  -4  -7   2  870.63   93.79
  -4  -7   2  995.40  154.51
  -4  -7  -2  812.88  137.35
  -4   7   2  758.78  123.29
  -4   7  -2  910.97  133.16
   4   7   2  593.75  130.03
   4   7  -2 1069.02  146.44
  -4   7   2  706.03   96.21
  -4   7  -2  781.12   80.24
   4  -7   3 5419.90  264.45
   4  -7  -3 5182.15  280.07
  -4  -7  -3 4896.34  239.33
  -4  -7   3 5174.07  245.77
  -4  -7   3 5010.21  291.20
  -4  -7  -3 5246.19  418.74
  -4   7   3 5712.66  343.03
  -4   7  -3 5025.08  262.75
   4   7   3 5110.48  590.72
   4   7  -3 5147.46  570.40
  -4   7   3 4495.48  204.82
  -4   7  -3 4939.00  232.58
   4  -7  -4 3971.74  436.66
  -4  -7  -4 3771.43  516.56
  -4  -7   4 3986.87  662.49
  -4  -7  -4 3308.84  196.44
  -4   7   4 3809.95  258.65
  -4   7  -4 3941.48  328.41
   4   7   4 3870.60  489.08
   4   7  -4 4184.68  255.90
  -4   7  -4 4198.80  334.21
   4  -7  -5 2463.61  365.47
  -4  -7  -5 2268.22  260.30
  -4   7  -5 2133.79  129.74
  -4  -7   5 2611.16  296.15
  -4   7   5 1972.38  174.26
   4   7   5 2348.75  221.27
   4   7  -5 2248.39  245.46
  -4   7  -5 2383.41  371.17
   4   7  -6  261.92   56.97
   4  -7  -6  275.30  120.93
  -4  -7  -6  147.08   74.35
  -4   7  -6  344.74   71.72
   4  -7   6  374.72   99.53
  -4  -7   6  117.60   77.97
  -4   7   6  167.47   97.41
   4   7   6  388.16  161.25
   4   7  -6  165.96   43.91
  -4   7  -6  324.92   94.81
   4   7  -7 7946.32  405.65
   4  -7  -7 8032.63  435.65
  -4  -7  -7 8456.39  478.98
  -4   7  -7 8023.06  383.87
   4  -7   7 8182.94  436.04
  -4  -7   7 7481.78  416.97
  -4   7   7 7811.10  432.57
   4   7   7 7931.05  419.31
   4   7  -7 8280.52  407.57
  -4   7  -7 8227.57  417.26
   4   7  -8  -28.55   55.36
   4  -7  -8 -150.78  136.24
  -4  -7  -8  -49.14   82.57
  -4   7  -8   13.20   42.81
   4  -7   8   27.82   45.50
  -4  -7   8 -236.04  124.37
  -4   7   8  -98.93   79.67
   4   7   8   12.68   69.65
   4   7  -8   12.09   30.41
  -4   7  -8 -108.87   82.47
   4   7  -9   12.15   27.42
   4  -7  -9 -310.58  159.46
  -4  -7  -9  -47.36   79.61
  -4   7  -9   60.50   42.92
  -4  -7   9   19.01  141.01
  -4   7   9   13.73   70.65
   4   7   9  -73.67  113.48
   4   7  -9   52.18   36.78
  -4   7  -9  150.84   75.81
   4  -7 -10 -143.67  158.64
  -4  -7 -10  200.59  122.82
   4  -7  10  153.50   79.00
  -4  -7  10  227.28  129.72
  -4   7  10  115.28  136.92
   4   7  10   84.05   66.51
   4   7 -10   71.94   29.14
  -4   7 -10  152.58   51.81
   4  -7 -11  831.03  200.90
  -4  -7 -11  984.31  161.49
  -4   7 -11  834.45   72.75
   4  -7  11  789.36  108.01
  -4  -7  11  752.67  144.22
  -4   7  11  966.82  155.46
   4   7  11  984.26  179.85
   4   7 -11  778.81  103.98
  -4   7 -11 1065.47  215.45
   4   7 -12  258.11  106.88
   4  -7 -12  261.62  202.20
  -4  -7 -12   68.88   85.61
  -4   7 -12  217.63   93.08
   4  -7  12  195.80   89.82
  -4  -7  12  330.44  187.25
  -4   7  12  266.28  130.04
   4   7  12   55.55   88.81
   4   7 -12  217.43   88.20
  -4   7 -12  132.40  101.90
   4   7 -13  650.07  167.67
   4  -7 -13  925.28  249.27
  -4  -7 -13  985.41  173.60
   4  -7  13  660.67  110.39
  -4  -7  13  832.80  206.14
  -4   7  13  983.62  166.18
   4   7  13  858.77  154.79
  -4   7 -13  890.90  166.90
   4  -7 -14   82.80  116.35
  -4  -7 -14 -146.13   92.82
  -4  -7  14  119.55   87.54
  -4   7  14   -0.65   94.80
   4   7  14   11.88   78.86
  -4   7 -14   48.29   79.58
   4  -7 -15  115.69  182.49
  -4  -7 -15  462.39  128.87
  -4  -7  15  447.42   93.50
  -4   7  15  409.72  118.15
   4   7  15  481.75  176.75
  -4   7 -15  293.73   77.32
   4  -7 -16  603.32  184.00
  -4  -7 -16  694.97  154.17
  -4  -7  16  746.12  159.19
  -4   7  16  452.69  112.46
   4   7  16  568.66  133.35
  -4   7 -16  543.22  143.56
   4  -8   0 3854.40  480.05
  -4  -8   0 3944.66  202.19
  -4  -8   0 4015.97  247.15
  -4   8   0 4207.07  403.98
   4   8   0 4022.39  261.01
  -4   8   0 3571.14  183.32
   4  -8   1   93.15   33.33
   4  -8  -1  -48.96   69.98
  -4  -8  -1   75.59   33.16
  -4  -8   1  198.71   91.23
  -4  -8   1  162.32   61.71
  -4  -8  -1  283.73  130.20
  -4   8   1  140.66  132.57
  -4   8  -1  114.38   54.07
   4   8   1   77.00  129.43
   4   8  -1  163.08  102.34
  -4   8   1    9.37   46.66
  -4   8  -1   37.81   54.07
   4  -8   2  135.07   61.59
   4  -8  -2   49.32   46.70
  -4  -8  -2   57.57   66.75
  -4  -8   2   71.91   53.71
  -4  -8   2  -59.33  104.33
  -4  -8  -2  169.54   45.26
  -4   8   2  154.96   93.76
  -4   8  -2  129.83   98.24
   4   8   2  143.32  136.92
   4   8  -2  177.28  116.79
  -4   8   2   -1.28   33.81
  -4   8  -2  152.27   63.22
   4  -8   3 9150.31  395.01
   4  -8  -3 9168.25  431.17
  -4  -8  -3 9531.48  412.25
  -4  -8   3 9834.35  413.32
  -4  -8   3 9408.31  615.02
  -4  -8  -3 8705.31  358.44
  -4   8   3 8885.65  413.02
  -4   8  -3 8993.25  420.41
   4   8   3 9784.26  471.18
   4   8  -3 9516.96  441.93
  -4   8   3 8657.14  352.74
  -4   8  -3 9838.96  414.22
   4  -8   4   57.93   49.88
   4  -8  -4  152.34  125.00
  -4  -8  -4   71.03   27.27
  -4  -8   4  536.04  211.02
  -4   8   4   74.64   94.52
  -4   8  -4  134.63  117.95
   4   8   4  293.60  146.20
   4   8  -4   63.00   70.05
  -4   8  -4   26.96   79.05
   4  -8   5 5351.72  285.78
   4   8  -5 4886.65  542.25
   4  -8  -5 6506.52  711.91
  -4  -8  -5 5636.80  266.10
  -4  -8   5 6407.19  729.04
  -4   8   5 5626.72  318.13
   4   8   5 6220.89  664.11
   4   8  -5 5994.39  296.13
  -4   8  -5 5932.68  280.60
   4   8  -6   81.98   30.80
   4  -8  -6  251.04  118.72
  -4  -8  -6   95.11   50.08
  -4   8  -6  134.93   56.09
   4  -8   6  219.64   83.52
  -4  -8   6  118.94  110.60
  -4   8   6   59.10   99.95
   4   8   6   -5.26  133.09
   4   8  -6  109.33   58.62
  -4   8  -6   52.62   79.70
   4   8  -7 1205.27  173.13
   4  -8  -7 1352.39  196.16
  -4  -8  -7 1158.00  244.96
  -4   8  -7 1529.66  114.09
   4  -8   7 1344.95  244.71
  -4  -8   7 1393.03  219.45
  -4   8   7 1095.79  162.05
   4   8   7 1152.60  189.20
   4   8  -7 1267.16  163.72
  -4   8  -7 1240.00  184.07
   4   8  -8 6768.96  536.93
   4  -8  -8 6958.94  428.38
  -4  -8  -8 6633.10  538.23
   4  -8   8 7053.29  883.66
  -4  -8   8 7378.73  947.20
  -4   8   8 7330.29  454.96
   4   8   8 6915.48  423.83
   4   8  -8 6977.42  369.40
  -4   8  -8 7588.88  416.30
   4  -8  -9 5572.95  863.39
  -4  -8  -9 5874.53  317.83
  -4   8  -9 5144.96  217.13
   4  -8   9 5445.91  742.65
  -4  -8   9 5525.11  642.84
  -4   8   9 5713.65  342.41
   4   8   9 6439.13  403.03
   4   8  -9 5559.00  250.92
  -4   8  -9 5952.68  662.99
   4   8 -10 2557.52  285.20
   4  -8 -10 3118.20  538.17
  -4  -8 -10 3326.87  224.39
  -4   8 -10 2988.27  124.62
   4  -8  10 3229.96  428.20
  -4  -8  10 3070.78  243.30
  -4   8  10 3099.57  229.06
   4   8  10 3288.18  268.79
   4   8 -10 3049.92  303.19
  -4   8 -10 3442.01  383.93
   4   8 -11 1049.86  208.10
   4  -8 -11 1348.22  246.90
  -4  -8 -11 1272.09  167.08
   4  -8  11 1125.20  213.56
  -4  -8  11 1098.81  177.88
  -4   8  11 1187.25  170.73
   4   8  11 1108.33  180.55
   4   8 -11 1104.86  229.43
  -4   8 -11 1271.17  220.35
   4  -8 -12   94.91   70.17
  -4  -8 -12   44.26   85.39
   4  -8  12   70.23   41.22
  -4  -8  12   36.09  124.07
  -4   8  12   74.06   93.74
   4   8  12  120.35   57.13
   4   8 -12   70.54   44.41
  -4   8 -12   -5.40   84.41
   4  -8 -13  489.79  123.40
  -4  -8 -13  475.70  100.12
   4  -8  13  652.18   90.21
  -4  -8  13  535.80  138.59
  -4   8  13  606.24  160.63
   4   8  13  459.96  126.67
  -4   8 -13  743.81  143.11
   4  -8 -14  408.87  149.78
  -4  -8 -14  533.41  125.84
  -4  -8  14  325.11  146.56
  -4   8  14  258.35  133.50
   4   8  14  525.48  140.47
  -4   8 -14  421.38   78.24
   4  -8 -15  247.51  171.21
  -4  -8 -15  163.95  131.29
  -4  -8  15  -23.94  136.01
  -4   8  15  213.63  121.88
   4   8  15 -101.25  113.82
  -4   8 -15  157.90   99.15
   4  -9   0   40.33   32.16
  -4  -9   0  -49.78   51.10
  -4  -9   0   74.58   96.57
  -4   9   0  208.36   64.09
   4   9   0  351.81  149.55
  -4   9   0   17.42   50.31
   4  -9   1   21.46   31.26
   4  -9  -1  132.98   59.34
  -4  -9  -1   98.57   51.30
  -4  -9   1  134.29   67.40
  -4  -9   1   65.80   91.99
  -4  -9  -1   58.64   41.49
  -4   9   1  167.44   92.04
  -4   9  -1  124.33  109.54
   4   9   1  355.92  121.00
   4   9  -1  593.38  202.45
  -4   9   1  110.81   44.01
  -4   9  -1   73.19   42.63
   4  -9   2 4826.95  450.30
   4  -9  -2 4967.62  253.55
  -4  -9  -2 4791.81  602.05
  -4  -9   2 4732.11  221.77
  -4  -9  -2 4252.39  314.72
  -4  -9   2 4548.70  262.34
  -4   9   2 4732.90  274.25
  -4   9  -2 4475.55  253.59
   4   9   2 5102.14  536.47
   4   9  -2 4651.41  284.76
  -4   9   2 4086.96  182.48
  -4   9  -2 4532.48  223.67
   4  -9   3  -36.05   48.70
   4  -9  -3   86.15   59.75
  -4  -9  -3   58.68   66.61
  -4  -9   3   63.69   44.39
  -4  -9   3 -234.26  127.40
  -4  -9  -3   -5.81   58.08
  -4   9   3   40.19   88.15
  -4   9  -3  -79.97  106.58
   4   9   3  196.07  150.89
   4   9  -3  269.64  116.97
  -4   9   3  -48.80   36.22
  -4   9  -3    6.92   67.58
   4  -9   4 1740.98  313.11
   4  -9  -4 1821.15  345.67
  -4  -9  -4 1790.21  335.71
  -4  -9   4 1670.31  255.78
  -4  -9  -4 1546.42  213.56
  -4   9   4 1661.68  183.76
  -4   9  -4 2038.57  221.69
   4   9   4 1705.98  190.68
   4   9  -4 1857.78  245.08
  -4   9  -4 1613.26  318.64
   4   9  -5   79.56   45.96
   4  -9   5  166.87   40.86
   4  -9  -5  -16.98  107.62
  -4  -9  -5   -2.35   71.26
   4  -9   5  -53.46  111.17
  -4  -9   5   16.77   59.19
  -4   9   5  -89.53   95.05
   4   9   5  -50.88  136.02
   4   9  -5  -46.88   87.02
  -4   9  -5 -116.74   84.07
   4  -9   6 1532.46  259.27
   4   9  -6 1629.16  193.69
   4  -9  -6 1877.38  321.30
  -4  -9  -6 1893.45  245.99
   4  -9   6 1804.28  308.31
  -4  -9   6 1305.80  294.34
  -4   9   6 1730.57  372.71
   4   9   6 1551.92  212.84
   4   9  -6 1940.07  362.37
  -4   9  -6 2066.13  297.52
   4  -9  -730384.37 1470.21
  -4  -9  -732086.92 1546.16
   4  -9   731406.19 1515.91
  -4  -9   729334.19 1438.28
  -4   9   728510.92 1392.45
   4   9   730251.95 1464.01
   4   9  -729909.44 1429.21
  -4   9  -729075.98 1485.49
   4   9  -832976.50 1031.88
   4  -9  -832934.24 1230.42
  -4  -9  -834356.7410397.91
  -4   9  -830568.66  918.50
   4  -9   834421.6610388.07
  -4  -9   832473.79 1077.01
  -4   9   832980.24 1089.81
   4   9   832948.89 1076.35
   4   9  -834056.1610264.34
  -4   9  -832835.61 1171.10
   4   9  -9 5822.64  451.17
   4  -9  -9 5753.71  944.88
  -4  -9  -9 6011.71  260.10
   4  -9   9 6608.14  789.56
  -4  -9   9 6666.67  736.42
  -4   9   9 6007.57  272.09
   4   9   9 6406.81  298.86
   4   9  -9 6663.70  278.50
  -4   9  -9 6291.47  604.37
   4  -9 -10 1104.28  209.92
  -4  -9 -10  749.12  115.53
   4  -9  10  825.18  172.38
  -4  -9  10 1035.78  176.41
  -4   9  10  722.30  144.32
   4   9  10  645.71  184.99
   4   9 -10  791.37  120.64
  -4   9 -10  702.91  117.20
   4  -9 -11   22.27   73.39
  -4  -9 -11  -23.21   81.32
   4  -9  11  -85.93   98.51
  -4  -9  11  127.43  140.76
  -4   9  11   35.73   89.21
   4   9  11   77.02  122.73
   4   9 -11   -7.67   50.88
  -4   9 -11  -28.66   87.43
   4  -9 -12  289.74  168.24
  -4  -9 -12  299.47   88.68
   4  -9  12  393.75   83.95
  -4  -9  12  326.46   97.40
  -4   9  12  767.16  168.80
   4   9  12   71.40  130.47
   4   9 -12  212.22   60.43
  -4   9 -12  274.68   72.57
   4  -9 -13  340.66  159.05
  -4  -9 -13  422.36  118.68
   4  -9  13  266.34   79.71
  -4  -9  13  361.41  193.34
  -4   9  13  549.59  140.70
   4   9  13  504.44  171.69
  -4   9 -13  491.38  130.35
   4  -9 -14 -119.15  163.96
  -4  -9 -14   10.78   84.57
  -4  -9  14   48.98   89.96
  -4   9  14   86.53  103.58
   4   9  14 -108.04  119.23
  -4   9 -14  153.87  107.00
   4  -9 -15  315.68  184.26
  -4  -9 -15  718.69  150.59
  -4  -9  15  634.71  155.62
  -4   9  15  667.56  148.13
   4   9  15  683.43  151.41
  -4   9 -15  765.63  136.00
   4 -10   0 1715.14  236.64
  -4 -10   0 1949.09  149.13
  -4 -10   0 1575.60  278.53
  -4  10   0 1723.30  175.30
   4  10   0 1714.10  234.55
  -4  10   0 1728.36  136.69
   4 -10   1  138.60   37.36
   4 -10  -1   85.49   46.73
  -4 -10  -1  144.46   30.91
  -4 -10   1  238.87   58.32
  -4 -10  -1  132.73   97.38
  -4 -10   1  -54.89  112.90
  -4  10   1  212.59  107.45
  -4  10  -1  124.99  108.65
   4  10   1   68.43   68.55
   4  10  -1  -32.44  127.96
  -4  10   1  205.36   35.85
  -4  10  -1  258.60   47.86
   4 -10   2   95.68   51.03
   4 -10  -2  212.63   90.34
  -4 -10  -2  125.55   33.36
  -4 -10   2  153.33   47.71
  -4 -10   2    1.23  126.75
  -4 -10  -2   27.30   79.42
  -4  10   2  133.76   73.25
   4  10   2   67.62  144.42
   4  10  -2  128.73   74.93
  -4  10   2  170.15   38.18
  -4  10  -2  158.11   99.10
   4 -10   3 2176.03  243.40
   4 -10  -3 2404.70  328.47
  -4 -10  -3 2304.96  157.98
  -4 -10   3 2325.20  149.79
  -4 -10   3 2465.13  316.00
  -4  10   3 2110.08  175.11
  -4  10  -3 2179.80  172.11
   4  10   3 2284.33  283.33
   4  10  -3 2063.00  159.15
  -4  10  -3 2155.78  151.98
   4 -10   4 4172.86  396.41
   4 -10  -4 3890.74  543.54
  -4 -10  -4 4066.25  456.50
  -4 -10   4 4311.47  629.39
  -4 -10  -4 3668.97  287.75
  -4  10   4 4094.62  516.69
   4  10   4 4152.38  311.37
   4  10  -4 3819.44  686.78
  -4  10   4 3607.01  160.38
  -4  10  -4 3921.62  494.94
   4 -10   512572.42  640.24
   4 -10  -512349.56  859.12
  -4 -10  -513543.80  673.83
   4 -10   513188.89  729.59
  -4 -10   512067.67  646.39
  -4  10   513670.00  709.56
   4  10   512359.71  855.78
   4  10  -513198.06  667.48
  -4  10  -512565.07  667.73
   4  10  -6  147.12   46.55
   4 -10  -6  173.51   80.16
  -4 -10  -6   83.06   47.28
   4 -10   6   59.64   76.99
  -4 -10   6 -211.59  134.90
  -4  10   6  117.99  153.77
   4  10   6  198.88   73.23
   4  10  -6  -28.12   91.44
  -4  10  -6   99.13  109.46
   4  10  -7  984.48  140.73
   4 -10  -7 1088.85  229.32
  -4 -10  -7 1189.71  150.89
   4 -10   7  805.09  160.15
  -4 -10   7 1037.89  154.58
  -4  10   7 1020.78  165.23
   4  10   7 1259.00  234.51
   4  10  -7 1045.09  140.80
  -4  10  -7 1020.88  132.93
   4 -10  -8 2740.73  434.83
  -4 -10  -8 2992.64  192.77
   4 -10   8 3070.46  443.04
  -4 -10   8 3006.99  266.99
  -4  10   8 3180.59  280.28
   4  10   8 3068.89  402.78
   4  10  -8 3040.61  364.87
  -4  10  -8 3259.05  380.26
   4 -10  -9 2812.64  512.37
  -4 -10  -9 2999.73  282.62
   4 -10   9 3017.16  470.50
  -4 -10   9 2805.27  344.07
  -4  10   9 2918.02  302.02
   4  10   9 2473.55  459.02
   4  10  -9 2622.04  402.47
  -4  10  -9 2608.72  273.14
   4 -10 -10  128.69  111.73
  -4 -10 -10  166.44  100.05
   4 -10  10  185.84   99.92
  -4 -10  10   68.47  138.05
  -4  10  10  112.53   98.41
   4  10  10  413.36  233.41
   4  10 -10   93.29   68.18
  -4  10 -10  140.38   67.86
   4 -10 -11  544.71  143.56
  -4 -10 -11  715.04  131.94
   4 -10  11  693.75  153.16
  -4 -10  11  887.07  287.23
  -4  10  11  822.51  151.82
   4  10  11  909.33  211.01
   4  10 -11  539.23   81.87
  -4  10 -11  723.68  142.12
   4 -10 -12  325.86  116.85
  -4 -10 -12  600.57  144.40
   4 -10  12  663.30  129.55
  -4 -10  12  438.76  174.19
  -4  10  12  360.42   89.14
   4  10  12  389.63  111.20
   4  10 -12  688.66  108.02
  -4  10 -12  359.55  108.79
   4 -10 -13  353.48  221.37
  -4 -10 -13  488.20  148.33
   4 -10  13  530.16   84.16
  -4 -10  13  497.04   86.64
  -4  10  13  489.60  105.21
   4  10  13  368.22  168.22
   4  10 -13  389.11   80.24
  -4  10 -13  550.06  100.07
   4 -10 -14  120.50  106.91
  -4 -10 -14  112.14  107.91
  -4 -10  14  143.72  165.34
  -4  10  14  -22.17   83.64
   4  10  14  122.25  133.61
  -4  10 -14  117.41   84.68
   4 -11   0    6.26   60.59
  -4 -11   0  -24.07   46.37
  -4 -11   0   38.32  107.68
  -4  11   0  232.71  153.45
   4  11   0  180.05   73.26
  -4  11   0   76.94   59.52
   4 -11   1 5845.63  539.49
   4 -11  -1 5370.91  627.13
  -4 -11  -1 5417.88  578.15
  -4 -11   1 5666.23  258.44
  -4 -11  -1 5064.34  379.74
  -4 -11   1 5347.81  553.30
  -4  11   1 5585.59  308.43
  -4  11  -1 5677.01  503.35
   4  11   1 5509.20  737.25
   4  11  -1 5328.73  307.79
  -4  11   1 5807.43  411.62
  -4  11  -1 5278.03  258.67
   4 -11   2  -16.90   39.73
   4 -11  -2   46.23   32.72
  -4 -11  -2   13.90   21.11
  -4 -11   2  142.93   64.20
  -4 -11   2  -48.51  134.17
  -4 -11  -2   -0.25   36.68
  -4  11   2   27.92   57.24
  -4  11  -2  383.26  138.05
   4  11   2  297.15   86.62
   4  11  -2  169.58   89.64
  -4  11   2   91.33   29.12
  -4  11  -2    9.62   35.10
   4 -11   322281.75 1062.04
   4 -11  -323183.86 1142.60
  -4 -11  -324862.10 1194.55
  -4 -11   325485.10 1197.83
  -4 -11   323074.48 1172.11
   4  11   323784.65 1163.07
   4  11  -325592.45 1234.92
  -4  11  -323113.74 1124.07
   4 -11  -419145.83  964.30
  -4 -11  -418180.85  952.02
   4 -11   419585.45 1006.49
  -4 -11   417744.04  969.47
  -4  11   419501.99  998.76
   4  11   418218.70 1081.92
   4  11  -419633.95 1135.43
  -4  11   417382.03  830.89
  -4  11  -418383.59  935.48
   4  11  -512473.38  792.95
   4 -11  -515449.12  574.41
  -4 -11  -514272.03  588.96
   4 -11   514348.95 1229.24
  -4 -11   514973.68  666.79
  -4  11   514449.36  547.39
   4  11   514605.16 1514.40
   4  11  -515654.18  585.18
  -4  11  -514501.69  518.27
   4 -11  -6 9429.83  319.25
  -4 -11  -611025.26  308.45
   4 -11   611170.26  389.53
  -4 -11   610729.50  429.29
  -4  11   610251.92  329.03
   4  11   6 9553.52  318.55
   4  11  -611014.04  291.29
  -4  11  -6 9570.88  329.53
   4 -11  -7  457.45  184.75
  -4 -11  -7  327.64  120.39
   4 -11   7  298.33  108.44
  -4 -11   7  437.93  189.90
  -4  11   7  432.28  197.67
   4  11   7  582.74  208.32
   4  11  -7  437.17  184.95
  -4  11  -7  439.47  191.47
   4 -11  -8  287.26  218.13
  -4 -11  -8  205.59  113.21
   4 -11   8  107.17   79.37
  -4 -11   8  335.91  125.02
  -4  11   8  334.92  125.53
   4  11   8   96.41   86.00
  -4  11  -8  158.25  128.30
   4 -11  -9  991.29  238.13
  -4 -11  -9  867.47  111.07
   4 -11   9 1119.96  214.36
  -4 -11   9  710.85  156.16
  -4  11   9  834.54  155.74
   4  11   9 1335.99  225.41
   4  11  -9  839.89  141.24
  -4  11  -9  991.81  151.97
   4 -11 -10  216.09  131.79
  -4 -11 -10  424.78  115.57
   4 -11  10  155.19  110.16
  -4 -11  10  724.75  231.60
  -4  11  10  183.97  130.91
   4  11  10  288.23   96.97
   4  11 -10  281.84   57.89
  -4  11 -10  305.13   60.61
   4 -11 -11   41.59  140.50
  -4 -11 -11  258.88  118.85
   4 -11  11  165.29   49.60
  -4 -11  11  260.15  171.83
  -4  11  11  235.23   63.17
   4  11  11  196.78  123.22
   4  11 -11  129.91   85.98
  -4  11 -11  122.66   87.80
   4 -11 -12  724.69  173.47
  -4 -11 -12  800.11  153.16
   4 -11  12  576.63  109.37
  -4 -11  12  459.63   96.11
  -4  11  12  585.66  129.13
   4  11  12  465.55  132.85
   4  11 -12  664.31  127.90
  -4  11 -12  726.58  168.53
   4 -11 -13  172.07  160.73
  -4 -11 -13  184.35  114.74
   4 -11  13  103.86   69.28
  -4 -11  13  400.42  163.31
  -4  11  13  101.61  101.40
   4  11  13  126.79  143.90
  -4  11 -13  183.99   69.79
   4 -12   0  457.23   89.99
  -4 -12   0  455.30   57.04
  -4 -12   0  458.79  110.59
  -4  12   0  468.75  136.97
   4  12   0  438.01  182.70
  -4  12   0  393.70   93.38
   4 -12   1  492.72   83.15
   4 -12  -1  408.99   83.05
  -4 -12  -1  409.04   72.19
  -4 -12   1  508.84   72.55
  -4 -12   1  522.53   94.07
  -4 -12  -1  621.59  116.00
  -4  12   1  426.20  107.62
  -4  12  -1  444.38  129.10
   4  12   1  612.31  119.56
   4  12  -1  383.07  102.86
  -4  12   1  524.63   82.43
  -4  12  -1  488.87   80.83
   4 -12   2  796.39  140.65
   4 -12  -2  944.70  207.27
  -4 -12  -2 1051.60  147.48
  -4 -12   2 1129.64   96.32
  -4 -12   2 1135.11  177.08
  -4  12   2 1519.82  229.44
  -4  12  -2 1095.30  198.79
   4  12   2 1229.20  219.52
   4  12  -2 1080.20  187.50
  -4  12  -2 1033.26  153.34
   4 -12  -3 1943.46  310.20
  -4 -12  -3 2021.57  279.93
   4 -12   3 1750.76  327.33
  -4 -12  -3 1995.39  246.04
  -4 -12   3 1926.42  350.08
  -4  12   3 2169.25  199.83
   4  12   3 2364.71  352.78
   4  12  -3 1945.26  201.77
  -4  12   3 1710.57  265.78
  -4  12  -3 1795.65  225.87
   4 -12  -4  136.08   98.84
  -4 -12  -4  106.78   55.00
   4 -12   4  -35.67  127.41
  -4 -12   4    1.44   70.04
  -4  12   4  -35.29  118.51
   4  12   4   13.92  150.77
   4  12  -4   99.45   71.37
  -4  12   4   13.41   20.86
  -4  12  -4  116.44   61.00
   4 -12  -5 1432.33  248.24
  -4 -12  -5 1033.66  197.91
   4 -12   5 1089.24  212.80
  -4 -12   5  802.65  229.41
  -4  12   5 1067.23  212.43
   4  12   5 1084.58  194.44
   4  12  -5 1147.55  156.22
  -4  12  -5 1031.73  153.40
   4 -12  -6 1057.93  214.44
  -4 -12  -6  873.93  144.46
   4 -12   6  874.81  179.72
  -4 -12   6  694.97  198.90
  -4  12   6  812.76  141.63
   4  12   6  992.78  217.56
   4  12  -6 1131.98  165.79
  -4  12  -6  867.98  142.71
   4 -12  -7  573.85  104.40
  -4 -12  -7  534.52   92.64
   4 -12   7  743.39  151.33
  -4 -12   7  579.76  152.10
  -4  12   7  487.88  115.61
   4  12   7  412.86  183.12
   4  12  -7  455.66  192.15
  -4  12  -7  537.59   95.88
   4 -12  -8   24.07  104.92
  -4 -12  -8  174.38   74.87
   4 -12   8  201.32  161.01
  -4 -12   8  178.29  119.80
  -4  12   8  131.25  104.61
   4  12   8    7.38   92.74
   4  12  -8   63.87   85.47
  -4  12  -8  167.08  124.52
   4 -12  -9  407.59  226.01
  -4 -12  -9  528.65  122.23
   4 -12   9  468.26  111.35
  -4 -12   9  426.70  172.63
  -4  12   9  432.05  120.55
   4  12   9  718.11  183.42
   4  12  -9  535.15  154.21
  -4  12  -9  686.91  166.48
   4 -12 -10  258.36  101.70
  -4 -12 -10  -24.67   70.26
   4 -12  10   74.64   59.74
  -4 -12  10   19.95  138.60
  -4  12  10  -24.98   81.58
   4  12  10  -86.28  139.96
   4  12 -10   86.88   57.99
  -4  12 -10  245.72   65.55
   4 -12 -11  455.71  157.00
  -4 -12 -11  483.43  116.54
   4 -12  11  778.56  115.54
  -4 -12  11  543.57  153.18
  -4  12  11  213.60   95.16
   4  12  11  595.00  106.22
   4  12 -11  417.51   80.83
  -4  12 -11  286.86   66.24
   4 -12 -12  288.81  128.46
  -4 -12 -12  670.64  151.02
   4 -12  12  591.65  159.40
  -4 -12  12  386.84  157.85
  -4  12  12  713.41  142.58
   4  12  12  658.82  197.00
   4  12 -12  414.55   85.35
  -4  12 -12  345.62  132.57
  -4 -13   0   22.60   20.07
  -4 -13   0   48.74   37.57
  -4  13   0  140.16  128.47
   4  13   0  193.95  110.11
  -4  13   0   47.59   31.15
   4 -13  -1 1141.75  220.82
  -4 -13  -1 1446.06  187.80
  -4 -13  -1 1213.06  175.00
  -4 -13   1 1446.44  227.41
  -4  13   1 1392.39  202.93
  -4  13  -1 1781.47  224.66
   4  13   1 1236.36  194.15
   4  13  -1 1469.48  285.97
  -4  13   1 1185.01  235.11
  -4  13  -1 1249.58  258.43
   4 -13  -2 1090.30  244.65
  -4 -13  -2 1108.34  158.10
  -4 -13  -2 1027.13  148.94
  -4 -13   2  951.23  195.76
  -4  13   2 1206.07  190.52
   4  13   2 1121.05  226.57
   4  13  -2 1005.94  180.58
  -4  13  -2 1173.72  221.46
   4 -13  -3 1243.93  239.19
  -4 -13  -3 1142.06  161.55
   4 -13   3 1324.30  285.29
  -4 -13  -3 1200.11  218.41
  -4 -13   3 1139.84  260.37
  -4  13   3 1489.75  184.95
   4  13   3 1593.33  240.10
   4  13  -3 1378.46  193.84
  -4  13   3 1072.03  175.62
  -4  13  -3 1306.23  239.93
   4 -13  -4  877.92  156.51
  -4 -13  -4  717.58  158.26
   4 -13   4  757.84  166.31
  -4 -13   4  758.70  205.79
  -4  13   4  829.60  133.04
   4  13   4  960.60  183.65
   4  13  -4  663.91  139.17
  -4  13  -4  788.80  111.60
   4 -13  -5  185.61   79.61
  -4 -13  -5  -38.11   53.38
   4 -13   5  142.23   83.93
  -4 -13   5  -86.81  134.01
  -4  13   5 -100.64  104.67
   4  13   5  100.01   71.98
   4  13  -5  215.30  109.95
  -4  13  -5  -41.15   75.02
   4 -13  -6  638.32  163.96
  -4 -13  -6  596.93  110.22
   4 -13   6  745.23  123.71
  -4 -13   6  322.65  219.92
  -4  13   6  927.94  169.86
   4  13   6  129.05  150.76
   4  13  -6  613.06  137.18
  -4  13  -6  606.15  141.38
   4 -13  -7  312.85  129.68
  -4 -13  -7   84.07   58.02
   4 -13   7  234.86  103.45
  -4 -13   7 -109.30  135.73
  -4  13   7   -6.09  101.56
   4  13   7   -8.89  104.05
   4  13  -7   76.03   59.91
  -4  13  -7  131.66   88.28
   4 -13  -8  397.00   75.38
  -4 -13  -8  327.41  100.51
   4 -13   8   14.98   77.47
  -4 -13   8  153.23  120.82
  -4  13   8  368.74   99.90
   4  13   8   53.02   93.58
   4  13  -8  580.96  120.92
  -4  13  -8  247.29   91.41
   4 -13  -9   86.87   96.69
  -4 -13  -9   58.48   51.57
   4 -13   9  -46.30  118.37
  -4 -13   9  -65.41   76.08
  -4  13   9   81.49   98.60
   4  13   9  155.02  161.69
   4  13  -9  146.87   90.67
  -4  13  -9   32.47   91.10
   4 -13 -10  905.97  208.53
  -4 -13 -10  925.26  146.17
   4 -13  10 1411.46  229.65
  -4 -13  10 1353.90  271.24
  -4  13  10 1096.01  211.68
   4  13  10  891.79  239.99
   4  13 -10  870.69  209.78
  -4  13 -10  961.07  236.76
   4 -13 -11  235.70  151.86
  -4 -13 -11  137.38  106.03
   4 -13  11   33.98   53.18
  -4 -13  11  162.29  166.97
  -4  13  11  213.09  102.07
   4  13  11   31.20  136.35
  -4  13 -11  107.51  113.51
  -4 -14   0  -98.45   83.04
  -4  14   0  248.30   98.20
   4  14   0 -315.80  125.32
  -4  14   0  167.09   60.15
  -4 -14   1  609.05  108.51
  -4  14   1  922.67  155.89
   4  14   1  952.45  174.72
   4  14  -1  715.27  172.76
  -4  14  -1  836.25   98.86
   4 -14  -2 4072.10  668.27
  -4 -14  -2 3752.23  578.45
   4 -14   2 4232.19  719.46
  -4 -14  -2 3776.47  599.44
  -4 -14   2 4327.45  523.86
  -4  14   2 5723.86  524.99
   4  14   2 5417.06  516.50
   4  14  -2 5117.90  470.35
  -4  14   2 4320.46  364.10
  -4  14  -2 4203.67  574.83
   4 -14  -3 1073.56  294.27
  -4 -14  -3 1386.40  237.70
   4 -14   3 1551.21  317.77
  -4 -14   3 1520.99  311.30
  -4  14   3 1953.97  255.96
   4  14   3 1767.64  277.55
   4  14  -3 1829.71  252.14
  -4  14   3 1392.30  280.51
  -4  14  -3 1594.12  228.22
   4 -14  -4  506.16  112.89
  -4 -14  -4  807.98  108.08
   4 -14   4 1128.64  177.60
  -4 -14   4  643.58  180.18
  -4  14   4  915.18  179.07
   4  14   4  616.56  141.25
   4  14  -4  723.35  160.54
  -4  14  -4  821.65  159.24
   4 -14  -5  -18.10  104.95
  -4 -14  -5  -11.88   48.35
   4 -14   5  -88.74  136.76
  -4 -14   5   -0.32  119.72
  -4  14   5  195.58  165.09
   4  14   5  176.05  123.84
   4  14  -5  -43.86   94.01
  -4  14  -5  193.09  140.53
   4 -14  -6  211.61   87.19
  -4 -14  -6  105.83   78.29
   4 -14   6  173.54   56.43
  -4 -14   6  242.01  111.69
  -4  14   6  -46.91  102.08
   4  14   6   86.90  105.41
   4  14  -6  111.90   81.56
  -4  14  -6   -8.56   73.93
   4 -14  -7   86.88   65.14
  -4 -14  -7   48.33   42.94
   4 -14   7  206.11  119.84
  -4 -14   7   46.61  132.81
  -4  14   7   64.52  105.29
   4  14   7  206.02  105.52
   4  14  -7   97.69   77.27
  -4  14  -7   48.81   44.56
   4 -14  -8   87.45   85.15
  -4 -14  -8   35.64   74.80
   4 -14   8   95.24   89.76
  -4 -14   8  146.15  130.30
  -4  14   8   59.59  135.46
   4  14   8  -18.35  133.00
   4  14  -8   50.10   90.47
  -4  14  -8  109.93   71.83
   4 -14  -9   77.92  151.53
  -4 -14  -9  145.17  121.94
   4 -14   9  -41.39  129.60
  -4 -14   9  -44.07  132.17
  -4  14   9   14.00   43.66
   4  14   9  263.05  105.58
   4  14  -9  131.79   97.27
  -4  14  -9  -51.75   83.82
   4 -14 -10  520.28  190.34
  -4 -14 -10  -53.51   74.69
   4 -14  10  -25.01  126.15
  -4 -14  10  154.51  116.96
  -4  14  10  172.49  102.06
   4  14  10  301.75  109.54
   4  14 -10   97.90   63.15
  -4  14 -10  143.29   94.47
   4  15   0 -137.60  122.08
  -4  15   0  -28.06   54.67
   4 -15   1  113.20  140.54
  -4 -15  -1   68.59   46.44
  -4 -15   1   50.80   96.19
  -4  15   1  -87.04  119.99
   4  15   1   72.30  132.78
   4  15  -1 -106.72  117.02
  -4  15   1   56.04   35.51
  -4  15  -1  -25.73   59.69
   4 -15   2   -6.31  120.99
  -4 -15   2   40.89  104.52
  -4  15   2   68.64   80.09
   4  15   2  -23.67  133.28
   4  15  -2   11.17   74.59
  -4  15   2   94.95   67.79
  -4  15  -2  104.63   81.69
   4 -15   3  108.50  134.30
  -4 -15   3   28.10   49.63
  -4  15   3  185.62  120.59
   4  15   3  196.31  193.35
   4  15  -3 -116.96  103.82
  -4  15  -3   31.16   38.22
  -4 -15  -4  103.86   64.47
   4 -15   4   92.37  107.33
  -4 -15   4   72.62   83.54
  -4  15   4  -29.02  111.14
   4  15   4  -95.02  131.43
   4  15  -4   76.02  107.95
  -4  15  -4  220.61   94.57
   4 -15  -5  207.31   80.95
  -4 -15  -5  238.20   60.75
   4 -15   5  239.62  104.63
  -4 -15   5  390.04  129.15
  -4  15   5  203.12  157.22
   4  15   5  196.61  137.31
   4  15  -5  121.47  111.56
  -4  15  -5  140.10   81.49
   4 -15  -6   89.85  112.58
  -4 -15  -6  191.64  113.75
   4 -15   6  188.87  124.04
  -4 -15   6  139.81  126.98
  -4  15   6  239.90  106.93
   4  15   6   91.74  142.50
  -4  15  -6   32.25   78.47
   4 -15  -7  130.19  134.72
  -4 -15  -7  198.84   49.45
   4 -15   7  119.55  114.37
  -4 -15   7  -50.22  133.26
   4  15   7   60.06   92.21
   4  15  -7  209.42   95.94
  -4  15  -7  295.67  109.01
   4 -15  -8  -10.47   64.47
  -4 -15  -8   -0.11   60.06
   4 -15   8  226.94   86.05
  -4 -15   8  304.21  151.79
  -4  15   8   83.93  115.34
   4  15   8 -159.41  145.46
   4  15  -8    6.30   51.31
  -4  15  -8   20.13   89.69
   4 -16   0  110.54  103.02
  -4 -16   0  159.78  143.13
   4  16   0  102.77  133.97
   4 -16   1  159.64  117.93
  -4 -16   1 -165.50   87.98
   4  16   1  173.73  156.19
   4  16  -1   11.61   96.54
  -4  16   1   69.45   70.04
  -4  16  -1  -37.58   56.07
   4 -16   2  -55.28  119.37
  -4 -16   2  217.94  114.61
   4  16   2  219.00  175.17
   4  16  -2  217.82   77.06
  -4  16  -2  159.41  100.05
   4 -16   3   60.41   61.92
  -4 -16   3  123.24   81.12
  -4  16   3  119.61  156.32
   4  16   3  231.54  137.43
   4  16  -3  300.38  168.71
  -4  16  -3   90.43   68.79
  -4 -16   4  -66.91  109.45
  -4  16   4  268.02  157.98
   4  16   4   82.43  152.61
   4  16  -4  113.33  104.29
  -4  16  -4   -2.45   48.78
   4 -16   5  177.02  111.22
  -4 -16   5  502.56  179.68
  -4  16   5  434.71  157.38
   4  16   5  327.73   90.20
   4  16  -5  247.41  118.01
  -4  16  -5  124.38   77.33
   4 -16   6 -136.34  118.54
  -4 -16   6  346.81  115.56
  -4  16   6   91.83  156.05
   4  16   6  107.77  150.95
  -4  16  -6   50.03   54.68
   4 -17   0 -272.15  110.45
   4  17   0  125.29  146.17
  -4  17   0   -0.15   52.04
   4 -17  -1  -97.23  116.97
  -4 -17   1  131.75  110.48
   4  17   1  308.51  190.23
   4  17  -1   84.91  129.09
   4 -17  -2  230.89   60.62
   4 -17   2  239.76   77.12
   4  17   2  145.76  116.13
   4  17  -2  -19.57  118.02
  -4  17  -2  106.50   73.18
  -5   0   0  -66.43   78.99
  -5   0   0   59.09   67.87
   5   0   0   21.65   25.40
  -5   0  -1  545.81  111.29
  -5   0   1  488.20  113.72
  -5   0  -1  640.46   99.92
   5   0   1  551.26  136.54
   5   0  -1  536.77   77.93
   5   0  -2  -14.25   86.78
  -5   0  -2   42.01   80.41
  -5   0   2  179.36   80.56
  -5   0  -2  100.11   41.95
   5   0   2  103.92   36.93
   5   0  -2    2.03   26.05
   5   0  -3 4957.48  259.03
  -5   0  -3 5491.53  282.65
  -5   0   3 5682.03  641.18
  -5   0  -3 5445.88  261.07
   5   0   3 5338.78  251.69
   5   0  -3 5234.35  225.54
   5   0  -4  151.79   45.96
  -5   0  -4  -24.38   72.72
  -5   0   4   43.14   87.61
  -5   0  -4   80.69   44.35
   5   0   4   12.84   33.14
   5   0  -5  392.72  112.44
  -5   0  -5  311.06   98.86
  -5   0   5  430.74  117.48
  -5   0  -5  223.41   43.84
   5   0   5  347.95   65.86
   5   0  -6   87.87   31.21
  -5   0  -6   16.99   61.14
  -5   0   6  268.85   84.30
   5   0   6   11.97   46.44
   5   0  -7 4803.32  410.74
  -5   0  -7 4711.80  288.65
  -5   0   7 5417.06  692.59
   5   0   7 4763.11  653.49
   5   0  -8  121.86   63.99
  -5   0  -8  -72.84   68.37
  -5   0   8   82.94   40.62
   5   0   8  141.91   61.89
   5   0  -9 -121.32  100.66
  -5   0  -9   -3.14   69.55
  -5   0   9   67.69  126.36
   5   0   9   54.27   46.57
   5   0 -10  205.92   83.14
  -5   0 -10  -53.38   81.81
  -5   0  10 -140.88  102.06
   5   0  10   80.86   71.45
   5   0 -11 1449.42  258.21
  -5   0 -11 1489.15  272.06
  -5   0  11 1564.58  220.98
   5   0  11 1033.20  212.73
   5   0 -12  -76.66  135.86
  -5   0 -12   79.93   68.70
  -5   0  12  128.78   68.55
   5   0  12 -129.35   89.01
   5   0 -13   62.27   64.30
  -5   0 -13  -29.26   73.33
  -5   0  13   46.89   54.41
   5   0  13  160.11   82.78
   5   0 -14  125.66   90.49
  -5   0 -14  -73.94   72.99
  -5   0  14   59.94   78.36
   5   0  14   66.81   49.02
   5   0 -15  270.94  163.13
  -5   0 -15  105.52   84.21
  -5   0  15   97.82  116.17
   5   0  15  259.56   84.10
   5   0 -16  110.46  181.85
  -5   0 -16   96.49   82.81
  -5   0  16    0.95  106.40
   5   0  16  124.46   96.39
  -5  -1   0  -34.76   77.60
  -5   1   0   80.00   77.55
  -5  -1   0   28.54   65.54
  -5   1   0   -0.04   71.61
   5  -1   0  -12.06   35.16
   5   1   0   97.74   27.66
  -5  -1  -127093.57 1076.70
  -5   1  -125939.47 1027.81
  -5  -1   126284.09 1137.37
  -5  -1   126631.03 1049.61
  -5  -1  -125530.52 1020.33
  -5   1   126336.67 1042.24
  -5   1  -125514.99 1012.62
   5  -1   125113.57  976.22
   5   1   126179.95 1025.72
   5  -1  -124445.25  943.18
   5   1  -126658.50 1021.35
   5  -1  -2 1609.60  216.50
  -5  -1  -2 1726.96  163.11
  -5   1  -2 1521.06  135.64
  -5  -1   2 1252.61  127.91
  -5  -1   2 1252.32  255.64
  -5   1   2 1380.19  224.40
  -5  -1  -2 1358.71  154.80
  -5   1  -2 1405.98  135.68
   5  -1   2 1308.23  165.09
   5   1   2 1488.66  141.80
   5  -1  -2 1196.71   75.03
   5   1  -2 1366.09  144.42
   5   1  -313639.69  586.67
   5  -1  -313867.07  610.23
  -5  -1  -313576.71  583.71
  -5   1  -313857.08  582.36
  -5  -1   313767.71  595.21
  -5   1   312667.97  665.41
  -5  -1  -312302.27  520.85
  -5   1  -314000.34  572.33
   5  -1   313397.50  578.21
   5   1   313076.20  551.30
   5   1  -313709.57  548.22
   5   1  -4  458.80   95.46
   5  -1  -4  470.87   89.56
  -5  -1  -4  495.92  116.41
  -5   1  -4  712.44  162.63
  -5  -1   4  182.02   51.01
  -5   1   4  394.65  128.44
  -5  -1  -4  270.57   47.81
  -5   1  -4  205.77   52.76
   5  -1   4  219.49   44.93
   5   1   4  329.29   61.95
   5   1  -4  323.49   50.41
   5   1  -5 1108.70  236.36
   5  -1  -5 1243.73  231.80
  -5  -1  -5 1108.95  180.60
  -5   1  -5 1116.98  127.35
  -5  -1   5 1242.18  139.10
  -5   1   5 1079.74  166.94
  -5  -1  -5  901.21  131.70
  -5   1  -5  923.36   89.01
   5  -1   5 1035.33  151.79
   5   1   5 1003.77  144.15
   5   1  -6  167.97   69.71
   5  -1  -6  270.76   59.01
  -5  -1  -6  167.48   71.27
  -5   1  -6  106.99   90.57
  -5  -1   6   87.81   53.64
  -5   1   6  159.44  101.74
  -5   1  -6  197.35   74.76
   5  -1   6  194.80   62.53
   5   1  -7  800.55  118.73
   5  -1  -7 1170.93  141.42
  -5  -1  -7  842.90  149.80
  -5   1  -7  740.96  127.78
  -5  -1   7  830.51  150.40
  -5   1   7  780.58  147.00
   5  -1   7 1022.65  134.20
   5   1   7 1045.44  126.81
   5   1  -8 1129.31  175.99
   5  -1  -8 1337.26  281.83
  -5  -1  -8 1418.63  204.83
  -5   1  -8 1340.08  166.15
  -5  -1   8 1542.81  225.23
  -5   1   8 1318.93  158.74
   5  -1   8 1273.56  170.18
   5   1   8 1151.69  160.88
   5   1  -9   26.26   61.23
   5  -1  -9  -30.02  108.37
  -5  -1  -9   47.63   79.13
  -5   1  -9  119.21   65.83
  -5  -1   9 -136.38  105.47
  -5   1   9   40.89   57.54
   5  -1   9  141.34   52.93
   5   1   9  123.04   53.48
   5   1 -10  -37.83  109.97
   5  -1 -10  -48.09  110.57
  -5  -1 -10  116.24   57.42
  -5   1 -10   80.14   51.12
  -5  -1  10  192.28   71.94
  -5   1  10  220.93   83.36
   5  -1  10  142.26   63.79
   5   1  10    6.44   50.24
   5   1 -11 3763.90  404.15
   5  -1 -11 3558.42  435.55
  -5  -1 -11 3485.00  477.69
  -5   1 -11 3323.94  180.26
  -5  -1  11 3688.33  398.27
  -5   1  11 3667.50  308.88
   5  -1  11 3770.87  420.50
   5   1  11 3455.40  393.19
   5   1 -12  958.58  218.80
   5  -1 -12 1017.59  171.87
  -5  -1 -12 1038.67  224.00
  -5   1 -12  888.41  160.78
  -5  -1  12  898.88  143.81
  -5   1  12  984.79  163.23
   5  -1  12  855.82  190.79
   5   1  12  953.13  186.91
   5   1 -13 1170.98  130.99
   5  -1 -13 1195.32  204.86
  -5  -1 -13 1175.01  239.35
  -5   1 -13 1233.64  197.31
  -5  -1  13 1105.41  249.63
  -5   1  13 1504.49  234.45
   5  -1  13 1198.46  226.77
   5   1  13 1365.69  221.73
   5   1 -14  107.02   90.38
   5  -1 -14  -87.23  147.28
  -5  -1 -14   84.93   79.17
  -5   1 -14   20.75   63.38
  -5  -1  14  -84.38  108.69
  -5   1  14   69.12  110.78
   5  -1  14  183.55  126.83
   5   1  14  -18.30   98.80
   5   1 -15   94.36  142.29
   5  -1 -15  144.49  105.59
  -5  -1 -15   92.03   92.18
  -5   1 -15   34.77   44.23
  -5  -1  15   50.74  108.27
  -5   1  15  167.56  133.62
   5  -1  15  -22.55   96.02
   5   1  15   -9.02   97.55
   5   1 -16  -39.49  108.21
   5  -1 -16   83.43   93.46
  -5  -1 -16   96.10   74.17
  -5   1 -16   22.48   32.40
  -5  -1  16   94.81   75.65
  -5   1  16  -32.54   95.81
   5  -1  16  141.99  125.10
   5   1  16  111.54   88.94
  -5  -2   0   13.73   67.64
  -5   2   0   81.02   70.57
  -5  -2   0  112.69   89.00
  -5   2   0  121.02   69.88
   5  -2   0  107.48   26.23
   5   2   0  156.19   82.00
   5  -2  -1 2040.37  328.52
  -5  -2  -1 1610.84  142.18
  -5  -2   1 1599.36  135.09
  -5   2  -1 1603.18  129.36
  -5  -2   1 1936.28  158.58
  -5  -2  -1 1645.27  184.16
  -5   2   1 1675.99  141.87
  -5   2  -1 1668.40  131.01
   5  -2   1 1661.25  220.61
   5  -2  -1 1617.49  175.79
   5   2   1 1655.32  215.39
   5   2  -1 1825.72  294.41
   5  -2  -2 4215.41  487.03
  -5  -2  -2 4246.75  241.13
  -5   2  -2 4039.76  219.45
  -5  -2   2 4024.94  220.42
  -5  -2   2 4279.62  356.29
  -5  -2  -2 3940.06  260.31
  -5   2   2 3840.03  222.49
  -5   2  -2 4083.96  232.71
   5  -2   2 4222.63  202.44
   5   2   2 4141.49  219.24
   5   2  -2 4036.30  501.34
   5   2  -3  600.17  102.88
   5  -2  -3  581.87  126.81
  -5  -2  -3  440.62   73.34
  -5   2  -3  485.23   77.49
  -5  -2   3  630.79  107.24
  -5   2   3  502.89   89.50
  -5  -2  -3  553.16   66.04
  -5   2  -3  531.75  100.57
   5  -2   3  504.34   73.42
   5   2   3  452.26   74.30
   5   2  -3  542.63   80.36
   5   2  -4  688.54  167.26
   5  -2  -4  780.34  133.18
  -5  -2  -4  825.74  169.86
  -5   2  -4  699.10  100.04
  -5  -2   4  714.32  143.23
  -5   2   4  785.52  121.16
  -5  -2  -4  653.26   66.84
  -5   2  -4  670.91   87.50
   5  -2   4  784.07  122.38
   5   2   4  631.18  148.79
   5   2  -4  657.64  132.72
   5   2  -5  445.12   82.99
   5  -2  -5  472.48  107.65
  -5  -2  -5  601.91   98.35
  -5   2  -5  383.78   89.47
  -5  -2   5  311.84  190.15
  -5   2   5  332.39   70.94
  -5   2  -5  368.66   66.52
   5  -2   5  342.62   65.93
   5   2   5  374.81   76.45
   5   2  -619877.77  771.99
   5  -2  -619297.17  778.10
  -5  -2  -620129.97  808.39
  -5   2  -620136.66  774.42
  -5  -2   619680.41  783.21
  -5   2   620037.06  954.48
  -5   2  -618466.81  753.31
   5  -2   619170.40  952.55
   5   2   618878.76  808.14
   5   2  -7 1507.87  222.70
   5  -2  -7 1721.66  253.79
  -5  -2  -7 1454.10  282.57
  -5   2  -7 1642.38  304.68
  -5  -2   7 1109.17  140.16
  -5   2   7 1397.03  145.20
   5  -2   7 1473.99  226.75
   5   2   7 1526.61  285.03
   5   2  -8 1278.98  191.77
   5  -2  -8 1436.19  202.47
  -5  -2  -8 1054.76  137.52
  -5   2  -8 1237.99  218.46
   5  -2   8  949.89  165.55
  -5  -2   8 1095.83  130.09
  -5   2   8 1108.04  188.00
   5  -2   8 1245.85  273.38
   5   2   8 1091.47  229.86
   5   2  -9 4383.30  575.38
   5  -2  -9 4003.02  635.02
  -5  -2  -9 4924.73  567.83
  -5   2  -9 4622.37  316.91
  -5  -2   9 4361.95  346.49
  -5   2   9 4661.70  292.84
   5  -2   9 4517.71  474.42
   5   2   9 4250.04  569.86
   5   2 -10  557.10  103.13
   5  -2 -10  275.67   78.45
  -5  -2 -10  414.46   83.50
  -5   2 -10  392.74   93.29
  -5  -2  10  207.76  122.97
  -5   2  10  263.63  116.43
   5  -2  10  307.59   88.51
   5   2  10  315.96   85.09
   5   2 -11 2492.41  453.54
   5  -2 -11 2592.84  402.42
  -5  -2 -11 2413.15  268.13
  -5   2 -11 2180.32  284.08
  -5  -2  11 2031.88  210.64
  -5   2  11 2078.68  193.34
   5  -2  11 2306.82  202.35
   5   2  11 2443.07  308.73
   5   2 -12  289.93  147.11
   5  -2 -12  338.83  180.19
  -5  -2 -12  114.78   69.58
  -5   2 -12  132.53  106.91
  -5  -2  12   58.62  113.25
  -5   2  12  152.56  124.78
   5  -2  12  104.92   85.16
   5   2  12   97.16   72.04
   5   2 -13   47.07   65.98
   5  -2 -13  243.44  119.74
  -5  -2 -13  362.68  234.50
  -5   2 -13  117.95   84.71
  -5  -2  13  206.22  180.05
  -5   2  13  125.15  119.11
   5  -2  13  273.65  133.24
   5   2  13  154.01   90.19
   5   2 -14 -141.91  124.42
   5  -2 -14   80.47   84.27
  -5  -2 -14  -70.84   88.15
  -5   2 -14  -58.89   70.76
  -5  -2  14  189.88  151.03
  -5   2  14  -35.47  111.78
   5  -2  14  -61.40   97.89
   5   2  14 -171.61  108.73
   5   2 -15  -66.80  117.91
   5  -2 -15  256.64   90.80
  -5  -2 -15  129.04  102.62
  -5   2 -15  198.31  123.23
  -5  -2  15  200.60  160.53
  -5   2  15  386.12  115.76
   5  -2  15  138.95  108.37
   5   2  15  278.03  118.77
   5   2 -16  193.39   72.17
   5  -2 -16  246.88  156.62
  -5  -2 -16  201.64   57.51
  -5   2 -16   54.91   50.20
  -5  -2  16  124.06  131.52
  -5   2  16  258.74  153.28
   5  -2  16  173.07  101.30
   5   2  16  235.01  123.52
  -5  -3   0  -65.16   61.76
  -5  -3   0   58.70   31.99
  -5   3   0   87.90   66.07
   5  -3   0   27.34   14.04
   5   3   0 -162.03   80.36
   5  -3  -1 2014.35  289.02
  -5  -3  -1 1928.69  145.62
  -5  -3   1 1947.19  139.10
  -5   3  -1 1898.07  238.74
  -5  -3   1 2028.20  331.11
  -5  -3  -1 1847.18  188.58
  -5   3   1 1963.88  269.11
  -5   3  -1 2025.89  171.40
   5  -3   1 1907.42  250.12
   5  -3  -1 1723.95   96.82
   5   3   1 2157.91  175.06
   5   3  -1 1774.02  136.95
   5  -3  -2 2350.99  476.30
  -5  -3  -2 2511.33  186.67
  -5   3  -2 2266.11  151.30
  -5  -3   2 2049.78  143.27
  -5  -3   2 2441.32  171.76
  -5  -3  -2 2334.87  137.80
  -5   3   2 2433.09  283.55
  -5   3  -2 2448.08  181.36
   5  -3   2 2404.63  314.95
   5   3   2 2435.38  411.40
   5   3  -2 2148.41  396.08
   5  -3  -3  458.26   86.71
  -5  -3  -3  580.81  118.31
  -5   3  -3  419.88   81.86
  -5  -3   3  481.90  110.38
  -5  -3  -3  326.66   68.80
  -5   3   3  498.01   87.80
  -5   3  -3  502.53   92.72
   5  -3   3  360.21   59.95
   5   3   3  438.54   86.72
   5   3  -3  362.90   65.05
   5   3  -4 6863.87  343.93
   5  -3  -4 6707.00  359.84
  -5  -3  -4 6638.44  316.70
  -5   3  -4 6674.62  319.64
  -5  -3   4 6870.44  370.53
  -5   3   4 7108.31  367.42
  -5  -3  -4 6529.99  271.88
  -5   3  -4 6609.66  305.00
   5  -3   4 6651.29  328.24
   5   3   4 6716.48  317.95
   5   3  -4 6413.77  282.98
   5   3  -5 4063.08  497.22
   5  -3  -5 4041.13  552.96
  -5  -3  -5 3870.10  235.08
  -5   3  -5 4109.65  245.16
  -5  -3   5 4000.49  265.16
  -5   3   5 3917.87  254.44
  -5   3  -5 3990.94  213.04
   5  -3   5 4000.52  455.26
   5   3   5 4135.73  378.91
   5   3  -5 3591.79  170.46
   5   3  -6 3161.30  380.53
   5  -3  -6 3247.10  470.72
  -5  -3  -6 3316.41  533.95
  -5   3  -6 3302.93  198.24
  -5  -3   6 3121.75  546.20
  -5   3   6 3129.79  312.36
  -5   3  -6 2899.57  271.34
   5  -3   6 3197.39  404.32
   5   3   6 3517.97  410.01
   5   3  -7 4383.42  485.15
   5  -3  -7 4344.86  558.40
  -5  -3  -7 4146.17  479.67
  -5   3  -7 3733.65  222.97
   5  -3   7 3796.62  277.73
  -5  -3   7 4216.11  533.67
  -5   3   7 4275.83  653.86
   5  -3   7 4289.65  453.75
   5   3   7 4242.84  504.50
   5   3  -8 1701.90  278.74
   5  -3  -8 1594.13  204.12
  -5  -3  -8 1432.33  230.21
  -5   3  -8 1867.31  298.12
   5  -3   8 1230.81  187.32
  -5  -3   8 1454.30  203.73
  -5   3   8 1578.98  228.63
   5  -3   8 1763.84  342.94
   5   3   8 1693.48  267.34
   5   3  -9 3981.51  482.81
   5  -3  -9 3925.21  502.38
  -5  -3  -9 4019.95  574.98
  -5   3  -9 3922.57  316.06
  -5  -3   9 4155.56  514.03
  -5   3   9 4191.68  718.33
   5  -3   9 4264.31  551.30
   5   3   9 3868.07  419.83
   5   3 -10  151.90   56.47
   5  -3 -10  232.37  111.18
  -5  -3 -10   -1.44   87.16
  -5   3 -10  159.03   51.51
  -5  -3  10  -17.79  125.39
  -5   3  10  150.20   42.93
   5  -3  10   58.56   46.52
   5   3  10  161.29   49.80
   5   3 -11 2381.46  245.50
   5  -3 -11 2479.00  252.58
  -5  -3 -11 2558.11  414.08
  -5   3 -11 2184.84  248.59
  -5  -3  11 2420.37  222.29
  -5   3  11 2182.52  367.56
   5  -3  11 2624.57  463.50
   5   3  11 2452.81  407.38
   5   3 -12 1240.76  239.20
   5  -3 -12 1221.32  235.19
  -5  -3 -12 1372.55  241.45
  -5   3 -12 1262.57  207.67
  -5  -3  12 1237.16  206.06
  -5   3  12 1305.76  278.77
   5  -3  12 1552.54  261.28
   5   3  12 1145.92  200.95
   5   3 -13 1882.87  309.66
   5  -3 -13 1599.23  304.64
  -5  -3 -13 2252.75  321.35
  -5   3 -13 1856.99  260.69
  -5  -3  13 1806.75  240.92
  -5   3  13 2373.96  283.06
   5  -3  13 1562.69  358.12
   5   3  13 1794.76  277.47
   5   3 -14  684.33  123.35
   5  -3 -14  958.45  179.36
  -5  -3 -14  997.24  181.90
  -5   3 -14  730.42  111.14
  -5  -3  14 1073.75  214.82
  -5   3  14  780.70  156.52
   5  -3  14  779.82  143.83
   5   3  14  938.92  135.67
   5   3 -15   97.45   88.97
   5  -3 -15  252.24  145.72
  -5  -3 -15   68.49  106.13
  -5   3 -15   16.66   29.25
  -5  -3  15  407.96  162.01
  -5   3  15   67.94   60.60
   5  -3  15   54.48   52.91
   5   3  15   46.32   57.46
   5   3 -16  826.40  214.58
   5  -3 -16  916.99  241.48
  -5  -3 -16 1439.84  244.52
  -5   3 -16  828.02  198.37
  -5  -3  16 1373.11  226.83
  -5   3  16 1281.44  293.79
   5  -3  16 1396.41  301.87
   5   3  16 1292.79  198.06
   5  -4   0   64.17   24.81
  -5  -4   0  188.45   87.86
  -5  -4   0   47.68   57.69
  -5   4   0   32.17   65.34
   5  -4   0  -18.38   23.16
   5   4   0  127.42   84.77
   5  -4  -1 1410.48  271.33
  -5  -4  -1 1439.13  160.07
  -5  -4   1 1683.70  157.67
  -5  -4   1 1532.34  133.53
  -5  -4  -1 1494.85  166.37
  -5   4   1 1705.88  175.61
  -5   4  -1 1674.77  168.12
   5  -4   1 1587.93  205.51
   5  -4  -1 1366.00  163.83
   5   4   1 1452.82  298.44
   5   4  -1 1444.65  264.93
   5  -4  -2 6711.95  326.37
  -5  -4  -2 6373.75  541.19
  -5  -4   2 7211.98  336.58
  -5   4  -2 6462.31  303.78
  -5  -4   2 6348.92  308.14
  -5  -4  -2 6209.35  271.39
  -5   4   2 6406.56  337.39
  -5   4  -2 6645.58  640.98
   5  -4   2 6931.62  311.82
   5   4   2 6902.66  331.14
   5   4  -2 6404.31  304.19
   5  -4  -3  104.53   51.99
  -5  -4  -3   92.06   55.11
  -5   4  -3  117.38   65.61
  -5  -4   3   23.28   69.09
  -5  -4   3   42.85   90.14
  -5  -4  -3   81.41   33.47
  -5   4   3   90.60   79.44
  -5   4  -3  139.88   88.49
   5  -4   3    9.88   46.98
   5   4   3  166.52   58.46
   5   4  -3  107.80   43.13
  -5   4  -3   20.85   29.02
   5   4  -4 2220.81  459.78
   5  -4  -4 2552.72  373.52
  -5  -4  -4 2671.95  365.18
  -5   4  -4 2418.62  156.77
  -5  -4   4 2271.43  238.71
  -5   4   4 2369.17  223.13
  -5   4  -4 2458.58  357.85
   5   4   4 2589.86  331.26
   5   4  -4 2274.27  292.07
  -5   4  -4 2127.61  194.78
   5   4  -512581.57  527.43
   5  -4  -512450.21  522.77
  -5  -4  -511073.71  492.92
  -5   4  -512195.17  496.31
  -5  -4   512087.55  519.38
  -5   4   511611.82  508.00
  -5   4  -511969.17  484.75
   5   4   511232.15  471.20
   5   4  -511790.98  488.04
  -5   4  -510759.28  430.75
   5   4  -613515.83  588.58
   5  -4  -613272.80  574.74
  -5  -4  -612695.47  535.00
  -5   4  -613299.89  530.50
  -5  -4   612728.31  537.08
  -5   4   613295.90  572.10
  -5   4  -613188.54  525.76
   5   4   612797.02  603.67
   5   4  -612442.12  471.02
  -5   4  -612056.19  485.35
   5   4  -7 8751.32  919.18
   5  -4  -7 8154.28  640.14
  -5  -4  -7 8084.72  415.59
  -5   4  -7 8304.12  458.09
   5  -4   7 7838.01  432.40
  -5  -4   7 9034.73  790.77
  -5   4   7 8365.43  452.43
   5   4   7 7921.47  640.39
  -5   4  -7 8684.92  622.44
   5   4  -8  392.00   64.53
   5  -4  -8  525.30  111.16
  -5  -4  -8  515.17   97.14
  -5   4  -8  483.92   90.53
   5  -4   8  383.28   64.74
  -5  -4   8  206.41   76.16
  -5   4   8  380.30  147.23
   5   4   8  281.29   88.79
  -5   4  -8  479.00   95.49
   5   4  -9  132.31   56.23
   5  -4  -9  308.67  145.48
  -5  -4  -9   67.31   44.02
  -5   4  -9  131.58   38.13
   5  -4   9   70.18   29.45
  -5  -4   9   91.30   56.08
  -5   4   9  365.75  112.77
   5  -4   9  192.32   80.80
   5   4   9  176.90   79.74
  -5   4  -9  135.83   88.56
   5   4 -10  143.26   76.94
   5  -4 -10  194.26   69.88
  -5  -4 -10  100.09   45.72
  -5   4 -10   76.48   61.61
  -5  -4  10  153.25   71.11
  -5   4  10  161.37   67.78
   5  -4  10  364.05   93.86
   5   4  10   19.81   60.84
   5   4 -11   87.88   49.87
   5  -4 -11 -277.24  146.24
  -5  -4 -11   62.24   63.82
  -5   4 -11    9.99   30.76
  -5  -4  11   76.09  119.31
  -5   4  11  124.23   79.33
   5  -4  11   93.69   62.13
   5   4  11  -16.01  106.31
   5   4 -12  745.07  173.52
   5  -4 -12  439.25  217.16
  -5  -4 -12  793.89  158.33
  -5   4 -12  645.50  119.06
  -5  -4  12  528.46  121.24
  -5   4  12  397.18  154.05
   5  -4  12  541.63  124.93
   5   4  12  866.08  160.27
   5   4 -13 1547.78  236.70
   5  -4 -13 1956.41  481.26
  -5  -4 -13 1623.46  296.50
  -5   4 -13 1548.95  247.86
  -5  -4  13 1863.92  399.81
  -5   4  13 1792.48  225.26
   5  -4  13 1920.63  400.13
   5   4  13 1555.66  196.29
   5   4 -14 1026.48  183.17
   5  -4 -14 1447.55  356.57
  -5  -4 -14 1254.00  154.29
  -5   4 -14 1148.21  145.53
  -5  -4  14 1323.94  271.54
  -5   4  14 1175.76  172.01
   5  -4  14 1491.93  270.71
   5   4  14 1251.14  177.10
   5   4 -15  220.03   75.03
   5  -4 -15  327.37  114.38
  -5  -4 -15  316.45   96.87
  -5  -4  15  608.48  179.91
  -5   4  15  614.86  125.13
   5  -4  15  572.43  112.99
   5   4  15  318.74  108.72
   5  -5   0  -32.61   62.04
  -5  -5   0  -75.52   84.76
  -5  -5   0   69.59   45.62
  -5   5   0    5.03   71.15
   5   5   0   67.70   60.77
  -5   5   0   51.71   35.59
   5  -5   1   65.74   35.33
   5  -5  -1  199.74   91.41
  -5  -5  -1  -36.93   64.79
  -5  -5   1   93.08   71.00
  -5  -5   1  -61.15   78.12
  -5  -5  -1   46.44   41.66
  -5   5   1   65.92   72.66
  -5   5  -1   92.64   35.92
   5  -5  -1   37.41   13.50
   5   5   1   86.51   93.37
   5   5  -1 -121.01  107.63
   5  -5  -2  425.38   71.50
  -5  -5  -2  444.99   77.60
  -5  -5   2  570.51  111.49
  -5  -5   2  577.31  117.63
  -5  -5  -2  548.31   69.38
  -5   5   2  663.80  117.35
  -5   5  -2  618.08   97.59
   5   5   2  484.95  107.42
   5   5  -2  817.53  126.38
  -5   5  -2  531.60  102.92
   5  -5  -3  102.07   75.71
  -5  -5  -3  140.21   78.17
  -5   5  -3  277.85  109.28
  -5  -5   3  229.41   95.77
  -5  -5   3  -69.27   92.18
  -5  -5  -3   98.33   43.35
  -5   5   3  294.04  140.04
  -5   5  -3  302.24   87.71
   5   5   3  156.83   98.72
   5   5  -3  138.66   76.57
  -5   5  -3   45.63   25.88
   5   5  -4 1016.65  155.58
   5  -5  -4 1228.38  194.46
  -5  -5  -4 1226.78  165.43
  -5   5  -4 1138.23  130.41
  -5  -5   4 1043.31  152.07
  -5   5   4  932.46  179.15
  -5   5  -4 1050.67  128.68
   5   5   4 1072.83  132.39
   5   5  -4 1100.72  173.38
  -5   5  -4 1237.97  144.43
   5   5  -5 2296.73  383.30
   5  -5  -5 2406.66  403.67
  -5  -5  -5 2384.85  343.53
  -5   5  -5 2497.04  173.40
  -5  -5   5 2228.90  317.46
  -5   5   5 2078.12  180.90
  -5   5  -5 2151.59  150.20
   5   5   5 2251.33  294.33
   5   5  -5 2303.82  267.84
  -5   5  -5 2441.48  228.09
   5   5  -6 3589.43  473.81
   5  -5  -6 3858.74  507.43
  -5  -5  -6 3606.45  519.77
  -5   5  -6 3782.71  484.77
  -5  -5   6 4236.62  458.51
  -5   5   6 3423.27  245.01
  -5   5  -6 3281.14  353.90
   5   5   6 3112.43  610.43
   5   5  -6 3310.43  337.76
  -5   5  -6 3822.98  514.75
   5   5  -7  660.55   85.94
   5  -5  -7  377.77   80.09
  -5  -5  -7  429.65  112.59
  -5   5  -7  606.75   94.00
   5  -5   7  442.47   81.25
  -5  -5   7  267.88   75.04
  -5   5   7  402.63  101.25
   5   5   7  307.70   78.78
   5   5  -7  377.78   59.10
  -5   5  -7  349.21   73.84
   5   5  -8   46.63   42.40
   5  -5  -8  -36.02  119.39
  -5  -5  -8   -1.13   45.62
  -5   5  -8   -7.85   53.12
   5  -5   8  136.39   49.01
  -5  -5   8  -56.59  107.33
  -5   5   8   63.80   67.19
   5   5   8 -152.55   98.24
   5   5  -8   43.49   41.04
  -5   5  -8  -70.09   84.76
   5   5  -9  628.20  107.88
   5  -5  -9  561.48  131.25
  -5  -5  -9  426.22   79.15
  -5   5  -9  489.94   96.62
   5  -5   9  439.00  101.83
  -5  -5   9  797.70  127.89
  -5   5   9  327.93  128.90
   5   5   9  588.93  135.29
  -5   5  -9  409.16   86.62
   5   5 -10  464.93  185.54
   5  -5 -10  399.62  150.28
  -5  -5 -10  444.14  185.51
  -5   5 -10  572.71   85.88
   5  -5  10  447.68  174.19
  -5  -5  10  145.28  122.45
  -5   5  10  617.73  126.77
   5   5  10  682.73  120.90
  -5   5 -10  488.88  202.99
   5   5 -11  230.94   97.46
   5  -5 -11  277.71  121.04
  -5  -5 -11  207.88  109.27
  -5   5 -11  366.38  123.47
  -5  -5  11  142.37  133.19
  -5   5  11  164.08   88.56
   5   5  11  297.52  145.72
  -5   5 -11  288.13  128.33
   5   5 -12 1649.98  289.74
   5  -5 -12 2043.46  389.95
  -5  -5 -12 2122.53  464.69
  -5   5 -12 1797.81  321.64
  -5  -5  12 2174.29  291.58
  -5   5  12 2074.77  256.10
   5   5  12 2043.73  391.08
  -5   5 -12 1920.70  338.04
   5   5 -13 4119.57  772.71
   5  -5 -13 5124.63  674.85
  -5  -5 -13 5111.88  365.11
  -5  -5  13 5147.96  560.65
  -5   5  13 5375.10  405.70
   5  -5  13 5141.97  639.15
   5   5  13 5015.16  700.69
   5  -5 -14 3276.52  507.97
  -5  -5 -14 3348.68  286.61
  -5   5 -14 2631.08  341.06
  -5  -5  14 3425.10  266.39
  -5   5  14 3303.91  252.85
   5  -5  14 3297.18  406.03
   5   5  14 3692.17  355.06
   5   5 -15 1250.92  345.46
   5  -5 -15 1834.99  441.24
  -5  -5 -15 1661.04  342.67
  -5  -5  15 1855.44  278.57
  -5   5  15 1526.29  288.44
   5  -5  15 1476.24  295.49
   5   5  15 1733.62  317.60
   5  -6   017248.30  689.69
  -5  -6   018011.02  698.82
  -5  -6   017260.42  668.43
  -5   6   016223.25  643.99
   5   6   015952.76  652.95
  -5   6   015893.67  603.71
   5  -6   1 4288.41  681.31
   5  -6  -1 4197.74  440.43
  -5  -6  -1 4164.69  224.11
  -5  -6   1 4516.57  229.87
  -5  -6   1 4161.94  425.15
  -5  -6  -1 4349.94  212.26
  -5   6   1 4653.08  282.07
  -5   6  -1 4206.74  250.67
   5   6   1 4571.21  291.14
   5   6  -1 4706.74  435.86
  -5   6  -1 3804.07  173.70
  -5   6   1 4093.36  339.68
   5  -6   2 9317.57  427.88
   5  -6  -2 9728.65  573.24
  -5  -6  -2 9755.20  432.90
  -5  -6   2 8977.51  387.29
  -5  -6   2 9492.40  410.08
  -5  -6  -2 9142.44  364.56
  -5   6   2 9240.48  424.68
  -5   6  -2 9667.02  427.75
   5   6   2 9644.14  941.32
   5   6  -2 9647.38  426.87
  -5   6  -2 8992.85  377.47
   5  -6  -3 2646.93  359.94
  -5  -6  -3 2489.28  319.88
  -5  -6   3 2383.00  231.50
  -5  -6   3 2597.53  392.41
  -5   6   3 2387.73  204.56
  -5   6  -3 2286.37  213.28
   5   6   3 2763.44  338.46
   5   6  -3 2208.83  435.29
  -5   6  -3 2304.87  264.69
   5   6  -4  256.38   59.07
   5  -6  -4  147.50   57.24
  -5  -6  -4  198.29   42.24
  -5   6  -4  245.83   68.39
  -5  -6   4  436.31  104.65
  -5   6   4  188.74   74.66
  -5   6  -4  113.05   77.37
   5   6   4  494.01  149.95
   5   6  -4  227.96   83.71
  -5   6  -4  296.82   67.55
   5   6  -5  118.00   54.57
   5  -6  -5  -29.71   89.59
  -5  -6  -5  -46.30   70.13
  -5   6  -5   -2.91   50.40
  -5  -6   5   86.87   49.97
  -5   6   5   91.20   85.42
  -5   6  -5  -69.07   77.58
   5   6   5   88.43  104.48
   5   6  -5  -58.36   64.62
  -5   6  -5   31.98   44.42
   5   6  -6  158.62   62.05
   5  -6  -6  174.08   65.59
  -5  -6  -6  329.22   66.58
  -5   6  -6  209.68   61.35
  -5  -6   6  195.27   53.16
  -5   6   6  101.04   89.95
   5   6   6   37.95  103.23
   5   6  -6   66.91   52.26
  -5   6  -6  204.73   54.47
   5   6  -7  -54.58   60.64
   5  -6  -7  -44.39  114.57
  -5  -6  -7   42.42   35.90
  -5   6  -7  -52.09   48.75
   5  -6   7   26.81   47.20
  -5  -6   7  -73.22  104.46
  -5   6   7   31.18   86.75
   5   6   7   64.39  102.78
   5   6  -7   -8.97   41.26
  -5   6  -7  -62.14   79.84
   5   6  -8  345.84   64.23
   5  -6  -8  472.27  125.66
  -5  -6  -8  385.49   71.16
  -5   6  -8  266.95   55.54
   5  -6   8  282.39   56.61
  -5  -6   8  661.71  127.67
  -5   6   8  183.29   98.29
   5   6   8  266.50   98.32
   5   6  -8  338.59   55.83
  -5   6  -8  296.36   71.51
   5   6  -9  162.17   68.31
   5  -6  -9   13.27   60.13
  -5  -6  -9  137.93   58.86
  -5   6  -9  191.60   84.91
   5  -6   9  157.54   67.82
  -5  -6   9  -39.45  121.43
  -5   6   9  240.25   57.93
   5   6   9  142.53   71.05
   5   6  -9   69.87   41.29
  -5   6  -9  183.07   69.98
   5   6 -10  144.47   68.59
   5  -6 -10  337.14  172.13
  -5  -6 -10   94.11   66.52
  -5   6 -10  125.96   64.05
   5  -6  10   28.93   33.81
  -5  -6  10  251.07  150.78
  -5   6  10  275.06  140.83
   5   6  10  114.11   66.95
  -5   6 -10  217.52  124.32
   5   6 -11  126.82   59.61
   5  -6 -11  -75.62  157.89
  -5  -6 -11   84.05   48.60
  -5   6 -11    4.26   29.70
   5  -6  11  151.94   69.93
  -5  -6  11  298.39  124.43
  -5   6  11   13.82   93.50
   5   6  11  218.27   79.42
  -5   6 -11   66.17   57.14
   5   6 -12  271.16  136.52
   5  -6 -12  137.38   82.40
  -5  -6 -12  146.43   73.32
  -5   6  12  210.79  130.43
   5   6  12    2.58   59.72
  -5   6 -12   61.07   63.92
   5   6 -13 1401.54  221.21
   5  -6 -13 1464.43  256.57
  -5  -6 -13 1811.04  189.42
  -5   6 -13 1423.80  217.24
  -5  -6  13 2021.66  341.26
  -5   6  13 1706.35  212.86
   5   6  13 1857.97  290.07
  -5   6 -13 1712.71  196.37
   5  -6 -14   93.27  186.57
  -5  -6 -14   -0.50   95.23
  -5  -6  14   65.20  134.08
  -5   6  14  345.58  123.45
   5   6  14    1.13  120.82
  -5   6 -14   38.87   48.46
   5  -6 -15  449.85  173.97
  -5  -6 -15  545.13  125.29
  -5  -6  15  452.17  136.08
  -5   6  15  398.83  131.68
   5  -6  15  438.61  120.17
   5   6  15  393.72   95.75
   5  -7   0  169.96   53.22
  -5  -7   0  137.14   83.74
  -5  -7   0   -3.36   97.93
  -5   7   0  166.09  137.10
   5   7   0  269.23  143.25
  -5   7   0   24.83   24.75
   5  -7   131103.13 1275.35
   5  -7  -133016.86 1274.40
  -5  -7  -133293.38 1249.39
  -5  -7   131501.56 1157.64
  -5  -7   131532.72 1172.74
  -5  -7  -130615.21 1138.83
  -5   7   131135.53 1171.45
  -5   7  -132729.75 1216.47
   5   7   132574.08 1215.83
   5   7  -130771.79 1249.57
  -5   7  -129649.17 1094.17
   5  -7   225435.42 1179.02
   5  -7  -224988.51 1152.09
  -5  -7  -225206.29 1163.36
  -5  -7   224891.49 1125.12
  -5  -7   223275.50 1059.05
  -5  -7  -223010.46 1040.81
  -5   7   223390.93 1074.53
  -5   7  -224110.52 1114.14
   5   7   224487.45 1145.42
   5   7  -223774.26 1080.26
   5  -7   3 1113.33  185.42
   5  -7  -3 1702.29  215.83
  -5  -7  -3 1277.21  253.54
  -5  -7   3 1476.33  148.22
  -5  -7   3 1295.90  175.64
  -5   7   3  931.13  136.27
  -5   7  -3 1397.67  226.66
   5   7   3  852.62  161.26
   5   7  -3 1139.85  168.89
  -5   7  -3 1113.45  151.97
   5  -7  -4  -36.91   87.24
  -5  -7  -4  170.76   63.09
  -5  -7   4 -103.34  102.77
  -5   7   4   93.49   87.37
  -5   7  -4  147.26   92.03
   5   7   4  -38.75  121.11
   5   7  -4  -48.20   81.34
  -5   7  -4  162.73   74.36
   5   7  -5 1113.66  166.17
   5  -7  -5 1346.12  153.54
  -5  -7  -5 1126.61  190.95
  -5   7  -5 1142.84  167.94
  -5  -7   5 1288.61  194.23
  -5   7   5 1265.31  174.78
  -5   7  -5 1294.38  134.05
   5   7   5  895.38  114.44
   5   7  -5 1127.33  140.82
  -5   7  -5 1414.72  147.96
   5   7  -6   34.78   36.94
   5  -7  -6   68.06  126.59
  -5  -7  -6  -11.65   65.32
  -5   7  -6   59.35   55.85
  -5  -7   6 -108.02  102.09
  -5   7   6  -67.50   87.79
   5   7   6  -68.49  109.82
   5   7  -6   -9.62   60.81
  -5   7  -6   64.05   55.65
   5   7  -7   53.36   40.77
   5  -7  -7  109.77   90.98
  -5  -7  -7  118.56   61.96
  -5   7  -7  -98.64   48.50
   5  -7   7   86.39   43.57
  -5  -7   7  -51.78  109.11
  -5   7   7  114.22   88.65
   5   7   7  128.26  113.54
   5   7  -7   63.05   51.35
  -5   7  -7   55.88   35.98
   5   7  -8   79.52   46.59
   5  -7  -8  -58.35  127.34
  -5  -7  -8  140.85   86.54
  -5   7  -8  104.88   74.52
   5  -7   8   52.25   65.00
  -5  -7   8  -68.86  111.07
  -5   7   8   92.29   93.68
   5   7   8   67.55  117.16
   5   7  -8  106.05   63.67
  -5   7  -8  -35.07   76.59
   5   7  -9 1357.07  202.53
   5  -7  -9 1683.51  263.56
  -5  -7  -9 1281.49  248.78
  -5   7  -9 1053.61  145.46
   5  -7   9 1198.38  206.57
  -5  -7   9 1114.11  268.68
  -5   7   9 1332.88  179.92
   5   7   9 1376.12  175.63
   5   7  -9 1314.98  104.80
  -5   7  -9 1428.20  212.94
   5   7 -10  106.95   59.24
   5  -7 -10  224.80  129.22
  -5  -7 -10  210.49  128.64
   5  -7  10   23.09   39.16
  -5  -7  10  -34.92  118.50
  -5   7  10  261.33  150.50
   5   7  10   48.59  114.84
  -5   7 -10  103.63   92.55
   5   7 -11   -9.23   72.99
   5  -7 -11  -36.60  150.05
  -5  -7 -11   33.53   63.20
  -5   7 -11   63.16   51.30
   5  -7  11   43.27   76.07
  -5  -7  11  -39.34  124.96
  -5   7  11  -29.45   91.27
   5   7  11   81.87   91.17
  -5   7 -11   95.69   65.00
   5   7 -12  184.13  109.86
   5  -7 -12  398.65  117.84
  -5  -7 -12  184.43  128.22
  -5   7 -12  254.07   74.20
  -5  -7  12  587.12  167.84
  -5   7  12  305.25  111.63
   5   7  12  355.66  116.15
  -5   7 -12  439.50  131.25
   5  -7 -13   31.02  140.06
  -5  -7 -13  475.19  107.40
  -5  -7  13  281.95  102.36
   5   7  13  370.02  126.34
  -5   7 -13  183.23  137.18
   5  -7 -14  253.34  102.65
  -5  -7 -14  146.84  122.74
  -5  -7  14  140.87  124.00
  -5   7  14  102.03  115.53
   5   7  14   81.87   83.82
  -5   7 -14   27.47   55.52
   5  -8   0 7577.54  401.35
  -5  -8   0 6995.22  361.95
  -5  -8   0 6880.14  355.70
  -5   8   0 7400.03  410.96
   5   8   0 7222.48  772.11
  -5   8   0 6460.99  312.34
   5  -8   1 1663.41  228.84
   5  -8  -1 1727.94  257.98
  -5  -8  -1 1522.10  225.56
  -5  -8   1 1601.62  137.08
  -5  -8   1 1409.00  160.41
  -5  -8  -1 1442.66  153.40
  -5   8   1 1528.51  191.56
  -5   8  -1 1201.06  233.00
   5   8   1 1385.47  189.07
   5   8  -1 1286.66  292.77
  -5   8  -1 1230.54  149.96
   5  -8   2  156.99   51.14
   5  -8  -2  235.98   85.40
  -5  -8  -2  180.79   47.42
  -5  -8   2  111.72   64.31
  -5  -8   2  171.45   64.57
  -5  -8  -2  111.85   36.50
  -5   8   2  282.79   62.55
  -5   8  -2  253.42  140.19
   5   8   2  -76.76  129.80
   5   8  -2  -28.09   99.71
  -5   8   2  158.76   41.74
  -5   8  -2  188.66   84.33
   5  -8   3  -66.32   53.02
   5  -8  -3   53.17   49.08
  -5  -8  -3   -7.32   61.18
  -5  -8   3  106.57   59.40
  -5  -8   3   -3.74   98.26
  -5  -8  -3   23.71   20.95
  -5   8   3   29.23   70.05
  -5   8  -3   70.91   86.36
   5   8   3 -108.82  132.77
   5   8  -3  -77.09   88.33
  -5   8  -3   51.80   25.12
   5  -8   4   72.90   53.98
   5  -8  -4   86.60   66.56
  -5  -8  -4    5.01   68.70
  -5  -8   4  -49.06   95.39
  -5   8   4   -7.61   85.66
  -5   8  -4  -12.64   81.88
   5   8   4   16.60  122.54
   5   8  -4  -54.97   83.26
  -5   8  -4   38.27   36.34
   5  -8   5 1152.35  258.22
   5   8  -5 1205.42  198.11
   5  -8  -5 1830.19  249.40
  -5  -8  -5 1606.33  208.58
  -5  -8   5 1292.83  171.09
  -5   8   5 1488.35  190.36
  -5   8  -5 1300.59  155.71
   5   8   5 1266.26  162.32
   5   8  -5 1298.62  197.99
  -5   8  -5 1338.46  147.08
   5   8  -6  141.70   56.56
   5  -8  -6  -37.68   97.01
  -5  -8  -6   11.06   80.33
  -5   8  -6  103.49   71.94
   5  -8   6  166.79   97.98
  -5  -8   6   42.03   56.95
  -5   8   6   55.29  127.46
   5   8   6  228.24   86.44
   5   8  -6   24.03   68.53
  -5   8  -6  109.39   57.15
   5   8  -7   32.02   26.30
   5  -8  -7  104.06   57.15
  -5  -8  -7  -13.78   74.86
  -5   8  -7    8.45   49.21
   5  -8   7 -114.41   93.64
  -5  -8   7  -91.80  115.69
  -5   8   7 -109.85   92.48
   5   8   7 -108.77  124.97
   5   8  -7   37.33   40.06
  -5   8  -7   79.47   85.28
   5   8  -8  618.73   98.66
   5  -8  -8  812.60  166.93
  -5  -8  -8  911.71  135.63
   5  -8   8  828.72  157.80
  -5  -8   8  914.28  184.39
  -5   8   8  729.96  175.77
   5   8   8  696.48  150.37
   5   8  -8  688.08  111.25
  -5   8  -8  890.27  187.03
   5  -8  -9  390.02  113.66
  -5  -8  -9  178.13   83.04
  -5   8  -9  292.26  128.23
   5  -8   9  410.70   96.46
  -5  -8   9  718.09  139.08
  -5   8   9  528.88  166.95
   5   8   9  490.55  179.41
   5   8  -9  141.69   81.26
  -5   8  -9  365.09  126.15
   5   8 -10  114.19   57.12
   5  -8 -10  266.87  148.90
  -5  -8 -10  299.22  109.45
  -5   8 -10  132.20   69.32
   5  -8  10   89.18   89.60
  -5  -8  10  207.35  137.65
  -5   8  10  174.29  109.15
   5   8  10  353.50  160.63
   5   8 -10  119.03   45.16
  -5   8 -10  245.87  102.30
   5   8 -11  562.59  129.35
   5  -8 -11  697.84  127.35
  -5  -8 -11  618.98  115.55
   5  -8  11  566.87   91.75
  -5  -8  11  811.19  154.29
  -5   8  11  760.38  170.49
   5   8  11  382.07  115.11
  -5   8 -11  812.30  129.38
   5  -8 -12 3010.16  463.81
  -5  -8 -12 4128.44  264.96
  -5  -8  12 3324.52  245.02
  -5   8  12 3570.15  257.67
   5   8  12 3371.43  382.43
  -5   8 -12 3737.96  436.94
   5  -8 -13  290.86  159.09
  -5  -8 -13  330.44  114.62
  -5  -8  13  449.47  114.33
  -5   8  13  532.17  152.33
   5   8  13  329.34  138.13
  -5   8 -13  227.32   66.08
   5  -8 -14  187.61  160.99
  -5  -8 -14   83.33   96.93
  -5  -8  14   28.70   78.21
  -5   8  14   24.46   98.73
   5   8  14  146.54  115.17
  -5   8 -14  110.37  109.39
   5  -9   0   89.67   48.38
  -5  -9   0   38.17   60.43
  -5  -9   0   71.22   71.68
  -5   9   0  134.71   49.05
   5   9   0   44.95   77.40
  -5   9   0   18.54   20.61
   5  -9   1  429.13   74.09
   5  -9  -1  408.81   68.23
  -5  -9  -1  165.78   42.83
  -5  -9   1  311.93   71.64
  -5  -9   1  367.93   83.44
  -5  -9  -1  184.68   38.06
  -5   9   1  328.17   89.22
  -5   9  -1  428.97  116.45
   5   9   1  367.43  109.96
   5   9  -1  270.80  112.47
  -5   9   1  256.38   34.87
  -5   9  -1  254.90   54.88
   5  -9   2   85.01   39.51
   5  -9  -2   76.06   51.54
  -5  -9  -2   42.19   37.02
  -5  -9   2   32.23   55.80
  -5  -9   2  -22.05  104.93
  -5   9   2   54.95   96.33
  -5   9  -2   -5.59   92.16
   5   9   2  157.13   65.89
   5   9  -2   -6.11  102.30
  -5   9   2   -0.46   27.36
  -5   9  -2  -31.57   53.99
   5  -9   3  461.99  105.89
   5  -9  -3  448.81   96.19
  -5  -9  -3  491.67   77.32
  -5  -9   3  384.49   68.41
  -5  -9   3  431.07   82.57
  -5  -9  -3  364.99   51.36
  -5   9   3  476.64  110.56
  -5   9  -3  281.88  100.47
   5   9   3  503.88  135.00
   5   9  -3  359.53   90.61
  -5   9  -3  461.42   81.31
   5  -9   4 1561.71  189.79
   5  -9  -4 1589.55  268.69
  -5  -9  -4 1572.57  223.27
  -5  -9   4 1640.95  308.88
  -5   9   4 1368.91  165.52
  -5   9  -4 1376.78  164.50
   5   9   4 1362.23  172.91
   5   9  -4 1525.71  236.40
  -5   9  -4 1627.15  217.63
   5   9  -5  278.28   64.19
   5  -9   5  116.31   52.09
   5  -9  -5  310.82  106.25
  -5  -9  -5   40.06   47.12
  -5  -9   5  -55.54  110.81
  -5   9   5  187.25   97.86
   5   9   5  288.57  132.36
  -5   9  -5  219.59   79.57
   5  -9   6 6804.32  199.44
   5   9  -6 6648.65  439.56
   5  -9  -6 7052.19  888.62
  -5  -9  -6 6963.22  260.18
   5  -9   6 5971.96  882.29
  -5  -9   6 6071.85  619.76
  -5   9   6 6900.75  307.96
   5   9   6 6089.51  690.03
   5   9  -6 6432.16  356.85
  -5   9  -6 7063.63  522.13
   5  -9   7 6449.41  198.81
   5  -9  -7 5941.18  784.78
  -5  -9  -7 5524.75  710.98
   5  -9   7 5705.63  911.78
  -5  -9   7 6077.71  288.84
  -5   9   7 6547.67  361.06
   5   9   7 5715.73  347.66
   5   9  -7 5462.98  668.07
  -5   9  -7 5954.45  540.86
   5   9  -8 6227.47  851.63
   5  -9  -8 7507.68  927.69
  -5  -9  -8 7337.54  603.74
  -5   9  -8 7138.06  565.28
   5  -9   8 7135.84  851.76
  -5  -9   8 7342.20  938.00
  -5   9   8 6963.21  599.34
   5   9   8 7950.28  715.89
   5   9  -8 6376.58  809.28
  -5   9  -8 7717.15  827.34
   5   9  -9 6397.01  485.50
   5  -9  -9 6948.70 1036.04
  -5  -9  -9 7663.58  524.53
   5  -9   9 6834.22  938.84
  -5  -9   9 6959.33  834.27
  -5   9   9 7438.24  542.38
   5   9   9 7703.46  537.67
   5   9  -9 7056.36  463.48
  -5   9  -9 7069.37  635.49
   5  -9 -10  407.15  124.99
  -5  -9 -10  499.75  117.01
   5  -9  10  462.69   90.26
  -5  -9  10  473.47  113.25
  -5   9  10  133.51  154.92
   5   9  10  192.66  179.49
   5   9 -10  240.20   66.08
  -5   9 -10  421.93   95.95
   5  -9 -11 3184.89  569.92
  -5  -9 -11 3898.65  257.97
   5  -9  11 3064.26  390.26
  -5  -9  11 3503.88  246.46
  -5   9  11 3965.68  297.21
   5   9  11 4169.51  288.17
  -5   9 -11 3897.18  531.32
   5  -9 -12  484.54  182.60
  -5  -9 -12  667.11  109.91
  -5  -9  12  605.98  104.09
  -5   9  12  460.13  157.02
   5   9  12  485.70  165.58
  -5   9 -12  636.46  108.53
   5  -9 -13  639.60  271.77
  -5  -9 -13  659.39  137.65
  -5  -9  13  857.47  201.19
  -5   9  13  962.10  214.01
   5   9  13  485.77  132.76
  -5   9 -13  682.48  161.44
   5 -10   0  426.96   80.84
  -5 -10   0  601.20  111.82
  -5 -10   0  516.09   91.71
  -5  10   0  466.87  121.62
   5  10   0  460.41  140.68
   5 -10   1 2244.35  335.10
   5 -10  -1 2313.87  363.13
  -5 -10  -1 2172.34  339.51
  -5 -10   1 2040.67  143.49
  -5 -10   1 2186.63  246.47
  -5  10   1 2559.26  333.48
  -5  10  -1 2331.28  366.83
   5  10   1 1874.16  241.06
   5  10  -1 2495.04  299.75
  -5  10   1 1957.15  104.86
  -5  10  -1 1951.80  221.90
   5 -10   2  -51.58   57.09
   5 -10  -2  152.89   55.09
  -5 -10  -2   42.00   38.37
  -5 -10   2  137.90   52.48
  -5 -10   2   46.38   65.28
  -5 -10  -2   82.05   56.84
  -5  10   2   77.66  103.57
  -5  10  -2  152.21  112.44
   5  10   2  -39.56  126.45
   5  10  -2   97.02   71.75
  -5  10  -2   88.30   50.71
   5 -10   3   52.19   64.44
   5 -10  -3  173.58   71.29
  -5 -10  -3   24.20   35.40
  -5 -10   3   85.27   50.95
  -5 -10   3 -103.93   97.79
  -5  10   3   -4.96  101.75
  -5  10  -3  -43.37   97.94
   5  10   3   55.28   73.02
   5  10  -3  -17.00  104.09
  -5  10  -3   -6.54   56.29
   5 -10   4   61.89   40.94
   5 -10  -4  139.42   56.22
  -5 -10  -4 -105.14   72.96
  -5 -10   4 -155.65  110.82
  -5  10   4   35.27  100.90
  -5  10  -4   88.76   65.45
   5  10   4  146.83  137.10
   5  10  -4  -14.20   95.67
  -5  10  -4   18.23   68.59
   5 -10   5   38.46   39.89
   5 -10  -5   -0.70  102.91
  -5 -10  -5   20.90   49.50
   5 -10   5   -6.63   52.87
  -5 -10   5   -7.37  121.85
  -5  10   5  140.33   72.77
   5  10   5  -54.15  135.31
   5  10  -5   48.77   48.18
  -5  10  -5   56.19   57.16
   5 -10   6    9.43   26.52
   5 -10  -6  244.73  113.77
  -5 -10  -6   67.27   85.52
   5 -10   6  160.60  126.85
  -5 -10   6  156.02  155.31
  -5  10   6  -80.94  144.65
   5  10   6   31.98   93.37
   5  10  -6  120.63   68.19
  -5  10  -6  135.17   73.26
   5  10  -7 7281.30  911.73
   5 -10  -7 8775.37  591.99
  -5 -10  -7 9425.81 3475.13
   5 -10   7 9178.77 3463.80
  -5 -10   7 8990.95 3318.32
  -5  10   7 8570.54  857.87
   5  10   7 9236.91 3411.83
   5  10  -7 9236.04 3402.47
  -5  10  -7 9853.12 3628.78
   5 -10  -8 4706.14  719.54
  -5 -10  -8 4731.61  677.81
   5 -10   8 3939.03  673.59
  -5 -10   8 4398.61  478.23
  -5  10   8 3957.62  398.32
   5  10   8 4567.07  764.87
   5  10  -8 3925.39  562.41
  -5  10  -8 4659.96  546.69
   5 -10  -9 2574.48  464.51
  -5 -10  -9 2557.50  483.74
   5 -10   9 2397.62  415.28
  -5 -10   9 2455.39  429.67
  -5  10   9 2613.25  279.27
   5  10   9 2487.67  283.99
   5  10  -9 2899.39  246.40
  -5  10  -9 2555.06  477.86
   5 -10 -10 2434.65  370.58
  -5 -10 -10 3069.69  437.41
   5 -10  10 2698.51  404.11
  -5 -10  10 2659.25  284.31
  -5  10  10 2508.52  223.51
   5  10  10 2583.11  237.50
   5  10 -10 2286.49  421.23
  -5  10 -10 2994.80  365.42
   5 -10 -11  167.91  165.59
  -5 -10 -11    7.80   93.30
   5 -10  11    8.73   65.19
  -5 -10  11 -128.14  138.20
  -5  10  11  -43.26   82.30
   5  10  11  229.41  137.13
  -5  10 -11  -86.30   93.85
   5 -10 -12   92.89  122.81
  -5 -10 -12  -54.11   84.36
  -5 -10  12  315.89  161.74
  -5  10  12   14.19   92.65
   5  10  12 -143.55  128.33
  -5  10 -12  -64.52   90.71
   5 -11   0   62.04   74.60
  -5 -11   0   44.73   47.58
  -5 -11   0  -88.91   71.16
  -5  11   0  218.84   95.83
   5  11   0  -37.01  125.82
   5 -11   1  286.45   94.38
   5 -11  -1  262.95  107.41
  -5 -11  -1  414.43  156.79
  -5 -11   1  239.77   88.75
  -5 -11   1  330.18  114.54
  -5 -11  -1  449.64  178.69
  -5  11   1  195.71  122.61
  -5  11  -1  362.23  185.07
   5  11   1  414.50  165.73
   5  11  -1  472.73  205.28
  -5  11   1  204.76   74.12
  -5  11  -1  185.44   68.56
   5 -11   2 1466.97  249.06
   5 -11  -2 1505.19  188.15
  -5 -11  -2 1427.69  216.57
  -5 -11   2 1667.96  123.13
  -5 -11   2 1685.41  179.19
  -5 -11  -2 1303.22  246.37
  -5  11   2 1617.46  185.51
  -5  11  -2 2103.52  284.32
   5  11   2 1918.32  300.78
   5  11  -2 1437.94  253.85
  -5  11  -2 1562.20  105.48
   5 -11   3 4699.30  582.59
   5 -11  -3 5424.98  831.67
  -5 -11  -3 5307.47  670.83
  -5 -11   3 5667.25  451.70
  -5 -11   3 5499.51  659.21
  -5  11   3 4915.08  442.64
  -5  11  -3 5725.85  677.15
   5  11   3 6078.48  550.85
   5  11  -3 5903.26  492.03
  -5  11  -3 5130.60  565.72
   5 -11  -4 6189.27 1049.61
  -5 -11  -4 6481.59  558.65
  -5 -11   4 6504.88  801.48
  -5  11   4 6650.84  571.06
   5  11   4 6529.70  885.34
   5  11  -4 6135.40  941.88
  -5  11  -4 5956.83  481.43
   5  11  -5 7864.15  566.73
   5 -11  -5 8440.04  701.14
  -5 -11  -5 8506.76  568.03
   5 -11   5 7853.19 1011.35
  -5 -11   5 8800.28  684.46
  -5  11   5 8352.63  718.75
   5  11   5 8271.49  855.88
   5  11  -5 9165.84 3378.76
  -5  11  -5 8587.38  620.53
   5 -11  -6 1705.20  300.69
  -5 -11  -6 1741.83  173.34
   5 -11   6 1538.99  279.32
  -5 -11   6 1787.86  268.73
  -5  11   6 1532.20  204.52
   5  11   6 1333.68  193.03
   5  11  -6 1567.29  236.84
  -5  11  -6 1414.90  173.18
   5 -11  -7  159.69  110.72
  -5 -11  -7  -64.16   71.99
   5 -11   7  -81.77  107.34
  -5 -11   7  159.64   81.94
  -5  11   7  208.47   89.12
   5  11   7   -5.43  143.81
   5  11  -7  -31.01   69.06
  -5  11  -7   91.48   68.73
   5 -11  -8 -111.00  141.84
  -5 -11  -8   41.20   81.43
   5 -11   8  -61.01  104.82
  -5 -11   8  100.53  132.95
  -5  11   8   30.53   95.37
   5  11   8  124.03  109.79
   5  11  -8  -47.10   62.61
  -5  11  -8   17.95   81.14
   5 -11  -9  291.16  105.40
  -5 -11  -9  383.65   92.61
   5 -11   9  431.36   83.33
[truncated: 90,889 more chars]
