# Supplementary material for: Synthesis of Anthraquinone Mono‐ and Diboron Complexes with Near‐Infrared Panchromatic Absorption
Source: Chemistry. 2025 Aug 19;31(53):e01915. doi: 10.1002/chem.202501915 (PMC12451423; doi:10.1002/chem.202501915)
Supplement: Supplementary file 2 — Supporting Information [file CHEM-31-e01915-s002.zip › 4.cif]

 
data_anthraquinone4
 
_audit_creation_method            'SHELXL-2014/7'
_shelx_SHELXL_version_number      '2014/7'
_chemical_name_systematic         ?
_chemical_name_common             ?
_chemical_melting_point           ?
_chemical_formula_moiety          ?
_chemical_formula_sum
 'C22 H17 B F2 N2 O2' 
_chemical_formula_weight          390.18

loop_
 _atom_type_symbol
 _atom_type_description
 _atom_type_scat_dispersion_real
 _atom_type_scat_dispersion_imag
 _atom_type_scat_source
 'C'  'C'   0.0033   0.0016
 'International Tables Vol C Tables 4.2.6.8 and 6.1.1.4'
 'H'  'H'   0.0000   0.0000
 'International Tables Vol C Tables 4.2.6.8 and 6.1.1.4'
 'B'  'B'   0.0013   0.0007
 'International Tables Vol C Tables 4.2.6.8 and 6.1.1.4'
 'F'  'F'   0.0171   0.0103
 'International Tables Vol C Tables 4.2.6.8 and 6.1.1.4'
 'N'  'N'   0.0061   0.0033
 'International Tables Vol C Tables 4.2.6.8 and 6.1.1.4'
 'O'  'O'   0.0106   0.0060
 'International Tables Vol C Tables 4.2.6.8 and 6.1.1.4'
 
_space_group_crystal_system       triclinic
_space_group_IT_number            2
_space_group_name_H-M_alt         'P -1'
_space_group_name_Hall            '-P 1'
 
_shelx_space_group_comment
;
The symmetry employed for this shelxl refinement is uniquely defined
by the following loop, which should always be used as a source of
symmetry information in preference to the above space-group names.
They are only intended as comments.
;
 
loop_
 _space_group_symop_operation_xyz
 'x, y, z'
 '-x, -y, -z'
 
_cell_length_a                    8.5822(18)
_cell_length_b                    9.623(2)
_cell_length_c                    12.917(4)
_cell_angle_alpha                 101.46(7)
_cell_angle_beta                  105.01(7)
_cell_angle_gamma                 110.84(9)
_cell_volume                      911.6(7)
_cell_formula_units_Z             2
_cell_measurement_temperature     293(2)
_cell_measurement_reflns_used     4127
_cell_measurement_theta_min       2.646
_cell_measurement_theta_max       27.661
 
_exptl_crystal_description        'block'
_exptl_crystal_colour             'red'
_exptl_crystal_density_meas       ?
_exptl_crystal_density_method     ?
_exptl_crystal_density_diffrn     1.421          
_exptl_crystal_F_000              404
_exptl_transmission_factor_min    ?
_exptl_transmission_factor_max    ?
_exptl_crystal_size_max           0.200
_exptl_crystal_size_mid           0.200
_exptl_crystal_size_min           0.200
_exptl_absorpt_coefficient_mu     0.105
_shelx_estimated_absorpt_T_min    0.979
_shelx_estimated_absorpt_T_max    0.979
_exptl_absorpt_correction_type    ?
_exptl_absorpt_correction_T_min   ?
_exptl_absorpt_correction_T_max   ?
_exptl_absorpt_process_details    ?
_exptl_absorpt_special_details    ?
_diffrn_ambient_temperature       293(2)
_diffrn_radiation_wavelength      0.71075
_diffrn_radiation_type            MoK\a
_diffrn_source                    ?
_diffrn_measurement_device_type   'Rigaku XtaLAB mini'
_diffrn_measurement_method        ?
_diffrn_detector_area_resol_mean  ?
_diffrn_reflns_number             9349
_diffrn_reflns_av_unetI/netI      0.0351
_diffrn_reflns_av_R_equivalents   0.0275
_diffrn_reflns_limit_h_min        -11
_diffrn_reflns_limit_h_max        11
_diffrn_reflns_limit_k_min        -12
_diffrn_reflns_limit_k_max        12
_diffrn_reflns_limit_l_min        -16
_diffrn_reflns_limit_l_max        16
_diffrn_reflns_theta_min          2.646
_diffrn_reflns_theta_max          27.661
_diffrn_reflns_theta_full         25.242
_diffrn_measured_fraction_theta_max   0.968
_diffrn_measured_fraction_theta_full  0.980
_diffrn_reflns_Laue_measured_fraction_max    0.968
_diffrn_reflns_Laue_measured_fraction_full   0.980
_diffrn_reflns_point_group_measured_fraction_max   0.968
_diffrn_reflns_point_group_measured_fraction_full  0.980
_reflns_number_total              4127
_reflns_number_gt                 2518
_reflns_threshold_expression      'I > 2\s(I)'
_reflns_Friedel_coverage          0.000
_reflns_Friedel_fraction_max      .
_reflns_Friedel_fraction_full     .
 
_reflns_special_details
;
 Reflections were merged by SHELXL according to the crystal
 class for the calculation of statistics and refinement.
 
 _reflns_Friedel_fraction is defined as the number of unique
 Friedel pairs measured divided by the number that would be
 possible theoretically, ignoring centric projections and
 systematic absences.
;
 
_computing_data_collection        ?
_computing_cell_refinement        ?
_computing_data_reduction         ?
_computing_structure_solution     ?
_computing_structure_refinement 'SHELXL-2014/7 (Sheldrick, 2014)'
_computing_molecular_graphics     ?
_computing_publication_material   ?
_refine_special_details           ?
_refine_ls_structure_factor_coef  Fsqd
_refine_ls_matrix_type            full
_refine_ls_weighting_scheme       calc
_refine_ls_weighting_details
'w=1/[\s^2^(Fo^2^)+(0.1000P)^2^] where P=(Fo^2^+2Fc^2^)/3'
_atom_sites_solution_primary      ?
_atom_sites_solution_secondary    ?
_atom_sites_solution_hydrogens    geom
_refine_ls_hydrogen_treatment     constr
_refine_ls_extinction_method      none
_refine_ls_extinction_coef        .
_refine_ls_number_reflns          4127
_refine_ls_number_parameters      263
_refine_ls_number_restraints      0
_refine_ls_R_factor_all           0.0827
_refine_ls_R_factor_gt            0.0527
_refine_ls_wR_factor_ref          0.1652
_refine_ls_wR_factor_gt           0.1380
_refine_ls_goodness_of_fit_ref    0.948
_refine_ls_restrained_S_all       0.948
_refine_ls_shift/su_max           0.000
_refine_ls_shift/su_mean          0.000
 
loop_
 _atom_site_label
 _atom_site_type_symbol
 _atom_site_fract_x
 _atom_site_fract_y
 _atom_site_fract_z
 _atom_site_U_iso_or_equiv
 _atom_site_adp_type
 _atom_site_occupancy
 _atom_site_site_symmetry_order  
 _atom_site_calc_flag
 _atom_site_refinement_flags_posn
 _atom_site_refinement_flags_adp
 _atom_site_refinement_flags_occupancy
 _atom_site_disorder_assembly
 _atom_site_disorder_group
F001 F 0.05123(12) 0.45917(13) 0.20861(12) 0.0888(4) Uani 1 1 d . . . . .
F002 F 0.13785(15) 0.43958(14) 0.38405(11) 0.0947(4) Uani 1 1 d . . . . .
O003 O 0.04758(13) 0.22459(13) 0.22955(11) 0.0637(3) Uani 1 1 d . . . . .
N004 N 0.33629(16) 0.45555(15) 0.28199(12) 0.0552(3) Uani 1 1 d . . . . .
O005 O 0.29469(18) -0.17450(16) 0.05057(12) 0.0796(4) Uani 1 1 d . . . . .
C006 C 0.39771(18) 0.35944(19) 0.23606(13) 0.0511(4) Uani 1 1 d . . . . .
C007 C 0.28617(18) 0.19324(18) 0.18668(13) 0.0487(4) Uani 1 1 d . . . . .
N5 N 0.7897(2) 1.10349(18) 0.49462(13) 0.0801(5) Uani 1 1 d . . . . .
C009 C -0.00436(19) -0.03499(18) 0.14128(13) 0.0504(4) Uani 1 1 d . . . . .
C00A C 0.11261(19) 0.13393(18) 0.18754(13) 0.0488(4) Uani 1 1 d . . . . .
C00B C 0.0556(2) -0.14060(19) 0.09310(13) 0.0533(4) Uani 1 1 d . . . . .
C00C C 0.57353(19) 0.4136(2) 0.23062(15) 0.0607(4) Uani 1 1 d . . . . .
H1 H 0.6502 0.5202 0.2614 0.073 Uiso 1 1 calc R U . . .
C00D C 0.45219(19) 0.62197(18) 0.33766(14) 0.0557(4) Uani 1 1 d . . . . .
C00E C 0.35163(19) 0.08911(19) 0.13806(13) 0.0525(4) Uani 1 1 d . . . . .
C00F C 0.4253(2) 0.73050(19) 0.28952(15) 0.0619(4) Uani 1 1 d . . . . .
H2 H 0.3314 0.6968 0.2212 0.074 Uiso 1 1 calc R U . . .
C00G C 0.2389(2) -0.0832(2) 0.08973(13) 0.0576(4) Uani 1 1 d . . . . .
C00H C -0.1753(2) -0.0924(2) 0.14558(16) 0.0621(4) Uani 1 1 d . . . . .
H3 H -0.2161 -0.0233 0.1773 0.074 Uiso 1 1 calc R U . . .
C00I C 0.6293(2) 0.3128(2) 0.18178(16) 0.0670(5) Uani 1 1 d . . . . .
H4 H 0.7428 0.3521 0.1780 0.080 Uiso 1 1 calc R U . . .
C00J C 0.6772(2) 0.94478(19) 0.44415(14) 0.0620(4) Uani 1 1 d . . . . .
C00K C 0.5359(2) 0.8895(2) 0.34122(14) 0.0654(5) Uani 1 1 d . . . . .
H5 H 0.5156 0.9606 0.3066 0.078 Uiso 1 1 calc R U . . .
C00L C 0.5912(2) 0.6735(2) 0.43942(16) 0.0708(5) Uani 1 1 d . . . . .
H6 H 0.6105 0.6008 0.4726 0.085 Uiso 1 1 calc R U . . .
C00M C 0.7023(2) 0.8320(2) 0.49271(16) 0.0731(5) Uani 1 1 d . . . . .
H7 H 0.7947 0.8644 0.5615 0.088 Uiso 1 1 calc R U . . .
C00N C -0.2842(3) -0.2514(2) 0.10293(18) 0.0738(5) Uani 1 1 d . . . . .
H8 H -0.3978 -0.2891 0.1067 0.089 Uiso 1 1 calc R U . . .
C00O C -0.0559(3) -0.3008(2) 0.04963(15) 0.0672(5) Uani 1 1 d . . . . .
H9 H -0.0165 -0.3709 0.0175 0.081 Uiso 1 1 calc R U . . .
C00P C 0.5208(2) 0.1488(2) 0.13599(15) 0.0646(5) Uani 1 1 d . . . . .
H10 H 0.5644 0.0819 0.1046 0.078 Uiso 1 1 calc R U . . .
C00Q C -0.2257(3) -0.3555(2) 0.05448(17) 0.0758(5) Uani 1 1 d . . . . .
H11 H -0.3007 -0.4624 0.0251 0.091 Uiso 1 1 calc R U . . .
C00R C 0.9222(3) 1.1620(3) 0.60665(18) 0.0963(7) Uani 1 1 d . . . . .
H12 H 0.8648 1.1342 0.6590 0.145 Uiso 1 1 calc R U . . .
H13 H 0.9848 1.2743 0.6288 0.145 Uiso 1 1 calc R U . . .
H14 H 1.0054 1.1166 0.6069 0.145 Uiso 1 1 calc R U . . .
C00S C 0.7633(3) 1.2153(2) 0.44105(19) 0.0923(7) Uani 1 1 d . . . . .
H15 H 0.8524 1.3192 0.4871 0.138 Uiso 1 1 calc R U . . .
H16 H 0.7733 1.1911 0.3680 0.138 Uiso 1 1 calc R U . . .
H17 H 0.6467 1.2102 0.4324 0.138 Uiso 1 1 calc R U . . .
B00T B 0.1423(2) 0.3997(2) 0.27764(18) 0.0596(5) Uani 1 1 d . . . . .
 
loop_
 _atom_site_aniso_label
 _atom_site_aniso_U_11
 _atom_site_aniso_U_22
 _atom_site_aniso_U_33
 _atom_site_aniso_U_23
 _atom_site_aniso_U_13
 _atom_site_aniso_U_12
F001 0.0435(5) 0.0705(7) 0.1494(11) 0.0461(7) 0.0243(6) 0.0228(5)
F002 0.0751(7) 0.0794(8) 0.1117(9) 0.0089(6) 0.0551(7) 0.0104(6)
O003 0.0397(5) 0.0516(6) 0.0997(9) 0.0230(6) 0.0335(6) 0.0143(5)
N004 0.0361(6) 0.0500(7) 0.0742(9) 0.0250(6) 0.0182(6) 0.0113(5)
O005 0.0834(9) 0.0761(9) 0.0935(10) 0.0228(7) 0.0448(8) 0.0429(8)
C006 0.0356(7) 0.0581(9) 0.0648(9) 0.0313(7) 0.0198(7) 0.0185(7)
C007 0.0362(7) 0.0567(9) 0.0598(9) 0.0305(7) 0.0196(7) 0.0194(6)
N5 0.0755(10) 0.0603(9) 0.0649(9) 0.0126(7) 0.0122(8) -0.0003(8)
C009 0.0422(7) 0.0516(9) 0.0595(9) 0.0274(7) 0.0189(7) 0.0169(7)
C00A 0.0388(7) 0.0518(9) 0.0629(9) 0.0274(7) 0.0213(7) 0.0204(7)
C00B 0.0535(8) 0.0541(9) 0.0539(8) 0.0255(7) 0.0188(7) 0.0207(7)
C00C 0.0344(7) 0.0677(11) 0.0781(11) 0.0331(8) 0.0208(7) 0.0145(7)
C00D 0.0363(7) 0.0519(9) 0.0713(10) 0.0229(8) 0.0189(7) 0.0094(6)
C00E 0.0444(8) 0.0656(10) 0.0592(9) 0.0325(7) 0.0226(7) 0.0269(7)
C00F 0.0490(9) 0.0538(9) 0.0660(10) 0.0189(8) 0.0091(8) 0.0120(7)
C00G 0.0613(10) 0.0657(10) 0.0564(9) 0.0251(8) 0.0241(8) 0.0340(8)
C00H 0.0470(8) 0.0559(9) 0.0840(11) 0.0280(8) 0.0273(8) 0.0173(7)
C00I 0.0371(8) 0.0851(13) 0.0855(12) 0.0375(10) 0.0288(8) 0.0235(8)
C00J 0.0505(9) 0.0593(10) 0.0597(9) 0.0175(7) 0.0204(8) 0.0062(7)
C00K 0.0622(10) 0.0519(9) 0.0678(11) 0.0213(8) 0.0136(9) 0.0149(8)
C00L 0.0537(9) 0.0686(11) 0.0779(12) 0.0390(9) 0.0149(9) 0.0109(8)
C00M 0.0547(10) 0.0757(12) 0.0618(10) 0.0290(9) 0.0069(8) 0.0049(9)
C00N 0.0530(9) 0.0607(11) 0.0951(13) 0.0300(10) 0.0283(10) 0.0069(8)
C00O 0.0756(12) 0.0549(10) 0.0701(11) 0.0240(8) 0.0266(9) 0.0248(9)
C00P 0.0514(9) 0.0843(13) 0.0748(11) 0.0332(9) 0.0309(8) 0.0373(9)
C00Q 0.0721(12) 0.0483(10) 0.0880(13) 0.0230(9) 0.0267(10) 0.0062(9)
C00R 0.0776(13) 0.0817(14) 0.0754(13) 0.0027(10) 0.0113(11) -0.0012(11)
C00S 0.0988(16) 0.0526(11) 0.0955(16) 0.0138(10) 0.0288(13) 0.0098(11)
B00T 0.0405(9) 0.0517(10) 0.0861(14) 0.0206(9) 0.0275(9) 0.0167(8)
 
_geom_special_details
;
 All esds (except the esd in the dihedral angle between two l.s. planes)
 are estimated using the full covariance matrix.  The cell esds are taken
 into account individually in the estimation of esds in distances, angles
 and torsion angles; correlations between esds in cell parameters are only
 used when they are defined by crystal symmetry.  An approximate (isotropic)
 treatment of cell esds is used for estimating esds involving l.s. planes.
;
 
loop_
 _geom_bond_atom_site_label_1
 _geom_bond_atom_site_label_2
 _geom_bond_distance
 _geom_bond_site_symmetry_2
 _geom_bond_publ_flag
F001 B00T 1.376(2) . ?
F002 B00T 1.366(2) . ?
O003 C00A 1.297(2) . ?
O003 B00T 1.495(3) . ?
N004 C006 1.333(2) . ?
N004 C00D 1.452(3) . ?
N004 B00T 1.539(2) . ?
O005 C00G 1.227(2) . ?
C006 C00C 1.436(2) . ?
C006 C007 1.439(3) . ?
C007 C00A 1.397(2) . ?
C007 C00E 1.431(2) . ?
N5 C00J 1.385(3) . ?
N5 C00R 1.440(3) . ?
N5 C00S 1.441(3) . ?
C009 C00H 1.392(2) . ?
C009 C00B 1.404(2) . ?
C009 C00A 1.466(3) . ?
C00B C00O 1.391(3) . ?
C00B C00G 1.486(2) . ?
C00C C00I 1.346(3) . ?
C00C H1 0.9300 . ?
C00D C00F 1.373(2) . ?
C00D C00L 1.380(3) . ?
C00E C00P 1.368(2) . ?
C00E C00G 1.486(3) . ?
C00F C00K 1.385(3) . ?
C00F H2 0.9300 . ?
C00H C00N 1.378(3) . ?
C00H H3 0.9300 . ?
C00I C00P 1.416(3) . ?
C00I H4 0.9300 . ?
C00J C00K 1.395(3) . ?
C00J C00M 1.409(3) . ?
C00K H5 0.9300 . ?
C00L C00M 1.385(3) . ?
C00L H6 0.9300 . ?
C00M H7 0.9300 . ?
C00N C00Q 1.385(3) . ?
C00N H8 0.9300 . ?
C00O C00Q 1.385(3) . ?
C00O H9 0.9300 . ?
C00P H10 0.9300 . ?
C00Q H11 0.9300 . ?
C00R H12 0.9600 . ?
C00R H13 0.9600 . ?
C00R H14 0.9600 . ?
C00S H15 0.9600 . ?
C00S H16 0.9600 . ?
C00S H17 0.9600 . ?
 
loop_
 _geom_angle_atom_site_label_1
 _geom_angle_atom_site_label_2
 _geom_angle_atom_site_label_3
 _geom_angle
 _geom_angle_site_symmetry_1
 _geom_angle_site_symmetry_3
 _geom_angle_publ_flag
C00A O003 B00T 125.37(13) . . ?
C006 N004 C00D 120.45(13) . . ?
C006 N004 B00T 122.98(16) . . ?
C00D N004 B00T 116.57(16) . . ?
N004 C006 C00C 123.04(17) . . ?
N004 C006 C007 120.47(13) . . ?
C00C C006 C007 116.48(17) . . ?
C00A C007 C00E 120.08(16) . . ?
C00A C007 C006 119.11(17) . . ?
C00E C007 C006 120.81(13) . . ?
C00J N5 C00R 120.9(2) . . ?
C00J N5 C00S 120.35(17) . . ?
C00R N5 C00S 118.39(19) . . ?
C00H C009 C00B 119.35(17) . . ?
C00H C009 C00A 120.37(17) . . ?
C00B C009 C00A 120.28(14) . . ?
O003 C00A C007 121.96(16) . . ?
O003 C00A C009 116.88(13) . . ?
C007 C00A C009 121.16(17) . . ?
C00O C00B C009 120.01(15) . . ?
C00O C00B C00G 119.39(18) . . ?
C009 C00B C00G 120.59(16) . . ?
C00I C00C C006 121.13(18) . . ?
C00I C00C H1 119.4 . . ?
C006 C00C H1 119.4 . . ?
C00F C00D C00L 118.99(17) . . ?
C00F C00D N004 120.40(15) . . ?
C00L C00D N004 120.61(17) . . ?
C00P C00E C007 119.57(17) . . ?
C00P C00E C00G 119.31(18) . . ?
C007 C00E C00G 121.12(14) . . ?
C00D C00F C00K 120.97(17) . . ?
C00D C00F H2 119.5 . . ?
C00K C00F H2 119.5 . . ?
O005 C00G C00E 121.95(16) . . ?
O005 C00G C00B 121.28(18) . . ?
C00E C00G C00B 116.76(17) . . ?
C00N C00H C009 120.17(19) . . ?
C00N C00H H3 119.9 . . ?
C009 C00H H3 119.9 . . ?
C00C C00I C00P 122.19(15) . . ?
C00C C00I H4 118.9 . . ?
C00P C00I H4 118.9 . . ?
N5 C00J C00K 121.15(19) . . ?
N5 C00J C00M 121.77(17) . . ?
C00K C00J C00M 117.06(18) . . ?
C00F C00K C00J 121.24(19) . . ?
C00F C00K H5 119.4 . . ?
C00J C00K H5 119.4 . . ?
C00D C00L C00M 120.82(19) . . ?
C00D C00L H6 119.6 . . ?
C00M C00L H6 119.6 . . ?
C00L C00M C00J 120.91(17) . . ?
C00L C00M H7 119.5 . . ?
C00J C00M H7 119.5 . . ?
C00H C00N C00Q 120.49(18) . . ?
C00H C00N H8 119.8 . . ?
C00Q C00N H8 119.8 . . ?
C00Q C00O C00B 119.7(2) . . ?
C00Q C00O H9 120.1 . . ?
C00B C00O H9 120.1 . . ?
C00E C00P C00I 119.78(18) . . ?
C00E C00P H10 120.1 . . ?
C00I C00P H10 120.1 . . ?
C00N C00Q C00O 120.27(18) . . ?
C00N C00Q H11 119.9 . . ?
C00O C00Q H11 119.9 . . ?
N5 C00R H12 109.5 . . ?
N5 C00R H13 109.5 . . ?
H12 C00R H13 109.5 . . ?
N5 C00R H14 109.5 . . ?
H12 C00R H14 109.5 . . ?
H13 C00R H14 109.5 . . ?
N5 C00S H15 109.5 . . ?
N5 C00S H16 109.5 . . ?
H15 C00S H16 109.5 . . ?
N5 C00S H17 109.5 . . ?
H15 C00S H17 109.5 . . ?
H16 C00S H17 109.5 . . ?
F002 B00T F001 111.23(17) . . ?
F002 B00T O003 106.82(16) . . ?
F001 B00T O003 107.54(17) . . ?
F002 B00T N004 110.70(18) . . ?
F001 B00T N004 110.70(15) . . ?
O003 B00T N004 109.71(17) . . ?
 
loop_
 _geom_torsion_atom_site_label_1
 _geom_torsion_atom_site_label_2
 _geom_torsion_atom_site_label_3
 _geom_torsion_atom_site_label_4
 _geom_torsion
 _geom_torsion_site_symmetry_1
 _geom_torsion_site_symmetry_2
 _geom_torsion_site_symmetry_3
 _geom_torsion_site_symmetry_4
 _geom_torsion_publ_flag
C00D N004 C006 C00C -4.9(2) . . . . ?
B00T N004 C006 C00C 173.94(15) . . . . ?
C00D N004 C006 C007 176.40(13) . . . . ?
B00T N004 C006 C007 -4.8(2) . . . . ?
N004 C006 C007 C00A 0.0(2) . . . . ?
C00C C006 C007 C00A -178.83(13) . . . . ?
N004 C006 C007 C00E -179.47(13) . . . . ?
C00C C006 C007 C00E 1.7(2) . . . . ?
B00T O003 C00A C007 2.3(2) . . . . ?
B00T O003 C00A C009 -178.12(14) . . . . ?
C00E C007 C00A O003 -179.15(13) . . . . ?
C006 C007 C00A O003 1.4(2) . . . . ?
C00E C007 C00A C009 1.3(2) . . . . ?
C006 C007 C00A C009 -178.19(13) . . . . ?
C00H C009 C00A O003 -1.3(2) . . . . ?
C00B C009 C00A O003 179.26(13) . . . . ?
C00H C009 C00A C007 178.28(14) . . . . ?
C00B C009 C00A C007 -1.1(2) . . . . ?
C00H C009 C00B C00O 0.4(2) . . . . ?
C00A C009 C00B C00O 179.81(14) . . . . ?
C00H C009 C00B C00G -178.56(14) . . . . ?
C00A C009 C00B C00G 0.9(2) . . . . ?
N004 C006 C00C C00I -178.89(15) . . . . ?
C007 C006 C00C C00I -0.1(2) . . . . ?
C006 N004 C00D C00F 109.89(18) . . . . ?
B00T N004 C00D C00F -69.0(2) . . . . ?
C006 N004 C00D C00L -69.9(2) . . . . ?
B00T N004 C00D C00L 111.21(19) . . . . ?
C00A C007 C00E C00P 178.91(14) . . . . ?
C006 C007 C00E C00P -1.6(2) . . . . ?
C00A C007 C00E C00G -1.1(2) . . . . ?
C006 C007 C00E C00G 178.31(13) . . . . ?
C00L C00D C00F C00K 0.4(3) . . . . ?
N004 C00D C00F C00K -179.38(15) . . . . ?
C00P C00E C00G O005 2.0(2) . . . . ?
C007 C00E C00G O005 -177.95(15) . . . . ?
C00P C00E C00G C00B -179.20(13) . . . . ?
C007 C00E C00G C00B 0.8(2) . . . . ?
C00O C00B C00G O005 -0.9(2) . . . . ?
C009 C00B C00G O005 178.08(15) . . . . ?
C00O C00B C00G C00E -179.68(14) . . . . ?
C009 C00B C00G C00E -0.7(2) . . . . ?
C00B C009 C00H C00N 0.0(3) . . . . ?
C00A C009 C00H C00N -179.40(15) . . . . ?
C006 C00C C00I C00P -1.6(3) . . . . ?
C00R N5 C00J C00K 172.82(19) . . . . ?
C00S N5 C00J C00K -0.3(3) . . . . ?
C00R N5 C00J C00M -8.7(3) . . . . ?
C00S N5 C00J C00M 178.22(19) . . . . ?
C00D C00F C00K C00J -0.5(3) . . . . ?
N5 C00J C00K C00F 178.74(17) . . . . ?
C00M C00J C00K C00F 0.2(3) . . . . ?
C00F C00D C00L C00M 0.1(3) . . . . ?
N004 C00D C00L C00M 179.87(16) . . . . ?
C00D C00L C00M C00J -0.4(3) . . . . ?
N5 C00J C00M C00L -178.25(18) . . . . ?
C00K C00J C00M C00L 0.3(3) . . . . ?
C009 C00H C00N C00Q -0.6(3) . . . . ?
C009 C00B C00O C00Q -0.2(2) . . . . ?
C00G C00B C00O C00Q 178.75(15) . . . . ?
C007 C00E C00P C00I -0.1(2) . . . . ?
C00G C00E C00P C00I 179.98(14) . . . . ?
C00C C00I C00P C00E 1.7(3) . . . . ?
C00H C00N C00Q C00O 0.8(3) . . . . ?
C00B C00O C00Q C00N -0.4(3) . . . . ?
C00A O003 B00T F002 -126.25(17) . . . . ?
C00A O003 B00T F001 114.26(17) . . . . ?
C00A O003 B00T N004 -6.2(2) . . . . ?
C006 N004 B00T F002 125.05(18) . . . . ?
C00D N004 B00T F002 -56.1(2) . . . . ?
C006 N004 B00T F001 -111.13(18) . . . . ?
C00D N004 B00T F001 67.7(2) . . . . ?
C006 N004 B00T O003 7.4(2) . . . . ?
C00D N004 B00T O003 -173.75(13) . . . . ?
 
_refine_diff_density_max    0.259
_refine_diff_density_min   -0.197
_refine_diff_density_rms    0.041

_shelx_res_file
;

    CrystalClear.res created by SHELXL-2014/7

TITL CrystalClear_a.res in P-1
REM  Yadorkari-X generated
CELL 0.71075 8.5822 9.6230 12.9172 101.4610 105.0090 110.8400
ZERR 2.0 0.0018 0.0020 0.0035 0.0700 0.0700 0.0920
LATT 1
REM  SPGR P-1 triclinic
SFAC C H B F N O
UNIT 44 34 2 4 4 4
SIZE 0.20 0.20 0.20
TEMP 20.0
L.S. 100
FMAP 2
PLAN -20
ACTA
CONF
LIST 4
BOND $H
OMIT    0    0    1
OMIT    3   -9    1
OMIT    2    4    1
OMIT   -4    3    5
OMIT    1   -4    4
OMIT   -3    0    5
OMIT   -3   -1    1
OMIT    2    3    0
OMIT    3   -1    4
OMIT    0    1    1
OMIT    0    5    0
OMIT    1    3    3
OMIT   -7    0    2
OMIT    3   -4    4
OMIT   -1   -1    3
OMIT   -5    5    8
OMIT   -2    3    7
OMIT    5    7    0
OMIT   -3    5   12
OMIT    4   -2    2
OMIT    2    1    1
OMIT    2   -4   10
OMIT   -5    3    2
OMIT    2    0   10
OMIT   -5   -8    4
OMIT  -11    5    6
OMIT    1   -5    5
OMIT    0    0    6
OMIT   -4    4    3
OMIT    2    2    1
OMIT    0   -5    1
OMIT   -6    0   11
OMIT    6   -8    2
OMIT    1    7    3
OMIT    7   -4    4
OMIT   -7    3   10
OMIT   -5    6    4
OMIT   -8    6    1
OMIT   -7   -3   12
OMIT   -6   -2   14
OMIT   -3    4    2
OMIT   -3    2    7
OMIT   -3   -4    4
OMIT   -3   -5    2
OMIT    2   -4    9
OMIT    5    6    1
OMIT   -7    3    3
OMIT   -4   -6   12
OMIT    4   -5    2
OMIT    0    0    4

WGHT    0.100000
FVAR      10.15921
F001  4    0.051231    0.459173    0.208612    11.00000    0.04349    0.07045 =
         0.14945    0.04613    0.02428    0.02277
F002  4    0.137848    0.439580    0.384050    11.00000    0.07510    0.07935 =
         0.11175    0.00893    0.05513    0.01045
O003  6    0.047580    0.224586    0.229555    11.00000    0.03970    0.05156 =
         0.09967    0.02300    0.03347    0.01431
N004  5    0.336287    0.455551    0.281988    11.00000    0.03609    0.04999 =
         0.07423    0.02501    0.01821    0.01131
O005  6    0.294688   -0.174496    0.050573    11.00000    0.08338    0.07607 =
         0.09352    0.02281    0.04480    0.04287
C006  1    0.397708    0.359443    0.236064    11.00000    0.03556    0.05813 =
         0.06480    0.03134    0.01983    0.01849
C007  1    0.286171    0.193235    0.186681    11.00000    0.03623    0.05668 =
         0.05982    0.03054    0.01959    0.01944
N5    5    0.789732    1.103494    0.494625    11.00000    0.07555    0.06034 =
         0.06485    0.01260    0.01222   -0.00032
C009  1   -0.004364   -0.034994    0.141277    11.00000    0.04216    0.05163 =
         0.05948    0.02739    0.01887    0.01685
C00A  1    0.112614    0.133928    0.187542    11.00000    0.03882    0.05185 =
         0.06286    0.02735    0.02126    0.02041
C00B  1    0.055598   -0.140601    0.093104    11.00000    0.05350    0.05413 =
         0.05387    0.02552    0.01884    0.02075
C00C  1    0.573529    0.413609    0.230620    11.00000    0.03439    0.06774 =
         0.07814    0.03311    0.02077    0.01451
AFIX  43
H1    2    0.650165    0.520176    0.261367    11.00000   -1.20000
AFIX   0
C00D  1    0.452190    0.621966    0.337664    11.00000    0.03629    0.05189 =
         0.07128    0.02292    0.01894    0.00941
C00E  1    0.351626    0.089106    0.138063    11.00000    0.04442    0.06564 =
         0.05918    0.03251    0.02264    0.02692
C00F  1    0.425288    0.730498    0.289520    11.00000    0.04897    0.05378 =
         0.06598    0.01894    0.00915    0.01196
AFIX  43
H2    2    0.331428    0.696794    0.221209    11.00000   -1.20000
AFIX   0
C00G  1    0.238934   -0.083187    0.089729    11.00000    0.06130    0.06568 =
         0.05643    0.02510    0.02412    0.03400
C00H  1   -0.175281   -0.092413    0.145578    11.00000    0.04702    0.05586 =
         0.08404    0.02803    0.02733    0.01731
AFIX  43
H3    2   -0.216089   -0.023291    0.177314    11.00000   -1.20000
AFIX   0
C00I  1    0.629262    0.312757    0.181776    11.00000    0.03714    0.08510 =
         0.08554    0.03752    0.02878    0.02348
AFIX  43
H4    2    0.742801    0.352081    0.177975    11.00000   -1.20000
AFIX   0
C00J  1    0.677160    0.944776    0.444148    11.00000    0.05050    0.05930 =
         0.05973    0.01749    0.02044    0.00619
C00K  1    0.535917    0.889457    0.341218    11.00000    0.06218    0.05190 =
         0.06778    0.02130    0.01356    0.01492
AFIX  43
H5    2    0.515616    0.960613    0.306635    11.00000   -1.20000
AFIX   0
C00L  1    0.591202    0.673466    0.439424    11.00000    0.05372    0.06862 =
         0.07790    0.03898    0.01493    0.01095
AFIX  43
H6    2    0.610517    0.600809    0.472614    11.00000   -1.20000
AFIX   0
C00M  1    0.702264    0.831969    0.492709    11.00000    0.05467    0.07569 =
         0.06184    0.02898    0.00694    0.00490
AFIX  43
H7    2    0.794708    0.864419    0.561503    11.00000   -1.20000
AFIX   0
C00N  1   -0.284172   -0.251430    0.102928    11.00000    0.05295    0.06071 =
         0.09508    0.03005    0.02829    0.00689
AFIX  43
H8    2   -0.397794   -0.289150    0.106711    11.00000   -1.20000
AFIX   0
C00O  1   -0.055855   -0.300826    0.049635    11.00000    0.07561    0.05490 =
         0.07007    0.02396    0.02656    0.02478
AFIX  43
H9    2   -0.016537   -0.370937    0.017468    11.00000   -1.20000
AFIX   0
C00P  1    0.520771    0.148790    0.135991    11.00000    0.05136    0.08435 =
         0.07479    0.03317    0.03094    0.03733
AFIX  43
H10   2    0.564376    0.081901    0.104615    11.00000   -1.20000
AFIX   0
C00Q  1   -0.225662   -0.355455    0.054485    11.00000    0.07205    0.04833 =
         0.08800    0.02297    0.02671    0.00622
AFIX  43
H11   2   -0.300662   -0.462437    0.025082    11.00000   -1.20000
AFIX   0
C00R  1    0.922224    1.162025    0.606652    11.00000    0.07757    0.08167 =
         0.07545    0.00265    0.01133   -0.00119
AFIX 137
H12   2    0.864789    1.134229    0.658962    11.00000   -1.50000
H13   2    0.984843    1.274253    0.628804    11.00000   -1.50000
H14   2    1.005393    1.116626    0.606897    11.00000   -1.50000
AFIX   0
C00S  1    0.763329    1.215314    0.441048    11.00000    0.09877    0.05255 =
         0.09546    0.01377    0.02880    0.00976
AFIX  33
H15   2    0.852398    1.319180    0.487066    11.00000   -1.50000
H16   2    0.773294    1.191068    0.367957    11.00000   -1.50000
H17   2    0.646704    1.210189    0.432427    11.00000   -1.50000
AFIX   0
B00T  3    0.142269    0.399684    0.277636    11.00000    0.04048    0.05170 =
         0.08613    0.02059    0.02752    0.01668

HKLF 4 1 -1 0 0 0 1 0 1 0 -1

REM  CrystalClear_a.res in P-1
REM R1 =  0.0527 for    2518 Fo > 4sig(Fo)  and  0.0827 for all    4127 data
REM    263 parameters refined using      0 restraints

END

WGHT      0.0889      0.0000

REM Highest difference peak  0.259,  deepest hole -0.197,  1-sigma level  0.041
Q1    1  -0.1385  0.1837  0.2374  11.00000  0.05    0.16
Q2    1   0.5437  0.0723  0.0270  11.00000  0.05    0.15
Q3    1   0.6247  0.6787  0.3100  11.00000  0.05    0.15
Q4    1   0.0627  0.4874  0.3129  11.00000  0.05    0.14
Q5    1  -0.2402  0.0179  0.1963  11.00000  0.05    0.13
Q6    1  -0.1971 -0.0356  0.2511  11.00000  0.05    0.13
Q7    1   0.2320 -0.1554 -0.0118  11.00000  0.05    0.13
Q8    1   0.2208  0.6981  0.3805  11.00000  0.05    0.13
Q9    1   0.4118 -0.2208  0.0038  11.00000  0.05    0.13
Q10   1   0.6194  0.8826  0.5209  11.00000  0.05    0.12
Q11   1   0.6838  0.5909  0.2860  11.00000  0.05    0.12
Q12   1   0.4001  0.9862  0.3684  11.00000  0.05    0.12
Q13   1  -0.3332 -0.5241 -0.0028  11.00000  0.05    0.12
Q14   1   0.1436 -0.2211  0.2070  11.00000  0.05    0.12
Q15   1   0.6635  0.5752  0.4326  11.00000  0.05    0.11
Q16   1   0.2069 -0.3465 -0.0026  11.00000  0.05    0.11
Q17   1   1.0663  1.0827  0.6069  11.00000  0.05    0.11
Q18   1   0.0351  0.5720  0.3136  11.00000  0.05    0.11
Q19   1   0.8805  1.2407  0.3708  11.00000  0.05    0.11
Q20   1   0.4756 -0.1345  0.0351  11.00000  0.05    0.11
;
_shelx_res_checksum   71562

_shelx_hkl_file
;
   0   0  -1 4327.16  123.18
   0   0   244224.84  336.40
   0   0  -244903.19  341.83
   0   0   244346.17  373.44
   0   0  -245713.51  394.04
   0   0  -3227495.7 1547.27
   0   0   3223470.0 1638.19
   0   0  -3234251.1 1670.57
   0   0  -4  805.43   56.57
   0   0   4  742.67  190.12
   0   0  -4  753.35   76.94
   0   0  -5  790.65   57.59
   0   0   5 1053.69  232.15
   0   0  -5  747.21   78.51
   0   0  -6 2151.20   99.84
   0   0   6 2533.53  425.35
   0   0  -6 2047.01  160.73
   0   0  -710667.87  217.06
   0   0   711835.27  348.63
   0   0  -711289.97  321.98
   0   0  -8  185.19   48.89
   0   0   8   83.92   79.70
   0   0  -8  139.41   72.27
   0   0   9 1666.60  377.92
   0   0  -9 1247.64  173.46
   0   0  10   75.71   56.52
   0   0 -10  133.90   77.46
   0   0  11  296.86  120.89
   0   0 -11  234.01  105.73
   0   0  12   50.26   61.64
   0   0 -12   55.84   98.23
   0   0  13  149.03   99.42
   0   0 -13  107.45  106.62
   0   0  14   17.68   57.66
   0   0 -14  341.75  137.61
   0   0  15  138.89   86.83
   0   0 -15   53.71  142.29
   0  -1  14  195.44  160.09
   0   1 -14  -77.75  102.36
   0   1 -13  -54.98   99.30
   0  -1  12  396.86  133.25
   0   1 -12  255.96  153.30
   0  -1  11  767.88  176.36
   0   1 -11  298.88   97.26
   0  -1  10   22.15   64.94
   0   1 -10  -86.86   92.71
   0  -1   9  116.92   79.93
   0   1  -9   -2.96   96.21
   0   1  -8  456.38   70.87
   0  -1   8  679.58  161.92
   0   1  -8  435.39  114.89
   0   1  -7 5224.28  158.31
   0  -1   7 5262.66  285.77
   0   1  -7 5015.47  232.26
   0   1  -6 9152.41  267.70
   0  -1   6 8850.08  345.48
   0   1  -6 8836.53  307.73
   0   1  -517474.84  435.21
   0  -1   517375.44  470.14
   0   1  -516887.55  464.22
   0   1  -471151.76  640.49
   0  -1   471923.00  702.51
   0   1  -470187.52  715.15
   0   1  -338085.54  397.02
   0  -1   335815.22  384.02
   0   1  -335403.11  405.84
   0   1  -2137013.6 1055.48
   0  -1   2142768.2 1060.29
   0   1  -2140340.3 1054.81
   0   1  -1 1286.36   70.78
   0   1  -1 1358.83   55.58
   0  -1   1 1336.96   56.95
   0   1  -1 1429.11   71.81
   0  -1  -2421116.310503.75
   0   1   2435050.610863.27
   0  -1  -2425964.710628.26
   0   1   5112207.2  914.62
   0  -1  -5111774.7  961.78
   0   1   658657.51  672.56
   0   1   660693.70  772.01
   0  -1  -660028.29  745.99
   0   1   7  264.81   78.48
   0  -1  -7  253.09   93.48
   0   1   8  689.23  176.19
   0   1   8  900.80  169.31
   0  -1  -8  658.03   91.35
   0   1   9  893.43  217.43
   0  -1  -9  935.51  155.34
   0   1  10  188.14   88.00
   0  -1 -10  -37.43   93.99
   0   1  11    0.92   51.23
   0  -1 -11  -24.96   93.80
   0   1  12  704.48  179.85
   0  -1 -12  676.21  171.19
   0   1  13  -28.99  122.08
   0  -1 -13   62.19   96.07
   0   1  14  -49.82  119.89
   0  -1 -14  142.05  143.57
   0   1  15   -1.19  118.82
   0  -1 -15  121.53  106.53
   0  -2  14  834.29  347.59
   0   2 -14  807.06  348.46
   0  -2  13  640.74  159.74
   0   2 -13  607.69  194.08
   0  -2  12   73.82  129.69
   0   2 -12   92.23  109.94
   0  -2  11  -54.17   93.81
   0   2 -11  135.90  144.41
   0  -2  10 1494.94  392.76
   0   2 -10 1166.16  158.97
   0   2  -9   22.59   41.98
   0  -2   9   21.37   59.37
   0   2  -9   -9.65   91.67
   0   2  -8 2171.68  128.22
   0  -2   8 2395.64  340.06
   0   2  -8 2277.98  218.92
   0   2  -7 5618.94  202.39
   0  -2   7 5758.62  262.78
   0   2  -7 5356.30  258.52
   0   2  -6 8221.62  222.75
   0  -2   6 8384.77  349.38
   0   2  -6 8545.57  277.40
   0   2  -5  700.72   84.16
   0  -2   5  755.50  150.56
   0   2  -5  671.71   92.29
   0   2  -4  584.79  100.84
   0  -2   4  475.68  109.84
   0   2  -4  536.83   98.85
   0   2  -3    1.71   73.81
   0  -2   3   30.43   45.81
   0   2  -3   86.72   69.32
   0   2  -265401.80  623.65
   0  -2   265734.88  565.30
   0   2  -265655.04  600.17
   0   2  -143467.96  496.15
   0  -2   143142.50  506.45
   0   2  -142736.57  424.11
   0   2   033119.95  549.87
   0  -2   031211.32  310.89
   0  -2   032263.47  332.59
   0   2   1206194.8 1531.69
   0  -2  -1213252.1 1450.10
   0  -2  -1213148.1 1487.71
   0   2   214071.55  505.04
   0  -2  -213898.45  207.09
   0  -2  -215488.10  509.15
   0   2   3 5991.11  334.41
   0  -2  -3 5727.88  204.68
   0  -2  -3 5372.23  195.65
   0   2   448605.29  493.42
   0  -2  -448283.41  503.97
   0  -2  -447694.15  461.45
   0   2   5 9228.22  311.27
   0  -2  -5 8748.45  325.96
   0  -2  -5 8815.54  318.01
   0   2   6   54.32   34.62
   0  -2  -6   51.05   99.76
   0  -2  -6  -18.11   96.27
   0   2   784440.87  956.92
   0  -2  -783973.04 1000.92
   0   2   822708.26  506.81
   0   2   822954.21  597.27
   0  -2  -822919.03  584.80
   0   2   9  328.48   86.42
   0   2   9  325.50   94.03
   0  -2  -9  178.74   87.91
   0   2  10  694.94  202.35
   0  -2 -10  816.78  187.86
   0   2  11  -45.01  112.82
   0  -2 -11   90.22   99.41
   0   2  12  193.22  115.75
   0  -2 -12   10.17   91.32
   0   2  13  209.35  123.08
   0  -2 -13   53.14  128.31
   0   2  14  490.36  202.40
   0  -2 -14  434.21  171.36
   0   2  15   62.38   62.62
   0  -2 -15   14.58   94.11
   0   2  16  309.01  157.60
   0  -2 -16  101.25  114.64
   0  -3  13  196.33  129.29
   0   3 -13  174.99  181.03
   0  -3  12   53.99   67.87
   0   3 -12  271.27  188.70
   0  -3  11 2346.53  563.90
   0   3 -11 2821.50  317.18
   0  -3  10  646.81  148.80
   0   3 -10  893.42  171.82
   0   3  -9  552.71  105.67
   0  -3   9  584.52  133.84
   0   3  -9  455.23  122.86
   0   3  -810205.25  476.05
   0  -3   810448.59  509.37
   0   3  -810883.13  560.89
   0   3  -714690.17  608.59
   0  -3   714499.13  656.65
   0   3  -715267.43  668.33
   0   3  -6  656.75  123.65
   0  -3   6  735.18  187.26
   0   3  -6  597.64  132.19
   0   3  -5 4465.26  196.86
   0  -3   5 4088.73  174.28
   0   3  -5 4346.03  226.72
   0   3  -4  433.58  131.08
   0  -3   4  292.01   53.05
   0   3  -4  290.30   75.37
   0   3  -351490.63  710.73
   0  -3   352223.61  618.05
   0   3  -351461.21  670.73
   0   3  -2  169.40  105.33
   0  -3   2   12.57   64.47
   0   3  -2  -47.24   87.66
   0   3  -1 5384.52  237.47
   0  -3   1 5309.63  189.67
   0   3   0113214.7 1021.48
   0  -3   0109378.3  796.61
   0  -3   0114716.9  967.65
   0   3   149380.76  579.58
   0  -3  -150006.27  423.28
   0  -3  -148695.13  470.48
   0   3   2 1957.62  155.93
   0  -3  -2 2271.16   99.41
   0  -3  -2 2741.23  158.81
   0   3   310740.07  388.96
   0  -3  -310934.41  339.77
   0  -3  -311106.52  352.53
   0   3   4 6384.57  263.83
   0  -3  -4 6714.47  248.22
   0  -3  -4 6819.32  251.86
   0   3   5 2958.32  216.94
   0  -3  -5 3349.51  173.73
   0  -3  -5 3481.44  180.94
   0   3   6  482.82   95.84
   0  -3  -6  590.11  125.72
   0  -3  -6  424.57   82.57
   0   3   7  -17.19   84.52
   0  -3  -7  -99.85   99.64
   0  -3  -7  -54.66   72.12
   0   3   8 1926.66  281.14
   0  -3  -8 2314.72  185.70
   0  -3  -8 2058.42  175.85
   0   3   9 5858.59  261.60
   0   3   9 5896.25  341.57
   0  -3  -9 5553.54  283.63
   0   3  1023074.58 1183.49
   0  -3 -1024022.70  985.54
   0   3  11 4822.12  868.25
   0  -3 -11 4854.68  296.61
   0   3  12 1355.06  266.23
   0  -3 -12 1512.82  193.43
   0   3  13   95.29   80.43
   0  -3 -13   67.37  101.59
   0   3  14  213.40  142.72
   0  -3 -14   89.76   87.92
   0   3  15  162.40  168.22
   0  -3 -15   81.14   97.07
   0   3  16  177.69  165.18
   0  -3 -16  195.72  120.71
   0  -4  12   71.19   86.02
   0   4 -12  119.27  103.33
   0  -4  11   -7.52   75.16
   0   4 -11   -3.44  104.04
   0  -4  10  -41.02   83.22
   0   4 -10   67.54  116.90
   0   4  -9    2.25   63.77
   0  -4   9  -10.04   84.20
   0   4  -9   85.63  129.70
   0   4  -8  199.30  101.06
   0  -4   8  185.65  101.25
   0   4  -8  193.31  110.71
   0   4  -7 4847.99  282.05
   0  -4   7 4428.64  252.00
   0   4  -7 4863.01  321.81
   0   4  -6 5606.63  330.21
   0  -4   6 5060.39  293.57
   0   4  -6 5679.46  372.52
   0   4  -5 9193.40  380.40
   0  -4   510047.99  399.16
   0   4  -5 9249.78  379.04
   0   4  -4  617.58  165.71
   0  -4   4  629.30  126.61
   0   4  -4  517.70   93.53
   0   4  -3  233.01  149.98
   0  -4   3  182.93   80.81
   0   4  -3  285.18   87.83
   0   4  -219008.37  562.22
   0  -4   219619.67  482.51
   0   4  -1167023.8 1827.08
   0  -4   1165894.9 1600.95
   0  -4   1167947.3 2006.74
   0   4   076421.38 1014.44
   0  -4   075211.84  758.65
   0  -4   080263.92  946.85
   0   4   1228797.0 1874.46
   0  -4  -1231183.9 1628.06
   0  -4  -1234890.3 1893.34
   0   4   2 7991.24  336.57
   0  -4  -2 8414.46  279.90
   0  -4  -2 8435.56  347.31
   0   4   3 1277.59  145.48
   0  -4  -3 1394.73  106.91
   0  -4  -3 2399.19  190.80
   0   4   463692.03  849.17
   0  -4  -463331.42  793.89
   0  -4  -463999.62  766.49
   0   4   5 1098.13  157.10
   0  -4  -5 1211.26  109.93
   0  -4  -5 1145.23  111.18
   0   4   6 6940.03  279.80
   0  -4  -6 7233.53  266.96
   0  -4  -6 7223.91  212.73
   0   4   714930.33  461.20
   0  -4  -715451.54  438.73
   0  -4  -714415.69  400.32
   0   4   8 1707.03  232.91
   0  -4  -8 1861.57  214.15
   0  -4  -8 1834.00  173.70
   0   4   9 1075.68  176.80
   0  -4  -9 1156.59  169.14
   0  -4  -9 1247.43  166.44
   0   4  10  263.98  113.30
   0  -4 -10  272.97  135.14
   0   4  11 1966.70  219.16
   0  -4 -11 2059.89  203.10
   0   4  12 8868.99  800.17
   0  -4 -1210140.39  505.59
   0   4  13 4516.87 1134.71
   0  -4 -13 4713.70  348.15
   0   4  14  133.69   95.93
   0  -4 -14  190.66  137.65
   0   4  15  406.59  148.47
   0  -4 -15  -26.87   87.01
   0   4  16  830.05  340.50
   0  -4 -16  151.94  140.57
   0   5 -11  135.67  112.06
   0   5 -10  -47.72   95.42
   0   5  -9   34.23   67.12
   0  -5   9   67.21   74.36
   0   5  -9  137.35  109.57
   0  -5   8   68.06   74.05
   0   5  -8  -63.27   98.11
   0   5  -7   79.08   97.22
   0  -5   7   -1.77   73.12
   0   5  -7    4.32  114.19
   0   5  -615243.14  595.03
   0  -5   613275.74  449.80
   0   5  -615857.27  588.87
   0   5  -5  230.03  157.35
   0  -5   5  350.14  123.64
   0   5  -5  247.80  144.39
   0   5  -4  -50.64  122.67
   0  -5   4   71.11   67.81
   0   5  -4   30.60  131.37
   0   5  -3  232.77  177.13
   0  -5   3  204.86   83.22
   0   5  -2 3975.44  337.11
   0  -5   2 3443.03  149.15
   0  -5   2 3338.81  176.30
   0   5  -118582.04  574.52
   0  -5   119333.04  418.61
   0  -5   119616.05  525.89
   0   5   0 2082.85  246.12
   0  -5   0 2264.66   87.08
   0  -5   0 2510.89  275.72
   0   5   1  952.67  150.71
   0  -5  -1 1006.57   69.70
   0  -5  -1 1044.49  257.85
   0   5   272743.73 1028.52
   0  -5  -273769.73  782.41
   0  -5  -272393.82  958.47
   0   5   314046.26  485.52
   0  -5  -314409.42  391.19
   0   5   440815.70  953.52
   0  -5  -440642.06  832.55
   0  -5  -442785.53  913.06
   0   5   578540.06 1643.16
   0  -5  -577664.32 1520.21
   0  -5  -580946.82 1603.12
   0   5   6 9928.48  379.84
   0  -5  -6 9860.69  269.00
   0  -5  -6 9858.73  264.87
   0   5   7 2803.86  319.37
   0  -5  -7 2275.06  166.35
   0  -5  -7 2043.91  203.34
   0   5   8  189.43  203.67
   0  -5  -8  204.26   98.79
   0  -5  -8   43.68   82.49
   0   5   9  302.54  191.22
   0  -5  -9   83.00  107.97
   0  -5  -9   74.08   90.78
   0   5  10  332.95  147.45
   0  -5 -10  225.33   94.54
   0  -5 -10  317.32  103.25
   0   5  11  -39.37   77.57
   0  -5 -11  135.33   96.46
   0   5  12  193.04  127.40
   0  -5 -12  239.54  108.71
   0   5  13  117.39   76.43
   0  -5 -13   58.77   84.22
   0   5  14  501.59  135.52
   0  -5 -14  545.75  160.02
   0   5  15   88.68   71.51
   0  -5 -15   30.41   82.95
   0   5  16  -80.13  126.99
   0  -5 -16   34.25   88.03
   0   6 -10  -51.66   98.27
   0   6  -9    6.08  101.02
   0   6  -8  -30.56   96.39
   0   6  -7    0.66  105.36
   0   6  -7  281.10  141.94
   0   6  -6    4.04  111.73
   0  -6   6  -16.90   56.71
   0   6  -6   97.87   95.97
   0   6  -5    3.03  111.81
   0  -6   5 -104.85   52.64
   0   6  -4   84.16  133.75
   0  -6   4   58.43   58.99
   0  -6   4   37.48  100.18
   0   6  -3  476.46  166.95
   0  -6   3  460.82  100.25
   0  -6   3  460.06  129.30
   0   6  -2 5262.54  356.78
   0  -6   2 5399.01  249.37
   0  -6   2 5697.65  347.99
   0   6  -1 4904.94  329.12
   0  -6   1 4916.66  191.80
   0  -6   1 5444.10  727.67
   0   6   0 2456.73  257.74
   0  -6   0 2472.94  158.53
   0  -6   0 2699.68  266.76
   0   6   1    8.72  175.75
   0  -6  -1   66.14   39.39
   0  -6  -1   71.96   61.08
   0   6   2 7096.80  447.43
   0  -6  -2 7243.13  203.88
   0  -6  -2 7087.86  321.99
   0   6   3  948.69  212.17
   0  -6  -3  887.99   76.68
   0  -6  -3 1267.62  251.32
   0   6   4 7908.91  373.68
   0  -6  -4 7105.66  201.22
   0   6   542378.58  932.35
   0  -6  -541512.83  685.90
   0  -6  -541716.30 1012.39
   0   6   6 1400.98  250.28
   0  -6  -6 1494.62  161.67
   0  -6  -6 1615.47  219.73
   0   6   711241.09  519.09
   0  -6  -710498.79  377.40
   0  -6  -711256.32  426.54
   0   6   821479.61  922.09
   0  -6  -821462.77  856.74
   0  -6  -821182.58  856.13
   0   6   9 3884.99  366.96
   0  -6  -9 3714.80  270.70
   0  -6  -9 3658.01  257.21
   0   6  10   11.39  110.33
   0  -6 -10   26.26  103.71
   0  -6 -10    5.12   82.02
   0   6  11  260.63  137.22
   0  -6 -11  325.54  138.63
   0  -6 -11  203.37   85.82
   0   6  12  -26.04  104.81
   0  -6 -12   58.65   80.97
   0   6  13  125.91   85.68
   0  -6 -13   22.60   58.41
   0   6  14   46.04   51.91
   0  -6 -14  -20.04   75.71
   0   6  15  -54.62  114.68
   0  -6 -15   91.73  106.35
   0  -7   9  171.61  154.49
   0   7  -8  533.24  196.30
   0  -7   8  575.48  367.06
   0   7  -7 -101.66  113.72
   0  -7   7   55.89  104.27
   0   7  -6   19.69  120.86
   0  -7   6   58.84  107.50
   0   7  -5 2154.25  303.79
   0  -7   5 1830.12  474.11
   0   7  -4 1544.94  227.12
   0  -7   4 1936.94  602.11
   0   7  -3 3290.98  385.39
   0  -7   3 3142.62  724.49
   0   7  -2  -54.13  146.58
   0  -7   2   95.36   47.77
   0   7  -1 1443.93  249.62
   0  -7   1 1684.86  115.09
   0  -7   1 1833.95  393.34
   0   7   0  177.32  190.83
   0  -7   0   73.26   48.92
   0  -7   0   38.37   60.38
   0   7   1 3744.49  422.89
   0  -7  -1 3994.58  197.57
   0  -7  -1 4119.67  784.92
   0   7   2 1019.50  270.74
   0  -7  -2  888.93  103.32
   0  -7  -2 1099.04  218.17
   0   7   3  382.39  168.99
   0  -7  -3  287.52   81.21
   0  -7  -3  242.75  113.51
   0   7   4  116.56  199.89
   0  -7  -4  134.23   72.40
   0  -7  -4  540.33  304.55
   0   7   518654.36  886.90
   0  -7  -518279.47  705.18
   0  -7  -518522.88  790.72
   0   7   6 1821.67  300.02
   0  -7  -6 1515.99  145.91
   0  -7  -6 1663.88  227.24
   0   7   7 -129.17  185.98
   0  -7  -7   48.82   79.21
   0  -7  -7 -105.14  120.65
   0   7   8 1192.92  263.97
   0  -7  -8 1242.59  157.18
   0  -7  -8 1072.93  166.66
   0   7   918165.18 1155.37
   0  -7  -919018.35 1089.86
   0  -7  -918662.01 1070.68
   0   7  10  624.45  127.56
   0  -7 -10  991.09  150.86
   0  -7 -10  742.96  141.82
   0   7  11 1489.97  202.10
   0  -7 -11 1587.76  231.38
   0  -7 -11 1514.54  194.63
   0   7  12  646.68  170.58
   0  -7 -12 1130.47  182.75
   0   7  13  354.43  146.94
   0  -7 -13  279.50  118.62
   0   7  14   77.40   59.52
   0  -7 -14   59.53   71.98
   0   7  15  -30.17  114.33
   0  -8   7  353.45  179.92
   0   8  -6   92.65  159.66
   0  -8   6  101.38   95.25
   0   8  -5   65.01  182.83
   0  -8   5  204.43  173.54
   0   8  -4  582.91  190.30
   0  -8   4  383.72  119.48
   0   8  -3   55.51  136.70
   0  -8   3  161.08   72.77
   0   8  -2  735.71  216.02
   0  -8   2  978.51  236.09
   0   8  -1 4154.58  369.39
   0  -8   1 4070.52  585.26
   0   8   0  492.76  240.61
   0  -8   0  506.74  142.61
   0   8   1 2422.13  335.52
   0  -8  -1 2329.48  414.24
   0   8   2 1170.42  235.92
   0  -8  -2 1343.27  106.57
   0  -8  -2 1520.20  277.39
   0   8   3 2623.17  334.15
   0  -8  -3 2422.61  623.60
   0  -8  -3 2737.07  245.52
   0   8   4  517.84  327.80
   0  -8  -4  217.51   60.64
   0  -8  -4  664.07  197.94
   0   8   512169.41  575.61
   0  -8  -511737.97  389.37
   0  -8  -512554.92  516.54
   0   8   6  -34.93  195.76
   0  -8  -6  225.99   78.81
   0  -8  -6  231.93  111.71
   0   8   7  229.02  196.64
   0  -8  -7  488.32  125.63
   0  -8  -7  500.76  104.99
   0   8   8 1888.42  278.66
   0  -8  -8 1932.15  200.44
   0  -8  -8 1882.98  213.93
   0   8   9 1216.13  234.25
   0  -8  -9  904.36  163.12
   0  -8  -9  853.63  135.73
   0   8  10  252.96  201.54
   0  -8 -10  -25.85   92.60
   0  -8 -10  -21.37   96.87
   0   8  11  729.50  186.75
   0  -8 -11  802.85  171.07
   0  -8 -11  822.74  163.65
   0   8  12 2068.73  274.88
   0  -8 -12 2055.77  249.52
   0  -8 -12 1922.74  186.01
   0   8  13  133.48  146.42
   0   8  14  107.06   67.23
   0  -8 -14  -10.54   66.88
   0   9  -5   14.77  128.51
   0  -9   5  129.62   64.36
   0   9  -4  -12.53  138.84
   0  -9   4   -5.52  104.87
   0   9  -3  -23.97  132.37
   0   9  -2  157.33  144.38
   0  -9   2   93.47   76.47
   0   9  -1  -26.74  153.59
   0  -9   1   26.04   46.72
   0   9   0  647.37  183.53
   0  -9   0  854.17  246.02
   0   9   1  763.45  228.67
   0  -9  -1  694.03  184.12
   0   9   2  422.40  244.29
   0  -9  -2  469.56  160.05
   0   9   3 3107.07  445.38
   0  -9  -3 4306.76  552.91
   0  -9  -4   67.02   52.71
   0  -9  -4  175.56  229.74
   0   9   5 5495.51  682.31
   0  -9  -5 5287.57  528.66
   0  -9  -5 5238.22  590.18
   0   9   6  322.55  172.34
   0  -9  -6  603.29  119.80
   0  -9  -6  572.61  182.80
   0   9   7  173.82  188.44
   0  -9  -7   19.65   58.95
   0  -9  -7  107.01  122.03
   0   9   8 -107.65  156.29
   0  -9  -8   94.58   90.80
   0  -9  -8  -13.99  115.60
   0   9   9  572.74  238.13
   0  -9  -9  527.15  103.95
   0  -9  -9  680.82  136.71
   0   9  10 -123.30  139.94
   0  -9 -10   19.55   75.91
   0  -9 -10  -39.84   93.68
   0   9  11   88.40  117.74
   0  -9 -11   11.41   92.03
   0   9  12    1.08   95.44
   0  -9 -12   10.69   71.15
   0  -9 -12  100.89   99.62
   0   9  13    7.83   90.86
   0  10  -3  114.32  166.47
   0 -10   3   97.48   71.44
   0  10  -2  165.74  155.49
   0 -10   2   62.06   62.45
   0  10  -1  545.40  332.67
   0 -10   1  675.71  232.95
   0  10   0   61.99  168.07
   0 -10   0  106.32   64.88
   0  10   1  277.87  180.66
   0 -10  -1  129.43  118.44
   0  10   2   10.22  156.17
   0 -10  -2  102.16   88.27
   0  10   3  -34.27  168.79
   0 -10  -3  -68.84  143.15
   0  10   4  155.11  179.28
   0 -10  -4   34.11  182.52
   0  10   5  527.31  224.16
   0 -10  -5  329.41  179.02
   0  10   6 4388.51  468.45
   0 -10  -6 3062.42  348.41
   0  10   7 -215.69  178.57
   0 -10  -7   28.16   97.60
   0  10   8  154.81  179.76
   0 -10  -8  108.54   80.22
   0  10   9  486.81  232.76
   0 -10  -9  429.98  105.96
   0 -10  -9  468.06  146.52
   0  10  10  733.03  249.86
   0 -10 -10 1010.66  265.46
   0 -10 -10  857.47  230.01
   0  10  11  135.89  117.90
   0 -10 -11   40.58   75.20
   0 -11   0  220.31  112.66
   0  11   1   56.53  171.13
   0  11   2   -6.70  185.20
   0 -11  -2  104.15  122.84
   0  11   3  681.72  283.19
   0 -11  -3  926.29  297.81
   0  11   4  425.31  216.66
   0 -11  -4  475.65  241.05
   0  11   5  212.19  249.00
   0  11   6  234.69  192.62
   0 -11  -6  -44.13   93.77
   0  11   7  441.98  267.62
   0 -11  -7  120.88  128.17
   0  11   8   64.11  178.22
   0  11   9 3497.17 1290.24
   0  11  10  317.99  232.54
  -1  11   7  398.14  301.04
  -1  11   6   33.76  175.03
  -1  11   5   86.48  176.96
  -1  11   4  321.97  278.12
  -1  11   3  137.49  198.92
  -1  11   2  509.46  315.31
  -1  10  11  114.39  142.29
  -1  10  10  592.33  286.79
   1 -10 -10  730.02  157.01
  -1  10   9  159.32  178.67
   1 -10  -9  110.87   75.87
  -1  10   8  585.92  383.40
   1 -10  -8  952.64  239.08
  -1  10   7  204.95  195.45
   1 -10  -7   36.46   59.52
  -1  10   6  657.90  202.57
   1 -10  -6  792.71  146.31
  -1  10   5   81.08  190.19
   1 -10  -5   60.08   98.22
  -1  10   4  137.45  187.63
   1 -10  -4   64.38  115.36
  -1  10   3  700.41  206.87
   1 -10  -3 1415.48  329.72
  -1  10   2   17.09  188.29
  -1  10   1  602.86  276.34
   1 -10  -1  287.00   77.00
  -1  10   0   -1.59  185.46
   1 -10   0  115.97   88.56
  -1  10  -1  130.46  172.30
   1 -10   1  109.27   50.93
  -1  10  -2   21.49  150.02
   1 -10   2   61.31   76.51
   1  -9 -12   93.91  109.69
  -1   9  11  127.28  135.61
   1  -9 -11   77.98  100.99
  -1   9  10 -124.64  145.00
   1  -9 -10  100.99   69.63
  -1   9   9  -84.25  168.26
   1  -9  -9   37.25   84.03
  -1   9   8  239.51  193.82
   1  -9  -8  292.80  127.90
  -1   9   7  106.35  192.48
   1  -9  -7   17.96   61.73
   1  -9  -7    0.65   85.18
  -1   9   6  908.72  294.95
   1  -9  -6  892.01  188.03
  -1   9   5 7882.70  669.77
   1  -9  -5 7039.51  482.47
  -1   9   4  242.18  215.43
   1  -9  -4   23.42   47.98
   1  -9  -4  103.98  133.27
  -1   9   3  934.90  326.11
   1  -9  -3  883.32  145.85
   1  -9  -3 1653.07  360.25
  -1   9   2 2817.38  374.29
   1  -9  -2 2442.13  410.85
  -1   9   1  292.69  191.94
   1  -9  -1  447.18  117.55
  -1   9   0  -12.06  176.88
   1  -9   0   66.50   70.38
  -1   9  -1   99.68  174.15
   1  -9   1   61.14   51.72
  -1   9  -2  223.90  218.15
   1  -9   2  159.19  106.77
  -1   9  -3  236.03  133.87
   1  -9   3  413.42  120.35
  -1   9  -4   23.32  142.86
   1  -9   4  125.71   64.66
  -1   9  -5  146.93  143.07
   1  -9   5   32.46   80.99
   1  -8 -13  116.95  146.74
  -1   8  12  185.07  126.55
   1  -8 -12   51.74   96.58
  -1   8  11  -69.80  127.74
   1  -8 -11  107.14  123.98
   1  -8 -11   48.96   65.22
  -1   8  10  163.23  164.73
   1  -8 -10    8.17   81.31
   1  -8 -10  -35.56   65.91
  -1   8   9  828.98  246.82
   1  -8  -9 1014.69  202.67
   1  -8  -9  912.79  180.44
  -1   8   8  210.52  180.95
   1  -8  -8   95.32  121.93
  -1   8   7  234.00  267.66
   1  -8  -7  122.77   77.55
   1  -8  -7  168.08   95.72
  -1   8   6 6231.24  454.38
   1  -8  -6 6013.81  330.00
   1  -8  -6 5993.71  338.58
  -1   8   5 9986.43  607.12
   1  -8  -5 9265.26  388.81
   1  -8  -510012.38  465.95
  -1   8   4 1814.69  302.82
   1  -8  -4 1738.54  147.33
   1  -8  -4 2124.11  194.93
  -1   8   3  278.61  283.27
   1  -8  -3   23.04   46.65
   1  -8  -3 -127.23  158.71
  -1   8   2 5636.58  493.56
   1  -8  -2 5019.56  259.20
   1  -8  -2 4907.49  843.22
  -1   8   1 8115.73  616.02
   1  -8  -1 7782.63  346.81
   1  -8  -1 6924.94  584.58
  -1   8   0  406.77  189.90
   1  -8   0  310.78   78.69
   1  -8   0  514.52  160.94
  -1   8  -1  119.42  174.03
   1  -8   1  -44.96  108.33
  -1   8  -2 6060.65  458.79
   1  -8   2 6832.42  554.25
  -1   8  -3   18.85  143.62
   1  -8   3  -45.08   93.16
  -1   8  -4  132.23  131.99
   1  -8   4  203.41  117.14
  -1   8  -5   52.23  126.53
   1  -8   5   13.60   59.90
  -1   8  -6  142.13  117.65
   1  -8   6   28.11   89.18
   1  -8   7   89.73  133.12
  -1   7  14  130.24  150.92
   1  -7 -13  -68.00  104.89
   1  -7 -13   35.65   56.33
  -1   7  12  557.15  155.89
   1  -7 -12  470.27  158.69
   1  -7 -12  457.78  136.15
  -1   7  11  151.66  137.64
   1  -7 -11  302.42  194.18
  -1   7  10   85.14  141.30
   1  -7 -10  270.89  118.68
   1  -7 -10  119.42   76.06
  -1   7   9  504.16  135.23
   1  -7  -9  590.58  156.80
   1  -7  -9  783.64  144.16
  -1   7   8   24.32  185.83
   1  -7  -8  127.63   91.44
   1  -7  -8  163.59   77.61
  -1   7   7   45.79  191.86
   1  -7  -7  -13.18   70.18
   1  -7  -7   -4.97   85.48
  -1   7   6   84.63  199.82
   1  -7  -6   95.22   82.44
   1  -7  -6 -134.85   90.79
  -1   7   5  124.00  239.29
   1  -7  -5  194.52   91.10
   1  -7  -5  218.16  104.47
  -1   7   414737.61  787.05
   1  -7  -414557.82  634.27
   1  -7  -416680.15  761.83
  -1   7   346325.01 1911.87
   1  -7  -343297.22 1638.58
  -1   7   211622.01  699.00
   1  -7  -212019.66  520.09
   1  -7  -211881.76  572.12
  -1   7   1  484.15  295.44
   1  -7  -1  214.99   66.89
   1  -7  -1  187.75   62.61
  -1   7   0 2051.56  296.74
   1  -7   0 2246.19  150.74
   1  -7   0 2077.33  350.79
  -1   7  -1 -129.34  181.30
   1  -7   1    8.19   45.67
   1  -7   1   -4.24  101.40
  -1   7  -2 5839.96  467.28
   1  -7   2 7021.80  438.48
   1  -7   2 6742.76  453.83
  -1   7  -3 1051.90  243.20
   1  -7   3  957.94  108.59
   1  -7   3  965.73  248.91
  -1   7  -4  461.77  213.85
   1  -7   4  292.85   56.20
   1  -7   4  501.09  144.24
  -1   7  -5  576.60  189.35
   1  -7   5  391.84  140.65
  -1   7  -6  -24.39  123.04
   1  -7   6  149.91  107.30
  -1   7  -7   93.37  115.91
   1  -7   7  152.09  145.52
  -1   7  -8   51.49  105.57
   1  -7   8    5.20  107.57
  -1   6  15  756.64  348.19
  -1   6  14   97.07  115.52
   1  -6 -14   25.86   64.45
   1  -6 -12  220.28  168.92
   1  -6 -12  125.95   66.64
   1  -6 -11  132.94  110.18
   1  -6 -11   27.50   67.68
  -1   6  10  271.42  181.53
   1  -6 -10  136.13  116.48
   1  -6 -10  159.12   72.51
  -1   6   9  365.63  154.34
   1  -6  -9  582.37  150.43
   1  -6  -9  343.09   88.82
  -1   6   8  298.73  127.77
   1  -6  -8  302.17   89.76
   1  -6  -8  217.25   78.16
  -1   6   7  838.04  222.10
   1  -6  -7  932.22  158.12
   1  -6  -7  945.38  142.40
  -1   6   6  983.85  262.53
   1  -6  -6  719.35   99.05
   1  -6  -6  927.62  157.83
  -1   6   5  861.72  250.87
   1  -6  -5  700.27  146.59
   1  -6  -5  630.58  107.64
  -1   6   4  863.10  244.27
   1  -6  -4  878.15  101.00
   1  -6  -4  973.34  191.77
  -1   6   3  997.14  203.02
   1  -6  -3  995.22  132.87
   1  -6  -3 2273.90  330.23
  -1   6   224525.52  878.59
   1  -6  -224792.03  668.42
   1  -6  -224229.05  735.62
  -1   6   1  368.38  266.90
   1  -6  -1  137.93   57.95
   1  -6  -1  198.23   60.32
  -1   6   0  232.74  293.57
   1  -6   0  451.47   98.57
   1  -6   0  442.56  110.46
  -1   6  -1  -86.92  192.14
   1  -6   1  149.14   85.70
   1  -6   1   89.29   69.25
  -1   6  -2  270.36  192.48
   1  -6   2  474.18  121.82
   1  -6   2  562.44  171.00
  -1   6  -3 1074.83  199.38
   1  -6   3 1583.59  169.71
   1  -6   3 1177.47  331.99
  -1   6  -4  699.11  199.05
   1  -6   4  800.97  128.22
   1  -6   4  732.37  142.45
  -1   6  -5 3631.38  316.04
   1  -6   5 3516.75  224.57
  -1   6  -6  321.73  151.24
   1  -6   6  198.53   71.79
  -1   6  -6  371.75  149.77
  -1   6  -7  -17.46  100.11
   1  -6   7   10.58   65.48
  -1   6  -7   49.84   97.12
  -1   6  -8   73.76   97.82
  -1   6  -8  176.43  135.52
  -1   6  -9  129.97  161.51
  -1   6 -10   34.03   97.93
  -1   5  15  -37.99  116.27
  -1   5  14  544.82  201.13
   1  -5 -14  310.33  124.48
  -1   5  13  600.42  200.95
   1  -5 -13  687.21  152.56
   1  -5 -12  -18.23  120.02
   1  -5 -12  253.34  102.99
  -1   5  11   32.46   92.77
   1  -5 -11   93.29  112.11
   1  -5 -11  118.35  102.43
  -1   5  10  508.54  150.71
   1  -5 -10  864.19  172.78
   1  -5 -10  828.32  142.43
  -1   5   9  815.12  184.73
   1  -5  -9  694.92  156.88
   1  -5  -9  775.05  105.07
  -1   5   8   37.50  163.66
   1  -5  -8   39.92  109.71
   1  -5  -8  128.03   99.93
  -1   5   7  335.86  270.26
   1  -5  -7  -99.48   93.51
   1  -5  -7   40.53   92.48
  -1   5   6  551.95  281.06
   1  -5  -6  180.77   67.70
   1  -5  -6  336.39  116.20
  -1   5   526886.06  669.55
   1  -5  -526543.89  503.93
   1  -5  -528050.80  513.14
  -1   5   4 3517.89  320.76
   1  -5  -4 3206.54  162.64
   1  -5  -4 3560.64  193.63
  -1   5   3   34.64  213.26
   1  -5  -3   48.92   65.05
   1  -5  -3   30.28  105.95
  -1   5   2 4104.92  293.89
   1  -5  -2 4389.49  172.12
   1  -5  -2 4622.63  233.40
   1  -5  -1   30.18   57.74
   1  -5  -1   -0.50   84.01
  -1   5   013195.71  577.22
   1  -5   012230.37  243.82
   1  -5   012427.56  363.40
  -1   5  -1 5050.98  400.01
   1  -5   1 5276.37  197.84
   1  -5   1 5594.08  529.25
  -1   5  -231726.30  728.55
   1  -5   232495.72  548.43
   1  -5   231845.49  742.53
  -1   5  -3 1035.60  196.62
   1  -5   3 1236.24  135.49
  -1   5  -4   12.83  130.21
   1  -5   4   43.88   80.25
  -1   5  -4   35.77   86.14
  -1   5  -5 1874.67  194.78
   1  -5   5 2211.05  216.12
  -1   5  -5 2363.06  216.48
  -1   5  -6  640.85  159.60
   1  -5   6  638.18  141.58
  -1   5  -6  805.15  164.40
  -1   5  -7 1330.96  167.37
   1  -5   7 1106.34  168.30
  -1   5  -7 1327.80  166.97
   1  -5   8 1211.53  147.45
  -1   5  -8 1260.88  178.48
  -1   5  -9  120.54   84.90
   1  -5   9  118.68  121.93
  -1   5  -9   14.27   90.75
   1  -5  10  -45.11   74.26
  -1   5 -10   30.98   96.87
  -1   5 -11   32.68  107.31
  -1   4  15  -86.32  120.04
   1  -4 -15   80.51   71.32
  -1   4  14  118.13   89.45
   1  -4 -14  190.81   83.78
  -1   4  13  192.93  105.47
   1  -4 -13  339.44  134.06
  -1   4  12  946.97  166.43
   1  -4 -12 1079.93  183.19
  -1   4  11 1511.60  356.27
   1  -4 -11 2417.96  261.53
   1  -4 -11 2022.88  202.35
  -1   4  10  906.69  178.98
   1  -4 -10  687.74  164.10
   1  -4 -10  611.72  104.83
  -1   4   9  937.83  205.12
   1  -4  -9 1235.69  208.48
   1  -4  -9 1109.54  153.50
  -1   4   8  -82.27  145.28
   1  -4  -8   18.05  107.62
   1  -4  -8  113.06   99.33
  -1   4   719143.80  659.83
   1  -4  -719483.08  475.75
   1  -4  -719192.01  426.62
  -1   4   622810.52  623.20
   1  -4  -623693.49  594.23
   1  -4  -622118.56  514.12
  -1   4   5  267.52  125.17
   1  -4  -5  117.17   52.86
   1  -4  -5  198.24   61.74
  -1   4   410552.11  403.43
   1  -4  -410025.78  312.93
   1  -4  -410340.78  312.23
  -1   4   321192.94  664.05
   1  -4  -320328.32  517.68
   1  -4  -321471.04  538.97
  -1   4   237717.36  690.17
   1  -4  -237320.63  499.41
  -1   4   1306337.3 3068.82
   1  -4  -1299406.7 2787.58
   1  -4  -1301307.3 2890.99
  -1   4   064090.81  958.53
   1  -4   062668.24  733.29
   1  -4   063924.95  794.90
  -1   4  -134143.21  601.30
   1  -4   135963.48  479.03
   1  -4   135057.08  538.81
  -1   4  -2 2420.26  203.85
   1  -4   2 2370.72  114.74
  -1   4  -3 3323.35  220.97
   1  -4   3 3355.93  192.40
  -1   4  -3 3490.56  206.70
  -1   4  -4   57.31  109.23
   1  -4   4  -24.09   89.27
  -1   4  -4  -24.88   91.87
  -1   4  -5  354.91  121.69
   1  -4   5  502.35  163.84
  -1   4  -5  246.66   77.63
  -1   4  -6  109.11  165.67
   1  -4   6  -14.10  116.03
  -1   4  -6  -29.72   99.77
  -1   4  -712727.79  479.62
   1  -4   712777.53  506.95
  -1   4  -713260.43  536.14
  -1   4  -8 6705.79  442.56
   1  -4   8 6107.13  423.65
  -1   4  -8 7151.12  508.02
  -1   4  -9 1225.78  146.82
   1  -4   9 1018.35  168.27
  -1   4  -9 1317.71  212.21
   1  -4  10   40.91   91.08
  -1   4 -10  145.59  109.29
   1  -4  11  100.97   91.15
  -1   4 -11  112.21  106.26
   1  -4  12  261.91  140.76
  -1   4 -12  533.97  217.63
  -1   3  15  131.88  137.12
   1  -3 -15  286.33  125.71
  -1   3  14  199.74  144.99
   1  -3 -14   18.01   76.26
  -1   3  13  408.64  144.58
   1  -3 -13  261.52  115.19
  -1   3  12  145.21   73.38
   1  -3 -12  131.27   73.10
  -1   3  11 2312.34  280.47
   1  -3 -11 2964.98  280.55
  -1   3  10 4928.55  275.29
   1  -3 -10 4969.73  327.82
   1  -3 -10 5051.42  270.22
  -1   3   9  278.70  120.82
   1  -3  -9  408.68  153.52
   1  -3  -9  376.87  114.24
  -1   3   8  204.37  103.45
   1  -3  -8   77.14   99.21
   1  -3  -8  -19.69   69.92
  -1   3   7  -57.99  108.89
   1  -3  -7  -30.61   87.51
   1  -3  -7   10.06   54.62
  -1   3   6 3415.09  196.61
   1  -3  -6 3196.15  211.30
   1  -3  -6 3083.80  154.47
  -1   3   513284.86  434.15
   1  -3  -512917.06  387.84
   1  -3  -512489.48  344.76
  -1   3   4267606.0 2841.40
   1  -3  -4267092.2 2566.46
   1  -3  -4267058.8 2487.99
  -1   3   3  269.69  124.00
   1  -3  -3  454.67   89.12
   1  -3  -3  427.43   48.76
  -1   3   2 1107.53  131.64
   1  -3  -2 1086.36   86.43
   1  -3  -2 1785.91  136.51
  -1   3   116236.02  344.19
   1  -3  -115902.07  236.43
   1  -3  -115520.47  218.28
  -1   3   0  821.43  161.46
   1  -3   0  801.56   98.04
   1  -3   0  923.68  184.98
  -1   3  -1184275.2 1546.69
   1  -3   1182952.5 1376.55
  -1   3  -2273638.5 2748.39
   1  -3   2270118.0 2535.47
  -1   3  -2272137.6 2626.57
  -1   3  -3275957.5 2773.88
   1  -3   3267348.6 2541.58
  -1   3  -3273594.8 2663.77
  -1   3  -4   81.01  122.80
   1  -3   4  -78.13  125.14
  -1   3  -4   77.02  135.78
  -1   3  -5  -49.41   94.74
   1  -3   5   12.87  105.24
  -1   3  -5    8.81   92.64
  -1   3  -6 5743.45  236.43
   1  -3   6 6145.88  312.35
  -1   3  -6 5699.72  269.04
  -1   3  -7 2758.12  183.16
   1  -3   7 2681.03  242.54
  -1   3  -7 2707.34  252.34
  -1   3  -8 7549.37  369.96
   1  -3   8 7537.44  441.50
  -1   3  -8 7851.40  449.43
  -1   3  -9 5682.10  367.56
   1  -3   9 6579.81  486.52
  -1   3  -9 6729.92  485.57
   1  -3  10  381.35  101.90
  -1   3 -10  542.75  142.87
   1  -3  11   52.03  101.11
  -1   3 -11   52.29  109.24
   1  -3  12   46.99  142.33
  -1   3 -12  121.51  115.69
   1  -3  13   43.78   96.49
  -1   3 -13  -22.40  103.68
  -1   2  15  905.05  185.39
   1  -2 -15  778.83  164.23
  -1   2  14  157.92   79.73
   1  -2 -14  213.98  122.06
  -1   2  13  -10.80  102.01
   1  -2 -13   28.20   78.45
  -1   2  12  557.51  120.39
   1  -2 -12  282.75   87.89
  -1   2  11  -43.20  106.34
   1  -2 -11  -17.58   77.12
  -1   2  10  123.32   78.90
  -1   2  10    0.83  100.79
   1  -2 -10  -41.51   88.33
  -1   2   9  288.17  101.84
   1  -2  -9  310.59  130.98
   1  -2  -9  200.40   76.82
  -1   2   813147.28  398.30
   1  -2  -813719.28  401.74
   1  -2  -813816.31  368.16
  -1   2   7 2043.10  143.09
   1  -2  -7 2219.30  181.21
   1  -2  -7 2169.61  174.50
  -1   2   6   26.41   39.65
   1  -2  -6   39.49   92.38
   1  -2  -6  302.34   58.05
  -1   2   5 3966.73  206.98
   1  -2  -5 4250.11  212.63
   1  -2  -5 3848.35  174.57
  -1   2   4 8963.42  387.07
   1  -2  -4 9361.64  317.30
   1  -2  -4 9296.34  301.50
  -1   2   3  892.16  237.09
   1  -2  -3  789.44   83.42
   1  -2  -3  862.18  107.56
  -1   2   2  325.78  118.15
   1  -2  -2  362.39   60.54
   1  -2  -2  465.56   45.75
  -1   2   143383.96  517.79
   1  -2  -141826.09  403.83
   1  -2  -144257.26  374.43
  -1   2   0  126.31   92.71
   1  -2   0  106.21   71.02
   1  -2   0  202.61   40.77
  -1   2  -1125861.2 1087.45
   1  -2   1121599.8  932.95
  -1   2  -1122467.9  923.49
  -1   2  -2 1043.33  130.76
   1  -2   2  860.93  117.51
  -1   2  -2 1151.98   95.17
  -1   2  -341270.90  502.42
   1  -2   341708.40  460.57
  -1   2  -341552.02  478.10
  -1   2  -445601.74  590.47
   1  -2   445238.54  581.79
  -1   2  -445861.79  612.43
  -1   2  -5 4503.90  212.80
   1  -2   5 4478.40  273.76
  -1   2  -5 4640.72  239.25
  -1   2  -639608.75  841.69
   1  -2   639098.78  863.82
  -1   2  -640461.77  919.55
  -1   2  -716262.45  360.09
   1  -2   715371.42  710.90
  -1   2  -714990.86  406.63
  -1   2  -8  747.90   92.03
   1  -2   8  996.97  249.52
  -1   2  -8  793.01  164.20
   1  -2   9 2624.79  525.54
  -1   2  -9 2296.18  218.50
   1  -2  10 2060.94  499.96
  -1   2 -10 2479.24  301.00
   1  -2  11  933.59  148.70
  -1   2 -11  591.55  119.13
   1  -2  12  145.97  101.61
  -1   2 -12  218.74  111.26
   1  -2  13   -8.47  104.41
  -1   2 -13   99.49  106.95
   1  -2  14   98.76   91.97
  -1   2 -14  112.97  133.27
  -1   1  15  328.42  175.44
   1  -1 -15  175.46  114.52
  -1   1  14  264.29  132.81
   1  -1 -14  183.57  101.12
  -1   1  13  171.97  100.26
   1  -1 -13   38.57   83.28
  -1   1  12 1358.81  315.34
   1  -1 -12 1279.06  211.23
  -1   1  11 5541.85 1073.42
   1  -1 -11 5592.08  368.82
  -1   1  10  129.06   84.45
   1  -1 -10  173.74  105.46
  -1   1   9  539.53  165.25
  -1   1   9  701.22  145.50
   1  -1  -9  788.09  157.41
  -1   1   8 4867.18  216.50
   1  -1  -8 5220.48  233.93
  -1   1   714528.18  393.99
   1  -1  -713752.44  404.35
   1  -1  -714175.02  407.32
  -1   1   614147.87  381.23
   1  -1  -614816.26  431.28
   1  -1  -614531.11  410.70
  -1   1   5 2530.26  157.71
   1  -1  -5 2578.65  153.43
   1  -1  -5 2452.00  128.17
  -1   1   4  266.67   77.38
   1  -1  -4  321.69   76.65
   1  -1  -4  343.05   67.95
  -1   1   327265.40  333.58
   1  -1  -327768.67  336.40
   1  -1  -326919.54  288.44
  -1   1   2  211.55  104.11
   1  -1  -2  110.74   69.65
   1  -1  -2  129.31   53.17
  -1   1   1 5382.25  194.98
   1  -1  -1 5912.60  212.82
   1  -1  -1 6401.09  204.24
  -1   1   020213.76  267.14
   1  -1   019962.67  212.40
   1  -1   019738.10  165.02
  -1   1  -113445.78  443.02
   1  -1   112481.03  365.62
  -1   1  -112984.69  355.07
  -1   1  -2 2075.77  274.70
   1  -1   2 2492.26  343.01
  -1   1  -2 1836.78  116.44
  -1   1  -3   44.84   56.56
   1  -1   3   31.98  106.12
  -1   1  -3   77.94   66.21
  -1   1  -4 8911.83  292.87
   1  -1   4 9052.88  327.09
  -1   1  -4 9083.57  318.50
  -1   1  -5 1191.29   88.39
   1  -1   5 1281.10  245.80
  -1   1  -5 1098.24  122.68
  -1   1  -615880.53  401.58
   1  -1   615705.35  579.26
  -1   1  -616169.71  471.90
  -1   1  -7 8059.87  181.15
   1  -1   7 8465.20  280.40
  -1   1  -7 8201.70  276.95
  -1   1  -8 3560.48  116.97
   1  -1   8 3654.64  347.77
  -1   1  -8 3578.08  229.82
   1  -1   9 3254.61  387.07
  -1   1  -9 3534.08  271.07
   1  -1  10 3249.95  853.74
  -1   1 -10 3459.16  271.70
   1  -1  11  -10.52   72.00
  -1   1 -11   97.91  103.63
   1  -1  12  146.57   81.37
  -1   1 -12  116.83  152.46
   1  -1  13   56.62   62.28
  -1   1 -13  -40.06  109.82
   1  -1  14  247.84   91.19
  -1   1 -14  122.84  142.66
   1  -1  15  285.59  153.87
  -1   1 -15   52.75  101.80
  -1   0  14  -54.58  107.77
   1   0 -14   51.58  136.51
  -1   0  13  376.30  114.27
   1   0 -13  256.85  172.94
  -1   0  12  614.05  191.67
   1   0 -12  376.91  145.87
  -1   0  11  -58.40   95.38
   1   0 -11  -72.59   83.23
  -1   0  10 2052.30  394.03
   1   0 -10 1818.42  168.92
  -1   0   9  174.97   58.93
  -1   0   9   59.11   59.44
   1   0  -9  170.89  104.55
  -1   0   823287.70  639.76
  -1   0   824984.19  789.67
   1   0  -824117.17  795.23
   1   0  -710066.27  237.01
  -1   0   7 9661.31  301.85
   1   0  -7 9680.66  307.91
   1   0  -668874.13  806.65
   1   0  -669024.55  874.80
   1   0  -5 6238.82  220.92
   1   0  -5 6331.28  241.42
   1   0  -5 6376.36  244.16
   1   0  -437147.50  406.78
   1   0  -436224.28  417.95
   1   0  -436307.12  421.70
   1   0  -320295.02  265.21
   1   0  -321382.95  295.81
   1   0  -320588.36  274.63
   1   0  -2191870.2 1420.19
   1   0  -2196013.1 1397.34
   1   0  -2191324.8 1347.50
   1   0  -115355.75  195.11
   1   0  -114777.41  167.08
  -1   0   114856.96  151.01
   1   0  -114655.88  144.31
  -1   0   0354229.4 8846.29
   1   0   1   18.45   22.07
  -1   0  -1   74.33   24.58
   1   0   1  173.88   76.00
   1   0   1  105.82   25.79
  -1   0  -1   93.83   30.68
   1   0   219771.50  182.48
  -1   0  -220632.37  199.15
   1   0   219870.46  236.39
  -1   0  -219729.44  210.72
   1   0   315452.31  193.95
  -1   0  -314934.04  252.03
   1   0   315801.30  358.61
  -1   0  -314717.39  252.91
  -1   0  -427415.54  241.17
   1   0   428598.83  386.38
  -1   0  -427781.14  361.59
  -1   0  -562983.99  481.16
   1   0   564810.14  697.88
  -1   0  -564955.09  661.58
  -1   0  -671752.00  695.50
   1   0   672746.84  994.18
  -1   0  -672148.91  887.18
  -1   0  -746271.12  868.13
   1   0   748748.64 1116.68
  -1   0  -748725.95 1051.58
   1   0   8  -20.37  119.02
  -1   0  -8  -79.68   85.26
   1   0   9  185.28  139.12
  -1   0  -9  169.18   80.56
   1   0  10  562.90  165.72
  -1   0 -10  421.43  159.07
   1   0  11 8301.51  584.10
  -1   0 -11 7852.85  540.69
   1   0  12  632.32  162.04
  -1   0 -12  670.45  184.89
   1   0  13   90.26   79.84
  -1   0 -13  138.76  116.21
   1   0  14   53.92   73.26
  -1   0 -14   49.44  113.15
   1   0  15  254.53  107.83
  -1   0 -15  127.81  152.08
  -1  -1  14  -35.05  112.76
   1   1 -14   71.83   94.25
  -1  -1  13   70.60   81.04
   1   1 -13  107.95  139.95
  -1  -1  12  370.96  115.29
   1   1 -12  379.84  139.82
  -1  -1  11  317.86   93.13
   1   1 -11  212.89  134.24
  -1  -1  10   -4.56   99.48
   1   1 -10    1.65   92.05
   1   1  -9   91.18   76.24
  -1  -1   9  127.75   81.61
   1   1  -9  113.64  166.29
   1   1  -8    2.59   54.09
  -1  -1   8  -10.63   63.13
   1   1  -8  111.78   89.73
   1   1  -7 4440.43  164.91
  -1  -1   7 4418.28  235.66
   1   1  -7 4526.41  212.37
   1   1  -6   29.29   51.17
  -1  -1   6   60.10   87.27
   1   1  -6   55.18  117.97
   1   1  -510271.81  302.90
  -1  -1   510408.72  326.62
   1   1  -510029.30  317.57
   1   1  -4 5110.41  213.26
  -1  -1   4 4853.30  197.95
   1   1  -4 4799.03  201.94
   1   1  -318865.13  279.57
   1   1  -317772.31  252.92
   1   1  -317829.40  271.07
   1   1  -2 8247.15  288.65
   1   1  -2 7875.69  252.00
   1   1  -2 7719.38  252.24
   1   1  -1273619.2 1976.44
   1   1  -1273970.5 1839.67
   1   1   0 4700.69  176.66
  -1  -1   0 4408.54  126.60
   1   1   0 4509.89  130.22
  -1  -1   0 4574.30  147.50
   1   1   1108844.6  750.74
   1   1   2116464.6  823.36
   1   1   2117412.8  846.53
  -1  -1  -2117505.6  856.13
   1   1   4403726.110137.21
  -1  -1  -4365523.6 9147.28
   1   1   5 2325.30  395.46
  -1  -1  -5 1843.42  112.84
   1   1   6  603.39  165.43
  -1  -1  -6  456.46   96.24
   1   1   724502.24  528.10
  -1  -1  -723024.09  609.54
   1   1   8 8734.42  419.85
  -1  -1  -8 8605.31  315.12
   1   1   9   95.58   67.16
  -1  -1  -9   21.28   92.01
   1   1  10 1134.21  235.36
  -1  -1 -10  661.53  130.14
   1   1  11  106.54   92.24
  -1  -1 -11   32.87   94.59
   1   1  12 -129.25  127.49
  -1  -1 -12   15.39   99.68
   1   1  13 2018.02  391.19
  -1  -1 -13 1727.97  240.46
   1   1  14  301.88  119.16
  -1  -1 -14  249.21  162.21
   1   1  15  186.29  115.93
  -1  -1 -15   19.49   97.40
   1   1  16  -37.74  123.38
  -1  -1 -16   60.97  109.15
  -1  -2  13   80.38   72.51
   1   2 -13  128.87  109.21
  -1  -2  12  140.28  127.51
   1   2 -12  -12.89  107.87
  -1  -2  11   86.26   72.85
   1   2 -11 -130.68  102.91
  -1  -2  10 1295.06  252.80
   1   2 -10 1138.39  178.68
  -1  -2   9  118.13   89.86
   1   2  -9  301.39  105.36
   1   2  -8  266.17   89.95
  -1  -2   8  233.38  143.17
   1   2  -8  264.85  121.21
   1   2  -7  534.47  113.53
  -1  -2   7  563.57  125.12
   1   2  -7  362.93  111.13
   1   2  -6  746.80  113.29
  -1  -2   6  786.37  152.03
   1   2  -6  635.12  124.28
   1   2  -5 6682.13  215.01
  -1  -2   5 6772.49  212.32
   1   2  -5 6466.85  230.04
   1   2  -4 8639.31  283.14
  -1  -2   4 8697.09  262.43
   1   2  -4 8723.41  301.12
   1   2  -330195.68  413.34
  -1  -2   330171.19  351.62
   1   2  -329671.66  398.51
   1   2  -2   27.61   89.13
  -1  -2   2    0.42   23.02
   1   2  -2    6.43   69.11
   1   2  -1166883.0 1307.48
  -1  -2   1162337.4 1141.68
   1   2  -1159035.9 1188.10
   1   2   051955.94  572.91
  -1  -2   050893.76  510.35
   1   2   117887.92  316.51
   1   2   118084.15  144.68
  -1  -2  -116847.42  245.06
   1   2   257488.48  542.07
   1   2   3125695.1  972.50
   1   2   3119050.7  942.54
  -1  -2  -3125408.4 1073.06
   1   2   41133572.28453.83
   1   2   558056.59  490.86
   1   2   553981.58 1209.16
  -1  -2  -557462.68  587.91
   1   2   6137046.6 1408.72
   1   2   7350111.6 3139.60
   1   2   7350952.0 2746.31
  -1  -2  -7350080.3 3400.28
   1   2   885393.48 1991.96
  -1  -2  -884931.19 1741.53
   1   2   9 3605.77  700.23
  -1  -2  -9 2989.88  246.81
   1   2  10  727.93  206.98
  -1  -2 -10  620.24  149.54
   1   2  11  957.88  290.67
  -1  -2 -11  750.17  150.64
   1   2  12  195.56  131.43
  -1  -2 -12  247.33  128.97
   1   2  13  315.13  136.90
  -1  -2 -13  172.07  147.99
   1   2  14   -9.33   95.97
  -1  -2 -14  138.32  158.06
   1   2  15  271.40  128.45
   1   2  16  -17.88  128.75
  -1  -2 -16   72.04  102.36
   1   3 -13  842.75  368.40
  -1  -3  12  144.98   82.62
   1   3 -12 -117.68  114.66
  -1  -3  11 5259.98  621.61
   1   3 -11 6894.15  378.55
  -1  -3  10  159.33   72.90
   1   3 -10  139.07  122.85
  -1  -3   9 1079.09  214.41
   1   3  -9 1257.59  183.50
   1   3  -8   36.97   64.20
  -1  -3   8 -113.20   89.80
   1   3  -8  -94.80  101.07
   1   3  -7  753.11  138.81
  -1  -3   7  756.39  211.21
   1   3  -7 1022.26  188.76
   1   3  -6 1774.64  165.87
  -1  -3   6 1930.43  338.21
   1   3  -6 1724.09  193.69
   1   3  -519966.71  478.16
  -1  -3   519559.36  567.92
   1   3  -519969.24  463.77
   1   3  -4  674.71  106.31
  -1  -3   4  694.33  135.99
   1   3  -4  533.04  104.67
   1   3  -3 2871.31  178.81
  -1  -3   3 2979.87  133.04
   1   3  -3 2892.95  158.25
   1   3  -210956.47  398.57
  -1  -3   210336.42  313.56
   1   3  -210029.19  352.60
   1   3  -124286.33  389.96
  -1  -3   122945.65  224.34
  -1  -3   123486.31  363.66
   1   3   010414.32  367.73
  -1  -3   010611.38  292.76
  -1  -3   010969.83  357.16
   1   3   1  -54.61  125.83
   1   3   1   -9.60   11.53
  -1  -3  -1    4.16   11.09
  -1  -3  -1 -141.36   95.10
   1   3   253430.90  596.72
  -1  -3  -252085.61  412.14
  -1  -3  -256076.12  667.74
   1   3   3 2901.20  175.53
  -1  -3  -3 3143.12  121.80
  -1  -3  -3 3302.48  171.27
   1   3   4163898.1 1308.51
  -1  -3  -4153947.7 1162.62
  -1  -3  -4158767.9 1234.96
   1   3   5 9333.85  326.59
  -1  -3  -5 9160.79  333.74
   1   3   6 3299.44  157.09
   1   3   6 3386.96  231.08
  -1  -3  -6 3750.77  224.33
   1   3   7194251.2 1872.08
   1   3   7191934.7 2323.99
  -1  -3  -7193108.8 2005.24
   1   3   8298185.8 5467.50
   1   3   8307480.9 4357.78
  -1  -3  -8307045.0 1768.24
   1   3   9 1154.76  307.83
  -1  -3  -9  901.50  180.22
   1   3  1055864.81 1826.96
  -1  -3 -1054508.36 1476.68
   1   3  1141742.28 2217.64
  -1  -3 -1149722.86 2061.80
   1   3  12 3482.34  653.31
  -1  -3 -12 3746.94  347.85
   1   3  13   38.40  113.61
  -1  -3 -13   27.31  113.78
   1   3  14   -9.93   73.89
  -1  -3 -14   37.79  102.04
   1   3  15  174.73  135.03
  -1  -3 -15   49.10  105.50
   1   3  16  156.94  113.10
  -1  -3 -16  111.07  105.07
   1   4 -12  121.57  122.56
  -1  -4  11  817.99  189.94
   1   4 -11 1422.67  242.85
  -1  -4  10 2884.18  512.35
   1   4 -10 3612.04  351.83
   1   4  -914847.14  630.98
  -1  -4   913842.46  663.09
   1   4  -916022.05  813.17
   1   4  -819347.82  833.03
  -1  -4   818143.36  710.21
   1   4  -821566.85  939.04
   1   4  -7  282.84   95.17
  -1  -4   7  449.74  161.88
   1   4  -7  317.28  139.46
   1   4  -6 1899.42  195.66
  -1  -4   6 1972.78  372.87
   1   4  -6 2225.43  223.78
   1   4  -5 5840.91  294.11
  -1  -4   5 5771.05  263.31
   1   4  -5 5847.34  312.98
   1   4  -4 2667.84  201.91
  -1  -4   4 2439.18  146.90
   1   4  -4 2282.35  167.98
   1   4  -3 6105.44  261.24
  -1  -4   3 5409.93  154.13
   1   4  -3 5472.11  236.01
   1   4  -2 8113.86  359.36
  -1  -4   2 7522.92  213.71
  -1  -4   2 7524.11  298.43
   1   4  -131471.50  547.39
  -1  -4   130797.03  337.93
  -1  -4   131869.43  523.13
   1   4   027692.00  495.45
  -1  -4   027366.88  286.25
  -1  -4   028522.50  454.29
   1   4   110761.88  415.15
  -1  -4  -110969.62  312.18
  -1  -4  -110822.55  363.19
   1   4   2  170.91   81.36
  -1  -4  -2  185.95   29.66
  -1  -4  -2  241.62   59.79
   1   4   3 7288.78  345.87
  -1  -4  -3 6943.45  228.06
   1   4   428967.63  451.91
  -1  -4  -428100.42  330.20
  -1  -4  -429295.18  444.99
   1   4   5 2305.67  198.32
  -1  -4  -5 2169.83  121.36
  -1  -4  -5 2224.82  188.49
   1   4   629337.65  493.14
  -1  -4  -627871.37  429.64
  -1  -4  -630014.92  493.85
   1   4   747262.01 1025.82
  -1  -4  -749875.03 1063.16
   1   4   8 3290.78  501.42
   1   4   8 2933.16  190.23
  -1  -4  -8 3208.94  196.70
   1   4   9  960.58  143.58
   1   4   9 1000.65  282.27
  -1  -4  -9  998.21  179.24
   1   4  1012825.57  687.67
  -1  -4 -1013127.07  593.30
   1   4  1160224.73 3345.91
  -1  -4 -1165424.39 2558.04
   1   4  1224439.96 1450.44
  -1  -4 -1223724.54 1388.87
   1   4  13 1075.26  258.06
  -1  -4 -13  808.21  168.05
   1   4  14 3007.12  541.73
  -1  -4 -14 3285.34  372.18
   1   4  15 2029.16  397.79
  -1  -4 -15 2424.11  289.34
   1   4  16  231.77  124.90
  -1  -4 -16  284.70  187.96
   1   5 -11  138.62  116.50
   1   5 -10  114.53  143.67
   1   5  -9  -16.32   69.72
   1   5  -9  101.68  126.05
  -1  -5   8  345.85   96.30
   1   5  -8  362.62  185.14
   1   5  -7 2737.91  233.52
  -1  -5   7 2670.53  201.52
   1   5  -7 2678.31  301.47
   1   5  -622129.19 1280.41
  -1  -5   620866.38 1168.62
   1   5  -624432.91 1443.58
   1   5  -5  344.01  191.94
  -1  -5   5  369.63  104.28
   1   5  -5  430.61  232.58
   1   5  -4 2127.96  210.18
  -1  -5   4 1711.27  113.05
   1   5  -4 1815.02  170.59
   1   5  -3 4073.02  275.72
  -1  -5   3 3557.99  156.04
  -1  -5   3 3499.78  243.57
   1   5  -2 1569.15  218.20
  -1  -5   2 1468.71   79.91
  -1  -5   2 1790.27  239.84
   1   5  -1 7447.20  297.32
  -1  -5   1 7466.84  264.59
   1   5   012289.94  353.54
  -1  -5   012533.22  130.28
  -1  -5   013155.80  413.20
   1   5   126622.11  537.11
  -1  -5  -127796.31  306.46
  -1  -5  -127610.18  498.18
   1   5   2  744.23  154.22
  -1  -5  -2  785.98   53.12
  -1  -5  -2  885.48  211.95
   1   5   3 7086.70  312.45
  -1  -5  -3 7037.24  202.01
  -1  -5  -3 8822.38  363.19
   1   5   4 2074.18  176.74
  -1  -5  -4 2129.28  115.72
  -1  -5  -4 2827.07  217.50
   1   5   536063.28  620.23
  -1  -5  -534505.51  472.66
  -1  -5  -534566.53  675.05
   1   5   6 8085.21  296.63
  -1  -5  -6 7998.04  242.45
  -1  -5  -6 8253.32  311.01
   1   5   7  816.64  112.18
  -1  -5  -7  670.70   98.57
  -1  -5  -7  821.55  106.41
   1   5   8   64.90  112.23
  -1  -5  -8   65.20  106.88
   1   5   9 1451.04  170.34
   1   5   9 1685.59  201.42
  -1  -5  -9 1407.46  192.99
   1   5  10  519.67  132.63
   1   5  10  413.69  115.56
  -1  -5 -10  517.24  166.52
   1   5  11  -77.00  123.97
  -1  -5 -11  -43.45  104.51
   1   5  12 5328.28  605.24
  -1  -5 -12 5186.10  337.43
   1   5  13 2952.16  514.09
  -1  -5 -13 2611.31  255.36
   1   5  14  292.95  167.19
  -1  -5 -14  217.97  158.27
   1   5  15 2958.37  536.15
  -1  -5 -15 3018.19  319.83
   1   5  16  805.46  237.06
  -1  -5 -16 1170.34  275.24
   1   6 -10    1.61  101.02
   1   6  -9  130.16  146.20
   1   6  -8  127.65  173.39
   1   6  -7   48.40   97.86
   1   6  -7  108.63  117.90
   1   6  -6   71.31  108.75
   1   6  -5  817.04  176.51
  -1  -6   5  544.56  132.37
   1   6  -4 4036.72  299.33
  -1  -6   4 3657.92  283.18
   1   6  -3 3370.05  279.23
  -1  -6   3 3428.18  751.43
   1   6  -2  721.53  187.29
  -1  -6   2  953.64  206.25
   1   6  -1 1176.77  216.53
  -1  -6   1 1303.76  349.43
   1   6   0 2838.53  240.43
  -1  -6   0 2835.45  189.48
   1   6   1  681.25  182.22
  -1  -6  -1  737.79   53.32
  -1  -6  -1  807.42  244.11
   1   6   2  210.23  173.77
  -1  -6  -2  273.64   42.35
  -1  -6  -2  200.56   82.06
   1   6   3  931.12  180.03
  -1  -6  -3 1043.80   75.44
  -1  -6  -3 1096.22  272.83
   1   6   4 1081.58  208.27
  -1  -6  -4 1138.23   83.96
  -1  -6  -4 2122.01  295.40
   1   6   530293.83  796.98
  -1  -6  -529337.92  493.61
  -1  -6  -531380.43  664.59
   1   6   6  274.42  107.26
  -1  -6  -6  237.06   66.31
  -1  -6  -6  411.71  165.51
   1   6   7 6707.82  392.54
  -1  -6  -7 6171.29  265.49
  -1  -6  -7 6952.28  372.21
   1   6   8 5368.56  307.95
  -1  -6  -8 5208.93  263.89
  -1  -6  -8 5727.89  317.96
   1   6   9  559.80  155.05
  -1  -6  -9  817.83  158.38
   1   6  10  215.10  142.16
   1   6  10  105.05   94.97
  -1  -6 -10  -15.12  106.25
   1   6  11    9.91   75.76
   1   6  11   45.32   52.72
  -1  -6 -11  -64.47  102.74
   1   6  12   50.65   74.44
  -1  -6 -12    8.41   92.80
   1   6  13  265.69  125.96
  -1  -6 -13   70.39   94.67
   1   6  14  122.11   73.65
  -1  -6 -14   12.39   98.97
   1   6  15  126.40   85.65
  -1  -6 -15  138.54  135.25
   1   6  16   -1.25  127.71
  -1  -6 -16  -19.53   91.53
   1   7  -8   89.43   89.33
  -1  -7   8   99.31  102.38
   1   7  -7  110.03  113.04
  -1  -7   7   87.81  102.80
   1   7  -6   29.63  112.76
  -1  -7   6  -17.35  100.52
   1   7  -5  146.96  129.45
  -1  -7   5  263.26  121.07
   1   7  -4   56.52  131.11
  -1  -7   4   56.38   74.99
   1   7  -3 1416.07  239.96
  -1  -7   3 1126.98  261.70
   1   7  -2  786.95  180.44
  -1  -7   2  815.00  206.81
   1   7  -1  139.38  165.76
  -1  -7   1  370.30  129.42
   1   7   0  276.54  186.48
  -1  -7   0  302.80  148.29
   1   7   1 4482.45  344.63
  -1  -7  -1 5351.18  912.61
   1   7   231789.04  995.54
  -1  -7  -230399.95  749.35
  -1  -7  -232919.69 1139.67
   1   7   319574.49  704.62
  -1  -7  -319048.11  500.59
  -1  -7  -320890.24  726.29
   1   7   4 2256.68  253.52
  -1  -7  -4 2020.61   98.88
  -1  -7  -4 4225.85  468.75
   1   7   5 2602.02  336.18
  -1  -7  -5 2418.72  143.04
  -1  -7  -5 2660.08  274.14
   1   7   6 1771.20  235.96
  -1  -7  -6 1791.93  146.25
  -1  -7  -6 1818.39  412.22
   1   7   7 1707.59  232.09
  -1  -7  -7 1901.44  163.43
  -1  -7  -7 2041.05  265.18
   1   7   814677.19  709.28
  -1  -7  -814011.32  622.51
  -1  -7  -813865.01  640.08
   1   7   916094.21  617.99
  -1  -7  -915781.45  536.33
  -1  -7  -916104.99  571.44
   1   7  10  -53.04  101.24
  -1  -7 -10    7.08  107.60
   1   7  11 5714.38  589.96
   1   7  11 6720.65  409.57
  -1  -7 -11 5984.42  352.13
   1   7  12 1485.37  178.56
   1   7  12 1496.80  429.63
  -1  -7 -12 1803.97  240.20
   1   7  13   49.13   62.93
  -1  -7 -13    8.57   85.41
   1   7  14  118.88   89.39
  -1  -7 -14   89.00  128.35
   1   7  15  378.26  159.10
  -1  -7 -15   68.38   86.06
   1   7  16  219.31  153.69
  -1  -7 -16  205.05  114.55
   1   8  -7  665.37  164.51
  -1  -8   7  583.46  181.01
   1   8  -6  111.76  158.97
  -1  -8   6  -89.78  110.05
   1   8  -5  106.75  129.83
  -1  -8   5  144.03  101.01
   1   8  -4  169.21  198.60
  -1  -8   4   71.64   70.49
   1   8  -3   83.26  141.70
  -1  -8   3   69.82   69.33
   1   8  -2 3557.77  484.29
  -1  -8   2 3690.42  863.94
   1   8  -1 2407.43  307.35
  -1  -8   1 2487.49  461.73
   1   8   0  256.84  157.79
  -1  -8   0  321.31  109.18
   1   8   1 2047.86  262.77
  -1  -8  -1 2508.49  455.24
   1   8   2 6089.76  475.00
  -1  -8  -2 6028.08  342.97
   1   8   3 5395.46  431.55
  -1  -8  -3 6152.37  976.26
   1   8   4 5367.14  445.94
  -1  -8  -4 5398.36  262.76
  -1  -8  -4 8641.38  601.33
   1   8   519334.67  902.91
  -1  -8  -518421.44  740.70
  -1  -8  -523627.20 1067.23
   1   8   6 1095.42  236.64
  -1  -8  -6 1032.77  122.22
  -1  -8  -6 1049.66  176.79
   1   8   7 1366.13  292.07
  -1  -8  -7 1226.50  123.30
  -1  -8  -7 1056.67  172.76
   1   8   8    9.88  141.10
  -1  -8  -8  -32.59   63.68
  -1  -8  -8  -59.16  130.30
   1   8   9  762.07  215.39
  -1  -8  -9  631.18  115.13
  -1  -8  -9  807.16  163.70
   1   8  10 1007.73  210.88
  -1  -8 -10  873.08  209.81
   1   8  11   36.70  100.49
   1   8  11  142.74  124.85
  -1  -8 -11   49.97   97.42
   1   8  12 9204.50  388.21
   1   8  12 9431.69  403.77
  -1  -8 -12 9184.11  409.19
   1   8  13 1078.60  261.67
  -1  -8 -13  985.99  192.33
   1   8  14  173.23  112.69
  -1  -8 -14  303.30  154.35
   1   8  15  500.02  140.94
  -1  -8 -15  565.73  157.61
   1   9  -5  641.58  256.50
  -1  -9   5  694.62  203.52
   1   9  -4   38.22  149.75
  -1  -9   4   69.77   81.67
   1   9  -3  646.12  235.46
  -1  -9   3  465.90  191.08
   1   9  -2  110.73  140.73
  -1  -9   2  -20.40  116.64
   1   9  -1  -45.17  144.94
  -1  -9   1    0.43   61.47
   1   9   0  -83.76  152.33
  -1  -9   0  164.68  100.30
   1   9   1 2792.63  407.66
  -1  -9  -1 3164.56  505.05
   1   9   2 1092.73  286.12
  -1  -9  -2 1122.29  266.52
   1   9   3  100.81  152.29
  -1  -9  -3   25.95  137.54
   1   9   4  396.61  155.92
  -1  -9  -4  545.72  174.62
   1   9   5 2434.61  288.92
  -1  -9  -5 3400.11  367.94
   1   9   6   71.43  171.95
  -1  -9  -6   96.38   73.70
  -1  -9  -6  141.57  136.32
   1   9   7  169.24  172.80
  -1  -9  -7    2.88   44.81
  -1  -9  -7  290.01  139.22
   1   9   8    6.28  150.47
  -1  -9  -8   99.59   59.97
  -1  -9  -8   76.00  126.44
   1   9   9  108.30  140.40
  -1  -9  -9   24.77   63.83
  -1  -9  -9   16.67  110.01
   1   9  10   92.39  130.98
  -1  -9 -10  142.08  148.43
   1   9  11  459.35  160.74
   1   9  11  419.61  119.44
  -1  -9 -11  594.88  181.61
   1   9  12   15.04   91.72
  -1  -9 -12   26.67   90.86
   1   9  13  220.85   82.30
  -1  -9 -13  259.97  110.82
   1   9  14  -71.51   93.31
  -1  -9 -14  313.53  142.51
   1  10  -3 1454.50  254.91
  -1 -10   3 1159.90  254.82
   1  10  -2 1217.68  360.00
  -1 -10   2 1164.38  426.34
   1  10  -1  413.26  209.35
  -1 -10   1  530.52  170.42
   1  10   0   89.17  161.50
  -1 -10   0   67.58   59.05
   1  10   1  298.00  177.55
  -1 -10  -1  100.99  105.22
   1  10   2  146.72  176.60
  -1 -10  -2  201.77  150.93
   1  10   3  170.05  172.54
  -1 -10  -3  389.33  196.77
   1  10   4  432.65  255.30
  -1 -10  -4  539.73  311.84
   1  10   5    6.68  158.49
  -1 -10  -5  267.92  174.37
   1  10   6  141.32  164.46
  -1 -10  -6  179.74  186.63
   1  10   7   47.66  155.42
  -1 -10  -7  121.33  134.99
   1  10   8  163.50  161.86
  -1 -10  -8  178.30  137.63
   1  10   9  101.02  150.57
  -1 -10  -9   52.69   77.44
  -1 -10  -9   81.75  118.73
   1  10  10   12.19  150.61
  -1 -10 -10   84.23  107.72
   1  10  11  -21.29  111.57
  -1 -10 -11  230.20  139.36
   1  10  12  -20.73   99.91
   1  10  12  -58.83   70.32
  -1 -10 -12  -30.38   77.81
   1  10  13  243.52  120.02
   1  11   0  -68.54  180.65
  -1 -11   0  180.03  112.15
   1  11   1 1650.68  300.92
  -1 -11  -1 1954.18  386.28
   1  11   2   31.32  175.52
  -1 -11  -2   50.90   49.66
   1  11   3    4.75  166.87
  -1 -11  -3  -78.12  164.45
   1  11   4  353.04  172.06
  -1 -11  -4  619.71  347.68
   1  11   5  -14.83  151.94
  -1 -11  -5  219.01  149.22
   1  11   6   83.66  157.97
  -1 -11  -6   55.71  116.57
   1  11   7  308.14  212.67
  -1 -11  -7  405.41  124.32
   1  11   8   18.28  150.30
  -1 -11  -8    1.45  100.59
   1  11   9 1724.22  486.19
  -1 -11  -9 1349.47  308.52
   1  11  10  181.95  156.02
  -1 -11 -10  225.33  123.64
   1  11  11   99.05  143.66
   1  12   5   56.92  161.21
   1  12   6  115.70  174.04
  -1 -12  -6   98.05  168.16
   1  12   7   90.01  179.19
  -2  10   8  787.00  421.54
   2 -10  -8  693.58  285.75
  -2  10   7  452.10  289.55
   2 -10  -7   32.95   65.99
  -2  10   6  329.07  277.17
  -2  10   5  201.61  199.60
  -2  10   4  118.31  263.52
  -2  10   3  170.65  191.42
  -2  10   2  621.04  294.90
  -2  10  -1  -83.63  168.99
  -2   9  11  160.68  203.06
   2  -9 -11  242.90  158.65
  -2   9  10  385.12  187.51
   2  -9 -10  492.03  187.85
  -2   9   9   58.66  191.13
   2  -9  -9  -37.89   96.35
  -2   9   8   90.30  188.32
   2  -9  -8  135.18  122.52
  -2   9   7  457.72  276.62
   2  -9  -7   -2.70   69.61
  -2   9   6   95.43  198.76
   2  -9  -6    2.80   58.05
  -2   9   5   80.87  129.76
   2  -9  -5   65.72   57.52
  -2   9   4  593.17  309.37
   2  -9  -4  491.00  102.93
  -2   9   3  299.42  204.00
   2  -9  -3  493.68  109.29
   2  -9  -3  519.30  137.26
  -2   9   2  381.72  278.49
   2  -9  -2   73.27   68.10
   2  -9  -2  130.12  161.54
  -2   9   1  130.64  200.44
   2  -9  -1  115.12   81.57
  -2   9   0   21.82  184.17
   2  -9   0  143.72   64.85
  -2   9  -1  729.74  248.25
  -2   9  -2  234.43  220.37
   2  -9   2   12.24   39.43
  -2   9  -3  195.45  240.72
   2  -9   3   85.36   86.03
  -2   9  -4   66.50  143.74
   2  -9   4   51.08   53.13
   2  -8 -12 1330.13  534.08
  -2   8  11  241.55  205.42
   2  -8 -11  331.88  186.39
  -2   8  10 3753.70  375.14
   2  -8 -10 4436.56  353.78
  -2   8   9 1244.53  274.80
   2  -8  -9 1412.04  232.02
  -2   8   8  133.69  194.69
   2  -8  -8   44.16   80.88
  -2   8   7  141.58  201.19
   2  -8  -7  147.68   83.53
  -2   8   6  225.63  308.10
   2  -8  -6  -27.87   68.99
  -2   8   5   19.55  201.24
   2  -8  -5   -8.33   72.31
   2  -8  -5  104.91   94.43
  -2   8   4  153.14  209.82
   2  -8  -4    3.50   59.02
   2  -8  -4  121.91  102.02
  -2   8   3   -5.06  211.06
   2  -8  -3   62.51   58.33
  -2   8   2  734.39  302.76
   2  -8  -2  725.15  126.27
  -2   8   1   -3.46  197.20
   2  -8  -1   12.38   50.05
   2  -8  -1  -22.64   77.20
  -2   8   0   68.46  195.33
   2  -8   0   -8.22   49.86
   2  -8   0  131.42  109.42
  -2   8  -1 1910.31  353.13
   2  -8   1 2359.29  221.55
   2  -8   1 1667.18  453.10
  -2   8  -2  -90.56  146.47
   2  -8   2  -87.73   47.78
   2  -8   2   -0.81   90.26
  -2   8  -3  133.93  153.12
   2  -8   3  237.54   71.71
  -2   8  -4  136.16  147.91
   2  -8   4   45.39   51.48
  -2   8  -5  100.70  127.03
   2  -8   5  117.79   77.69
  -2   8  -6  289.52  115.85
   2  -8   6  547.95  203.77
   2  -7 -13  -32.09  105.76
   2  -7 -12   40.32  109.98
  -2   7  11  563.41  177.62
   2  -7 -11  496.19  160.44
  -2   7  10  648.97  225.22
   2  -7 -10  805.83  209.86
  -2   7   9 1125.16  316.93
   2  -7  -9 1059.87  168.63
  -2   7   8   56.13   81.71
   2  -7  -8   23.95  100.08
   2  -7  -8   19.41   49.27
  -2   7   7  -22.67  205.40
   2  -7  -7   78.18   83.65
   2  -7  -7  -19.50   49.87
  -2   7   612053.76  642.12
   2  -7  -611548.87  492.62
   2  -7  -612290.80  490.23
  -2   7   511339.29  780.07
   2  -7  -512217.41  743.39
  -2   7   4  213.26  242.97
   2  -7  -4  347.75  119.15
   2  -7  -4  219.16  103.27
  -2   7   3 6504.92  441.99
   2  -7  -3 6525.90  314.77
   2  -7  -3 8601.12  371.40
  -2   7   2  114.18  235.72
   2  -7  -2    9.26   69.78
   2  -7  -2 -104.03  100.07
  -2   7   1   87.46  198.23
   2  -7  -1  139.73  102.15
   2  -7  -1  109.87   57.71
  -2   7   0  395.15  214.49
   2  -7   0  357.25  102.50
   2  -7   0  411.76  193.87
  -2   7  -1  980.99  276.49
   2  -7   1 1256.42  184.65
   2  -7   1 1091.36  238.18
  -2   7  -2 8325.61  577.71
   2  -7   2 8157.88  387.60
   2  -7   2 8417.04  510.51
  -2   7  -3 1570.72  254.37
   2  -7   3 1589.36  142.72
   2  -7   3 1504.83  315.90
  -2   7  -4  905.80  284.07
   2  -7   4  756.59  109.69
   2  -7   4  714.48  174.46
  -2   7  -5   98.64  129.51
   2  -7   5   -7.65   56.62
   2  -7   5  -42.12   80.95
  -2   7  -6  -41.61  128.30
   2  -7   6   96.18   89.43
  -2   7  -7   26.91  111.05
   2  -7   7  118.32   99.78
   2  -7   8 1423.56  248.32
   2  -6 -13  -82.46  113.36
   2  -6 -12   12.93  104.60
  -2   6  11   59.25  130.28
   2  -6 -11  104.14  116.10
   2  -6 -11   43.62   54.30
  -2   6  10  140.31   87.82
   2  -6 -10   26.36  106.63
   2  -6 -10  152.68   57.99
  -2   6   9  853.71  199.20
   2  -6  -9 1036.56  218.65
   2  -6  -9  875.27  113.94
  -2   6   8  -17.87  173.68
   2  -6  -8  140.21  100.52
   2  -6  -8   -2.92   46.92
  -2   6   7   54.97  199.08
   2  -6  -7  109.97   88.78
  -2   6   6  504.29  255.46
   2  -6  -6  645.15  137.08
   2  -6  -6  574.05   88.88
  -2   6   5 4348.20  494.89
   2  -6  -5 3768.08  287.58
   2  -6  -5 3937.77  248.22
  -2   6   4 7488.00  547.17
   2  -6  -4 7264.49  391.70
   2  -6  -4 7287.45  345.14
  -2   6   3 9174.96  556.14
   2  -6  -3 9610.11  447.58
   2  -6  -310749.88  485.09
  -2   6   2 3634.36  396.89
   2  -6  -2 4060.64  269.12
   2  -6  -2 4864.01  546.01
  -2   6   1 6035.54  538.27
   2  -6  -1 6499.52  344.34
   2  -6  -1 5827.02  317.96
  -2   6   0  751.76  316.55
   2  -6   0  382.11  100.59
   2  -6   0  593.54  161.80
  -2   6  -1   46.78  194.32
   2  -6   1  247.16  107.26
   2  -6   1   55.13   41.87
  -2   6  -2 2251.70  287.67
   2  -6   2 2412.74  193.65
   2  -6   2 2205.72  509.73
  -2   6  -3  -29.29  178.96
   2  -6   3   73.22   71.58
   2  -6   3  289.68   93.26
  -2   6  -4  884.61  201.81
   2  -6   4  821.31  131.39
   2  -6   4  777.87  129.69
  -2   6  -5 7666.79  818.64
   2  -6   5 7647.44  758.39
  -2   6  -6 4495.44  358.75
   2  -6   6 4197.45  281.86
  -2   6  -6 4297.77  299.52
  -2   6  -7  -28.96   94.83
   2  -6   7   67.07   79.57
  -2   6  -7  100.50   97.36
  -2   6  -8  -13.83   88.18
   2  -6   8  -38.01   72.51
  -2   6  -9   27.71   90.53
  -2   6 -10  211.12  169.50
  -2   5  14  170.30  163.34
   2  -5 -13 1911.69  306.49
   2  -5 -12 1590.61  224.65
   2  -5 -12 1507.60  179.40
  -2   5  11  131.30   94.70
   2  -5 -11  222.80  127.98
   2  -5 -11  208.04   86.89
  -2   5  10   20.23  132.24
   2  -5 -10   15.30  157.53
  -2   5   9  443.42  137.41
   2  -5  -9  589.30  147.60
   2  -5  -9  465.18   97.10
  -2   5   8  -30.38  187.21
   2  -5  -8  131.43  140.67
   2  -5  -8   54.63   51.73
  -2   5   7  174.81  123.46
   2  -5  -7  340.93  161.72
   2  -5  -7  255.36   68.71
  -2   5   6 2945.57  491.70
   2  -5  -6 3250.71  220.15
   2  -5  -6 2862.75  148.75
  -2   5   5 2709.39  580.36
   2  -5  -5 2397.66  154.39
   2  -5  -5 2409.59  136.84
  -2   5   4 3996.59  392.42
   2  -5  -4 3501.54  187.41
   2  -5  -4 3983.52  197.80
  -2   5   3 7024.61 1155.66
   2  -5  -3 6956.64  263.22
   2  -5  -3 6816.02  220.48
  -2   5   2 1316.33  274.02
   2  -5  -2 1533.02  173.41
   2  -5  -2 2595.92  219.96
  -2   5   110173.97  444.39
   2  -5  -110870.10  322.65
   2  -5  -1 9451.84  252.05
  -2   5   0  123.63  231.79
   2  -5   0   74.44  118.62
   2  -5   0   71.14   49.91
  -2   5  -123207.41  862.71
   2  -5   123296.80  651.10
   2  -5   122891.66  682.75
  -2   5  -2 5276.73  407.82
   2  -5   2 5821.52  291.39
   2  -5   2 5107.62  277.22
  -2   5  -3    3.33  200.21
   2  -5   3   35.26   88.85
  -2   5  -4  223.72  163.46
   2  -5   4  168.64  143.80
  -2   5  -4   46.06   80.53
  -2   5  -5  266.30  140.92
   2  -5   5  313.30  146.44
  -2   5  -5  376.54   84.96
  -2   5  -6  -22.45   98.88
   2  -5   6   12.55  102.21
  -2   5  -6   31.00   87.10
  -2   5  -7 2730.66  346.20
   2  -5   7 2626.81  345.67
  -2   5  -7 3080.95  377.30
   2  -5   8  372.24  125.21
  -2   5  -8  393.39  130.09
  -2   5  -9 2310.90  221.95
   2  -5   9 2151.63  220.86
  -2   5  -9 2547.39  275.72
   2  -5  10  207.98  131.01
  -2   5 -10  187.28  112.18
   2  -5  11   46.33   88.48
  -2   5 -11    2.47   91.96
  -2   4  14  504.08  158.49
   2  -4 -14  446.66  124.64
   2  -4 -12 4749.44  351.61
  -2   4  11 3421.65  279.18
   2  -4 -11 3576.33  340.55
   2  -4 -11 3504.07  256.06
  -2   4  10  458.72  127.72
   2  -4 -10  762.95  166.37
   2  -4 -10  440.61  104.37
  -2   4   912820.63  496.87
   2  -4  -915022.81  584.14
   2  -4  -913727.28  462.71
  -2   4   8 1844.00  222.97
   2  -4  -8 2154.00  236.27
   2  -4  -8 1879.28  157.31
  -2   4   7  259.46  135.59
   2  -4  -7  214.98  139.72
   2  -4  -7  309.86   85.38
  -2   4   6  189.15  179.67
   2  -4  -6  -37.88   99.94
   2  -4  -6   30.05   45.71
  -2   4   516242.38  514.05
   2  -4  -516912.38  435.56
   2  -4  -515429.46  298.82
  -2   4   4 9215.11  382.73
   2  -4  -4 8911.01  278.39
   2  -4  -4 9110.99  204.24
  -2   4   3 4114.55  250.87
   2  -4  -3 4760.64  213.72
   2  -4  -3 4530.70  149.63
  -2   4   211697.55  394.04
   2  -4  -211844.33  291.12
  -2   4   1  739.30  210.45
   2  -4  -1  721.11   77.50
   2  -4  -1  770.85  173.03
  -2   4   0  467.56  205.73
   2  -4   0  379.22   61.85
   2  -4   0  525.59   78.92
  -2   4  -111268.17  421.21
   2  -4   111072.42  266.74
   2  -4   111663.14  512.89
  -2   4  -213642.41  499.13
   2  -4   214311.74  403.04
  -2   4  -3  272.50  220.76
   2  -4   3  141.81   90.02
  -2   4  -3  224.47   81.13
  -2   4  -4 1049.88  227.75
   2  -4   4 1313.67  216.37
  -2   4  -4  884.79  146.92
  -2   4  -513622.75  627.61
   2  -4   513047.79  554.16
  -2   4  -513790.72  581.14
  -2   4  -611056.63  550.89
   2  -4   610686.87  536.92
  -2   4  -610651.95  525.16
  -2   4  -7  728.78  137.64
   2  -4   7  289.84  144.67
  -2   4  -7  662.51  139.48
  -2   4  -8   24.28   78.49
   2  -4   8  185.18  181.36
  -2   4  -8  109.11  101.27
  -2   4  -9  101.16   98.94
   2  -4   9  188.16  174.40
  -2   4  -9  -29.24   98.48
   2  -4  10 1002.37  237.67
  -2   4 -10 1092.41  197.41
   2  -4  11  -51.91   99.73
  -2   4 -11   57.80   99.14
   2  -4  12  243.37  133.32
  -2   4 -12  232.47  153.63
  -2   3  14  120.72  106.09
  -2   3  13  938.25  216.29
   2  -3 -13  727.86  174.21
   2  -3 -12 2169.83  207.64
  -2   3  11 3129.20  743.30
   2  -3 -11 4432.76  534.72
   2  -3 -11 4309.20  471.61
  -2   3  10 1709.08  406.73
   2  -3 -10 2301.32  281.38
   2  -3 -10 2355.30  224.86
  -2   3   9 3034.08  530.24
   2  -3  -9 3591.33  273.27
   2  -3  -9 3299.34  196.99
  -2   3   8 6622.36  501.90
   2  -3  -8 6872.67  369.88
   2  -3  -8 6847.57  338.27
  -2   3   717396.29  657.11
   2  -3  -718559.74  594.87
   2  -3  -718094.64  526.15
  -2   3   6 4344.76  833.36
   2  -3  -6 4845.91  243.01
   2  -3  -6 4483.86  176.60
  -2   3   554945.67 1328.86
   2  -3  -558361.93 1197.99
   2  -3  -554770.01 1068.28
  -2   3   4 1196.94  330.84
   2  -3  -4 1286.01  149.09
   2  -3  -4 1271.28   75.48
  -2   3   3 4040.17  581.57
   2  -3  -3 3732.11  186.12
   2  -3  -3 3825.66  145.34
  -2   3   2 6278.88  297.83
   2  -3  -2 6575.82  246.16
   2  -3  -2 6356.19  180.68
  -2   3   1 4708.58  268.59
   2  -3  -1 4279.30  196.33
   2  -3  -1 4585.48  159.82
  -2   3   067918.44  924.19
   2  -3   066963.62  757.72
   2  -3   064845.94  712.38
  -2   3  -152615.01  779.48
   2  -3   152822.93  642.42
  -2   3  -2 8877.50  538.51
   2  -3   2 9270.68  303.37
  -2   3  -2 9484.89  284.88
  -2   3  -3 1135.55  176.56
   2  -3   3 1070.27  123.11
  -2   3  -3 1193.27   93.58
  -2   3  -4 2349.36  184.49
   2  -3   4 2130.26  161.94
  -2   3  -4 2031.49  153.73
  -2   3  -5  919.15  174.09
   2  -3   5  551.35  138.20
  -2   3  -5  495.52  102.85
  -2   3  -636291.40 1002.07
   2  -3   635741.09  978.58
  -2   3  -635805.42  976.90
  -2   3  -730502.43 1152.05
   2  -3   730386.58 1155.86
  -2   3  -731709.87 1212.96
  -2   3  -8 8414.45  339.43
   2  -3   8 8024.00  406.49
  -2   3  -8 8397.98  392.36
  -2   3  -9  598.32  122.17
   2  -3   9  275.73  111.56
  -2   3  -9  408.55  140.97
   2  -3  10 1342.67  212.73
  -2   3 -10 1816.25  241.80
   2  -3  11  253.33  193.35
  -2   3 -11    3.38   91.78
   2  -3  12   81.63  110.85
   2  -3  13  194.10  161.28
  -2   3 -13   13.72   95.73
  -2   2  14  202.79  115.87
   2  -2 -14   -8.71   61.74
  -2   2  13   -9.63   98.47
   2  -2 -13   34.33   69.44
  -2   2  12   66.19   99.57
   2  -2 -12  -43.80   76.59
   2  -2 -11 3089.94  368.84
  -2   2  10  151.35   67.87
   2  -2 -10  124.58  112.22
   2  -2 -10  212.01  109.31
  -2   2   9  129.32   64.89
   2  -2  -9   99.28  103.70
   2  -2  -9   26.29   70.76
  -2   2   8 1010.74  221.42
   2  -2  -8 1106.55  169.70
   2  -2  -8  913.82  122.38
  -2   2   7   38.00  103.70
   2  -2  -7   -2.18   93.99
   2  -2  -7  -29.86   59.98
  -2   2   6 4628.14  357.40
   2  -2  -6 4442.84  213.89
   2  -2  -6 4350.33  178.62
  -2   2   5 7777.98  253.83
   2  -2  -5 7760.96  241.73
   2  -2  -5 7751.31  195.63
  -2   2   429053.52  527.00
   2  -2  -428643.14  439.40
   2  -2  -428522.01  362.32
  -2   2   317739.84  499.01
   2  -2  -318258.00  492.10
   2  -2  -316984.26  392.98
  -2   2   2 2001.99  521.48
   2  -2  -2 1599.60   98.62
   2  -2  -2 1571.05   63.55
  -2   2   1  681.72  130.37
   2  -2  -1  611.63  184.28
   2  -2  -1  663.88   42.10
  -2   2   0  125.90   64.64
   2  -2   0   48.12   69.28
   2  -2   0  171.51   45.16
  -2   2  -1 1761.12  373.22
   2  -2   1 1583.06  127.03
  -2   2  -1 1707.52   78.08
  -2   2  -296487.76  929.74
   2  -2   292025.75  797.49
  -2   2  -292427.66  760.08
  -2   2  -3 2436.27  241.91
   2  -2   3 2234.92  143.98
  -2   2  -3 2421.80  126.59
  -2   2  -415035.74  447.88
   2  -2   415163.33  459.88
  -2   2  -415362.06  434.05
  -2   2  -5 7739.53  249.88
   2  -2   5 7994.40  297.44
  -2   2  -5 8155.18  271.53
  -2   2  -630984.62  719.54
   2  -2   631769.23  772.09
  -2   2  -632370.39  764.84
  -2   2  -7 1857.58  153.05
   2  -2   7 2132.71  225.80
  -2   2  -7 1879.38  177.27
  -2   2  -8 2796.55  157.12
   2  -2   8 2840.35  291.99
  -2   2  -8 2851.14  252.14
   2  -2   9 7128.92  486.11
  -2   2  -9 6650.31  421.47
   2  -2  10  -55.18  121.58
  -2   2 -10  -51.09   95.70
   2  -2  11  166.67  117.75
  -2   2 -11  121.42  136.26
   2  -2  12  181.43  205.54
  -2   2 -12  195.26  143.06
   2  -2  13   87.87  164.96
  -2   2 -13    1.76  101.50
   2  -2  14  140.93  126.55
  -2   2 -14  151.10  146.85
  -2   1  14  239.96  100.87
   2  -1 -14  142.30  113.08
  -2   1  13  133.74   68.51
   2  -1 -13  160.61  114.35
  -2   1  12  424.37  116.77
   2  -1 -12  219.58  110.10
  -2   1  11  554.65  142.06
   2  -1 -11  612.83  138.03
  -2   1  10   64.05   47.93
   2  -1 -10   95.14   85.91
  -2   1   9   67.03   64.93
   2  -1  -9  -33.07  107.03
   2  -1  -9   59.11   75.41
  -2   1   8 1501.98  266.90
   2  -1  -8 1598.26  155.67
   2  -1  -8 1664.63  175.04
  -2   1   7 1177.06  275.46
   2  -1  -7 1095.59  138.85
   2  -1  -7 1188.29  124.28
  -2   1   6  416.23  125.95
   2  -1  -6  474.32  118.84
   2  -1  -6  361.93   74.12
  -2   1   511371.37  381.33
   2  -1  -511655.47  366.08
   2  -1  -511234.50  319.47
  -2   1   4 4652.44  373.37
   2  -1  -4 4934.22  214.69
   2  -1  -4 4865.18  169.68
  -2   1   3 1377.95  346.18
   2  -1  -3 1206.71   98.44
   2  -1  -3 1284.53   75.35
  -2   1   2 2764.22  161.40
   2  -1  -2 2903.05  127.35
   2  -1  -2 3058.42  110.15
  -2   1   1   32.90   58.90
   2  -1  -1   52.24   71.35
  -2   1   0227726.9 1702.20
   2  -1   0225232.7 1606.92
  -2   1  -162004.19  605.91
   2  -1   161519.55  561.48
  -2   1  -162538.70  478.99
  -2   1  -283914.94  761.81
   2  -1   279742.91  711.21
  -2   1  -283736.59  668.75
  -2   1  -3 1817.35  133.89
   2  -1   3 1651.64  150.07
  -2   1  -3 1831.76   98.94
  -2   1  -4 6386.87  259.75
   2  -1   4 5920.84  239.09
  -2   1  -4 6450.95  250.51
  -2   1  -516785.05  428.64
   2  -1   517638.09  517.05
  -2   1  -516556.57  448.98
  -2   1  -688608.97  949.00
   2  -1   687964.89 1064.65
  -2   1  -689792.90 1082.41
  -2   1  -743415.33  876.00
   2  -1   743944.38 1012.11
  -2   1  -745583.93 1021.41
  -2   1  -8 1650.58   90.13
   2  -1   8 1658.36  210.20
  -2   1  -8 1770.36  212.85
   2  -1   9 9712.25  524.61
  -2   1  -9 9947.32  487.01
   2  -1  1011213.01  564.11
  -2   1 -1011200.70  462.10
   2  -1  11   48.96  120.76
  -2   1 -11  268.15  104.78
   2  -1  12  158.84  131.63
  -2   1 -12  212.49  155.76
   2  -1  13    9.85  121.44
  -2   1 -13  105.34  118.28
   2  -1  14  -76.27  122.59
  -2   1 -14  249.01  167.58
   2  -1  15   65.12  115.64
  -2   1 -15  115.21  153.93
  -2   0  14  237.25  112.98
   2   0 -14   -1.56   80.17
  -2   0  13  -27.97  105.36
   2   0 -13  -22.67   91.57
  -2   0  12  648.43  171.35
   2   0 -12  425.73  137.48
  -2   0  11 2889.34  661.18
   2   0 -11 2950.73  267.57
  -2   0  10 1303.19  250.63
  -2   0  10 1963.22  423.65
   2   0 -10 1643.75  168.46
  -2   0   9  458.58  185.66
  -2   0   9  369.89  116.98
   2   0  -9  379.02  108.41
  -2   0   8 6120.93  324.70
   2   0  -8 6466.44  380.80
   2   0  -8 6797.99  363.39
  -2   0   7 1643.17  152.70
   2   0  -7 1825.49  152.67
   2   0  -7 1644.94  167.05
   2   0  -6 2495.57  193.04
   2   0  -6 2340.94  164.45
   2   0  -5 9035.10  299.08
   2   0  -5 9122.70  331.37
   2   0  -5 8720.90  293.13
   2   0  -422150.30  561.03
   2   0  -421994.33  554.15
   2   0  -421689.09  531.37
   2   0  -338851.26  664.22
   2   0  -338032.22  422.66
   2   0  -337632.74  390.51
   2   0  -2289553.8 2151.21
   2   0  -2276181.5 1954.00
   2   0  -2276887.7 1905.87
   2   0  -1116507.1  892.81
   2   0  -1116201.0  815.11
  -2   0   0659093.916508.07
  -2   0  -1112818.6 1048.37
   2   0   1113432.0  926.04
  -2   0  -1113344.3  808.76
  -2   0  -2  190.04   95.06
   2   0   2  974.56  373.79
  -2   0  -2   41.18   51.30
  -2   0  -339825.78  392.06
   2   0   339022.73  469.10
  -2   0  -338943.41  381.30
  -2   0  -4107207.5  842.04
   2   0   4105558.3  928.36
  -2   0  -4105178.3  877.79
  -2   0  -5  444.12  118.07
   2   0   5  478.15  130.65
  -2   0  -5  620.27   97.02
  -2   0  -633286.93  376.11
   2   0   633549.02  543.36
  -2   0  -634142.90  525.66
  -2   0  -7 9222.74  137.98
   2   0   7 9159.78  306.08
  -2   0  -7 9819.88  315.14
   2   0   8 8064.91  327.54
  -2   0  -8 8624.29  322.63
   2   0   9 2349.59  424.11
  -2   0  -9 2429.86  224.67
   2   0  1011608.36  686.59
  -2   0 -1012318.80  584.49
   2   0  1113742.93  642.16
  -2   0 -1113687.39  552.19
   2   0  12  171.44  114.66
  -2   0 -12  164.78  119.70
   2   0  13 1160.45  308.05
  -2   0 -13 1290.72  252.78
   2   0  14  907.52  278.24
  -2   0 -14 1601.81  221.20
   2   0  15  -81.24  125.07
  -2   0 -15   82.06  101.31
  -2  -1  13  207.82  105.50
   2   1 -13  349.26  180.30
  -2  -1  12  115.72   63.94
   2   1 -12   93.13   91.52
  -2  -1  11  376.55  128.27
   2   1 -11  229.40  136.58
  -2  -1  10  371.46   93.66
  -2  -1  10  444.73   98.33
   2   1 -10  222.23  113.66
   2   1  -9  348.74  128.76
  -2  -1   9  302.17  120.03
   2   1  -9  273.91   87.59
   2   1  -8 3176.87  187.47
  -2  -1   8 3366.58  600.52
   2   1  -8 3164.71  232.32
   2   1  -735764.81  996.79
  -2  -1   735491.74 1033.46
   2   1  -736072.31 1017.22
   2   1  -6 1634.89  174.11
   2   1  -6 1621.99  156.09
   2   1  -6 1799.50  190.06
   2   1  -551674.61 1088.67
   2   1  -550062.35 1043.90
   2   1  -549099.31 1028.82
   2   1  -410682.36  370.28
   2   1  -410565.72  319.47
   2   1  -410363.47  345.93
   2   1  -3 4305.93  218.97
   2   1  -3 4458.27  186.91
   2   1  -3 4212.50  190.58
   2   1  -2  493.97   99.19
   2   1  -2  563.91   62.45
   2   1  -2  491.84   51.29
   2   1  -1117244.9  982.90
   2   1  -1118080.0  887.45
   2   1   0837222.820899.60
   2   1   2 8773.94  323.40
   2   1   210149.44  588.10
  -2  -1  -2 9717.53  511.04
   2   1   3195315.7 1388.10
   2   1   3192233.6 1472.25
  -2  -1  -3198491.4 1435.91
  -2  -1  -416308.29  196.72
   2   1   415224.01  254.16
  -2  -1  -415392.46  236.05
  -2  -1  -553243.43  421.42
   2   1   553857.31  606.03
  -2  -1  -554883.07  568.37
   2   1   654468.32  766.99
  -2  -1  -655079.04  701.87
   2   1   7 7427.91  307.01
  -2  -1  -7 7606.46  300.14
   2   1   811817.94  365.91
  -2  -1  -812434.88  335.64
   2   1   9    4.92   81.20
  -2  -1  -9  158.20  112.14
   2   1  10  563.21  163.18
  -2  -1 -10  409.05  117.21
   2   1  11   24.00   71.71
  -2  -1 -11  -29.82  115.91
   2   1  12  -84.06  138.09
  -2  -1 -12   -7.07  105.02
   2   1  13  -58.47  133.70
  -2  -1 -13  160.99  170.57
   2   1  14 5334.91  899.98
  -2  -1 -14 5926.69  350.81
   2   1  15  233.26  100.48
  -2  -1 -15  243.07  157.19
   2   1  16   28.39   79.23
  -2  -1 -16  111.16  108.73
  -2  -2  13    1.02   65.07
   2   2 -13   43.20   98.96
  -2  -2  12   50.03   60.08
   2   2 -12   68.74   95.59
   2   2 -11   26.39   95.52
  -2  -2  10  -27.41   84.14
   2   2 -10  -21.34   89.71
  -2  -2   9   52.47   59.11
   2   2  -9   -1.09   84.98
   2   2  -8 1994.24  166.93
  -2  -2   8 2175.13  391.20
   2   2  -8 2173.22  212.04
   2   2  -7  415.37  116.64
  -2  -2   7  449.39  134.48
   2   2  -7  257.30  114.14
   2   2  -611506.07  343.78
  -2  -2   611133.80  353.17
   2   2  -611021.58  343.00
   2   2  -5  968.05  109.69
  -2  -2   5  850.21   87.87
   2   2  -5  917.06  128.13
   2   2  -452875.96  746.66
   2   2  -450988.60  696.57
   2   2  -318968.36  528.31
   2   2  -318498.79  463.77
   2   2  -318457.60  505.95
   2   2  -2 -112.19  101.05
   2   2  -2  -18.19   54.80
   2   2  -2  -46.94   67.51
   2   2  -182230.56  805.66
   2   2  -180676.28  621.16
  -2  -2   177699.71  688.05
   2   2   043521.68  514.56
   2   2   041544.83  338.88
  -2  -2   043138.46  435.74
   2   2   191317.64  816.75
  -2  -2  -190617.91  783.57
   2   2   331420.96  353.38
   2   2   331537.44  364.55
  -2  -2  -329701.66  381.43
   2   2   424472.83  286.79
   2   2   423816.88  317.07
  -2  -2  -423569.20  352.96
   2   2   517527.99  206.22
   2   2   517481.87  299.83
  -2  -2  -517311.61  304.36
   2   2   6 7790.38  229.29
   2   2   6 7827.68  309.33
  -2  -2  -6 7508.20  296.50
   2   2   7  340.22  102.42
  -2  -2  -7  341.98   99.65
   2   2   821577.44  610.77
  -2  -2  -819425.51  521.97
   2   2   9  851.82  204.34
  -2  -2  -9  807.92  110.90
   2   2  10   86.94   85.86
  -2  -2 -10  -45.08  100.44
   2   2  11 3658.06  706.14
  -2  -2 -11 3291.68  288.08
   2   2  12  836.24  180.00
  -2  -2 -12  553.71  161.44
   2   2  13  151.59  112.76
  -2  -2 -13  203.53  115.36
   2   2  14   -9.70  140.57
  -2  -2 -14   46.88  107.11
   2   2  15  114.66  108.17
  -2  -2 -15   26.28  114.34
   2   2  16  188.05  121.54
  -2  -2 -16  252.39  179.93
  -2  -3  12  111.50   57.21
   2   3 -12  166.86  116.00
  -2  -3  11  170.30   59.83
   2   3 -11  253.17  141.75
  -2  -3  10   11.54   44.57
   2   3 -10   34.73  107.18
  -2  -3   9  328.71  116.48
   2   3  -9   26.66  104.14
   2   3  -8  -23.80   76.72
  -2  -3   8   18.51   50.63
   2   3  -8  162.31  141.01
   2   3  -7  838.68  161.20
  -2  -3   7  903.71  251.15
   2   3  -7  779.80  140.51
   2   3  -6  239.88  103.40
  -2  -3   6  395.85   97.60
   2   3  -6  329.34  137.30
   2   3  -5   85.38   89.31
  -2  -3   5   72.34   53.87
   2   3  -5  -49.05   91.97
   2   3  -4 1633.29  154.51
  -2  -3   4 1886.91  338.78
   2   3  -4 1758.55  159.02
   2   3  -3  144.95  106.27
  -2  -3   3  162.91   60.44
   2   3  -3   61.88   55.86
   2   3  -2 1937.22  167.95
  -2  -3   2 1795.88   92.25
   2   3  -1  102.29   96.53
  -2  -3   1   -3.26   11.97
  -2  -3   1   53.26   55.36
   2   3   0  148.69  115.74
  -2  -3   0  210.59   76.31
   2   3   156955.01  626.02
  -2  -3  -155419.28  550.02
   2   3   214186.94  311.43
   2   3   213659.12  362.42
  -2  -3  -214331.36  260.88
   2   3   310061.81  355.53
   2   3   3 9415.23  287.68
  -2  -3  -310687.48  388.73
   2   3   449098.89  525.49
   2   3   448294.45  486.40
  -2  -3  -445476.96  501.18
   2   3   5  -22.17   59.39
   2   3   5   -7.77   76.81
  -2  -3  -5 -165.35  151.24
   2   3   612869.95  334.24
   2   3   612421.87  373.13
  -2  -3  -613076.97  391.41
   2   3   867095.64 1257.37
   2   3   871857.25 1838.95
  -2  -3  -867455.46 1414.27
   2   3   9 2667.12  536.94
  -2  -3  -9 2853.11  260.28
   2   3  10 3017.71  699.60
  -2  -3 -10 2638.81  263.63
   2   3  11 6330.27  624.11
  -2  -3 -11 5879.43  404.56
   2   3  12   92.86   94.93
  -2  -3 -12   41.16  120.25
   2   3  13  -42.83  138.53
  -2  -3 -13   -9.56  121.36
   2   3  14  128.49   83.34
  -2  -3 -14  162.94  115.42
   2   3  15  212.99  136.36
  -2  -3 -15    2.04  106.82
   2   3  16   32.74  108.43
  -2  -3 -16  160.15  156.35
   2   3  17   80.87  113.64
  -2  -3 -17  -22.25  103.54
   2   4 -11  145.24  172.88
  -2  -4  10 1893.25  353.37
   2   4 -10 2532.00  307.79
   2   4  -9  856.83  177.70
  -2  -4   9  748.08  183.59
   2   4  -9  902.78  209.43
   2   4  -8 8802.26  892.06
  -2  -4   8 7187.09  842.24
   2   4  -8 8429.07  885.59
   2   4  -7   19.95  102.39
  -2  -4   7  139.69   76.39
   2   4  -7  -72.53  120.71
   2   4  -6 1117.23  165.75
  -2  -4   6 1076.94  177.37
   2   4  -6  860.82  148.10
   2   4  -5  278.72  132.86
  -2  -4   5  262.38   76.23
   2   4  -5  378.62  139.94
   2   4  -421385.37  536.28
  -2  -4   420835.75  440.46
   2   4  -422274.12  533.79
   2   4  -3 3970.97  210.36
  -2  -4   3 3866.57  161.55
   2   4  -222944.00  609.63
  -2  -4   222742.75  478.44
  -2  -4   223027.80  567.30
   2   4  -117784.65  526.17
  -2  -4   117904.18  400.77
  -2  -4   117986.20  558.34
   2   4   032584.44  573.58
  -2  -4   032796.82  527.14
   2   4   151586.53  707.02
  -2  -4  -149989.49  599.98
   2   4   216839.73  362.64
   2   4   216076.95  144.67
  -2  -4  -215829.55  299.09
   2   4   312353.19  427.27
   2   4   311921.46  351.11
   2   4   437140.74  496.45
   2   4   437769.82  412.16
  -2  -4  -437782.28  545.87
   2   4   5  141.84   86.72
   2   4   5  -19.49   69.19
  -2  -4  -5  112.98  144.16
   2   4   642937.45  583.72
   2   4   642970.96  651.04
  -2  -4  -644722.53  666.99
   2   4   7 9670.29  293.68
   2   4   7 9379.09  441.90
  -2  -4  -7 9407.73  347.95
   2   4   8   14.32   52.54
   2   4   8  -68.70  113.79
  -2  -4  -8  -17.01  117.66
   2   4   9  -39.25   36.14
   2   4   9  -55.66  122.47
  -2  -4  -9    1.74  119.49
   2   4  10  -37.06  142.08
  -2  -4 -10   10.71  127.64
   2   4  11126903.2 2197.68
  -2  -4 -11123269.5 4731.19
   2   4  12 1582.34  403.77
  -2  -4 -12 1291.85  194.84
   2   4  13  185.33  123.95
  -2  -4 -13  127.57  111.27
   2   4  14 5388.37 1057.36
  -2  -4 -14 6575.07  556.54
   2   4  15  -14.66  148.72
  -2  -4 -15  -35.14  113.54
   2   4  16  785.69  244.50
  -2  -4 -16  648.93  234.02
   2   4  17   28.72   68.96
  -2  -4 -17  -65.60   99.42
   2   5 -10  411.11  202.52
   2   5  -9  120.19   82.08
   2   5  -9  -22.70  117.39
   2   5  -8  442.24  146.20
   2   5  -8  446.71  201.30
   2   5  -7 4854.73  595.04
  -2  -5   7 3539.75  677.55
   2   5  -7 5357.20  705.42
   2   5  -645380.44 2551.53
  -2  -5   643543.53 2342.45
   2   5  -654097.60 3061.27
   2   5  -5 3293.89  270.26
  -2  -5   5 3048.15  149.80
   2   5  -410266.37  514.83
  -2  -5   4 9932.68  403.64
  -2  -5   4 9826.83  514.64
   2   5  -3  989.25  161.30
  -2  -5   3  908.73   75.11
  -2  -5   3  839.43  133.36
   2   5  -2 4706.00  264.31
  -2  -5   2 4634.87  424.10
   2   5  -1 7279.13  318.48
  -2  -5   1 7104.97  288.30
   2   5   0 7889.81  315.10
  -2  -5   0 7381.20  274.19
   2   5   114985.55  492.52
  -2  -5  -115330.26  464.11
   2   5   2 4107.90  243.02
  -2  -5  -2 4081.08  452.61
   2   5   3 6010.66  273.71
  -2  -5  -3 6776.92  320.81
   2   5   417322.67  532.36
   2   5   5 6380.53  279.27
   2   5   5 6510.66  212.90
  -2  -5  -5 6596.51  274.15
   2   5   610283.76  307.20
   2   5   610220.92  240.63
  -2  -5  -6 9690.86  316.62
   2   5   7  -29.96   92.66
   2   5   7   -5.33   74.36
  -2  -5  -7  -75.21  135.02
   2   5   8 3496.24  215.00
   2   5   8 3456.74  352.78
  -2  -5  -8 3200.03  225.48
   2   5   9  779.55  111.94
   2   5   9  700.31  167.63
  -2  -5  -9  750.93  173.07
   2   5  10  822.36  105.94
   2   5  10  917.82  139.48
  -2  -5 -10  841.33  143.79
   2   5  11 5405.89  887.29
  -2  -5 -11 4844.36  355.69
   2   5  12  499.36  168.45
  -2  -5 -12  346.33  117.64
   2   5  13 7654.80  864.11
  -2  -5 -13 6662.54  710.17
   2   5  1417036.50 1824.48
  -2  -5 -1418649.51  618.29
   2   5  1513732.38 1706.18
  -2  -5 -1513576.66  570.86
   2   5  16 1288.21  378.77
  -2  -5 -16 1199.63  343.62
   2   5  17 1336.10  551.16
  -2  -5 -17 1308.85  516.85
   2   6  -7   93.04  107.64
   2   6  -6 4371.45  352.72
  -2  -6   6 4153.49  373.93
   2   6  -5 2876.71  284.41
  -2  -6   5 2958.21  298.88
   2   6  -4 9914.46  624.89
  -2  -6   4 9731.08  559.33
   2   6  -374354.30 2939.42
  -2  -6   372022.33 3133.70
   2   6  -236924.41 1564.22
  -2  -6   234168.17 1600.89
   2   6  -1  151.67  175.31
  -2  -6   1  108.26   67.43
   2   6   014750.35  493.43
  -2  -6   015392.96  447.64
   2   6   1   27.28  145.28
  -2  -6  -1   94.44   66.33
   2   6   2  401.66  119.66
  -2  -6  -2  380.05  100.74
   2   6   3   52.97  194.76
   2   6   3  106.02   25.16
  -2  -6  -3  168.33  116.96
   2   6   4  129.60  149.86
   2   6   4   82.20   21.67
  -2  -6  -4  326.82  253.11
   2   6   5   40.25  153.32
  -2  -6  -5   53.39  162.95
   2   6   6 5354.28  347.05
   2   6   6 4773.27  263.56
  -2  -6  -6 4717.40  290.17
   2   6   7  112.38  122.66
   2   6   7   -9.52   63.98
  -2  -6  -7   91.75  140.24
   2   6   8 2370.66  181.20
   2   6   8 2739.25  270.58
  -2  -6  -8 2590.77  253.81
   2   6   9  861.18  157.18
   2   6   9 1014.69  186.70
  -2  -6  -9  770.94  162.55
   2   6  10  322.52  102.72
   2   6  10  426.37  125.59
  -2  -6 -10  414.23  178.01
   2   6  11 1384.22  130.05
   2   6  11 1752.09  360.53
  -2  -6 -11 1318.45  168.81
   2   6  12  -21.16  113.61
  -2  -6 -12   70.95  104.74
   2   6  13  -75.34  120.71
  -2  -6 -13   66.20  103.79
   2   6  14  -53.66  123.72
  -2  -6 -14   16.64  108.70
   2   6  15  566.84  154.49
  -2  -6 -15  605.57  185.69
   2   6  16 1014.75  312.15
  -2  -6 -16  843.46  267.05
   2   6  17   32.43   57.96
  -2  -6 -17   14.77  117.41
   2   7  -8  181.43  100.09
  -2  -7   8  370.37  187.54
   2   7  -7   29.37   99.34
  -2  -7   7   80.90  110.27
   2   7  -6  -52.19  109.24
  -2  -7   6   33.04   56.98
   2   7  -5 3682.40  356.94
  -2  -7   5 3812.39  962.21
   2   7  -4   91.55  125.93
  -2  -7   4   78.93   65.71
   2   7  -3 2056.15  307.83
  -2  -7   3 2176.08  537.65
   2   7  -218709.99  771.57
  -2  -7   217835.16  860.56
   2   7  -1   88.59  231.31
  -2  -7   1   84.39   98.13
   2   7   037924.09 1603.46
  -2  -7   038620.42 1979.98
   2   7   139333.35 1530.59
  -2  -7  -140346.38 1618.60
   2   7   2 5431.22  386.37
  -2  -7  -2 5411.01  322.85
   2   7   3 1191.51  231.97
  -2  -7  -3 1082.15  291.18
   2   7   4   65.75  148.83
  -2  -7  -4  176.93  204.23
   2   7   510382.84  454.21
  -2  -7  -514268.30  720.72
   2   7   6  317.63  121.47
   2   7   6  420.03   73.27
  -2  -7  -6  501.10  186.52
   2   7   7 5465.84  427.13
   2   7   7 5092.18  327.23
  -2  -7  -7 4782.75  347.82
   2   7   8  138.23  120.57
   2   7   8   64.27   47.05
  -2  -7  -8  199.13  161.91
   2   7   9  144.75  175.67
   2   7   9   64.13   41.52
  -2  -7  -9   54.77  140.15
   2   7  10 1336.34  181.24
   2   7  10 1225.34  277.43
  -2  -7 -10 1089.96  166.82
   2   7  11   51.46   79.85
   2   7  11   33.02   65.64
  -2  -7 -11  -20.84  102.95
   2   7  12   51.75   68.25
  -2  -7 -12  -31.89   97.31
   2   7  13   68.62   97.73
  -2  -7 -13  132.37  109.59
   2   7  14  193.37  166.26
  -2  -7 -14  132.38  139.33
   2   7  15  196.72  171.35
  -2  -7 -15   30.74  101.42
   2   7  16  409.12  162.92
  -2  -7 -16  499.03  197.38
   2   8  -7   15.85   89.69
  -2  -8   7 -133.02  106.14
   2   8  -6   64.11  105.85
  -2  -8   6  -79.26  113.40
   2   8  -5   73.56  129.02
  -2  -8   5  -60.28  110.09
   2   8  -4  201.98  116.85
  -2  -8   4  320.58  105.87
   2   8  -3  421.31  165.16
  -2  -8   3  281.29  155.52
   2   8  -2 3900.55  491.57
  -2  -8   2 3642.49  884.54
   2   8  -1   62.22  153.40
  -2  -8   1  -12.84  142.83
   2   8   0 2342.53  266.51
  -2  -8   0 2784.96  570.86
   2   8   1   87.69  185.42
  -2  -8  -1  279.13  155.89
   2   8   212231.53  679.50
  -2  -8  -212880.95  754.60
   2   8   3 4090.37  456.26
  -2  -8  -3 4468.92  972.42
   2   8   443941.48 1823.80
  -2  -8  -454454.28 2466.82
   2   8   5 3095.42  326.93
  -2  -8  -5 5680.12  653.63
   2   8   6 2392.29  257.72
  -2  -8  -6 2446.24  273.05
   2   8   7 1701.39  230.27
   2   8   7 1362.82  275.07
  -2  -8  -7 1574.66  236.66
   2   8   8   72.47  137.41
   2   8   8   49.66   32.11
  -2  -8  -8   31.89  164.20
   2   8   9 2148.92  285.52
   2   8   9 1968.37  379.22
  -2  -8  -9 2205.85  287.25
   2   8  10  760.05  180.58
   2   8  10  697.70  193.85
  -2  -8 -10  677.42  128.57
   2   8  11  424.17   99.31
   2   8  11  633.12  140.59
  -2  -8 -11  544.04  181.73
   2   8  12  116.13   66.47
   2   8  12   75.72   77.93
  -2  -8 -12  188.45   97.15
   2   8  13  123.51   84.35
  -2  -8 -13  -23.22  100.44
   2   8  14   24.50   76.33
  -2  -8 -14  161.91  147.31
   2   8  15  431.09  152.85
  -2  -8 -15  359.32  176.34
   2   8  16  237.52  147.21
  -2  -8 -16  322.47  189.44
  -2  -9   5  322.73  110.38
   2   9  -4  378.29  205.14
  -2  -9   4  643.63  229.12
   2   9  -3  -92.91  124.74
  -2  -9   3  -87.76  119.32
   2   9  -2  304.15  185.66
  -2  -9   2  365.39  105.74
   2   9  -1  128.79  154.54
  -2  -9   1   16.38  154.93
   2   9   0  413.72  174.46
  -2  -9   0  259.92  116.51
   2   9   1  106.59  163.27
  -2  -9  -1  -62.68  131.32
   2   9   2  169.89  169.03
  -2  -9  -2  142.89   80.46
   2   9   3  352.05  168.72
  -2  -9  -3  274.27  110.67
   2   9   4  -47.14  169.25
  -2  -9  -4  -54.45  190.73
   2   9   5  992.25  186.10
  -2  -9  -5 1706.30  258.23
   2   9   6  310.92  149.61
  -2  -9  -6  307.48  173.00
   2   9   7 6540.74  448.97
   2   9   7 5453.97  511.09
  -2  -9  -7 5636.07  362.57
   2   9   8 1169.75  234.94
  -2  -9  -8  987.22  249.04
   2   9   9  207.10  125.03
   2   9   9  495.87   89.72
  -2  -9  -9  449.69  137.01
   2   9  10   45.26  113.09
   2   9  10   65.58   45.19
  -2  -9 -10  132.24  128.05
   2   9  11 1136.49  225.45
   2   9  11  855.23  243.89
  -2  -9 -11 1046.80  209.63
   2   9  12  -89.92   79.53
   2   9  12  -17.82   86.77
  -2  -9 -12   -1.03  107.85
   2   9  13  486.89  174.03
  -2  -9 -13  531.65  150.05
   2   9  14  166.08  139.08
  -2  -9 -14   97.21   98.27
   2   9  15  890.29  403.33
  -2  -9 -15 1063.28  431.81
   2  10  -3 1097.46  244.44
  -2 -10   3 1025.19  227.20
   2  10  -2 1146.65  362.06
  -2 -10   2  905.46  275.98
   2  10  -1  203.33  170.45
  -2 -10   1  152.38  112.41
   2  10   0  124.09  159.22
  -2 -10   0   -5.08  122.23
   2  10   1   25.49  151.16
  -2 -10  -1  158.32  113.31
   2  10   2   73.94  153.21
  -2 -10  -2   64.35  106.50
   2  10   3  -56.41  155.70
  -2 -10  -3  -22.66  153.77
   2  10   4   47.30  151.04
  -2 -10  -4  -48.87  201.26
   2  10   5  631.13  245.53
  -2 -10  -5 1027.63  326.16
   2  10   6   69.79  155.02
  -2 -10  -6  299.17  174.88
   2  10   7  370.28  225.78
  -2 -10  -7  163.57  150.91
   2  10   8   36.41  150.11
  -2 -10  -8   -3.25  136.35
   2  10   9  134.98  140.00
  -2 -10  -9  135.65  144.52
   2  10  10  117.94  123.11
   2  10  10   87.89   35.74
  -2 -10 -10  -29.02  136.39
   2  10  11   96.98  106.95
   2  10  11  196.05   63.38
  -2 -10 -11  233.82  134.82
   2  10  12    7.83   90.49
   2  10  12   30.90   54.84
  -2 -10 -12   55.19  112.13
  -2 -10 -13  -14.97   94.72
   2  10  14  271.02  151.39
  -2 -10 -14   25.30   97.39
   2  11  -1 1684.30  676.48
  -2 -11   1 1575.81  712.48
   2  11   0  378.20  292.00
  -2 -11   0  139.45   74.66
   2  11   1 3268.26  748.58
  -2 -11  -1 3254.04  938.26
   2  11   2  465.37  183.57
  -2 -11  -2  531.15  137.16
   2  11   3   19.05  152.03
  -2 -11  -3   25.39  159.33
   2  11   4   73.67  164.38
  -2 -11  -4   48.32  228.24
   2  11   5  331.50  159.76
  -2 -11  -5  986.17  345.42
   2  11   6   78.03  161.92
  -2 -11  -6  126.76  164.49
   2  11   7  885.31  263.93
  -2 -11  -7 1121.04  261.80
   2  11   8   31.81  146.25
  -2 -11  -8  283.81  143.76
   2  11   9  153.58  151.85
  -2 -11  -9  273.96  188.28
   2  11  10   99.01  142.20
  -2 -11 -10   11.15  124.70
   2  11  11   42.67  122.09
  -2 -11 -11   25.09  113.60
   2  11  12  139.75  169.27
  -2 -11 -12   88.61  119.06
   2  12   3 1552.79  645.13
   2  12   4 1801.79  724.34
  -2 -12  -4 6524.77 2487.81
   2  12   5 1231.76  523.38
  -2 -12  -5 2031.25  782.31
   2  12   6   63.40  160.24
  -2 -12  -6   34.13  141.07
   2  12   7  112.03  168.02
  -2 -12  -7  102.47  186.06
   2  12   8  221.11  182.80
  -2 -12  -8   89.17  132.88
   2  12   9  904.52  410.46
  -2 -12  -9  828.72  366.12
  -3  10   5  274.43  228.59
  -3  10   4  623.11  374.46
  -3  10   3  446.23  259.34
  -3  10   2  717.26  424.51
  -3   9   9 1049.78  471.86
   3  -9  -9  562.75  256.84
  -3   9   8  264.72  211.37
   3  -9  -8  501.70  175.88
  -3   9   7  138.97  200.40
   3  -9  -7  123.35   82.47
  -3   9   6  -83.24  193.52
   3  -9  -6   59.86   91.26
  -3   9   5  160.21  205.89
   3  -9  -5  175.18   90.81
  -3   9   4  268.58  281.14
   3  -9  -4  179.62  105.16
  -3   9   3  284.34  286.26
   3  -9  -3   86.73   61.27
  -3   9   2   39.81  218.36
   3  -9  -2   87.95   79.72
  -3   9   1 -113.18  206.64
   3  -9  -1   55.50   77.41
  -3   9   0  250.92  234.30
  -3   9  -2  323.18  270.17
  -3   9  -3  125.60  189.22
  -3   8  10 7300.00  538.38
   3  -8 -10 7364.99  428.56
  -3   8   9 3888.70  879.60
   3  -8  -9 3480.02  735.46
  -3   8   8  236.72  210.30
   3  -8  -8  288.11  115.21
  -3   8   7  110.34  219.79
   3  -8  -7  207.99  127.18
  -3   8   6   -2.12  203.37
   3  -8  -6  249.45  104.61
  -3   8   5  688.56  219.34
   3  -8  -5  883.33  176.66
  -3   8   4  105.21  218.42
   3  -8  -4   38.23   66.25
  -3   8   3 1076.62  303.01
   3  -8  -3 1313.48  184.75
  -3   8   2 1089.67  321.99
   3  -8  -2 1025.24  176.97
  -3   8   1  664.29  308.59
   3  -8  -1  279.38  109.64
  -3   8   0   77.72  104.80
   3  -8   0   51.02   41.97
  -3   8  -1  157.00  190.98
   3  -8   1  157.39   92.81
   3  -8   1  209.73   67.38
  -3   8  -2 2811.44  350.78
   3  -8   2 2830.41  204.74
   3  -8   2 1897.84  484.66
  -3   8  -3  419.85  171.69
   3  -8   3  439.28  122.99
   3  -8   3  351.97  136.83
  -3   8  -4   94.75  149.62
   3  -8   4   49.48   36.92
  -3   8  -5  114.04  171.86
  -3   8  -6   53.92  127.13
   3  -8   6   55.51   42.84
   3  -7 -12   25.20  113.58
  -3   7  11   88.95  145.88
   3  -7 -11   35.63  116.70
  -3   7  10  432.96  138.32
   3  -7 -10  315.36  137.36
  -3   7   919008.01  662.76
   3  -7  -918761.09  522.18
  -3   7   8 8250.64 1278.44
   3  -7  -810328.96 1246.47
  -3   7   7 7276.33  704.81
   3  -7  -7 8581.12  665.96
  -3   7   642083.27 1624.75
   3  -7  -639818.57 1390.29
  -3   7   5   51.60  238.77
   3  -7  -5  138.27  133.83
  -3   7   4 2024.70  355.65
   3  -7  -4 1894.88  176.35
  -3   7   3 1314.95  320.92
   3  -7  -3 1250.74  153.12
  -3   7   2 3418.85  422.86
   3  -7  -2 3707.68  275.22
  -3   7   1  407.17  236.74
   3  -7  -1  205.63  101.37
   3  -7  -1  218.38   69.89
  -3   7   0 3605.55  497.67
   3  -7   0 4032.03  445.40
  -3   7  -1 1247.34  219.79
   3  -7   1 1461.74  149.08
  -3   7  -2  389.73  218.38
   3  -7   2  353.78  131.39
   3  -7   2  292.21   73.51
  -3   7  -3  279.89  241.49
   3  -7   3  356.63  113.26
   3  -7   3  361.44  140.21
  -3   7  -4  138.24  230.27
   3  -7   4  -63.91   63.72
   3  -7   4 -119.54   78.60
  -3   7  -5  385.27  157.57
   3  -7   5  521.56  138.07
   3  -7   5  359.81  108.82
  -3   7  -6  308.07  179.14
   3  -7   6  188.80   95.59
   3  -7   6  136.43  119.45
  -3   7  -7  143.24  114.62
   3  -7   7   -2.71   71.61
   3  -7   8  244.37  141.22
   3  -6 -12   31.08  118.58
  -3   6  11   23.96  139.30
  -3   6  10  195.05  161.59
   3  -6 -10  177.03  160.10
  -3   6   9   72.96  177.20
   3  -6  -9  124.54  132.73
  -3   6   8  108.21  115.47
   3  -6  -8    2.41  100.02
  -3   6   7  167.09   97.67
   3  -6  -7   81.07   99.46
  -3   6   6 8325.89  594.99
   3  -6  -6 9468.11  479.05
  -3   6   518656.42 1139.34
   3  -6  -519325.35 1116.24
  -3   6   423558.83  922.58
   3  -6  -423687.55  795.67
  -3   6   365293.36 1881.15
   3  -6  -370437.19 1827.82
  -3   6   2 1205.69  410.33
   3  -6  -2 1389.17  201.45
   3  -6  -2 1422.15  113.00
  -3   6   1  336.79  241.57
   3  -6  -1  701.38  160.76
  -3   6   0  317.35  234.39
   3  -6   0  279.05  133.55
   3  -6   0  144.08   40.38
  -3   6  -1  705.84  263.91
   3  -6   1  766.12  208.31
   3  -6   1  684.82  165.47
  -3   6  -2 2928.77  337.47
   3  -6   2 3386.11  288.81
   3  -6   2 2969.05  427.13
  -3   6  -3 7032.36 1162.73
   3  -6   3 7179.31  373.96
   3  -6   3 6480.71  371.85
  -3   6  -4  143.02  154.19
   3  -6   4  161.82  155.48
   3  -6   4   52.71   60.18
  -3   6  -5   69.65  139.45
   3  -6   5   38.21  107.38
   3  -6   5   28.70   74.50
  -3   6  -6  110.53  130.19
   3  -6   6  -41.73   82.83
  -3   6  -7    6.94  106.49
   3  -6   7    2.54   82.11
  -3   6  -7  -37.27   73.62
  -3   6  -8  114.30  101.83
   3  -6   8  108.19   78.89
  -3   6  -8   23.79   74.98
   3  -6   9  125.38  129.13
  -3   6  -9  100.34  141.00
   3  -5 -13   64.49  114.97
   3  -5 -12  -16.48   97.00
  -3   5  11  -51.96  118.56
   3  -5 -11   13.73  109.09
  -3   5  10   46.24  142.27
   3  -5 -10  -61.96  108.72
  -3   5   9  329.35  216.01
   3  -5  -9  373.79  155.94
  -3   5   8  309.41   98.69
   3  -5  -8  587.53  164.64
  -3   5   7  362.15  160.10
   3  -5  -7  235.65   85.98
  -3   5   6  304.15  295.21
   3  -5  -6   16.43   88.82
  -3   5   5   92.87  240.50
   3  -5  -5   20.73   85.83
  -3   5   4  698.83  231.01
   3  -5  -4  499.61  128.68
  -3   5   3 1371.59  281.90
   3  -5  -3 1293.65  173.74
  -3   5   2 1054.69  285.10
   3  -5  -2 1091.19  146.20
   3  -5  -2 1304.84  100.52
  -3   5   1 9909.45  567.70
   3  -5  -110475.91  480.89
   3  -5  -111189.34  444.22
  -3   5   0 6818.91  521.32
   3  -5   0 7343.43  395.42
   3  -5   0 6860.48  308.58
  -3   5  -1  312.34  244.23
   3  -5   1  159.79  139.95
   3  -5   1  110.49   61.52
  -3   5  -2 2684.24  403.93
   3  -5   2 2550.50  218.27
   3  -5   2 2165.68  415.45
  -3   5  -3 1368.62  298.10
   3  -5   3 1365.17  189.20
   3  -5   3 1107.35  127.10
  -3   5  -4  916.09  173.79
   3  -5   4  992.59  154.30
  -3   5  -5  -55.65  125.67
   3  -5   5  -72.82  100.27
  -3   5  -5   23.09   70.60
  -3   5  -6  648.16  194.96
   3  -5   6  569.35  122.08
  -3   5  -6  793.77  138.38
  -3   5  -7   66.21  119.71
   3  -5   7   18.59  110.17
  -3   5  -7  195.34   80.92
   3  -5   8 1121.84  218.05
  -3   5  -8 1232.65  202.64
  -3   5  -9  368.18  120.95
   3  -5   9  357.62  128.66
  -3   5  -9  535.07  155.65
   3  -5  10    9.04   93.38
  -3   5 -10   21.49   87.87
   3  -5  11  -76.14   90.90
  -3   5 -11   87.47  106.49
   3  -4 -13  210.84  185.32
   3  -4 -12 1482.47  238.11
  -3   4  11  527.48  102.60
   3  -4 -11  555.68  195.78
  -3   4  10  744.90  174.32
   3  -4 -10  878.41  165.08
   3  -4 -10  856.16  126.84
  -3   4   9 3208.93  650.38
   3  -4  -9 3899.68  472.16
   3  -4  -9 3183.71  335.63
  -3   4   8  235.55  142.64
   3  -4  -8  265.65   97.84
   3  -4  -8  260.78   66.34
  -3   4   7   63.66   83.24
   3  -4  -7   58.22   97.33
  -3   4   6  -50.29  183.44
   3  -4  -6  130.98   93.36
  -3   4   5  306.72  134.02
   3  -4  -5  394.95  141.65
   3  -4  -5  339.55   71.93
  -3   4   4 2367.96  305.92
   3  -4  -4 2028.25  180.58
   3  -4  -4 2021.99   78.01
  -3   4   3 1501.34  337.42
   3  -4  -3 1413.57  149.10
   3  -4  -3 1412.94   66.38
  -3   4   2  118.08  239.94
   3  -4  -2   15.33   89.91
   3  -4  -2   38.10   38.72
  -3   4   1  680.03  234.54
   3  -4  -1  645.67  133.75
   3  -4  -1  993.75  105.39
  -3   4   0 5865.88  403.96
   3  -4   0 5851.12  257.11
   3  -4   0 5238.19  211.03
  -3   4  -126508.23  693.97
   3  -4   126695.64  524.59
   3  -4   125754.73  470.68
  -3   4  -2 3443.67  332.53
   3  -4   2 3378.16  208.51
   3  -4   2 3145.16  167.22
  -3   4  -325732.06 1150.46
   3  -4   326554.83  778.30
  -3   4  -326892.54  729.14
  -3   4  -4  239.68  199.38
   3  -4   4  -18.19  133.27
  -3   4  -4   47.38   74.68
  -3   4  -5 9287.15  539.56
   3  -4   5 9802.81  505.00
  -3   4  -5 9494.05  458.28
  -3   4  -6   14.96  125.46
   3  -4   6  160.91  127.09
  -3   4  -6  124.12   81.54
  -3   4  -7  -81.62  100.79
   3  -4   7  -34.69  131.10
  -3   4  -7   41.49   83.35
  -3   4  -8  437.98  124.47
  -3   4  -8  467.66  136.67
  -3   4  -9 1028.38  154.79
   3  -4   9  856.15  188.59
  -3   4  -9 1142.34  182.76
   3  -4  10  713.68  196.16
  -3   4 -10  843.95  152.87
   3  -4  11  177.36  110.22
  -3   4 -11  -25.15   97.64
   3  -4  12   11.43  100.45
  -3   4 -12   22.82   99.93
   3  -3 -12  431.22  146.51
   3  -3 -12  242.99   80.07
  -3   3  11  659.79  275.65
   3  -3 -11  766.91  183.02
   3  -3 -11  771.62  111.18
  -3   3  10  526.50  125.99
   3  -3 -10  606.30  146.31
  -3   3   9 1607.52  468.30
   3  -3  -9 2269.42  231.90
  -3   3   815386.19  575.78
   3  -3  -816120.57  570.75
   3  -3  -815669.82  488.95
  -3   3   7 8247.89  524.29
   3  -3  -7 8997.94  476.70
   3  -3  -7 7905.13  357.73
  -3   3   630534.61 1325.77
   3  -3  -630658.48 1152.70
   3  -3  -629742.27 1058.96
  -3   3   5 1096.17  313.68
   3  -3  -5  918.97  125.17
   3  -3  -5 1138.22   82.53
  -3   3   422506.56  576.06
   3  -3  -421388.09  463.61
   3  -3  -421156.79  321.99
  -3   3   3 5978.04 1040.60
   3  -3  -3 5805.84  239.36
  -3   3   2  710.64  156.70
   3  -3  -2  745.57  123.20
   3  -3  -2  668.71   32.92
  -3   3   139860.71  953.63
   3  -3  -141059.03  882.85
   3  -3  -141172.11  776.42
  -3   3   010216.05  367.61
   3  -3   010216.96  266.07
   3  -3   010146.69  197.27
  -3   3  -129803.52  759.28
   3  -3   130417.56  672.35
   3  -3   128869.72  603.33
  -3   3  -2 2885.14  312.77
   3  -3   2 3297.02  216.02
  -3   3  -2 3210.76  128.88
  -3   3  -312839.79  455.67
   3  -3   313122.70  406.39
  -3   3  -313249.88  342.78
  -3   3  -4 1120.52  269.09
   3  -3   4  821.40  155.91
  -3   3  -4  797.00   84.46
  -3   3  -5  221.24  144.10
   3  -3   5  246.13  205.36
  -3   3  -5    3.33   68.80
  -3   3  -6  677.68  169.33
   3  -3   6  526.68  203.83
  -3   3  -6  776.25  166.54
  -3   3  -736686.16 1457.67
   3  -3   735842.20 1438.18
  -3   3  -736892.59 1463.27
  -3   3  -811707.18  439.22
   3  -3   810798.55  471.77
  -3   3  -811691.33  472.49
  -3   3  -9   -8.71   49.84
   3  -3   9   94.32  184.72
  -3   3  -9  -77.94   92.50
   3  -3  10   95.79  125.34
  -3   3 -10   48.84   93.17
   3  -3  11   86.67  130.13
  -3   3 -11   46.09   95.67
   3  -3  12  161.63  106.58
   3  -3  13 3311.12  362.95
  -3   3 -13 3178.23  305.73
  -3   2  13  116.02  105.51
   3  -2 -13   68.29   61.67
  -3   2  11   72.11   53.36
   3  -2 -11   85.39  119.54
   3  -2 -11   21.54   59.93
  -3   2  10  153.63  104.85
   3  -2 -10  130.96  152.28
   3  -2 -10   67.95   78.45
  -3   2   9 1609.34  332.89
   3  -2  -9 1923.59  214.01
   3  -2  -9 1970.53  196.17
  -3   2   8  139.11   65.73
   3  -2  -8  134.68  105.25
   3  -2  -8  168.31   63.18
  -3   2   7 1195.82  320.03
   3  -2  -7  861.56  132.79
   3  -2  -7  863.44  111.51
  -3   2   6 3784.06  884.39
   3  -2  -6 4096.07  271.50
   3  -2  -6 4037.91  185.21
  -3   2   522410.72  537.47
   3  -2  -521965.01  485.14
   3  -2  -521826.86  378.59
  -3   2   4105956.9 2271.25
   3  -2  -4103592.1 2010.97
   3  -2  -4104030.7 1931.49
  -3   2   3 1541.98  395.22
   3  -2  -3 1418.87  150.08
   3  -2  -3 1202.03   48.25
  -3   2   231504.41  568.66
   3  -2  -231693.56  477.66
  -3   2   112149.23  425.12
   3  -2  -112082.08  360.00
  -3   2   0 4466.63  259.17
   3  -2   0 4423.28  212.25
  -3   2  -1 5392.12  270.25
   3  -2   1 5565.05  230.67
  -3   2  -1 5296.03  151.38
  -3   2  -220063.21  776.21
   3  -2   220327.13  533.42
  -3   2  -220391.35  483.36
  -3   2  -3 8044.14  324.37
   3  -2   3 7782.98  310.53
  -3   2  -3 7679.07  244.60
  -3   2  -4  581.19  191.47
   3  -2   4  539.29  136.26
  -3   2  -4  514.04   77.04
  -3   2  -5   45.25  115.32
   3  -2   5  -25.63  140.64
  -3   2  -5  -26.12   67.41
  -3   2  -6 1420.17  173.20
   3  -2   6 1504.89  248.44
  -3   2  -6 1426.82  137.79
  -3   2  -7  350.12  105.14
   3  -2   7  520.29  185.37
  -3   2  -7  284.13  123.05
  -3   2  -8 6563.52  341.55
   3  -2   8 6976.93  480.19
  -3   2  -8 6860.98  402.33
   3  -2   9 9449.09  459.21
  -3   2  -9 9314.85  403.22
   3  -2  10 5165.07  423.26
  -3   2 -10 5590.54  372.11
   3  -2  11  260.98  197.55
  -3   2 -11  207.31   92.93
   3  -2  12  301.42  183.52
  -3   2 -12  111.40  103.38
   3  -2  13   74.03  128.54
  -3   2 -13   73.92  143.03
   3  -2  14  257.00  187.84
  -3   2 -14  193.47  148.86
  -3   1  13   86.27   55.85
   3  -1 -13   40.00   63.33
  -3   1  12  186.58  104.58
   3  -1 -12   96.98   98.46
   3  -1 -11   58.78   86.25
  -3   1  10  626.37  136.79
   3  -1 -10  459.32  167.59
   3  -1 -10  499.02  108.01
  -3   1   9  111.41   91.57
   3  -1  -9  143.17  108.66
   3  -1  -9  209.91  107.69
  -3   1   8  116.93  125.72
   3  -1  -8   11.06   92.75
   3  -1  -8   43.09   66.04
  -3   1   7 4322.47  365.11
   3  -1  -7 4482.43  325.36
   3  -1  -7 4539.94  255.82
  -3   1   6 2677.41  452.73
   3  -1  -6 2425.20  178.53
   3  -1  -6 2490.35  148.68
  -3   1   5 1666.02  327.27
   3  -1  -5 1474.49  142.38
   3  -1  -5 1559.98  105.10
  -3   1   4 9180.33  293.98
   3  -1  -4 9078.74  274.60
   3  -1  -4 9201.97  181.11
  -3   1   3 1353.09  280.48
   3  -1  -3 1109.79  113.27
   3  -1  -3 1111.78   62.18
  -3   1   222655.80  618.07
   3  -1  -223490.48  327.22
   3  -1  -223308.02  146.09
  -3   1   1322103.2 2652.70
   3  -1  -1323402.6 8119.10
  -3   1   030770.36  476.96
   3  -1   029871.47  410.84
  -3   1  -115836.53  320.94
   3  -1   115984.99  289.45
  -3   1  -116085.83  165.78
  -3   1  -2 1324.69  266.27
   3  -1   2 1048.11   98.06
  -3   1  -2 1186.89   62.41
  -3   1  -3 2712.54  171.57
   3  -1   3 2485.34  170.03
  -3   1  -3 2759.52  127.95
  -3   1  -4  282.87  144.56
   3  -1   4  324.61  145.40
  -3   1  -4  196.17   58.94
  -3   1  -5 5039.65  287.66
   3  -1   5 4934.52  240.19
  -3   1  -5 5252.15  215.92
  -3   1  -632170.34  710.53
   3  -1   632469.66  764.94
  -3   1  -633231.37  746.71
  -3   1  -7 3036.88  508.12
   3  -1   7 3129.35  338.14
  -3   1  -7 3149.24  205.25
  -3   1  -8   47.62   52.82
   3  -1   8   46.70  159.00
  -3   1  -8    3.50   80.91
   3  -1   9  -23.75  145.34
  -3   1  -9  141.10  107.57
   3  -1  10  245.86  209.21
  -3   1 -10   36.70   93.95
   3  -1  11   54.45  134.30
  -3   1 -11   51.41   94.96
   3  -1  12  222.94  209.47
  -3   1 -12  100.77   98.38
   3  -1  13  271.65  193.81
  -3   1 -13  134.08  139.88
   3  -1  14  -26.61  119.73
  -3   1 -14  -31.88   98.81
   3  -1  15   47.47  141.67
  -3   1 -15  137.26  156.87
  -3   0  13   89.55   64.23
   3   0 -13   80.51   94.00
  -3   0  12  183.56  108.42
   3   0 -12  103.53   70.73
  -3   0  11  219.95   71.20
   3   0 -11  152.22   89.85
  -3   0  10   54.50   46.02
  -3   0  10   74.97   85.05
   3   0 -10   55.33   82.25
  -3   0   9 1026.15  249.53
   3   0  -9 1200.23  178.78
   3   0  -9 1060.06  137.23
  -3   0   8 2734.71  479.49
   3   0  -8 1736.10  203.69
   3   0  -8 1631.54  155.16
  -3   0   7  524.86  151.93
   3   0  -7  393.71  138.30
   3   0  -7  564.39  122.02
  -3   0   6  503.15  111.83
   3   0  -6  485.84  111.19
   3   0  -6  492.41  104.50
  -3   0   512265.00  442.44
   3   0  -513550.37  378.11
   3   0  -513078.22  305.01
  -3   0   4 8242.09  270.22
   3   0  -4 7984.88  220.53
   3   0  -4 8115.80  205.40
  -3   0   310224.98  363.84
   3   0  -3 9861.90  317.00
   3   0  -310318.96  280.81
  -3   0   2  645.31   95.38
   3   0  -2  769.19   85.63
   3   0  -2  848.57   58.04
  -3   0   122517.41  385.54
   3   0  -122889.00  329.92
  -3   0   123235.58  226.10
  -3   0   0115462.4 1081.65
   3   0   0115111.2  953.90
  -3   0  -134116.14  489.47
   3   0   132487.74  383.35
  -3   0  -132961.99  283.10
  -3   0  -2337319.0 8504.40
   3   0   2335202.6 8406.37
  -3   0  -2316546.4 2153.51
  -3   0  -366231.99  674.62
   3   0   363550.56  639.22
  -3   0  -363638.79  557.18
  -3   0  -4 8894.19  308.57
   3   0   4 8727.45  320.99
  -3   0  -4 9278.51  307.15
  -3   0  -5 3294.04  154.59
   3   0   5 3266.45  227.41
  -3   0  -5 3240.94  167.08
  -3   0  -6 6679.83  215.31
   3   0   6 6879.57  306.45
  -3   0  -6 7056.57  282.76
  -3   0  -720815.21  464.13
   3   0   720955.97  592.06
  -3   0  -722108.23  562.77
  -3   0  -8  153.36   52.64
   3   0   8   98.56  209.58
  -3   0  -8  141.49   94.75
   3   0   9 2828.53  314.19
  -3   0  -9 3241.72  240.40
   3   0  10 4027.70  899.67
  -3   0 -10 4316.76  321.62
   3   0  11   80.56  121.48
  -3   0 -11   70.39  103.50
   3   0  12   44.68   69.22
  -3   0 -12  -51.41  105.34
   3   0  13  266.31  172.97
  -3   0 -13  277.69  118.79
   3   0  14  377.84  109.53
  -3   0 -14  517.89  162.61
   3   0  15   -5.16   74.83
  -3   0 -15   -5.97  101.75
   3   0  16   89.95   98.71
  -3  -1  13   70.35   68.40
   3   1 -13   97.52   95.23
  -3  -1  12   27.46   42.21
   3   1 -12   92.43   80.12
  -3  -1  11  123.17   89.29
   3   1 -11  173.92  118.84
  -3  -1  10   91.85   61.48
  -3  -1  10   24.62   62.97
   3   1 -10   27.75   77.27
  -3  -1   9  660.76  109.08
  -3  -1   9  752.00  146.58
   3   1  -9  651.31  116.32
   3   1  -8   92.84   93.23
   3   1  -8   58.19   84.87
   3   1  -714208.26  635.12
   3   1  -714163.04  624.88
   3   1  -715498.03  676.35
   3   1  -6 1624.74  139.82
   3   1  -6 2182.46  191.65
   3   1  -6 1860.26  159.38
   3   1  -5 2733.91  224.70
   3   1  -5 2773.06  184.46
   3   1  -5 2736.11  169.17
   3   1  -4 2176.12  173.67
   3   1  -4 2400.70  166.53
   3   1  -4 2267.60  145.82
   3   1  -377634.88 1081.47
   3   1  -379822.99  902.74
   3   1  -378809.90  878.59
   3   1  -294286.11 1098.01
   3   1  -292858.55  970.70
   3   1  -1 4413.73  220.68
   3   1  -1 4879.49  192.89
  -3  -1   1 4886.50  176.25
   3   1   0107607.0  974.38
   3   1   0106344.1  844.75
  -3  -1   0105759.1  817.61
   3   1   2127614.6 1059.10
   3   1   2124443.8  972.05
  -3  -1  -2123936.2  934.14
   3   1   3 8059.40  279.91
   3   1   3 7432.79  272.78
  -3  -1  -3 8063.54  264.17
  -3  -1  -414038.65  240.94
   3   1   413548.11  434.63
  -3  -1  -413683.42  407.53
  -3  -1  -547115.98  513.62
   3   1   544795.16  567.07
  -3  -1  -545738.21  510.76
  -3  -1  -652275.50  630.75
   3   1   655385.14  773.91
  -3  -1  -654688.19  702.29
  -3  -1  -7 6186.54  128.63
   3   1   7 6536.04  300.29
  -3  -1  -7 6920.84  255.69
   3   1   8  238.98   66.49
  -3  -1  -8  163.02  109.56
   3   1   9  301.35  120.43
  -3  -1  -9   49.12  112.86
   3   1  10  347.10  164.48
  -3  -1 -10  418.69  161.32
   3   1  11  582.92  209.33
  -3  -1 -11   51.22  114.37
   3   1  12  649.91  168.75
  -3  -1 -12  573.50  130.57
   3   1  13 3358.87  742.59
  -3  -1 -13 3343.19  312.28
   3   1  14 1540.34  384.79
  -3  -1 -14 1340.57  196.04
   3   1  15   41.31   61.51
  -3  -1 -15   81.82  110.57
   3   1  16  210.90   76.17
  -3  -1 -16   17.41  105.91
  -3  -2  12   55.53   62.09
   3   2 -12  221.59  160.54
  -3  -2  11   70.30   78.94
   3   2 -11  173.49  139.00
   3   2 -10  222.48   95.10
  -3  -2  10  434.77  128.44
   3   2 -10  227.89   95.34
  -3  -2   9  -11.60   83.79
   3   2  -9   12.46   78.82
   3   2  -8  141.81  131.36
  -3  -2   8  167.41   98.78
   3   2  -8   80.56   89.57
   3   2  -7 5188.77  313.46
  -3  -2   7 5152.65  309.83
   3   2  -7 5719.94  354.92
   3   2  -6  333.82  100.26
   3   2  -6  605.83  128.34
   3   2  -6  391.68  112.95
   3   2  -5  810.14  147.93
   3   2  -5  705.19   82.74
   3   2  -5  743.40  155.32
   3   2  -480236.54 1674.44
   3   2  -478906.97 1577.80
   3   2  -478802.24 1591.67
   3   2  -345542.44 1014.01
   3   2  -346772.96  947.59
   3   2  -344281.30  932.21
   3   2  -210814.49  359.10
   3   2  -210800.55  296.96
  -3  -2   210778.12  339.10
   3   2  -1  -79.11  119.06
   3   2  -1  116.30   39.90
  -3  -2   1  123.11   36.81
   3   2   016182.34  340.99
   3   2   015507.24  212.92
  -3  -2   015571.00  243.86
   3   2   1 9238.43  341.90
   3   2   1 9133.96  283.60
  -3  -2  -1 9159.57  299.01
   3   2   2 3147.89  168.08
   3   2   2 3154.37  145.83
  -3  -2  -2 4378.55  248.47
   3   2   3 5714.27  229.12
   3   2   3 5413.06  241.96
  -3  -2  -3 5100.21  211.36
   3   2   4 4179.26  183.47
   3   2   4 3909.81  200.59
  -3  -2  -4 3938.81  176.06
   3   2   542417.47  438.53
   3   2   540822.13  513.83
  -3  -2  -541406.57  486.99
   3   2   6  231.74   45.10
   3   2   6  264.27  150.39
  -3  -2  -6  181.52   87.85
  -3  -2  -714749.55  355.44
   3   2   715339.14  512.69
  -3  -2  -715730.18  466.62
   3   2   820083.48  663.68
  -3  -2  -820914.46  549.58
   3   2   9   79.23   54.42
  -3  -2  -9  262.96  121.74
   3   2  10 4382.14  852.70
  -3  -2 -10 4273.91  277.67
   3   2  11 1745.21  342.34
  -3  -2 -11 1716.57  240.60
   3   2  12  893.68  223.52
  -3  -2 -12  604.59  149.57
   3   2  13  254.90  150.30
  -3  -2 -13  310.36  173.97
   3   2  14  127.29  115.24
  -3  -2 -14   37.47  114.43
   3   2  15  308.43  120.79
  -3  -2 -15  332.08  156.63
   3   2  16  -20.11   71.24
  -3  -2 -16   48.49  105.46
  -3  -3  11   25.76   32.92
   3   3 -11   33.82   98.87
  -3  -3  10  132.70   72.37
   3   3 -10  -24.81   90.64
  -3  -3   9   -3.09   71.39
   3   3  -9   35.11   95.25
   3   3  -8  700.84  133.91
  -3  -3   8  815.84  183.16
   3   3  -8  730.76  158.81
   3   3  -7  696.06  169.81
  -3  -3   7  751.26  137.41
   3   3  -7  689.27  174.84
   3   3  -6  -15.90   93.71
  -3  -3   6   10.81   21.00
   3   3  -6   62.66   93.59
   3   3  -5 5551.75  325.24
  -3  -3   5 4900.97  231.46
   3   3  -5 5137.86  270.22
   3   3  -4 3793.70  275.60
   3   3  -4 3677.30  216.49
   3   3  -327549.58  701.02
   3   3  -326684.56  572.87
   3   3  -2 4250.80  245.94
   3   3  -2 4282.02  176.72
  -3  -3   2 4178.56  236.72
   3   3  -146588.24  714.24
   3   3  -147771.29  527.19
  -3  -3   146876.63  757.24
   3   3   078955.85  994.32
   3   3   075231.23  735.82
  -3  -3   079885.91  983.67
   3   3   117237.58  389.10
   3   3   116295.50  193.60
  -3  -3  -116502.35  289.35
   3   3   220142.64  366.31
   3   3   219604.25  226.55
  -3  -3  -221736.19  367.64
   3   3   312320.98  399.23
   3   3   312215.93  386.33
  -3  -3  -314645.76  320.09
   3   3   4 4781.53  215.30
   3   3   4 4415.04  184.33
  -3  -3  -4 4280.51  194.21
   3   3   5  108.92   42.35
   3   3   5   60.28   54.92
  -3  -3  -5  -88.61  120.36
   3   3   6 6791.95  214.93
   3   3   6 6699.20  274.98
  -3  -3  -6 6794.39  297.51
   3   3   751760.52  594.67
   3   3   750240.05 1025.91
  -3  -3  -752568.54  749.35
   3   3   8 1157.94   56.35
   3   3   8 1154.38  196.52
  -3  -3  -8 1000.46  136.40
   3   3   9 5275.21  859.27
  -3  -3  -9 5099.57  259.48
   3   3  10 3415.55  446.93
  -3  -3 -10 3270.07  253.26
   3   3  11   40.67  167.19
  -3  -3 -11   83.62  121.43
   3   3  12  603.63  181.11
  -3  -3 -12  670.44  163.01
   3   3  13  444.82  198.13
  -3  -3 -13  478.29  173.06
   3   3  14  341.40  127.35
  -3  -3 -14  680.39  200.65
   3   3  15  152.16   98.77
  -3  -3 -15  -37.50  111.39
   3   3  16  -70.29  147.53
  -3  -3 -16  -35.64  114.36
   3   3  17  206.04  108.14
  -3  -3 -17  -44.26  106.07
   3   4 -11  155.34  118.68
   3   4 -10  604.16  166.89
   3   4  -9 1572.61  211.81
  -3  -4   9 1379.90  284.37
   3   4  -9 1691.88  229.21
   3   4  -8  208.94  103.57
  -3  -4   8  216.04   77.70
   3   4  -8   84.69  108.71
   3   4  -7  988.87  190.73
  -3  -4   7  868.50  134.24
   3   4  -7  911.32  148.03
   3   4  -6  -32.28   91.34
  -3  -4   6  -12.15   50.06
   3   4  -6   -0.53   99.80
   3   4  -5   67.44  117.49
  -3  -4   5   68.33   48.29
   3   4  -5   47.65  103.17
   3   4  -4  -47.93  110.83
  -3  -4   4   17.60   24.33
   3   4  -3 1378.32  176.34
  -3  -4   3 1229.57  160.91
  -3  -4   3 1238.78  147.73
   3   4  -2  471.52  136.66
  -3  -4   2  540.50  150.39
  -3  -4   2  446.69  132.70
   3   4  -113000.58  422.28
  -3  -4   113913.61  413.80
   3   4   081798.43 1087.65
   3   4   083926.07  792.70
  -3  -4   085771.66 1392.61
   3   4   111620.51  395.10
   3   4   111926.90  266.04
  -3  -4  -111754.08  376.42
   3   4   2  843.73  152.10
   3   4   2 1017.42   53.17
  -3  -4  -2 1019.86  284.19
   3   4   4    6.36   91.87
   3   4   4   68.25   51.57
  -3  -4  -4  174.96  139.85
   3   4   5 1210.58  128.34
   3   4   5 1145.78  273.01
  -3  -4  -5 1354.38  183.70
   3   4   6 6182.30  228.49
   3   4   6 5929.91  294.72
  -3  -4  -6 6492.01  309.18
   3   4   7  189.51   61.63
   3   4   7  255.58   70.98
  -3  -4  -7  168.62   92.71
   3   4   845415.73  925.98
   3   4   846169.13 1225.35
  -3  -4  -846174.29 1066.34
   3   4   9 8053.48  187.87
   3   4   9 8375.95  489.14
  -3  -4  -9 8131.53  350.24
   3   4  10  404.86  124.38
  -3  -4 -10   65.27  114.11
   3   4  11 3265.91  473.74
  -3  -4 -11 3268.73  283.85
   3   4  12 2973.78  545.85
  -3  -4 -12 2703.15  278.80
   3   4  13 1478.08  252.47
  -3  -4 -13 1079.03  202.95
   3   4  14  469.90  121.73
  -3  -4 -14  407.77  155.46
   3   4  15  177.58  138.48
  -3  -4 -15   30.64  105.80
   3   4  16  533.02  176.45
  -3  -4 -16  350.84  164.03
   3   4  17   58.34   80.11
  -3  -4 -17   75.96  115.75
   3   5 -10   87.52  118.73
   3   5  -9   46.83   82.87
   3   5  -9  173.96  151.90
   3   5  -8 1262.04  206.16
   3   5  -7  717.66  141.78
   3   5  -6   60.76  109.98
  -3  -5   6   26.75   25.58
   3   5  -5   23.99  112.09
  -3  -5   5   59.14   36.77
  -3  -5   5  -13.81  102.18
   3   5  -4 8137.82  460.98
  -3  -5   4 7816.13  352.34
  -3  -5   4 8961.72  470.98
   3   5  -3 1907.66  212.06
  -3  -5   3 1645.60  406.16
   3   5  -2  -83.24  128.10
  -3  -5   2  162.30  111.42
   3   5  -1 1822.56  217.56
  -3  -5   1 2168.42  494.21
   3   5   0 8645.34  316.80
  -3  -5   0 9101.37  334.69
   3   5   117905.30  521.49
  -3  -5  -118081.48  522.79
   3   5   2  434.80  148.77
  -3  -5  -2  484.24  111.79
   3   5   317859.29  556.31
   3   5   316690.05  376.46
  -3  -5  -318267.07  558.93
   3   5   4 2550.45  215.49
   3   5   4 2496.94  228.20
  -3  -5  -4 3680.73  259.81
   3   5   579724.99 1078.93
   3   5   573212.92  889.16
  -3  -5  -577793.16 1023.54
   3   5   6100704.0 2007.23
   3   5   692559.50 1945.61
  -3  -5  -693691.19 1903.38
   3   5   7 5100.85  227.29
   3   5   7 4718.50  255.14
  -3  -5  -7 4775.01  238.48
   3   5   8   90.78   48.73
   3   5   8  175.85   71.02
  -3  -5  -8  135.92  104.02
   3   5   9 2492.61  153.22
   3   5   9 1882.07  384.26
  -3  -5  -9 1918.17  230.31
   3   5  10 9700.94  398.67
   3   5  1010469.23  627.42
  -3  -5 -10 9603.27  491.36
   3   5  11 5710.05  546.83
  -3  -5 -11 4961.49  351.28
   3   5  12 1728.24  334.85
  -3  -5 -12 1216.55  214.64
   3   5  13  161.27  113.20
  -3  -5 -13   22.19  125.54
   3   5  14 2036.63  337.49
  -3  -5 -14 1824.55  263.07
   3   5  15  575.68  151.40
  -3  -5 -15  350.61  156.98
  -3  -5 -16   87.14  120.75
   3   5  17  280.34  115.07
  -3  -5 -17  -50.55   99.26
  -3  -6   9  171.32  117.45
  -3  -6   8  127.30  110.56
   3   6  -7   16.07  108.84
  -3  -6   7   28.71  104.20
   3   6  -6   80.95  108.62
  -3  -6   6  132.33  130.70
   3   6  -5  -39.04  112.43
  -3  -6   5   33.28   46.60
   3   6  -4   29.24  127.61
  -3  -6   4  139.54   79.22
   3   6  -3 9278.42  490.13
  -3  -6   3 8978.82  501.46
   3   6  -2 1183.57  181.16
  -3  -6   2 1363.58  337.79
   3   6  -1 3110.11  263.77
  -3  -6   1 3328.02  652.18
   3   6   0  184.91  147.55
  -3  -6   0  190.85   76.48
   3   6   1  101.59  142.72
  -3  -6  -1  -27.48  122.27
   3   6   2  852.22  199.83
  -3  -6  -2  727.23  139.96
   3   6   3 2212.51  241.35
  -3  -6  -3 2308.83  228.96
   3   6   4  217.16  138.41
   3   6   4  188.89   49.06
  -3  -6  -4  507.47  171.93
   3   6   5  133.01  141.51
   3   6   5   45.46   39.32
  -3  -6  -5   -9.24  171.14
   3   6   6 5355.21  277.87
   3   6   6 4891.94  183.86
  -3  -6  -6 4808.72  337.18
   3   6   7 1313.64  222.79
   3   6   7 1103.99  163.92
  -3  -6  -7 1149.55  239.54
   3   6   8 4493.41  262.48
   3   6   8 4564.80  641.56
  -3  -6  -8 4587.04  354.06
   3   6   9 1190.94  165.69
   3   6   9 1028.58  230.11
  -3  -6  -9  984.17  181.36
   3   6  10 3616.59  209.11
   3   6  10 3569.89  291.12
  -3  -6 -10 3151.71  278.03
   3   6  11 3995.52  397.47
   3   6  11 4085.44  578.14
  -3  -6 -11 3493.03  288.13
   3   6  12 1603.45  326.21
  -3  -6 -12 1300.27  230.40
   3   6  13  606.45  170.00
  -3  -6 -13  463.66  152.91
   3   6  14  151.16  125.22
  -3  -6 -14   24.28  116.54
   3   6  15 1472.57  316.32
  -3  -6 -15 1193.01  235.52
   3   6  16   13.77  108.89
  -3  -6 -16  236.45  171.47
   3   6  17   62.65   86.47
  -3  -6 -17  -51.34  109.05
   3   7  -8   46.26   87.80
  -3  -7   8  144.65  121.11
   3   7  -7  270.82  164.55
  -3  -7   7  230.52  132.61
   3   7  -6  -16.69  108.30
  -3  -7   6   89.53   94.69
   3   7  -5  477.13  168.72
   3   7  -4  198.76  127.73
  -3  -7   4   36.00   97.43
   3   7  -3  615.11  189.75
  -3  -7   3  632.85  157.67
   3   7  -211529.96  783.75
  -3  -7   212044.30 1043.34
   3   7  -1  268.40  190.05
  -3  -7   1  225.04  109.32
   3   7   038317.86 1676.43
  -3  -7   039585.01 2028.09
   3   7   1 2695.82  285.09
  -3  -7  -1 2917.72  855.39
   3   7   2 2368.72  240.67
  -3  -7  -2 2527.20  566.02
   3   7   3  138.46  155.71
  -3  -7  -3  155.27  102.82
   3   7   4 5986.67  356.34
  -3  -7  -4 7378.40  488.42
   3   7   5  988.60  163.19
   3   7   5 1096.55  110.57
  -3  -7  -5 1981.04  364.92
   3   7   6 3785.91  597.97
   3   7   6 3377.55  360.13
  -3  -7  -6 3372.12  329.18
   3   7   7  132.06   98.76
   3   7   7  263.61   57.26
  -3  -7  -7  345.45  196.40
   3   7   8 3377.73  285.50
   3   7   8 3062.61  612.26
  -3  -7  -8 3562.72  397.41
   3   7   9   13.51  116.99
   3   7   9   53.47   66.47
  -3  -7  -9  216.00  231.17
   3   7  10  361.47  125.55
   3   7  10  424.91  121.33
  -3  -7 -10  273.25  151.70
   3   7  11 1718.76  193.32
   3   7  11 1936.24  370.08
  -3  -7 -11 1591.61  237.22
   3   7  12  424.84  140.19
  -3  -7 -12  303.26  150.64
   3   7  13   59.97   90.16
  -3  -7 -13  -30.34  116.58
   3   7  14  -77.51  118.90
  -3  -7 -14  -84.44  102.21
   3   7  15   93.16   93.40
  -3  -7 -15  -45.74  107.82
   3   7  16  -55.84  137.79
  -3  -7 -16  101.39  156.29
   3   7  17  304.22  177.60
  -3  -7 -17  -22.17  100.46
   3   8  -6  152.21  116.52
  -3  -8   6  -17.85  107.71
   3   8  -5   85.06  123.52
  -3  -8   5  391.40  123.15
   3   8  -4  204.07  128.44
  -3  -8   4  264.16   87.17
   3   8  -3 -123.93  124.52
  -3  -8   3   27.65   99.25
   3   8  -2 1538.29  278.45
  -3  -8   2 1393.50  346.29
   3   8  -1  156.62  153.22
  -3  -8   1 -107.47  147.27
   3   8   0 1940.12  290.07
  -3  -8   0 1898.10  423.95
   3   8   130002.34 1173.64
  -3  -8  -129012.63 1406.06
   3   8   254914.35 1751.49
  -3  -8  -256029.34 2781.57
   3   8   342230.26 1829.49
  -3  -8  -343652.65 2392.02
   3   8   435279.44 1492.74
  -3  -8  -445546.26 1865.12
   3   8   5 8010.01  574.50
   3   8   6 2464.64  252.02
  -3  -8  -6 2561.53  323.99
   3   8   7 3248.80  337.66
   3   8   7 2708.40  208.93
  -3  -8  -7 2721.81  299.59
   3   8   8  882.12  175.85
   3   8   8  810.94  151.59
  -3  -8  -8  496.95  194.68
   3   8   9  -41.93  110.09
   3   8   9   48.35   65.49
  -3  -8  -9  -66.41  168.58
   3   8  10  -38.70   90.22
   3   8  10   84.08   71.44
  -3  -8 -10   33.59  145.13
   3   8  11   57.29  110.09
   3   8  11  216.15  135.30
  -3  -8 -11  196.37  145.89
   3   8  12  922.49  149.31
   3   8  12 1032.27  235.98
  -3  -8 -12  927.85  217.60
   3   8  13   83.03   73.15
  -3  -8 -13   51.90  115.01
   3   8  14   34.77   67.07
  -3  -8 -14  103.17  119.10
   3   8  15  200.04  138.20
  -3  -8 -15   26.30  101.39
   3   8  16  480.68  166.66
  -3  -8 -16  385.44  145.87
   3   9  -5   35.79  113.86
  -3  -9   5  117.56   98.61
   3   9  -4   33.94  124.86
  -3  -9   4  118.83   64.47
   3   9  -3  197.14  188.53
  -3  -9   3  164.74  100.02
   3   9  -2  156.96  141.94
  -3  -9   2   69.83   93.55
   3   9  -1   36.59  147.06
  -3  -9   1  -47.52  124.06
   3   9   0   33.16  157.69
  -3  -9   0  115.67  123.76
   3   9   1  859.54  185.69
  -3  -9  -1 1051.30  260.92
   3   9   2  145.30  171.21
  -3  -9  -2   96.46   90.18
   3   9   3  817.40  198.92
  -3  -9  -3  930.32  253.38
   3   9   4  186.51  302.12
  -3  -9  -4   76.34  463.08
   3   9   6 6960.90  651.37
  -3  -9  -6 9031.59  742.82
   3   9   725794.29 1055.81
  -3  -9  -724110.61  972.74
   3   9   822298.07  936.94
   3   9   821328.07  937.46
  -3  -9  -823099.70  938.45
   3   9   9  263.16  171.98
   3   9   9  148.40   51.65
  -3  -9  -9  235.78  234.01
   3   9  10    9.00  109.88
  -3  -9 -10  254.16  238.16
   3   9  11  -15.35   93.50
   3   9  11   45.55   85.91
  -3  -9 -11  -75.66  136.83
   3   9  12  -50.62   80.16
  -3  -9 -12  127.75  136.08
   3   9  13    8.14   53.11
  -3  -9 -13   90.57  125.42
   3   9  14   68.32   33.46
  -3  -9 -14  126.58  156.01
   3   9  15  230.36  113.92
  -3  -9 -15  202.75  161.27
   3  10  -3  276.60  226.68
  -3 -10   3  266.59  176.14
   3  10  -2   97.15  157.42
  -3 -10   2  -19.64   67.06
   3  10  -1  221.43  160.51
  -3 -10   1  604.63  183.66
   3  10   0   65.75  152.08
  -3 -10   0  121.40  102.99
   3  10   1   40.01  153.07
  -3 -10  -1   94.77   82.37
   3  10   2  944.79  236.73
  -3 -10  -2 1005.56  249.27
  -3 -10  -3  267.43  140.87
   3  10   4  191.21  162.73
  -3 -10  -4  109.82  145.47
   3  10   5  723.27  215.38
  -3 -10  -5 1266.61  462.13
   3  10   6   37.83  152.18
  -3 -10  -6 -154.75  208.39
   3  10   7  129.37  167.62
  -3 -10  -7  -67.70  177.15
   3  10   8 7893.95  644.38
  -3 -10  -8 7344.79  600.67
   3  10   911088.71  808.78
  -3 -10  -910835.08  779.37
   3  10  10  184.40  138.97
  -3 -10 -10  700.49  258.56
   3  10  11 5433.49  380.92
   3  10  11 4240.25  439.38
  -3 -10 -11 5345.54  395.28
   3  10  12 1874.80  225.54
   3  10  12 1451.42  380.16
  -3 -10 -12 2157.20  276.82
   3  10  13  252.47  107.13
  -3 -10 -13   63.05  124.94
  -3 -10 -14   50.95  120.19
   3  11  -1  264.00  185.29
   3  11   0    5.64  169.14
  -3 -11   0  103.28  111.70
   3  11   1   10.50  170.34
  -3 -11  -1  -69.39  132.07
   3  11   2  -62.67  170.91
  -3 -11  -2  133.05  100.03
   3  11   3  470.95  222.64
  -3 -11  -3  604.39  222.17
   3  11   4  205.28  236.44
  -3 -11  -4  203.52  214.02
   3  11   5  155.16  162.92
  -3 -11  -5  381.47  308.69
   3  11   6  513.03  239.66
  -3 -11  -6  243.99  214.71
   3  11   7  562.87  204.76
  -3 -11  -7  706.49  254.40
   3  11   8  738.84  201.82
  -3 -11  -8  517.97  199.40
   3  11   9   29.02  140.96
  -3 -11  -9  113.88  147.71
   3  11  10   73.57  137.85
  -3 -11 -10   42.93  146.73
   3  11  11  586.27  354.35
  -3 -11 -11  356.20  234.42
   3  11  12 2701.49  301.48
  -3 -11 -12 2598.56  323.20
  -3 -11 -13   56.62  124.12
   3  12   3  405.64  273.63
  -3 -12  -3  524.48  336.31
   3  12   4  480.48  305.59
  -3 -12  -4  451.72  345.00
   3  12   5  770.52  278.32
  -3 -12  -5 1078.64  446.38
   3  12   6  175.81  236.64
  -3 -12  -6  588.20  285.06
   3  12   7  643.55  243.52
  -3 -12  -7  742.43  251.91
   3  12   8  211.59  174.20
  -3 -12  -8   70.84  152.17
   3  12   9   87.10  148.96
  -3 -12  -9  208.83  156.80
   3  12  10  416.80  236.30
  -3 -12 -10   49.81  136.82
  -4   9   6  458.14  381.22
   4  -9  -6   42.75  105.74
  -4   9   5  101.72  217.90
   4  -9  -5    0.99   70.65
  -4   9   4  129.98  230.23
   4  -9  -4   64.22   74.44
  -4   9   3  688.23  226.07
   4  -9  -3 1011.61  162.32
  -4   9   2 2241.25  383.70
   4  -9  -2 3332.08  271.77
  -4   9   1  338.35  261.96
   4  -9  -1  260.89  102.29
  -4   9   0 1277.24  547.05
  -4   9  -1  434.50  268.71
  -4   8   8   78.31  226.86
   4  -8  -8  299.89  147.52
  -4   8   7  -68.11  213.07
   4  -8  -7   69.21   99.90
  -4   8   6  590.00  404.36
   4  -8  -6  211.63  124.14
  -4   8   5  152.96  204.11
   4  -8  -5   85.97   81.52
  -4   8   4  256.02  196.70
   4  -8  -4   80.36  103.66
  -4   8   3  349.31  221.75
   4  -8  -3  325.40  132.25
  -4   8   2  135.56  219.40
   4  -8  -2   61.96   77.26
  -4   8   1  -39.60  228.30
   4  -8  -1   22.60   72.52
  -4   8   0  246.25  211.08
   4  -8   0  633.89  176.02
  -4   8  -1 2114.41  371.96
   4  -8   1 2110.19  215.86
  -4   8  -2   79.03  201.90
   4  -8   2   90.00   48.40
  -4   8  -3 1706.79  445.59
   4  -8   3 2098.88  462.44
  -4   8  -4  238.62  157.38
  -4   8  -5  188.04  202.39
  -4   7  10  244.85  265.87
   4  -7 -10  250.94  165.66
  -4   7   9 1800.37  443.96
   4  -7  -9 2673.45  279.08
  -4   7   8 2169.09  435.54
   4  -7  -8 2365.28  245.25
  -4   7   7 3127.88  766.66
   4  -7  -7 3304.66  276.93
  -4   7   6   17.24  225.46
   4  -7  -6   86.17   93.90
  -4   7   5  202.50  250.36
   4  -7  -5  172.59  106.35
  -4   7   4  356.96  237.97
   4  -7  -4  329.66  145.74
  -4   7   3  375.92  238.54
   4  -7  -3  270.45  116.13
  -4   7   2  542.85  290.60
   4  -7  -2  609.41  149.55
  -4   7   1  444.41  230.56
   4  -7  -1  780.31  191.89
  -4   7   0  395.27  311.54
   4  -7   0  258.56  143.68
  -4   7  -1   -4.78  215.62
   4  -7   1   15.98   38.15
  -4   7  -2   21.05  127.74
   4  -7   2   29.18   76.56
  -4   7  -3  233.04  148.50
   4  -7   3  236.10  112.07
  -4   7  -4 1288.30  210.43
   4  -7   4 1252.87  151.44
   4  -7   4 1021.53  302.99
  -4   7  -5  124.31  149.38
   4  -7   5   15.53   69.80
   4  -7   5  204.58   49.39
  -4   7  -6  770.37  257.54
   4  -7   6  825.43  219.32
   4  -7   6  450.12  237.84
   4  -7   7   69.86   66.16
  -4   6  11   67.70   70.56
   4  -6 -11  139.16  155.27
  -4   6  10  580.32  366.52
   4  -6 -10  938.68  249.93
  -4   6   9  156.07  192.97
   4  -6  -9  140.89  118.28
  -4   6   8  654.74  204.07
   4  -6  -8  562.63  146.33
  -4   6   7  284.54  223.95
   4  -6  -7  468.80  146.96
  -4   6   6 5052.72  871.92
   4  -6  -6 5778.50  512.72
  -4   6   556383.52 2319.92
   4  -6  -557770.40  794.87
  -4   6   4 1393.30  450.92
   4  -6  -4 1494.30  196.46
  -4   6   3 5188.81  485.76
   4  -6  -3 6203.35  384.14
  -4   6   2  442.62  232.10
   4  -6  -2  726.51  170.84
  -4   6   1   45.08  227.50
   4  -6  -1  210.32  135.88
  -4   6   0 2190.54  370.05
   4  -6   0 2517.65  283.27
  -4   6  -1 6414.04 1062.57
   4  -6   1 8306.59  444.69
  -4   6  -2 3137.31  447.06
   4  -6   2 3892.71  435.24
   4  -6   2 3064.56  442.40
  -4   6  -3 3227.25  417.41
   4  -6   3 3344.34  257.99
   4  -6   3 2202.28  606.01
  -4   6  -4   17.94  174.45
   4  -6   4  -17.14   82.33
  -4   6  -5  239.30  161.99
   4  -6   5  269.36  108.61
   4  -6   5  301.40   91.68
  -4   6  -6  139.40  154.77
   4  -6   6  222.73  120.15
   4  -6   6  152.05   78.02
  -4   6  -7  641.36  163.62
   4  -6   7  584.90  185.25
  -4   6  -8 1319.72  336.84
   4  -6   8 1544.71  380.30
  -4   6  -8 1394.89  327.90
   4  -6   9  270.00  151.11
  -4   6  -9  287.46  152.28
  -4   5  11  170.38  146.47
   4  -5 -11  126.73   99.67
  -4   5  10 -102.52  149.15
   4  -5 -10  -65.34   95.95
  -4   5   9  407.56  250.08
   4  -5  -9  235.96  155.58
  -4   5   8   60.04  175.34
   4  -5  -8  237.48  153.65
  -4   5   7  704.84  209.31
   4  -5  -7  737.20  145.49
  -4   5   6  737.88  211.27
   4  -5  -6  448.19  165.02
  -4   5   5 8711.19  520.51
   4  -5  -5 9291.84  468.94
  -4   5   4 1557.95  327.72
   4  -5  -4 2225.23  296.21
  -4   5   3 9636.17  566.46
   4  -5  -313986.05  631.80
  -4   5   2107911.327084.10
   4  -5  -2122503.330729.11
  -4   5   141076.22 1383.05
  -4   5   0 7103.11  491.37
   4  -5   0 9093.90  439.17
  -4   5  -123822.99  839.39
   4  -5   127195.71  823.79
  -4   5  -2 4761.72  380.58
   4  -5   2 5324.16  324.24
  -4   5  -3  -57.36  204.70
   4  -5   3   10.30  105.61
   4  -5   3  -53.40   52.07
  -4   5  -4 8948.94  593.04
   4  -5   4 9247.74  456.74
  -4   5  -5   64.74  165.94
   4  -5   5   57.21  113.11
  -4   5  -5  116.22   99.74
  -4   5  -6  -12.47  133.01
   4  -5   6  102.59  101.14
  -4   5  -6  139.25   90.35
  -4   5  -7  101.70  122.44
   4  -5   7    7.85  103.79
  -4   5  -7   61.75   89.42
   4  -5   8   97.24  102.09
  -4   5  -8  284.36   98.53
   4  -5   9 1376.23  222.65
  -4   5  -9 1371.13  186.91
   4  -5  10   68.51  102.20
  -4   5 -10   -5.49   89.06
   4  -4 -12  127.47  121.82
  -4   4  11   13.75  121.59
   4  -4 -11  -12.84   97.58
  -4   4  10  204.64  108.88
   4  -4 -10  -22.44  106.95
  -4   4   9  -71.85  150.88
   4  -4  -9   83.10  111.98
  -4   4   8  258.51  129.13
   4  -4  -8  201.65  154.70
  -4   4   7  174.48  118.10
   4  -4  -7   62.63   98.56
  -4   4   6 -176.25  176.92
   4  -4  -6  108.56  143.04
  -4   4   5 5646.46  964.44
   4  -4  -5 5162.72  303.24
  -4   4   4  160.55  110.59
   4  -4  -4  163.03  108.95
  -4   4   3  377.13  192.13
   4  -4  -3  286.32  102.72
  -4   4   2 2404.39  322.79
   4  -4  -2 2343.93  209.36
  -4   4   138488.58 1512.44
   4  -4  -140235.71 1476.09
  -4   4   0 8142.05  576.13
   4  -4   010075.79  553.22
  -4   4  -196979.19 3502.94
   4  -4   1105616.7 3859.63
  -4   4  -2151809.2 5812.55
   4  -4   2159485.6 5540.67
   4  -4   2140278.6 4807.40
  -4   4  -3  536.79  270.89
   4  -4   3 1011.89  272.30
  -4   4  -4 9197.85  578.59
   4  -4   4 9652.61  510.02
  -4   4  -4 9070.07  417.04
  -4   4  -5 2446.27  661.65
   4  -4   5 2517.21  229.29
  -4   4  -5 2454.55  638.67
  -4   4  -6  472.89  162.92
   4  -4   6  505.72  125.93
  -4   4  -6  424.14   91.42
  -4   4  -7  169.78  119.99
   4  -4   7  159.81  112.01
  -4   4  -7  191.32   88.10
  -4   4  -8 1085.02  212.36
   4  -4   8  920.99  203.45
  -4   4  -8  805.70  151.12
  -4   4  -9  231.73  115.19
   4  -4   9   17.44  115.66
  -4   4  -9  331.62  111.58
   4  -4  10  151.45  118.01
   4  -4  11   36.05  111.93
  -4   4 -11   12.38   96.30
   4  -4  12  -27.39  114.36
  -4   4 -12   50.78   92.72
   4  -3 -12  698.75  229.72
  -4   3  11   15.24   69.59
   4  -3 -11   -1.36  103.09
  -4   3  10   58.36   82.62
   4  -3 -10   54.31  120.04
  -4   3   9  813.78  176.81
   4  -3  -9  699.53  151.92
   4  -3  -8  290.41  153.61
  -4   3   7 -128.55  152.64
   4  -3  -7   35.76  102.52
  -4   3   6  532.93  153.85
   4  -3  -6  560.76  119.33
  -4   3   5 5787.86  802.31
   4  -3  -5 4991.18  328.40
  -4   3   4  213.74  149.96
   4  -3  -4  261.69   93.72
  -4   3   3 2380.53  437.57
   4  -3  -3 2297.56  230.41
  -4   3   210792.78  552.19
   4  -3  -211255.28  405.97
  -4   3   1 1659.66  335.42
   4  -3  -1 1733.39  212.26
  -4   3   032316.22  760.36
   4  -3   033863.16  669.76
  -4   3  -128430.38  689.49
   4  -3   130034.47  594.68
   4  -3   127854.60  451.98
  -4   3  -2  891.35  234.01
   4  -3   2  834.49  175.70
  -4   3  -363145.15 1850.09
   4  -3   365618.36 8937.17
  -4   3  -364996.10 8839.47
  -4   3  -4 1739.72  426.06
   4  -3   4 1770.13  275.97
  -4   3  -4 1525.75  127.69
  -4   3  -5130786.0 4674.28
   4  -3   5123788.7 4381.08
  -4   3  -5123797.0 4297.34
  -4   3  -6  259.44  230.11
   4  -3   6  393.93  193.87
  -4   3  -6  216.47  112.08
  -4   3  -7 3302.53  409.49
   4  -3   7 2603.96  283.04
  -4   3  -7 2918.93  211.11
  -4   3  -8 1875.95  503.56
   4  -3   8 1569.15  228.47
  -4   3  -8 2156.83  230.92
  -4   3  -9  -52.48   72.81
   4  -3   9   18.02  124.92
  -4   3  -9  -31.93   83.74
   4  -3  10  332.03  192.26
  -4   3 -10   40.13   90.41
   4  -3  11 -132.33  122.86
  -4   3 -11   29.58   84.25
   4  -3  12   20.10  128.75
  -4   3 -12  109.00  131.08
   4  -3  13  200.87  204.41
  -4   3 -13  399.21  211.59
   4  -2 -12 3149.33  310.48
   4  -2 -11   83.59  122.14
  -4   2  10  433.40  133.05
   4  -2 -10  356.23  104.44
   4  -2 -10  337.93   84.90
  -4   2   9   53.18   70.67
   4  -2  -9   60.31  105.30
   4  -2  -9   69.41   59.40
  -4   2   8    9.24   70.82
   4  -2  -8    0.10   99.67
   4  -2  -8   -4.48   37.72
  -4   2   7 1257.01  330.18
   4  -2  -7  885.71  154.81
   4  -2  -7  946.67  120.79
  -4   2   6 2094.97  528.82
   4  -2  -6 1884.81  173.80
  -4   2   5 5310.99  728.14
   4  -2  -5 5086.03  313.43
  -4   2   4  307.79  103.77
   4  -2  -4  -43.28   97.76
  -4   2   3 6271.53  635.65
   4  -2  -3 5407.35  265.57
  -4   2   2 1159.37  309.54
   4  -2  -2 1438.60  173.56
  -4   2   1   59.35   88.30
   4  -2  -1  -84.63   89.25
  -4   2   0   71.99   99.36
   4  -2   0    7.81   90.41
  -4   2  -1  295.22  127.19
   4  -2   1  233.20  104.35
   4  -2   1  267.07   39.27
  -4   2  -221507.01 1418.09
   4  -2   219847.07  508.79
  -4   2  -219692.81  410.70
  -4   2  -368155.46 1444.66
   4  -2   366874.46 1370.96
  -4   2  -365825.67 1265.10
  -4   2  -4 2480.08  213.92
   4  -2   4 2302.28  186.93
  -4   2  -4 2223.73  132.37
  -4   2  -5  276.65  136.32
   4  -2   5   47.00  153.48
  -4   2  -5  108.29   56.44
  -4   2  -6 5007.47  313.33
   4  -2   6 5453.41  332.56
  -4   2  -6 4912.48  237.23
  -4   2  -730834.95 1175.32
   4  -2   731165.87 1233.48
  -4   2  -729921.14 1119.47
  -4   2  -811254.49  426.98
   4  -2   812160.93  548.75
  -4   2  -812075.21  462.34
   4  -2   9  -56.35  174.38
  -4   2  -9   46.76   94.01
   4  -2  10  105.06  146.75
  -4   2 -10  199.09  103.58
   4  -2  11   16.00  150.00
  -4   2 -11  243.33  132.87
   4  -2  12 1122.68  284.33
  -4   2 -12 1296.64  229.02
   4  -2  13   96.71  140.93
  -4   2 -13   21.35  102.41
   4  -2  14  262.56  157.65
  -4   2 -14  -69.07  106.06
   4  -1 -11   43.84   95.32
   4  -1 -11    6.17   52.46
  -4   1  10  161.75   98.37
   4  -1 -10  114.03  139.82
   4  -1 -10  214.14   98.39
  -4   1   9  723.33  191.53
   4  -1  -9 1108.02  177.51
  -4   1   8  115.69   93.16
   4  -1  -8   80.81  101.92
   4  -1  -8   15.70   49.00
  -4   1   7   65.83   83.54
   4  -1  -7  104.43   96.16
   4  -1  -7  206.68   56.67
  -4   1   6  459.59  124.25
   4  -1  -6  289.45  124.36
   4  -1  -6  232.91   54.03
  -4   1   5  -80.96  139.25
   4  -1  -5   -6.12   94.26
   4  -1  -5  135.54   45.91
  -4   1   4 8645.46  385.06
   4  -1  -4 8255.47  293.61
   4  -1  -4 8601.00  190.99
  -4   1   3 1867.00  464.21
   4  -1  -3 1506.41  136.46
  -4   1   236400.96  880.37
   4  -1  -236686.10  802.23
  -4   1   134374.73  831.09
   4  -1  -133292.19  728.98
  -4   1   037031.59  701.49
   4  -1   036154.67  572.17
  -4   1  -170658.69  950.60
   4  -1   168857.28  819.35
  -4   1  -2 1479.87  306.49
   4  -1   2 1306.42  180.36
  -4   1  -2 1192.84   66.74
  -4   1  -314688.95  436.29
   4  -1   313915.22  401.72
  -4   1  -314293.24  361.96
  -4   1  -4 2214.90  437.74
   4  -1   4 2194.32  231.24
  -4   1  -4 2007.54  106.88
  -4   1  -5  759.12  172.83
   4  -1   5  506.40  119.81
  -4   1  -5  642.33   86.26
  -4   1  -6 9864.22  322.69
   4  -1   610622.97  414.48
  -4   1  -610514.23  305.07
  -4   1  -7   91.14   99.35
   4  -1   7  114.00  191.95
  -4   1  -7   10.88   86.34
  -4   1  -8 4010.26  246.51
   4  -1   8 3907.50  315.80
  -4   1  -8 3986.00  259.43
   4  -1   9 4189.42  407.20
  -4   1  -9 4746.99  341.78
   4  -1  10  723.25  206.59
  -4   1 -10 1025.84  186.61
   4  -1  11  409.65  224.67
  -4   1 -11  271.90  128.08
   4  -1  12  -13.14  162.00
  -4   1 -12    1.27   99.46
   4  -1  13   57.82  140.97
  -4   1 -13   62.89  102.70
   4  -1  14  159.61  146.16
  -4   1 -14  511.09  212.56
   4  -1  15  275.27  235.47
  -4   1 -15  134.27  180.07
  -4   0  12  172.92   87.83
   4   0 -12   81.30   83.57
  -4   0  11  -37.56   89.79
  -4   0  10   67.58   54.34
   4   0 -10   -2.29   84.62
   4   0 -10  -74.70   56.53
  -4   0   9  505.66  133.63
   4   0  -9  334.76  127.06
   4   0  -9  420.14  121.00
  -4   0   8   32.75   46.74
   4   0  -8   21.37   89.05
   4   0  -8   31.78   57.05
  -4   0   7 1503.04  302.90
   4   0  -7 1753.46  209.55
   4   0  -7 1566.59  141.24
  -4   0   6   99.43   70.64
   4   0  -6  -32.06   92.64
   4   0  -6    7.67   48.55
  -4   0   5 4222.56  645.70
   4   0  -5 3963.10  229.12
   4   0  -5 4380.57  207.03
  -4   0   4 1227.83  274.91
   4   0  -4 1506.52  185.34
   4   0  -4 1447.78  107.32
  -4   0   311049.43  340.64
   4   0  -310793.00  298.26
  -4   0   224135.99  651.79
   4   0  -223900.26  554.50
  -4   0   224216.55  507.83
  -4   0   116059.87  503.52
   4   0  -115968.31  448.17
  -4   0   116469.00  384.39
  -4   0   042464.65  682.53
   4   0   042523.14  556.76
  -4   0   042180.97  423.46
  -4   0  -115532.49  483.72
   4   0   115934.67  468.82
  -4   0  -114990.01  345.10
  -4   0  -2221267.7 2486.14
   4   0   2223939.3 2189.30
  -4   0  -2207739.7 1908.75
  -4   0  -3247864.0 2584.59
   4   0   3245518.4 2409.65
  -4   0  -3237735.8 2221.27
  -4   0  -4  867.78  180.53
   4   0   4  738.61  157.40
  -4   0  -4  545.49   77.37
  -4   0  -514526.02  385.00
   4   0   514329.47  432.38
  -4   0  -515344.02  387.90
  -4   0  -6  148.93   49.22
   4   0   6  -17.76  140.82
  -4   0  -6  127.87   53.64
  -4   0  -7  378.21  120.71
   4   0   7  225.24  123.07
  -4   0  -7  469.41   95.13
  -4   0  -8 3801.65  548.27
   4   0   8 4109.55  363.62
  -4   0  -8 3803.96  570.63
   4   0   9 5529.78  416.07
  -4   0  -9 6236.86  369.43
   4   0  10  582.51  254.50
  -4   0 -10  525.05  134.14
   4   0  11  948.61  217.14
  -4   0 -11 1219.88  208.57
   4   0  12  -17.33  155.61
  -4   0 -12  154.07  103.86
   4   0  13  234.01  227.45
  -4   0 -13  488.47  184.65
   4   0  14  275.12  200.49
  -4   0 -14  109.16  154.78
   4   0  15  216.04  148.89
  -4   0 -15  404.38  166.00
  -4  -1  12  101.08   74.65
  -4  -1  11  267.37  114.19
   4   1 -11  -28.76   62.20
  -4  -1  10  -16.36   72.77
  -4  -1  10   56.90   81.13
   4   1 -10  103.27   77.18
  -4  -1   9  474.96  219.77
   4   1  -9  838.01  176.07
   4   1  -9  467.62  117.68
  -4  -1   8  487.45  135.18
   4   1  -8  331.90  116.58
   4   1  -8  282.42   75.87
  -4  -1   7  -72.33   97.21
   4   1  -7   47.04   93.13
   4   1  -7  -34.41   62.74
   4   1  -6  117.07  109.31
   4   1  -6   43.88   83.97
   4   1  -6  109.09   50.37
   4   1  -5  401.17  143.39
   4   1  -5  354.59   99.73
   4   1  -5  385.92   98.37
   4   1  -416560.18  469.27
   4   1  -416839.91  399.75
   4   1  -416779.49  365.44
   4   1  -3 1804.94  191.18
   4   1  -3 1999.36  134.16
   4   1  -213793.66  405.23
   4   1  -214603.17  381.28
  -4  -1   215137.53  384.46
   4   1  -182690.13 1137.20
   4   1  -183617.62  926.12
  -4  -1   184859.67  952.33
   4   1   0143276.3 1565.90
   4   1   0146177.7 1464.70
  -4  -1   0148063.2 1528.30
   4   1   1 4310.67  234.18
   4   1   1 5328.91  225.62
  -4  -1  -1 4384.36  173.61
   4   1   2 2620.18  169.06
   4   1   2 2623.80  146.65
  -4  -1  -2 2634.65  136.38
  -4  -1  -3 3173.71  209.37
   4   1   3 3411.68  211.22
  -4  -1  -3 3621.32  156.07
  -4  -1  -4223301.6 2407.06
   4   1   4225646.8 2243.05
  -4  -1  -4219815.6 2109.48
  -4  -1  -550992.85  690.50
   4   1   553567.23  763.92
  -4  -1  -551657.75  655.60
  -4  -1  -669736.07 1402.46
   4   1   668924.68 1410.65
  -4  -1  -670269.67 1396.34
  -4  -1  -740096.16  901.74
   4   1   740228.48  936.72
  -4  -1  -742029.58  948.70
  -4  -1  -8 2316.09  117.36
   4   1   8 2482.56  248.38
  -4  -1  -8 2468.32  193.56
   4   1   9  692.27  205.93
  -4  -1  -9 1059.28  195.64
   4   1  10  546.14  209.42
  -4  -1 -10  740.38  192.00
   4   1  11  -61.95  158.85
  -4  -1 -11   32.17   92.92
   4   1  12  882.00  211.71
  -4  -1 -12 1047.65  176.19
   4   1  13  652.77  215.77
  -4  -1 -13  707.05  163.15
   4   1  14  938.33  246.56
  -4  -1 -14  820.46  218.66
   4   1  15   15.56  143.46
  -4  -1 -15   82.18  111.96
   4   1  16    8.07  144.73
  -4  -1 -16   67.63  112.37
  -4  -2  11  382.90  103.86
   4   2 -11  151.10   80.05
  -4  -2  10   37.95   45.03
   4   2 -10 -141.87   75.24
  -4  -2   9   97.95   58.00
   4   2  -9  -18.47   70.38
   4   2  -8  735.89  141.39
   4   2  -8  759.45  133.28
   4   2  -7  163.10   91.74
   4   2  -7  291.57  106.82
   4   2  -7  247.65  106.97
   4   2  -6  429.16  131.88
   4   2  -6  330.56   86.53
   4   2  -6  370.26   77.70
   4   2  -5  953.54  189.05
   4   2  -5  914.34  144.92
   4   2  -5  837.87  138.97
   4   2  -4  -89.74  117.72
   4   2  -4   73.54   72.86
   4   2  -3 8131.48  341.40
   4   2  -3 7580.12  229.29
  -4  -2   3 7512.21  242.36
   4   2  -2  747.97  163.12
   4   2  -2  694.66   90.60
  -4  -2   2  702.17  143.67
   4   2  -1 8736.28  342.74
   4   2  -1 8471.10  271.91
  -4  -2   1 8902.48  282.21
   4   2   042161.71  674.65
   4   2   041283.50  515.80
  -4  -2   041084.61  558.00
   4   2   1136774.0 1539.27
   4   2   1129919.3 1362.88
   4   2   264186.25  843.16
   4   2   265937.17  727.16
  -4  -2  -270872.37  800.83
   4   2   316734.48  467.94
   4   2   317283.24  461.30
  -4  -2  -316866.53  445.60
   4   2   424511.35  406.89
   4   2   424151.20  355.11
  -4  -2  -424755.39  402.63
   4   2   5 4917.45  191.00
   4   2   5 4634.61  279.58
  -4  -2  -5 4431.45  216.34
   4   2   6 2388.60  204.73
  -4  -2  -6 2436.19  170.78
  -4  -2  -738152.23  880.10
   4   2   739916.29  913.26
  -4  -2  -740699.24  895.51
  -4  -2  -8  542.28  125.85
   4   2   8  416.18  118.15
  -4  -2  -8  376.59   84.72
   4   2   9 3228.08  305.12
  -4  -2  -9 3139.27  256.89
   4   2  1012322.73  647.60
  -4  -2 -1012088.72  568.77
   4   2  11   82.80  162.75
  -4  -2 -11    7.74  118.40
   4   2  12  101.88  159.46
  -4  -2 -12  105.10  128.45
   4   2  13  101.37  151.55
  -4  -2 -13  -48.14  120.54
   4   2  14  348.71  170.78
  -4  -2 -14  138.84  162.53
   4   2  15  338.52  166.69
  -4  -2 -15  198.13  124.23
   4   2  16  225.42  216.59
  -4  -2 -16   61.11  106.78
   4   3 -11  317.23  160.36
  -4  -3  10  277.26   99.58
   4   3 -10  202.88  128.94
  -4  -3   9   62.98   60.17
   4   3  -9   45.37   90.18
   4   3  -8   95.04   75.14
  -4  -3   8   64.33   38.81
   4   3  -8  -41.97   76.52
   4   3  -7   13.85  103.70
  -4  -3   7  -45.68   56.31
   4   3  -7   48.29   86.67
   4   3  -6  131.56  112.82
   4   3  -6  103.27   97.61
   4   3  -5  -49.94  122.20
   4   3  -5   32.88   72.43
   4   3  -4  269.21  121.09
   4   3  -4  552.29  117.40
  -4  -3   4  407.86  111.22
   4   3  -3 3629.59  291.11
   4   3  -3 3263.69  149.77
  -4  -3   3 3005.77  418.64
   4   3  -2   35.50  134.27
   4   3  -2    0.16   51.39
  -4  -3   2   -3.17   74.82
   4   3  -1 3914.60  229.56
   4   3  -1 3886.22  144.87
  -4  -3   1 4028.97  174.55
   4   3   0 2062.74  181.14
   4   3   0 1980.92  101.23
  -4  -3   0 1914.95  175.41
   4   3   1 4420.99  245.94
   4   3   1 4218.69  167.39
  -4  -3  -1 4218.39  197.91
   4   3   215532.02  470.59
   4   3   214603.42  368.01
   4   3   317375.26  512.82
   4   3   316545.38  420.70
  -4  -3  -318358.65  520.20
   4   3   413544.84  414.76
   4   3   413394.18  385.33
  -4  -3  -413744.92  430.84
   4   3   5  510.88   86.89
   4   3   5  668.11  150.12
  -4  -3  -5  736.19  143.02
   4   3   623082.41  584.56
   4   3   622293.29  602.82
  -4  -3  -622467.90  600.95
   4   3   7  -27.87   48.13
   4   3   7   17.17  117.55
  -4  -3  -7  -14.28  112.42
   4   3   8  133.94   45.39
   4   3   8  138.35  110.20
  -4  -3  -8  207.67  114.34
  -4  -3  -9  264.31   81.40
   4   3   9  930.46  192.54
  -4  -3  -9  410.35  126.73
   4   3  10 8818.35 1142.35
  -4  -3 -10 9059.40  403.31
   4   3  11 1333.81  268.44
  -4  -3 -11  904.41  198.42
   4   3  12  -67.95  147.95
  -4  -3 -12   34.56  130.36
   4   3  13  798.62  197.20
  -4  -3 -13  542.88  158.53
   4   3  14   17.85   73.57
  -4  -3 -14   37.11  122.26
   4   3  15  -14.00  150.10
  -4  -3 -15  -11.73  108.42
   4   3  16  127.48   81.50
  -4  -3 -16  -47.29  111.31
   4   3  17   49.69  192.52
  -4  -3 -17  212.89  173.15
   4   4 -10   14.57  106.24
   4   4  -9   75.43   91.48
   4   4  -9  138.51  104.19
   4   4  -8  351.35  146.67
  -4  -4   8  324.04   98.96
   4   4  -7  437.12  145.86
  -4  -4   7  549.25  136.04
   4   4  -6  295.69  141.21
  -4  -4   6  164.08   63.27
   4   4  -5  627.64  179.84
  -4  -4   5  616.64  109.69
  -4  -4   5  538.13  126.50
   4   4  -4 5311.12  388.53
  -4  -4   4 5277.39  343.58
   4   4  -3 4243.61  324.56
   4   4  -3 3531.98  202.06
  -4  -4   3 3476.22  701.40
   4   4  -2 1808.57  202.56
   4   4  -2 1956.65  117.96
  -4  -4   2 2015.65  399.51
   4   4  -1   28.63  154.20
   4   4  -1  163.37   37.43
  -4  -4   1  173.70   95.22
   4   4   046449.08 1090.37
   4   4   045979.09  886.21
  -4  -4   046349.37 1199.55
   4   4   131882.73  794.77
   4   4   133150.73  645.29
  -4  -4  -132228.49  863.32
   4   4   264441.11  928.82
   4   4   261695.24  667.70
  -4  -4  -265493.61 1010.52
   4   4   4  995.53  116.74
   4   4   4 1038.25   90.33
  -4  -4  -4 1116.10  171.35
   4   4   5  760.76  112.96
   4   4   5  604.74   79.31
  -4  -4  -5  509.69  101.77
   4   4   6  979.24   96.40
   4   4   6  818.51   97.66
  -4  -4  -6  963.48  151.76
   4   4   735128.82  782.15
   4   4   733165.33  810.49
  -4  -4  -735062.40  833.23
   4   4   8 1613.85  119.86
   4   4   8 1563.67  359.15
  -4  -4  -8 1717.97  211.68
   4   4   9 1599.35  105.65
   4   4   9 1670.99  284.30
  -4  -4  -9 1851.86  234.52
   4   4  1015441.86  889.74
  -4  -4 -1015707.46  705.72
   4   4  11 1830.77  318.25
  -4  -4 -11 1366.82  189.42
   4   4  12 1046.62  192.94
  -4  -4 -12 1005.99  137.43
   4   4  13  136.64   85.60
  -4  -4 -13  203.69  108.23
   4   4  14 1204.45  249.72
  -4  -4 -14 1396.49  257.84
   4   4  15  155.15  123.61
  -4  -4 -15  135.13  126.55
   4   4  16   19.42   78.15
  -4  -4 -16  197.08  194.01
   4   4  17  116.83  106.59
  -4  -4 -17  162.74  117.99
   4   5  -9   59.86  101.57
  -4  -5   9    4.45   97.93
   4   5  -8  793.60  165.72
  -4  -5   8 1078.84  248.23
   4   5  -7  466.79  161.03
  -4  -5   7  474.12  159.37
   4   5  -6  964.62  207.73
  -4  -5   6 1089.33  220.54
   4   5  -5  246.83  136.80
  -4  -5   5   47.99   70.15
   4   5  -4  425.30  122.82
  -4  -5   4  384.58  139.27
   4   5  -3  695.41  136.55
  -4  -5   3  732.24  121.60
   4   5  -2 1707.41  214.26
  -4  -5   2 1858.40  346.73
   4   5  -1 5303.70  320.92
  -4  -5   1 5673.00  352.94
   4   5   0 4544.06  273.10
  -4  -5   0 5014.96  278.50
   4   5   1  533.53  145.59
  -4  -5  -1  612.33  159.48
   4   5   2 3007.54  231.85
  -4  -5  -2 2969.52  235.06
   4   5   319924.71  604.29
   4   5   321013.12  419.15
  -4  -5  -325028.34  716.25
   4   5   515352.34  476.33
   4   5   516590.67  401.94
  -4  -5  -517461.46  536.89
   4   5   628481.99  687.72
   4   5   628988.35  649.91
  -4  -5  -629326.11  746.19
   4   5   732997.03  615.26
   4   5   732596.55  614.03
  -4  -5  -734794.31  725.18
   4   5   8  144.75   56.55
   4   5   8  176.51   84.00
  -4  -5  -8  331.39  160.88
   4   5   9 1188.99  127.02
   4   5   9 1192.73  213.02
  -4  -5  -9 1171.38  175.78
   4   5  10 3327.83  142.91
   4   5  10 3591.47  574.14
  -4  -5 -10 2959.06  272.21
   4   5  11 9146.52  703.93
  -4  -5 -11 9559.50  522.51
   4   5  1215094.76 1074.24
  -4  -5 -1215073.99  930.59
   4   5  13  870.56  156.75
  -4  -5 -13  675.42  199.90
   4   5  14  -15.43  143.16
  -4  -5 -14  116.48  120.93
   4   5  15   32.26   93.35
  -4  -5 -15   45.26  114.12
   4   5  16  396.15  157.29
  -4  -5 -16  451.73  195.49
   4   5  17  521.70  197.61
  -4  -5 -17  604.35  193.43
  -4  -6   8  116.33   77.89
   4   6  -7  -14.01  100.28
  -4  -6   7  107.32  124.29
   4   6  -6  604.67  187.73
  -4  -6   6  437.05  150.29
   4   6  -5  151.52  129.30
  -4  -6   5  350.83  134.72
   4   6  -4 1630.64  248.53
  -4  -6   4 1539.59  389.26
   4   6  -3   62.38  120.50
  -4  -6   3   62.36   62.99
   4   6  -2   86.66  125.63
  -4  -6   2   79.72   53.63
   4   6  -1 3686.78  346.43
  -4  -6   1 3339.40  712.99
   4   6   0  -39.73  146.13
  -4  -6   0   69.92   65.41
   4   6   1 7515.48  388.88
  -4  -6  -1 7638.78  776.55
   4   6   2 2900.83  307.17
  -4  -6  -2 2980.07  547.20
   4   6   3 2163.74  212.09
  -4  -6  -3 2619.07  438.80
   4   6   4  189.82  127.61
   4   6   4  272.74   40.69
  -4  -6  -4  478.93  209.43
   4   6   5   18.02  140.47
   4   6   5  117.42   74.34
  -4  -6  -5  268.05  216.77
   4   6   6  -79.63  132.60
   4   6   6  129.05  104.18
  -4  -6  -6  155.47  199.79
   4   6   7 9551.55  386.00
   4   6   7 9026.27  335.35
  -4  -6  -7 9530.67  443.51
   4   6   852983.23 1396.33
   4   6   849784.86 1582.54
  -4  -6  -852865.16 1455.36
   4   6   9 1838.59  182.80
   4   6   9 2016.96  350.92
  -4  -6  -9 1893.42  258.80
   4   6  10 9449.92  429.95
   4   6  1010290.46  726.88
  -4  -6 -1011018.54  596.08
   4   6  11 4134.73  617.15
  -4  -6 -11 3746.73  295.22
   4   6  12  -89.85  126.33
  -4  -6 -12  -36.96  142.51
   4   6  13 1095.82  231.05
  -4  -6 -13 1038.97  208.29
   4   6  14 1320.30  260.45
  -4  -6 -14 1447.30  268.78
   4   6  15   58.39   97.61
  -4  -6 -15    1.63  105.42
   4   6  16  110.23  133.74
  -4  -6 -16  -76.48  107.95
   4   6  17  116.67   73.77
  -4  -6 -17  131.80  190.11
   4   7  -7  142.37  105.51
  -4  -7   7   34.23   75.60
   4   7  -6  266.70  147.25
  -4  -7   6  323.56  134.38
   4   7  -5  239.22  131.04
  -4  -7   5  269.03  138.73
   4   7  -4  189.77  126.78
  -4  -7   4   21.52   71.07
   4   7  -3  687.57  164.37
  -4  -7   3  852.03  230.94
   4   7  -2  752.29  187.08
  -4  -7   2  762.49  170.31
   4   7  -1  453.17  134.50
  -4  -7   1  501.44  146.57
   4   7   0   21.21  136.83
  -4  -7   0  -23.47  140.33
   4   7   1  555.10  185.24
  -4  -7  -1  732.16  185.11
   4   7   2 1603.69  265.74
  -4  -7  -2 1451.57  320.34
   4   7   3  181.11  119.76
  -4  -7  -3   75.49  110.55
   4   7   4 3851.03  332.89
  -4  -7  -4 4795.53  581.11
   4   7   5  884.51  211.75
  -4  -7  -5 1092.46  234.40
   4   7   6 1787.83  219.78
   4   7   6 1662.52  115.56
  -4  -7  -6 1705.78  274.83
   4   7   7 2632.23  247.02
   4   7   7 1949.87  333.81
  -4  -7  -7 2142.53  260.19
   4   7   8   -4.09   99.47
   4   7   8   92.28   85.71
  -4  -7  -8  212.05  188.37
   4   7   9  190.26  111.84
   4   7   9   18.24   88.70
  -4  -7  -9  493.21  261.51
   4   7  10 1818.89  205.60
   4   7  10 1857.33  313.98
  -4  -7 -10 1651.02  219.51
   4   7  11 3121.51  250.43
   4   7  11 3323.49  610.62
  -4  -7 -11 3039.09  314.91
   4   7  12 3281.14  495.82
  -4  -7 -12 2626.18  531.24
   4   7  13  127.70  116.12
  -4  -7 -13  -18.35  114.87
   4   7  14  788.14  187.66
  -4  -7 -14  464.98  183.99
   4   7  15  606.48  148.99
  -4  -7 -15  589.90  171.95
   4   7  16  108.99   73.82
  -4  -7 -16   -6.98  110.81
   4   7  17  128.73  114.13
  -4  -7 -17  -12.65  103.58
   4   8  -6  230.51  189.40
  -4  -8   6   87.99  100.65
   4   8  -5  145.07  129.04
  -4  -8   5  -23.87   86.14
   4   8  -4  125.05  128.15
  -4  -8   4   32.22  109.50
   4   8  -3  966.82  218.93
  -4  -8   3  774.11  153.96
   4   8  -2  272.19  176.28
  -4  -8   2  496.30  168.58
   4   8  -1   53.01  145.95
  -4  -8   1   58.26   84.82
   4   8   0 6765.41  450.98
  -4  -8   0 7371.37  606.39
   4   8   1 2234.70  322.02
  -4  -8  -1 2092.31  551.40
   4   8   2  895.90  225.51
  -4  -8  -2  908.97  221.91
   4   8   3 5370.27  426.90
  -4  -8  -3 5357.17  983.29
   4   8   4  117.74  160.98
  -4  -8  -4  128.66  256.73
   4   8   5  177.71  167.72
  -4  -8  -5  487.17  389.39
   4   8   6 2545.73  264.47
  -4  -8  -6 2217.52  271.52
   4   8   7  238.97  191.40
   4   8   7  140.47   54.19
  -4  -8  -7   71.13  205.37
   4   8   8  120.13  126.77
  -4  -8  -8   27.34  195.12
   4   8   9 1169.42  220.50
   4   8   9  814.35  182.27
  -4  -8  -9  690.67  209.93
   4   8  10  461.42  136.66
   4   8  10  294.27  104.61
  -4  -8 -10  339.38  136.73
   4   8  11  280.73  112.51
   4   8  11  297.03   93.02
  -4  -8 -11   73.86  154.31
   4   8  12   84.25   54.01
   4   8  12   63.17   57.65
  -4  -8 -12  357.84  201.82
   4   8  13  258.38  119.89
  -4  -8 -13  149.50  129.70
   4   8  14 1324.01  349.90
  -4  -8 -14 1492.97  210.69
   4   8  15  405.05  107.31
  -4  -8 -15  493.19  194.70
   4   8  16  148.82  107.08
  -4  -8 -16   10.92  101.54
   4   9  -4  -27.43  134.64
  -4  -9   4  102.87   67.37
   4   9  -3 1131.34  238.27
  -4  -9   3 1081.13  336.22
   4   9  -2  148.62  185.88
  -4  -9   2  111.45   95.95
   4   9  -1  120.33  195.02
  -4  -9   1   60.81   92.92
   4   9   0  -89.40  139.58
  -4  -9   0  -43.15  123.34
   4   9   1  276.53  144.49
  -4  -9  -1  754.14  193.00
   4   9   2 2331.54  375.14
  -4  -9  -2 2546.55  471.64
   4   9   3 1512.67  283.38
  -4  -9  -3 1526.78  272.45
   4   9   4 -118.16  198.91
  -4  -9  -4 -154.23  315.73
   4   9   6  325.53  186.67
  -4  -9  -6   49.57  216.37
   4   9   7 4138.17  347.76
  -4  -9  -7 4033.31  318.38
   4   9   8 2916.45  312.88
  -4  -9  -8 2279.95  265.79
   4   9   9  365.30  174.08
   4   9   9  230.08   69.13
  -4  -9  -9  151.60  177.53
   4   9  10  705.54  165.71
   4   9  10  356.16  105.12
  -4  -9 -10  363.54  152.20
   4   9  11  125.91   98.83
  -4  -9 -11  288.28  132.45
   4   9  12  -29.23   75.29
   4   9  12   44.10   44.62
  -4  -9 -12   53.57  142.61
   4   9  13   -4.43   83.86
  -4  -9 -13   74.22  131.46
   4   9  14  172.32   98.54
  -4  -9 -14   76.11  172.20
   4   9  15  220.08  109.52
  -4  -9 -15   93.96  108.75
   4   9  16  469.68  246.71
  -4  -9 -16  417.41  220.64
   4  10  -2  469.63  208.95
  -4 -10   2   22.28   78.80
   4  10  -1 -165.86  157.04
  -4 -10   1   58.49   62.84
  -4 -10   0  427.67  128.93
   4  10   1  213.61  213.58
  -4 -10  -1  210.68  116.94
   4  10   2   91.04  154.98
  -4 -10  -2   47.04   63.64
   4  10   3  -29.20  152.76
  -4 -10  -3  328.99  130.45
   4  10   4   14.68  155.99
  -4 -10  -4  112.37  189.00
   4  10   5  205.65  164.94
  -4 -10  -5  239.93  390.12
   4  10   6  -92.95  161.61
  -4 -10  -6 -280.72  196.65
   4  10   7  337.09  190.04
  -4 -10  -7  359.68  261.26
   4  10   8 9544.25  745.36
  -4 -10  -8 8515.79  665.73
   4  10   911848.00  871.01
  -4 -10  -910896.56  822.25
   4  10  10  500.92  174.50
  -4 -10 -10  500.65  213.74
   4  10  11 3241.88  288.81
  -4 -10 -11 2541.67  292.96
   4  10  12  213.90  103.41
   4  10  12  195.17   52.34
  -4 -10 -12  114.27  138.58
   4  10  13    0.04   45.37
  -4 -10 -13  242.69  199.83
   4  10  14   98.75   58.79
  -4 -10 -14   73.62  132.92
   4  10  15    9.57   39.79
  -4 -10 -15  -74.30  119.62
   4  11   0   70.79  154.42
  -4 -11   0  198.51  133.34
   4  11   1  122.53  216.06
  -4 -11  -1  -29.44  132.23
   4  11   2   91.97  165.09
  -4 -11  -2  318.19  193.04
   4  11   3  109.33  204.30
  -4 -11  -3  140.86   85.98
   4  11   4  206.90  152.46
  -4 -11  -4  445.83  219.27
   4  11   5  187.26   90.73
  -4 -11  -5  207.30  291.53
   4  11   6  127.32  159.08
  -4 -11  -6  -47.99  197.71
   4  11   7   52.03  151.25
  -4 -11  -7  -19.46  172.32
   4  11   8  131.61  167.54
  -4 -11  -8   -0.19  163.59
   4  11   9 2927.39  304.57
  -4 -11  -9 2684.07  334.50
   4  11  10   92.06  139.85
  -4 -11 -10  230.14  225.76
   4  11  11 6050.55 1239.67
  -4 -11 -11 5518.59 1170.94
   4  11  1210122.72 5265.13
  -4 -11 -12 7873.52 1596.15
  -4 -11 -13  790.19  213.66
   4  12   3   84.65  159.67
  -4 -12  -3   31.40  185.98
   4  12   4  295.08  187.70
  -4 -12  -4  523.20  385.37
   4  12   5  -50.24  158.61
  -4 -12  -5   99.98  286.13
   4  12   6   36.50  161.73
  -4 -12  -6  186.17  197.81
   4  12   7  791.67  230.08
  -4 -12  -7 1007.77  307.77
   4  12   8   55.15  161.36
  -4 -12  -8  179.89  159.17
   4  12   9  459.58  197.18
  -4 -12  -9  705.47  252.26
   4  12  10  142.40  153.93
  -4 -12 -10   75.53  156.49
   4  12  11  -31.13  123.81
  -4 -12 -11   23.53  146.71
  -5   8   5   95.63  232.49
   5  -8  -5   52.43  124.55
  -5   8   4 -251.44  226.19
   5  -8  -4   38.78   92.28
  -5   8   3  179.18  220.59
   5  -8  -3   49.40   98.65
  -5   8   2 3235.67  419.49
   5  -8  -2 3104.89  262.46
  -5   8   1  192.07  224.41
   5  -8  -1  -53.00   88.53
  -5   8   0 1590.96  371.05
   5  -8   0 2003.91  232.30
  -5   8  -1 6345.41  592.38
   5  -8   1 6594.38  355.45
  -5   8  -2  830.11  408.99
   5  -8   2 1043.91  413.94
   5  -7  -8   76.87   78.10
  -5   7   7  320.88  236.35
   5  -7  -7   25.62   95.59
  -5   7   6  744.66  344.06
   5  -7  -6  904.30  259.59
  -5   7   5   99.79  228.35
   5  -7  -5   27.29   82.77
  -5   7   4 -138.69  209.87
   5  -7  -4  -28.14   86.82
  -5   7   3  857.27  226.68
   5  -7  -3  772.43  170.62
  -5   7   2 1625.63  379.36
   5  -7  -2 1667.12  238.85
  -5   7   1  404.92  239.79
   5  -7  -1  687.09  168.85
  -5   7   0   80.13  216.16
   5  -7   0  -49.02   87.24
  -5   7  -1  366.27  219.91
   5  -7   1  242.35  141.96
  -5   7  -2 2585.51  333.39
   5  -7   2 3614.30  309.62
  -5   7  -3  228.32  200.85
   5  -7   3  252.50  119.23
  -5   7  -4 4257.21  906.12
   5  -7   4 5250.80 1062.53
  -5   7  -5 3078.49  346.36
   5  -7   5 3162.01  261.20
  -5   7  -6  200.73  162.71
   5  -7   6   88.43  116.13
  -5   6   9 -110.25  185.41
   5  -6  -9   90.99  112.57
  -5   6   8  -37.30  206.91
   5  -6  -8  -90.97  106.97
  -5   6   7  282.15  288.29
   5  -6  -7  338.19  134.95
  -5   6   6 1291.81  281.14
   5  -6  -6 2154.46  284.11
  -5   6   5 2592.82  564.14
   5  -6  -5 3511.48  302.44
  -5   6   4 5866.89  510.61
   5  -6  -4 6317.95  337.74
  -5   6   3 4270.07  709.92
   5  -6  -3 4597.71  416.26
  -5   6   2  543.21  263.36
   5  -6  -2 1342.50  236.68
  -5   6   1  135.73  231.14
   5  -6  -1  381.98  155.91
  -5   6   0 1472.56  385.75
   5  -6   0 1933.10  285.76
  -5   6  -1 1028.02  325.68
   5  -6   1 1446.77  217.53
  -5   6  -2  313.96  288.06
   5  -6   2  148.32   94.11
  -5   6  -3  340.22  193.15
   5  -6   3  348.79  129.71
  -5   6  -4  394.37  182.72
   5  -6   4  141.15   98.05
  -5   6  -5  361.41  162.84
   5  -6   5  500.53  178.78
  -5   6  -6 1614.62  229.37
   5  -6   6 1590.32  173.95
  -5   6  -7  414.80  161.87
   5  -6   7  891.97  265.87
   5  -6   8 1185.24  467.86
  -5   5  10  614.62  295.00
   5  -5 -10  747.67  311.63
  -5   5   9  121.29  171.39
   5  -5  -9  265.16  176.24
  -5   5   8  144.94  110.99
   5  -5  -8   45.16  113.10
  -5   5   7  123.38  133.79
   5  -5  -7 -102.58  103.08
  -5   5   6  294.55  196.63
   5  -5  -6  178.46  135.54
  -5   5   5  183.26  141.23
   5  -5  -5   -9.57   97.53
  -5   5   4 -148.04  214.35
   5  -5  -4  103.59  157.59
  -5   5   3 3044.30  493.61
   5  -5  -3 2660.57  366.84
  -5   5   213595.71 1365.61
   5  -5  -215085.27 1465.74
  -5   5   1  -35.79  231.29
   5  -5  -1  250.38   97.18
  -5   5   0  197.69  223.04
   5  -5   0   42.21  108.29
  -5   5  -1  -53.54  132.15
   5  -5   1  123.79  103.95
  -5   5  -211122.03 1212.72
   5  -5   212772.20 1252.87
  -5   5  -3  120.57  212.31
   5  -5   3  283.02  148.28
  -5   5  -4 1253.58  435.40
   5  -5   4 1285.59  182.51
   5  -5   4  871.23  228.32
  -5   5  -5  781.84  283.56
   5  -5   5  656.64  161.82
  -5   5  -6  158.67  223.88
   5  -5   6    8.96   98.92
  -5   5  -6  -28.25   46.01
  -5   5  -7  291.49  160.59
   5  -5   7   60.23  103.59
  -5   5  -7   57.08   57.75
  -5   5  -8    9.14  109.09
   5  -5   8   -7.93   92.23
  -5   5  -8   63.21   58.58
   5  -5   9   11.77  103.22
  -5   5  -9  201.33  116.03
   5  -5  10   29.13  102.77
  -5   5 -10    8.60   59.05
  -5   4  10   98.03   66.10
   5  -4 -10  -23.09   95.92
  -5   4   9 -159.71  139.82
   5  -4  -9  -49.04   92.58
  -5   4   8  337.55  156.93
   5  -4  -8  470.01  167.05
  -5   4   7  119.75   90.52
   5  -4  -7   72.69  100.02
  -5   4   6  596.64  237.93
   5  -4  -6  378.26  132.01
  -5   4   5 -109.49  182.09
   5  -4  -5   70.62   99.22
  -5   4   4  672.30  199.64
   5  -4  -4  777.27  175.49
  -5   4   3   -2.20  215.75
   5  -4  -3  220.02  131.74
  -5   4   2 1630.92  460.52
   5  -4  -2 1753.60  218.36
  -5   4   115861.62  732.88
   5  -4  -117094.00  618.45
  -5   4   0  657.30  226.03
   5  -4   0  754.15  175.55
  -5   4  -1 7588.67  447.33
   5  -4   1 9133.23  458.13
  -5   4  -240368.99 1210.79
   5  -4   245444.73 1248.38
  -5   4  -3 1214.77  348.79
   5  -4   3 1208.86  174.69
   5  -4   3  765.88  166.67
  -5   4  -4 5063.27  453.67
   5  -4   4 5319.03  409.30
  -5   4  -5 1655.69  295.54
   5  -4   5 1431.95  179.97
  -5   4  -5 1419.01  132.21
  -5   4  -6  740.62  192.75
   5  -4   6  566.69  142.16
  -5   4  -6  712.24  132.80
  -5   4  -7  377.88  153.66
   5  -4   7  534.71  163.89
  -5   4  -7  467.79  109.61
   5  -4   8 1335.84  234.84
  -5   4  -8 1072.55  134.76
  -5   4  -9  146.05   94.03
   5  -4   9  -22.31  118.86
  -5   4  -9   31.53   64.11
   5  -4  10   41.27  116.97
  -5   4 -10   12.76   65.21
   5  -4  11   67.68  129.82
  -5   4 -11  109.92  107.05
   5  -3 -11   79.29  114.04
  -5   3  10   40.31   88.30
   5  -3 -10  -34.39  107.71
  -5   3   9  -48.31  140.01
   5  -3  -9  115.17  108.41
  -5   3   8   55.05   68.21
   5  -3  -8   12.74  109.59
  -5   3   7   64.04  198.84
   5  -3  -7  190.79  115.67
  -5   3   6 1048.91  230.68
   5  -3  -6  784.51  159.39
  -5   3   5 -161.63  169.51
  -5   3   4 1396.93  304.05
   5  -3  -4 1234.47  164.71
  -5   3   3  478.47  199.23
   5  -3  -3  115.31  105.30
  -5   3   2  814.05  228.46
   5  -3  -2  942.78  151.99
  -5   3   1 8225.39  835.70
   5  -3  -1 8493.98  457.52
  -5   3   0  197.25  149.15
   5  -3   0  186.98  117.74
  -5   3  -1 2629.10  539.38
   5  -3   1 2491.52  257.43
  -5   3  -222064.07  971.96
   5  -3   223396.72  981.09
  -5   3  -345689.31 1941.78
   5  -3   347561.62 1849.17
  -5   3  -4  995.25  295.00
   5  -3   4 1475.68  285.46
  -5   3  -4  683.44  114.46
  -5   3  -5100055.2 2597.87
   5  -3   5103190.325886.69
  -5   3  -5100389.3 2481.38
  -5   3  -6 2959.27  280.84
   5  -3   6 2437.46  261.86
  -5   3  -6 2868.70  244.22
  -5   3  -7 2457.79  249.21
   5  -3   7 2388.32  238.27
  -5   3  -7 2468.17  196.90
  -5   3  -8  209.08   97.69
   5  -3   8  292.89  142.39
  -5   3  -8  218.06   82.33
  -5   3  -9  -19.45   80.81
   5  -3   9   56.69  144.93
  -5   3  -9  -26.50   61.62
   5  -3  10   48.99  139.56
  -5   3 -10   18.55   68.00
   5  -3  11  105.01  136.04
  -5   3 -11  373.47  122.27
   5  -3  12  561.17  196.53
  -5   3 -12  575.78  179.89
   5  -2 -11   21.65  110.72
  -5   2  10  -49.59  116.31
   5  -2 -10  -61.34  103.48
  -5   2   9  136.41   98.70
   5  -2  -9   65.38  112.66
  -5   2   8  269.20  110.98
   5  -2  -8  167.17  156.05
  -5   2   7  716.23  220.85
   5  -2  -7  741.07  160.90
  -5   2   6 3957.31  897.53
   5  -2  -6 4265.47  309.10
  -5   2   5  224.56  150.45
   5  -2  -5  192.07   93.95
  -5   2   4 2006.97  355.74
   5  -2  -4 1348.71  196.47
  -5   2   3 1502.49  361.27
   5  -2  -3 1771.92  198.56
  -5   2   2 2790.63  524.55
   5  -2  -2 3374.53  256.97
  -5   2   1  194.45  125.15
   5  -2  -1  201.45  108.56
  -5   2   0 7679.71  443.02
   5  -2   0 7864.29  348.31
  -5   2  -1 1387.12  278.72
   5  -2   1 1335.09  256.52
  -5   2  -2 1182.12  224.61
   5  -2   2  663.40  140.70
  -5   2  -3 3758.35  642.44
   5  -2   3 3643.46  294.55
  -5   2  -3 3325.63  109.98
  -5   2  -4 4818.06  492.77
   5  -2   4 4155.51  300.15
  -5   2  -4 4169.83  178.26
  -5   2  -5 4731.19  402.24
   5  -2   5 4645.43  411.04
  -5   2  -5 4094.74  230.34
  -5   2  -671489.37 2838.22
   5  -2   672836.91 2789.47
  -5   2  -667178.40 2509.39
  -5   2  -728929.18 1093.81
   5  -2   731482.59 1087.54
  -5   2  -728450.07  853.11
  -5   2  -863329.24 3468.21
   5  -2   868758.98  940.09
  -5   2  -866195.99  759.85
  -5   2  -9 6193.50  634.78
   5  -2   9 5779.72  650.08
  -5   2  -9 6230.69  659.50
   5  -2  10 2098.86  253.49
  -5   2 -10 2395.19  231.21
   5  -2  11  181.70  169.10
  -5   2 -11  189.02  110.73
   5  -2  12  432.30  176.75
  -5   2 -12  880.01  169.97
  -5   2 -13  847.16  265.82
   5  -1 -11 1402.09  237.16
  -5   1  10   82.49  109.64
   5  -1 -10   85.59  143.72
  -5   1   9 6452.84  911.85
   5  -1  -9 7180.47  376.22
  -5   1   8 1984.28  479.19
   5  -1  -8 1869.94  236.21
  -5   1   7  589.91  181.48
   5  -1  -7  373.75  133.80
  -5   1   6  465.51  121.53
   5  -1  -6  531.41  131.43
  -5   1   5  293.49   90.04
   5  -1  -5  137.68  143.15
  -5   1   4 2540.19  613.28
   5  -1  -4 2184.39  189.20
  -5   1   310376.05  576.02
   5  -1  -310637.89  483.65
  -5   1   2  363.72  148.29
   5  -1  -2  186.06  121.55
  -5   1   1 5357.41 1084.53
   5  -1  -1 5730.34  299.12
  -5   1   0 1550.40  350.02
   5  -1   0 1551.64  180.64
  -5   1  -1 2754.63  680.62
   5  -1   1 2772.78  594.77
  -5   1  -220454.47  620.04
   5  -1   219513.68  448.90
  -5   1  -3 1686.07  481.06
   5  -1   3 2019.58  215.53
  -5   1  -3 1467.36   73.83
  -5   1  -4 1978.34  568.02
   5  -1   4 1755.92  221.76
  -5   1  -4 1581.77   90.82
  -5   1  -5  120.32   59.30
   5  -1   5   51.34  150.36
  -5   1  -5   62.27   75.94
  -5   1  -6 1911.69  369.28
   5  -1   6 1787.27  257.99
  -5   1  -6 2033.58  151.15
  -5   1  -7 2841.76  253.42
   5  -1   7 3115.16  351.49
  -5   1  -7 2736.19  172.79
  -5   1  -8  210.88  104.87
   5  -1   8  324.94  156.79
  -5   1  -8  274.79   99.86
   5  -1   910997.95  753.46
  -5   1  -911349.79  689.87
   5  -1  1029051.42 1118.10
  -5   1 -1030250.91 1140.05
   5  -1  11   87.67  174.96
  -5   1 -11  -57.71  116.98
   5  -1  1210522.73 1273.96
  -5   1 -12 9876.69  478.82
   5  -1  13 1703.28  289.55
  -5   1 -13 2131.05  268.18
   5  -1  14  139.00  151.77
  -5   1 -14  437.99  175.47
   5   0 -11  -29.59   91.30
  -5   0  10  140.32   83.17
   5   0 -10   24.23   90.14
  -5   0   9 2478.34  594.29
   5   0  -9 2691.30  274.67
   5   0  -9 2650.38  196.98
  -5   0   8 7479.59  683.81
   5   0  -8 8134.18  610.48
   5   0  -8 7363.51  497.29
  -5   0   7 2627.75  634.77
   5   0  -7 2989.95  373.63
   5   0  -7 2829.20  319.95
  -5   0   6 2909.87  648.95
   5   0  -6 3139.21  293.00
  -5   0   5 1170.01  220.75
   5   0  -5 1030.34  179.41
  -5   0   4 1395.08  382.40
   5   0  -4 1558.67  204.93
  -5   0   4 1177.54  241.77
  -5   0   3 6326.15  404.54
   5   0  -3 6123.82  305.45
  -5   0   3 6050.84  211.59
  -5   0   2 4827.59  333.75
   5   0  -2 5413.94  274.47
  -5   0   1 1118.77  279.13
   5   0  -1 1080.79  161.14
  -5   0   0  -16.05  127.26
   5   0   0   -2.10   97.67
  -5   0  -1  571.55  126.44
   5   0   1  667.95  180.40
  -5   0  -227561.77  710.92
   5   0   226812.30  636.55
  -5   0  -224160.36  478.72
  -5   0  -3 2355.34  516.37
   5   0   3 1929.13  147.97
  -5   0  -3 1919.92   87.83
  -5   0  -4  607.27  118.56
   5   0   4  430.31   97.10
  -5   0  -4  523.43   67.60
  -5   0  -5  612.12  160.84
   5   0   5  486.57  163.80
  -5   0  -5  453.13   81.12
  -5   0  -6 1458.09  368.38
   5   0   6 1457.67  278.17
  -5   0  -6 1194.91  138.29
  -5   0  -7 6293.09  473.84
   5   0   7 6741.26  413.85
  -5   0  -7 6758.81  310.37
  -5   0  -8   25.90   92.30
   5   0   8  136.88  178.41
  -5   0  -8   72.45  110.98
   5   0   9 7012.40  530.62
  -5   0  -9 6981.26  420.16
   5   0  10 -293.22  186.89
  -5   0 -10   45.11   89.31
   5   0  11 2266.27  349.48
  -5   0 -11 2204.85  229.52
   5   0  12  269.17  172.26
  -5   0 -12  210.70  158.08
   5   0  13 2003.16  331.30
  -5   0 -13 2309.17  257.85
   5   0  14 2321.41  359.46
  -5   0 -14 2213.44  292.39
   5   0  15  406.26  232.56
  -5   0 -15  200.96  113.38
  -5  -1  11   54.67   80.16
   5   1 -10   47.09   55.28
  -5  -1   9  505.83  148.89
   5   1  -9  336.11  117.93
   5   1  -9  709.88  147.41
  -5  -1   8  535.03  213.78
   5   1  -8  201.54  106.76
  -5  -1   7  648.45  141.14
   5   1  -7  795.95  180.37
   5   1  -7  691.19  127.72
  -5  -1   6  -71.81  114.23
   5   1  -6   -0.23   80.26
  -5  -1   5 6556.63  387.84
   5   1  -5 6990.67  338.71
  -5  -1   5 6504.42  262.80
  -5  -1   4 5705.93  419.38
   5   1  -4 6627.04  378.20
  -5  -1   4 5626.01  292.74
   5   1  -316090.98  546.49
  -5  -1   316332.13  504.95
   5   1  -213911.24  353.75
  -5  -1   214338.05  314.12
   5   1  -1  356.75   69.78
  -5  -1   1  343.15   83.46
  -5  -1   0 5557.72  258.96
  -5  -1  -1 3577.91  217.19
   5   1   1 3641.89  169.01
  -5  -1  -1 3569.45  117.50
  -5  -1  -2  773.89  178.48
   5   1   2  674.46  109.82
  -5  -1  -2  908.18   87.42
  -5  -1  -3 4042.84  605.97
   5   1   3 3298.41  195.34
  -5  -1  -3 3419.62  121.64
  -5  -1  -411552.97  349.09
   5   1   411278.17  321.46
  -5  -1  -411069.81  228.88
  -5  -1  -517347.32  533.10
   5   1   517504.67  513.92
  -5  -1  -518292.30  438.80
  -5  -1  -6  455.92  176.97
   5   1   6  518.03  224.26
  -5  -1  -6  461.44   77.34
  -5  -1  -7  181.27   74.07
   5   1   7  189.79  178.47
  -5  -1  -7   95.77   75.90
  -5  -1  -8 1492.53  298.21
   5   1   8 1617.68  255.87
  -5  -1  -8 1576.84  182.90
  -5  -1  -9   60.38   88.06
   5   1   9  143.49  194.54
  -5  -1  -9   42.46   92.61
   5   1  10  846.92  265.60
  -5  -1 -10  490.87  187.95
   5   1  11 5007.41  472.44
  -5  -1 -11 5988.82  446.69
   5   1  12   -1.28  152.53
  -5  -1 -12   69.79   99.46
   5   1  13 1529.37  310.67
  -5  -1 -13 1691.04  255.26
   5   1  14  207.03  233.03
   5   1  15  683.44  284.06
  -5  -1 -15  327.50  182.32
   5   1  16  606.66  362.20
  -5  -1 -16  236.52  137.50
  -5  -2  10   98.04   73.88
  -5  -2   9  151.03   90.58
   5   2  -9  -23.96   64.53
  -5  -2   8  -39.93  107.00
   5   2  -8   40.01   85.12
   5   2  -8   14.79   63.42
   5   2  -7  275.11   75.33
   5   2  -6 4228.12  349.08
   5   2  -6 3949.11  282.95
   5   2  -5 2015.59  234.20
   5   2  -5 1828.54  174.22
  -5  -2   5 2088.17  172.25
   5   2  -4  856.96  177.43
   5   2  -4  877.78  132.24
  -5  -2   4  767.97  208.25
   5   2  -3  104.37  142.70
   5   2  -3   34.94   73.90
  -5  -2   3  100.77   36.85
   5   2  -2  643.71  247.89
   5   2  -2  705.38  141.97
  -5  -2   2  842.28  189.06
   5   2  -1 2565.89  420.84
   5   2  -1 2163.08  165.12
  -5  -2   1 2082.35  385.22
   5   2   0 8736.93  319.15
   5   2   0 8663.40  257.27
  -5  -2   0 8820.56  228.49
   5   2   114351.03  374.08
   5   2   2 5444.38  263.13
   5   2   2 5547.36  222.56
  -5  -2  -2 5379.46  188.08
   5   2   319588.84  523.32
   5   2   320080.89  486.23
  -5  -2  -319650.21  462.67
   5   2   4 6600.43  256.29
   5   2   4 6394.22  248.27
  -5  -2  -4 6549.06  227.62
   5   2   5 1280.92  121.21
   5   2   5 1264.22  164.62
  -5  -2  -5 1354.24  117.10
  -5  -2  -6 2659.55  167.49
   5   2   6 2747.52  237.34
  -5  -2  -6 2707.02  184.61
  -5  -2  -798491.88 1565.61
   5   2   7105487.6 1034.33
  -5  -2  -7104023.7 1503.16
  -5  -2  -8 9575.62  396.79
   5   2   810584.90  496.07
  -5  -2  -810707.69  426.21
  -5  -2  -912021.14  534.06
   5   2   913605.69  689.32
  -5  -2  -913768.66  593.41
   5   2  10 1666.66  291.66
  -5  -2 -10 1730.26  203.93
   5   2  11  209.65  253.93
  -5  -2 -11   51.58   95.14
   5   2  12 1556.54  248.82
  -5  -2 -12 1842.44  247.72
   5   2  13 4894.37  418.81
  -5  -2 -13 4442.82  342.46
   5   2  14  -37.51  156.53
  -5  -2 -14    4.58  109.34
   5   2  15  -31.08  162.30
  -5  -2 -15  335.79  175.58
   5   2  16  155.52  169.19
  -5  -2 -16   91.03  107.69
   5   3  -9   98.93   98.14
  -5  -3   9   98.77   32.96
   5   3  -8  575.14  151.66
  -5  -3   8  743.31  148.04
   5   3  -7    1.57  100.10
  -5  -3   7   15.20   67.48
   5   3  -6  118.69  161.30
   5   3  -6  226.87  107.77
  -5  -3   6   33.28   68.21
   5   3  -5  849.77  199.86
   5   3  -5  917.92  153.79
  -5  -3   5  667.90  269.84
   5   3  -4  501.72  202.97
   5   3  -4  345.92   77.49
  -5  -3   4  293.10   61.17
   5   3  -3  611.90  191.16
   5   3  -3  543.78  118.16
  -5  -3   3  591.34  183.51
   5   3  -2   15.16  141.24
   5   3  -2   26.45   60.56
  -5  -3   2  -55.95   71.58
   5   3  -1  -98.69  141.91
   5   3  -1   47.98   86.30
  -5  -3   1   78.37   62.02
   5   3   0 9628.16  361.15
   5   3   0 9341.48  242.35
  -5  -3   0 9127.40  347.59
   5   3   1 2348.25  210.48
   5   3   1 2540.93  146.67
  -5  -3  -1 2657.11  322.50
   5   3   2 5227.33  252.73
   5   3   2 5063.28  183.97
   5   3   3   33.82  115.57
   5   3   3  -68.52   91.80
  -5  -3  -3  -22.87  113.84
   5   3   4 2169.39  165.01
   5   3   4 1938.62  144.94
  -5  -3  -4 1801.34  139.49
   5   3   5  268.93   91.13
   5   3   5  239.83   85.07
  -5  -3  -5  303.97  115.30
   5   3   6  143.38   89.53
   5   3   6   41.62  131.30
  -5  -3  -6  101.98  112.46
   5   3   7  161.46   74.13
   5   3   7  288.24  206.25
  -5  -3  -7  221.47  177.31
   5   3   8 7466.18  223.91
   5   3   8 7507.30  390.74
  -5  -3  -8 7549.06  321.52
  -5  -3  -9  251.22   71.70
   5   3   9  192.62  169.43
  -5  -3  -9  365.57  127.77
   5   3  1035897.18 1403.58
  -5  -3 -1037876.53 1435.94
   5   3  1114618.35  628.11
  -5  -3 -1113640.46  544.71
   5   3  12  529.40  188.89
  -5  -3 -12  980.62  185.30
   5   3  13 5144.74  626.09
  -5  -3 -13 5397.34  619.47
   5   3  14  847.82  223.18
  -5  -3 -14 1053.41  244.29
   5   3  15  131.57  168.43
  -5  -3 -15  104.84  117.52
   5   3  16  233.35  167.67
  -5  -3 -16  -47.67  108.71
   5   3  17  -28.07  146.00
  -5  -3 -17    4.57  103.99
   5   4  -9  240.93  139.49
  -5  -4   9  379.38  190.45
   5   4  -8 1124.61  192.52
  -5  -4   8 1095.29  190.07
   5   4  -7 3439.10  312.15
  -5  -4   7 3467.96  287.92
   5   4  -6    0.48  124.97
  -5  -4   6    3.97   48.07
  -5  -4   6  -12.67   87.91
   5   4  -5  803.64  194.85
  -5  -4   5  781.14  203.38
   5   4  -4 1065.15  224.07
   5   4  -4  915.89  124.08
  -5  -4   4 1094.86  276.13
   5   4  -3   84.57  142.30
   5   4  -3   54.75   67.01
  -5  -4   3   -0.88   83.80
   5   4  -2 1642.05  235.63
   5   4  -2 1535.45  108.83
  -5  -4   2 1704.51  390.94
   5   4  -1 2838.02  237.95
   5   4  -1 2874.29  129.65
  -5  -4   1 3094.34  601.95
   5   4   010348.63  418.41
   5   4   010260.89  235.61
  -5  -4   010425.32  355.69
   5   4   1 6865.16  313.39
   5   4   1 6854.89  180.54
  -5  -4  -1 6467.01  380.93
   5   4   2 8230.97  368.61
   5   4   2 8138.07  206.07
  -5  -4  -2 8881.72  383.58
   5   4   3 3786.81  277.57
   5   4   3 3673.11  146.51
   5   4   4 1463.47  158.26
   5   4   4 1528.27  147.59
  -5  -4  -4 1592.45  137.10
   5   4   5 1507.10  152.56
   5   4   5 1549.69  167.57
  -5  -4  -5 1516.47  171.12
   5   4   615247.09  396.13
   5   4   615196.18  415.50
  -5  -4  -614826.70  427.99
   5   4   7  599.59   90.30
   5   4   7  516.90  145.79
  -5  -4  -7  639.91  173.91
   5   4   823148.54  664.78
   5   4   822496.33  706.37
  -5  -4  -821596.94  674.31
   5   4   9  837.69  100.89
   5   4   9  683.24  197.20
  -5  -4  -9  871.67  166.03
   5   4  10 3240.74  332.14
  -5  -4 -10 3793.72  331.64
   5   4  11  738.31  137.82
  -5  -4 -11  786.97  150.01
   5   4  12 1023.97  416.97
  -5  -4 -12 1384.72  208.50
   5   4  13 1240.76  275.06
  -5  -4 -13 1169.65  226.15
   5   4  14 7059.52  612.68
  -5  -4 -14 7049.32  561.63
   5   4  15  314.44  224.43
  -5  -4 -15  345.88  164.49
   5   4  16  113.66  150.50
  -5  -4 -16  107.03  116.26
   5   4  17   88.87  111.47
  -5  -4 -17  114.25  117.97
   5   5  -8  -77.37   96.93
  -5  -5   8  114.59   79.19
   5   5  -7  277.76  107.54
  -5  -5   7  399.95  134.61
   5   5  -6  328.91  124.87
  -5  -5   6  299.32   95.26
   5   5  -5  135.79  140.41
  -5  -5   5   99.18   65.39
   5   5  -415743.61 1575.36
  -5  -5   414644.66 1559.17
   5   5  -3  214.33  158.92
  -5  -5   3  399.22  131.47
   5   5  -2  680.26  180.93
  -5  -5   2  793.18  189.81
   5   5  -1 3139.61  258.30
  -5  -5   1 3079.59  662.28
   5   5   0  797.24  182.90
   5   5   0  723.20   69.52
  -5  -5   0  656.77  147.51
   5   5   1 8117.87  396.21
   5   5   1 8098.24  240.64
  -5  -5  -1 8317.75  415.63
   5   5   2 4257.95  266.08
   5   5   2 4396.74  117.66
  -5  -5  -2 4752.23  299.24
   5   5   319739.05  523.05
   5   5   319757.64  329.80
   5   5   412670.90  397.69
   5   5   413327.47  273.48
   5   5   5 4480.38  284.31
   5   5   5 4480.06  211.65
  -5  -5  -5 4650.00  321.72
   5   5   6 1850.99  197.11
   5   5   6 1950.87  189.18
  -5  -5  -6 1783.80  232.07
   5   5   7 2953.65  190.10
   5   5   7 3051.52  235.17
  -5  -5  -7 3224.69  301.05
   5   5   8   -3.00   81.53
   5   5   8   60.18  159.91
  -5  -5  -8   39.77  173.58
   5   5   9 6789.36  323.78
   5   5   9 6944.12  449.44
  -5  -5  -9 7170.36  432.81
   5   5  10 7688.00  360.81
   5   5  10 8113.65  509.86
  -5  -5 -10 8160.99  461.81
   5   5  11 2129.72  287.30
  -5  -5 -11 1677.31  196.66
   5   5  12 4084.98  644.31
  -5  -5 -12 3902.24  366.50
   5   5  13  371.33  147.79
  -5  -5 -13  418.86  151.55
   5   5  14  145.21  117.76
  -5  -5 -14  462.65  186.41
   5   5  15  298.14  143.32
  -5  -5 -15  600.22  177.52
   5   5  16  127.72   84.96
  -5  -5 -16  161.86  120.50
   5   5  17  912.88  235.77
  -5  -5 -17 1347.38  249.14
   5   6  -7  -29.12   97.07
  -5  -6   7  287.62  128.58
   5   6  -6  331.35  152.00
  -5  -6   6  433.65  120.56
   5   6  -5  166.54  132.71
  -5  -6   5  234.41   95.19
   5   6  -4  163.54  135.07
  -5  -6   4   96.26  106.39
   5   6  -3 2610.02  373.46
  -5  -6   3 2269.04  464.86
   5   6  -2  368.69  166.41
  -5  -6   2  408.93  109.26
   5   6  -1 1318.23  233.59
  -5  -6   1 1179.18  253.25
   5   6   0 2850.80  287.20
  -5  -6   0 3067.50  664.27
   5   6   1  133.07  152.77
  -5  -6  -1  285.86  116.27
   5   6   2  554.06  153.06
  -5  -6  -2  609.25  154.17
   5   6   3  795.28  172.54
  -5  -6  -3 1321.96  249.09
   5   6   4  215.12  126.54
   5   6   4  306.13   46.61
  -5  -6  -4  906.77  501.24
   5   6   5 3776.02  579.51
   5   6   5 3719.41  529.34
  -5  -6  -5 3905.69  369.38
   5   6   6  157.61  154.72
   5   6   6   -9.86   67.85
  -5  -6  -6   16.42  195.42
   5   6   7 1550.06  177.80
   5   6   7 1743.68  154.25
  -5  -6  -7 1969.23  260.95
   5   6   8  166.10  137.28
   5   6   8   84.78  147.96
  -5  -6  -8    9.52  188.57
   5   6   9  300.66  102.97
   5   6   9  489.18  147.12
  -5  -6  -9  801.76  252.27
   5   6  10 2415.71  190.09
   5   6  10 2234.29  252.27
  -5  -6 -10 2205.68  235.42
   5   6  11 5768.53  476.07
  -5  -6 -11 5430.91  391.43
   5   6  12 3046.98  406.00
  -5  -6 -12 2660.55  246.31
   5   6  13  100.58   86.76
  -5  -6 -13   96.17  123.18
   5   6  14   -0.82  122.46
  -5  -6 -14  -67.53  108.43
   5   6  15   74.25   70.63
  -5  -6 -15  -33.31  107.49
   5   6  16  235.55   99.52
  -5  -6 -16  157.31  116.87
   5   6  17  236.39  113.00
  -5  -6 -17   28.40  108.97
   5   7  -6   86.31  155.81
  -5  -7   6  110.99   81.17
   5   7  -5  146.60  173.97
  -5  -7   5   22.41   85.72
   5   7  -4  233.86  165.32
  -5  -7   4   32.15   63.24
   5   7  -3  508.21  158.58
  -5  -7   3  650.34  194.38
   5   7  -2   16.47  143.63
  -5  -7   2   40.19   82.23
   5   7  -1  257.76  194.65
  -5  -7   1  312.58   85.01
   5   7   0 1593.09  255.94
  -5  -7   0 1431.17  350.78
   5   7   1  -11.03  139.20
  -5  -7  -1   63.43   52.23
   5   7   2  529.31  205.95
  -5  -7  -2  706.72  212.89
   5   7   3  877.98  195.21
  -5  -7  -3 1678.84  337.48
   5   7   4  802.33  180.82
  -5  -7  -4 1503.97  390.53
   5   7   5  202.43  138.72
  -5  -7  -5  882.56  394.14
   5   7   6 2976.01  259.25
  -5  -7  -6 2687.01  324.14
   5   7   7 3090.97  240.75
   5   7   7 2986.96  165.75
  -5  -7  -7 3421.62  302.74
   5   7   8 4005.31  299.39
   5   7   8 3910.27  257.94
  -5  -7  -8 4713.36  411.60
   5   7   9  773.94  126.62
   5   7   9  875.04  215.79
  -5  -7  -9  679.08  205.55
   5   7  10 2780.36  245.40
   5   7  10 2707.01  512.46
  -5  -7 -10 2670.00  315.90
   5   7  11 5607.99  294.56
   5   7  11 6140.49  676.75
  -5  -7 -11 6042.87  373.08
   5   7  12  172.66  100.40
  -5  -7 -12  466.73  218.00
   5   7  13  908.03  234.53
  -5  -7 -13  899.87  193.12
   5   7  14  409.79  106.30
  -5  -7 -14  -46.39  112.87
   5   7  15   65.80   60.60
  -5  -7 -15   63.61  156.42
   5   7  16   40.21   68.62
  -5  -7 -16   72.39  107.54
   5   7  17  156.13  129.39
  -5  -7 -17  239.65  176.61
   5   8  -5  -30.48  110.17
  -5  -8   5   81.89   70.45
   5   8  -4  351.63  208.14
  -5  -8   4   60.61  107.06
   5   8  -3    4.43  119.87
  -5  -8   3   56.30   85.37
   5   8  -2    7.01  121.91
  -5  -8   2   40.26   80.18
   5   8  -1   77.37  149.15
  -5  -8   1  142.82   82.55
   5   8   0 1189.81  256.25
  -5  -8   0 1068.29  294.50
   5   8   1  203.94  227.66
  -5  -8  -1  144.70  108.82
   5   8   2   25.78  143.26
  -5  -8  -2   43.75   60.57
   5   8   3 1693.48  264.87
  -5  -8  -3 1782.78  532.61
   5   8   4  231.65  157.17
  -5  -8  -4  394.93  327.86
   5   8   5  673.07  195.69
  -5  -8  -5  720.84  316.59
   5   8   6  185.46  137.40
  -5  -8  -6  -31.59  223.43
   5   8   710196.25  472.52
  -5  -8  -7 9497.03  559.66
   5   8   8 1589.87  256.21
   5   8   8 1142.85  141.65
  -5  -8  -8 1223.76  239.41
   5   8   9  776.46  154.36
  -5  -8  -9  667.91  172.22
   5   8  10  238.06   98.39
   5   8  10  167.53  103.21
  -5  -8 -10  330.24  143.99
   5   8  11 1492.22  189.01
   5   8  11 1445.02  269.40
  -5  -8 -11 1591.94  218.27
   5   8  12 2561.08  188.71
   5   8  12 2530.94  607.18
  -5  -8 -12 3229.73  331.74
   5   8  13  -66.77   93.14
  -5  -8 -13  149.21  134.35
   5   8  14 4334.56  816.81
  -5  -8 -14 4864.59  348.55
   5   8  15  667.52  523.68
  -5  -8 -15  679.64  192.64
   5   8  16  332.52  162.20
  -5  -8 -16   99.36  107.49
   5   9  -4   47.81  137.25
   5   9  -3  246.57  146.84
  -5  -9   3  331.13  163.76
   5   9  -2   51.30  138.92
  -5  -9   2   57.03  127.63
   5   9  -1  106.74  143.41
  -5  -9   1   31.16   47.03
   5   9   0  115.64  150.52
  -5  -9   0  -18.37  126.53
   5   9   1   41.97  145.89
  -5  -9  -1 -107.84  134.69
   5   9   2 3089.71  322.85
  -5  -9  -2 3812.73  701.81
   5   9   3 8313.13  918.62
  -5  -9  -3 9097.00 1097.30
   5   9   4   69.44  159.85
  -5  -9  -4  138.15  106.54
   5   9   5 1575.10  245.21
  -5  -9  -5 3077.39  586.86
   5   9   6  153.89  147.76
  -5  -9  -6 -108.69  211.07
   5   9   7  495.10  175.21
  -5  -9  -7  439.55  163.14
   5   9   8   80.05  119.74
  -5  -9  -8  202.76  170.87
   5   9   9  826.07  169.73
  -5  -9  -9 1054.24  272.70
   5   9  10  118.77   99.87
   5   9  10  103.16   78.92
  -5  -9 -10  150.60  174.93
   5   9  11 2017.81  263.58
   5   9  11 1570.97  301.72
  -5  -9 -11 1812.76  293.29
   5   9  12   62.58   72.09
   5   9  12  140.65   79.06
  -5  -9 -12  120.27  146.19
  -5  -9 -13  -84.00  128.40
   5   9  14  192.01  106.53
  -5  -9 -14  261.94  179.61
   5   9  15  195.88  136.80
  -5  -9 -15  134.72  125.18
   5   9  16 1178.06  474.17
  -5  -9 -16 1653.25  648.55
   5  10  -2   96.35  152.71
  -5 -10   2   16.00   54.16
   5  10  -1  103.20  157.82
  -5 -10   1  261.09   81.91
   5  10   0  886.70  300.23
  -5 -10   0  917.31  362.69
   5  10   1  472.35  163.43
  -5 -10  -1  605.10  159.46
   5  10   2  -20.26  149.36
  -5 -10  -2   88.29  108.07
   5  10   3  195.50  158.02
  -5 -10  -3  -73.75  167.51
   5  10   4  130.14  170.52
  -5 -10  -4   -7.46  208.89
   5  10   5 1196.49  251.73
  -5 -10  -5 3547.54  790.09
   5  10   6 -101.52  143.80
  -5 -10  -6   40.50  203.99
   5  10   7  178.44  145.45
  -5 -10  -7  223.19  178.34
   5  10   8  392.81  172.63
  -5 -10  -8  306.81  226.09
   5  10   9   25.66  116.27
  -5 -10  -9  -13.45  160.62
   5  10  10  490.42  169.90
  -5 -10 -10  436.17  264.13
   5  10  11  185.29  135.46
  -5 -10 -11  136.13  156.57
   5  10  12  216.47  117.10
  -5 -10 -12  189.40  150.53
  -5 -10 -13    5.76  141.97
  -5 -10 -14  212.95  189.54
  -5 -10 -15  -43.79  115.34
   5  11   1  150.84  171.97
  -5 -11  -1   66.48   87.50
   5  11   2   26.13  158.58
  -5 -11  -2  242.37  154.00
   5  11   3  228.93  161.57
  -5 -11  -3  205.86  174.33
   5  11   4 1152.67  359.66
  -5 -11  -4 1316.79  353.45
   5  11   5  472.02  160.40
  -5 -11  -5  536.48  288.16
   5  11   6  103.92  148.53
  -5 -11  -6 -142.81  209.83
   5  11   7  780.99  234.32
  -5 -11  -7  544.94  252.78
   5  11   8  -56.05  140.24
  -5 -11  -8  -15.19  163.71
   5  11   9   81.62  183.24
  -5 -11  -9   -8.05  156.10
   5  11  10   33.79  117.33
  -5 -11 -10   64.33  147.83
   5  11  11  351.09  138.27
  -5 -11 -11  518.79  250.05
   5  11  12  330.82  161.29
  -5 -11 -12  320.19  219.59
  -5 -11 -13  -82.57  129.96
   5  12   4  -27.65  140.61
  -5 -12  -4  282.51  378.10
   5  12   5  171.83  223.04
  -5 -12  -5  755.30  522.37
   5  12   6  132.76  151.62
  -5 -12  -6   59.69  202.52
   5  12   7  112.01  146.02
  -5 -12  -7   46.64  167.23
   5  12   8  199.64  155.87
  -5 -12  -8  385.96  221.37
   5  12   9  479.93  165.52
  -5 -12  -9  280.99  224.47
   5  12  10   79.88  145.16
  -5 -12 -10   10.59  147.97
   5  12  11  407.32  212.49
  -5 -12 -11  104.52  153.44
  -6   7   4 -134.74  228.77
   6  -7  -4  154.28  148.43
  -6   7   3  237.31  334.62
   6  -7  -3   83.09  100.72
  -6   7   2  128.52  243.07
   6  -7  -2  116.96   97.31
  -6   7   1  396.31  254.31
   6  -7  -1  -22.49   91.24
  -6   7   0   85.56  244.10
   6  -7   0  -22.45   96.29
  -6   7  -1  558.97  249.69
   6  -7   1  519.53  207.64
  -6   7  -2  382.00  264.35
   6  -7   2  329.48  191.19
  -6   7  -3  155.23  222.99
   6  -7   3  389.74  209.40
  -6   6   7  296.93  302.29
   6  -6  -7  247.12  156.69
  -6   6   6  989.50  356.36
   6  -6  -6  809.05  187.66
  -6   6   5  464.23  249.26
   6  -6  -5  199.52  156.41
  -6   6   4  228.93  151.31
   6  -6  -4  158.93   99.78
  -6   6   3  -71.55  244.96
   6  -6  -3  -26.09   90.75
  -6   6   2  241.33  152.05
   6  -6  -2   60.33   97.66
  -6   6   1  236.39  240.42
   6  -6  -1  281.57  127.37
  -6   6   0  -46.88  223.55
   6  -6   0   43.69   97.61
  -6   6  -1 2243.12  429.93
   6  -6   1 2408.28  280.97
  -6   6  -2 1807.00  342.80
   6  -6   2 2112.78  241.13
  -6   6  -3  502.24  237.88
   6  -6   3  468.17  146.49
  -6   6  -4 1271.47  445.51
   6  -6   4  798.17  218.15
  -6   6  -5 1064.71  301.51
   6  -6   5 1312.76  242.32
  -6   6  -6 1916.16  777.05
   6  -6   6 2496.16  922.82
  -6   5   8  -42.63  178.36
   6  -5  -8   19.06   98.60
  -6   5   7  314.65  137.38
   6  -5  -7   41.33  104.19
  -6   5   6  338.80  128.20
   6  -5  -6  912.47  191.31
  -6   5   5 2301.79  474.11
   6  -5  -5 2689.84  284.47
  -6   5   4 2186.05  564.65
   6  -5  -4 2512.96  320.03
  -6   5   3  657.14  277.98
   6  -5  -3  511.26  160.48
  -6   5   2   43.23  237.82
   6  -5  -2   37.81  100.77
  -6   5   1  -12.89  237.61
   6  -5  -1  170.38  121.24
  -6   5   0  570.05  256.32
   6  -5   0  582.66  192.08
  -6   5  -1  134.39  241.67
   6  -5   1  268.54  169.05
  -6   5  -2  963.93  291.83
   6  -5   2  904.39  170.31
  -6   5  -3  108.97  202.19
   6  -5   3   42.92  114.57
  -6   5  -4 3483.37  389.47
   6  -5   4 4483.39  322.89
  -6   5  -5  229.07  185.77
   6  -5   5  354.95  146.29
  -6   5  -6   98.67  157.50
   6  -5   6  490.56  194.76
  -6   5  -7  311.14  201.97
   6  -5   7  147.36  153.86
  -6   5  -8  234.46  124.96
   6  -5   8  403.58  134.60
  -6   4   9  687.35  364.15
   6  -4  -9  382.16  200.48
  -6   4   8  501.99  164.40
   6  -4  -8  480.55  174.44
  -6   4   7  416.96  154.21
   6  -4  -7  482.57  146.62
  -6   4   6 1760.26  552.27
   6  -4  -6 1731.41  223.44
  -6   4   5 -147.33  188.59
   6  -4  -5   87.62  148.06
  -6   4   4   51.19  130.97
   6  -4  -4  114.70  109.04
  -6   4   3  228.32  137.46
   6  -4  -3  323.38  134.77
  -6   4   2 8534.89  698.42
   6  -4  -2 8162.25  446.79
  -6   4   1  334.91  228.13
   6  -4  -1  175.91   98.70
  -6   4   0 1009.78  290.99
   6  -4   0 1254.32  227.75
  -6   4  -1 7137.94 1256.99
   6  -4   1 8784.48  889.64
  -6   4  -2 1101.14  297.32
   6  -4   2 1203.75  322.80
  -6   4  -3 1427.63  271.61
   6  -4   3 1483.54  231.65
  -6   4  -4  170.28  114.43
   6  -4   4   15.27  123.04
  -6   4  -5  686.07  248.91
   6  -4   5  690.77  200.63
  -6   4  -6  -21.90  164.63
   6  -4   6  161.23  132.65
  -6   4  -7   81.07  147.68
   6  -4   7  -23.77  118.94
   6  -4   8  894.82  257.31
   6  -4   9  200.01  134.99
   6  -4  10  300.93  225.02
  -6   3   9  266.29  167.93
   6  -3  -9  177.66  115.82
  -6   3   8  218.70  151.00
   6  -3  -8  214.37  152.37
  -6   3   7  302.93  129.26
   6  -3  -7  344.56  168.94
  -6   3   6  775.64  209.28
   6  -3  -6  677.94  143.37
  -6   3   5 3320.68  605.98
   6  -3  -5 3881.31  369.58
  -6   3   4  104.40  105.78
   6  -3  -4  141.26  111.35
  -6   3   3 2877.48  757.65
   6  -3  -3 2771.77  366.99
  -6   3   2 1812.80  421.69
   6  -3  -2 2056.31  254.36
  -6   3   1 3712.73  794.66
   6  -3  -1 3959.12  337.61
  -6   3   0   66.90  115.58
   6  -3   0  -43.26  110.32
  -6   3  -1  842.46  285.83
   6  -3   1  932.36  188.10
  -6   3  -2  722.36  198.06
   6  -3   2  665.45  196.01
  -6   3  -3  406.74  228.64
   6  -3   3  423.08  116.89
  -6   3  -4  113.31  197.23
   6  -3   4  102.94  120.79
  -6   3  -5 9896.74 1217.24
   6  -3   5 9972.62  535.60
  -6   3  -6   53.59  170.96
   6  -3   6   20.59  130.77
  -6   3  -6   10.79   42.98
  -6   3  -7  105.39  143.02
   6  -3   7  269.98  243.64
  -6   3  -7  135.74   72.61
  -6   3  -8  868.02  176.76
   6  -3   8  805.03  188.98
  -6   3  -8  803.49  115.48
  -6   3  -9  -60.20   92.73
   6  -3   9  -81.20  130.00
  -6   3  -9   91.59   62.10
   6  -3  10   59.32  129.30
  -6   3 -10  -14.21   53.50
   6  -3  11  222.30  244.37
  -6   3 -11  -10.84   59.95
   6  -3  12  350.77  194.00
  -6   3 -12  -25.46   53.55
  -6   2   9  142.47  137.91
   6  -2  -9   65.17  106.12
  -6   2   8  312.34  109.38
   6  -2  -8  271.69  155.52
  -6   2   7  147.60  131.48
   6  -2  -7  172.08  154.85
  -6   2   6   63.42  171.03
   6  -2  -6   60.44  103.32
  -6   2   5  106.64  117.80
   6  -2  -5  105.48  109.33
  -6   2   4  252.44  151.08
   6  -2  -4  393.24  125.67
  -6   2   3  224.35  171.74
   6  -2  -3   71.46  108.45
  -6   2   2 7163.54  651.66
   6  -2  -2 7278.09  522.66
  -6   2   1  149.70  127.64
   6  -2  -1  -11.46  114.43
  -6   2   0 6210.14 1174.96
   6  -2   0 6007.80  364.59
  -6   2  -1 1579.31  357.51
   6  -2   1 1524.70  194.67
  -6   2  -2  408.21  180.29
   6  -2   2  190.36  182.59
  -6   2  -3 2616.47  471.73
   6  -2   3 2381.03  247.28
  -6   2  -4 6207.17  954.99
   6  -2   4 5880.35  350.20
  -6   2  -5 2354.67  712.21
   6  -2   5 2548.23  232.04
  -6   2  -5 2444.07  625.59
  -6   2  -636426.08 2012.58
   6  -2   638577.72 2149.38
  -6   2  -635548.40 1912.16
  -6   2  -7 2310.07  294.72
   6  -2   7 2264.09  268.96
  -6   2  -7 1999.12  153.41
  -6   2  -8 1376.18  404.50
   6  -2   8 1707.10  236.42
  -6   2  -8 1423.79  121.52
  -6   2  -9  -46.49   98.17
   6  -2   9  152.20  156.57
  -6   2  -9   76.74   80.83
   6  -2  10 1286.95  297.38
  -6   2 -10  711.74  155.30
   6  -2  11  581.61  220.72
  -6   2 -11  710.18  176.74
   6  -2  12  243.14  163.50
  -6   2 -12  200.94  113.16
   6  -2  13  178.39  168.01
  -6   2 -13  -44.06   76.58
   6  -1 -10 1270.53  500.63
  -6   1   9   36.31  144.65
   6  -1  -9   50.72  105.86
  -6   1   8  100.63   82.40
   6  -1  -8   37.38   92.02
  -6   1   7  712.08  188.16
   6  -1  -7  571.30  150.37
  -6   1   6 1083.37  224.39
   6  -1  -6 1154.77  188.40
  -6   1   5 1249.58  372.71
   6  -1  -5 1468.43  193.22
  -6   1   4  660.36  219.09
   6  -1  -4  489.70  137.28
  -6   1   3  662.90  226.42
   6  -1  -3  727.21  143.75
  -6   1   2 1888.10  598.18
   6  -1  -2 1822.44  230.50
  -6   1   1 1096.72  253.34
   6  -1  -1 1179.95  208.72
  -6   1   0   60.80  100.10
   6  -1   0   67.08  116.09
  -6   1  -1 1936.35  390.09
   6  -1   1 2034.39  224.74
  -6   1  -2 8291.47  502.46
   6  -1   2 8177.87  426.52
  -6   1  -3  202.71  128.90
   6  -1   3   85.39  137.37
  -6   1  -4 3230.19  698.78
   6  -1   4 3092.49  289.28
  -6   1  -4 2615.21  103.76
  -6   1  -5  196.13  106.82
   6  -1   5   73.60   85.46
  -6   1  -5  124.62   76.84
  -6   1  -6 3997.60  429.62
   6  -1   6 4023.09  332.48
  -6   1  -6 4174.48  241.98
  -6   1  -7 1342.27  183.55
   6  -1   7 1267.81  268.50
  -6   1  -7 1602.68  137.57
  -6   1  -8 5784.68  406.70
   6  -1   8 5946.57  441.59
  -6   1  -8 6245.70  416.82
   6  -1   939216.04 3681.55
  -6   1  -940199.85  649.70
   6  -1  1013371.09  692.74
  -6   1 -1011898.11  544.51
   6  -1  11   88.17  165.51
  -6   1 -11  189.10  126.93
   6  -1  12 5715.77  356.95
  -6   1 -12 5977.05  348.60
   6  -1  13   96.27  152.60
  -6   1 -13   44.95   89.34
   6  -1  14   99.44  158.19
  -6   1 -14  142.65  135.65
  -6   0   9 2985.28  907.48
   6   0  -9 3835.15  809.32
  -6   0   8 3570.60  712.73
   6   0  -8 4848.05  350.75
  -6   0   7  129.12   93.53
   6   0  -7  -14.84   95.50
  -6   0   6 3708.86  517.64
   6   0  -6 4030.65  312.14
  -6   0   5  466.81  123.92
   6   0  -5  322.10   96.04
  -6   0   4 2194.25  509.10
   6   0  -4 2466.56  275.66
  -6   0   3  574.73  140.58
   6   0  -3  633.49  127.52
  -6   0   2 4185.51  513.65
   6   0  -2 4640.27  319.79
  -6   0   1  -22.88  140.63
   6   0  -1    1.12  100.60
  -6   0   0  698.70  207.33
   6   0   0  385.20  149.07
  -6   0  -1  469.20  143.69
   6   0   1  286.40  122.31
  -6   0  -213683.63  574.54
   6   0   213901.72  480.97
  -6   0  -3 7558.36  401.63
   6   0   3 7817.60  387.47
  -6   0  -4 5443.44  911.34
   6   0   4 4951.35  334.74
  -6   0  -5   29.29  111.14
   6   0   5  176.93  156.77
  -6   0  -5    6.10   40.34
  -6   0  -6 1343.35  313.18
   6   0   6 1866.42  298.80
  -6   0  -6 1394.28  127.97
  -6   0  -7  385.70  101.88
   6   0   7  543.50  254.84
  -6   0  -7  370.90   91.46
  -6   0  -8  965.63  256.83
   6   0   8 1025.79  204.40
  -6   0  -8  892.42  106.99
   6   0   9 -406.35  184.99
  -6   0  -9   52.97   73.99
   6   0  10 1262.66  253.57
  -6   0 -10 1364.57  173.14
   6   0  11 1978.19  271.48
  -6   0 -11 2914.91  290.62
   6   0  12 3893.61  319.92
  -6   0 -12 4665.43  304.85
   6   0  1310556.54  526.58
  -6   0 -1310211.64  419.92
   6   0  14 2691.34  637.61
  -6   0 -14 3339.13  716.34
   6   0  15  628.48  331.02
  -6   0 -15  703.18  315.09
  -6  -1   9  110.58   61.60
   6   1  -9  108.76  122.68
  -6  -1   8 1940.74  415.20
   6   1  -8 2179.78  225.47
  -6  -1   7 1654.13  394.58
   6   1  -7 2076.01  234.25
  -6  -1   6 1772.81  547.21
   6   1  -6 2058.45  236.88
  -6  -1   538125.79 3725.00
   6   1  -542088.59 1035.56
  -6  -1   430447.82 1825.10
   6   1  -435270.81 1946.96
  -6  -1   317539.22  692.46
   6   1  -317623.22  606.61
  -6  -1   2   -4.08  132.55
   6   1  -2  199.15  131.52
  -6  -1   2  -21.69   40.39
  -6  -1   1  144.06   90.38
   6   1  -1  122.81  110.21
  -6  -1   0  335.62  115.29
   6   1   0  225.96  102.80
  -6  -1   0  216.70   56.09
  -6  -1  -1  102.51   62.93
   6   1   1    8.44   66.88
  -6  -1  -1   61.92   49.66
  -6  -1  -2 1652.77  454.16
   6   1   2 1671.92  173.71
  -6  -1  -2 1660.70   99.54
  -6  -1  -3  146.02   72.74
   6   1   3  447.97  148.92
  -6  -1  -3   36.27   39.62
  -6  -1  -410886.96  435.49
   6   1   411333.34  431.64
  -6  -1  -4 9936.58  307.96
  -6  -1  -5 7020.22  373.68
   6   1   5 7285.35  375.97
  -6  -1  -5 6807.77  249.94
  -6  -1  -6 5137.10  311.04
   6   1   6 4972.99  342.06
  -6  -1  -6 4865.21  232.63
  -6  -1  -7 6136.78  374.23
   6   1   7 5830.85  435.83
  -6  -1  -7 5777.94  302.72
  -6  -1  -8  160.30   87.59
   6   1   8  276.13  203.34
  -6  -1  -8   72.76   72.09
  -6  -1  -9  942.49  251.93
   6   1   9  850.21  213.02
  -6  -1  -9 1266.03  136.91
  -6  -1 -10   48.20   35.43
   6   1  10 -157.47  201.71
  -6  -1 -10   75.10   87.64
   6   1  11 2167.81  304.77
  -6  -1 -11 2659.88  370.31
   6   1  12   34.67  169.55
  -6  -1 -12  130.40   90.47
   6   1  13  438.59  250.18
  -6  -1 -13  675.15  180.91
   6   1  14 1513.15  302.67
  -6  -1 -14 1781.98  237.03
   6   1  15  326.69  235.19
  -6  -1 -15  400.17  166.68
  -6  -2   9  124.52   58.76
   6   2  -9   18.71   72.78
  -6  -2   8   33.36   49.68
   6   2  -8  108.08  113.15
  -6  -2   7   77.22   96.46
   6   2  -7   62.68   87.75
  -6  -2   7    6.50   36.34
  -6  -2   6  482.03  189.71
   6   2  -6  454.06  116.99
  -6  -2   6  253.42   92.60
   6   2  -5 1634.25  178.14
  -6  -2   5 1155.92  298.05
   6   2  -4 8774.43 1295.60
   6   2  -4 8289.22  382.27
  -6  -2   4 8840.39  419.14
   6   2  -315756.83  685.22
   6   2  -315575.36  529.50
  -6  -2   315277.03  528.36
   6   2  -217427.89  916.08
   6   2  -220828.75  991.61
  -6  -2   218332.05  810.93
   6   2  -1184395.4 6503.25
   6   2  -1186022.8 1276.77
  -6  -2   1170224.4 6114.54
   6   2   0 1556.76  359.50
   6   2   0 2127.15  206.80
  -6  -2   0 2218.84  178.72
   6   2   1  592.15  181.68
   6   2   1  644.09  170.09
  -6  -2  -1  617.13  129.73
   6   2   211718.44  469.69
   6   2   212423.50  360.34
  -6  -2  -211592.68  300.45
   6   2   3 3719.45  268.92
   6   2   3 3636.85  225.57
  -6  -2  -3 3423.64  179.89
  -6  -2  -4 1556.47  177.36
   6   2   4 1624.60  202.52
  -6  -2  -4 1606.69  152.78
  -6  -2  -5 3758.42  275.11
   6   2   5 4409.73  286.94
  -6  -2  -5 4063.73  188.56
  -6  -2  -6  862.26  239.89
   6   2   6  779.59  174.98
  -6  -2  -6  882.05  136.91
  -6  -2  -7  944.18  200.20
   6   2   7  683.77  208.88
  -6  -2  -7  840.82  124.27
  -6  -2  -8   -0.14   81.21
   6   2   8  -22.65  177.67
  -6  -2  -8  131.06  148.35
  -6  -2  -9  300.21   87.48
   6   2   9  754.39  288.22
  -6  -2  -9  336.93  128.25
  -6  -2 -10  378.00  103.74
   6   2  10  554.25  286.78
  -6  -2 -10  439.66   93.52
   6   2  11  312.30  180.94
  -6  -2 -11  672.07  134.78
   6   2  12  372.98  148.75
  -6  -2 -12  536.23  174.97
   6   2  13  606.01  269.87
  -6  -2 -13  556.66  171.03
   6   2  14  491.14  258.04
  -6  -2 -14  389.00  128.59
   6   2  15  -17.29  157.86
  -6  -2 -15   94.82  115.56
   6   2  16  240.00  251.13
  -6  -2 -16  118.37  159.50
  -6  -3   8    7.88   36.53
   6   3  -7   71.19  114.34
  -6  -3   7  256.53   77.06
   6   3  -6 -109.90  120.26
   6   3  -6   -1.80   57.39
  -6  -3   6   -3.51   64.57
   6   3  -5 -142.01  133.15
   6   3  -5   24.49   73.89
  -6  -3   5   38.39   41.69
   6   3  -4  154.17  146.96
   6   3  -4  167.87   72.63
  -6  -3   4  131.99   49.75
   6   3  -3 3110.48  617.94
   6   3  -3 2675.78  211.13
  -6  -3   3 2599.49  566.29
   6   3  -2  169.11  147.41
   6   3  -2    3.95   62.77
  -6  -3   2   49.15   43.60
   6   3  -1 5659.52  393.78
   6   3  -1 5415.73  297.94
  -6  -3   1 5480.72  543.39
   6   3   014101.17  668.18
   6   3   012310.78  509.93
  -6  -3   013059.99  565.21
   6   3   1 4709.56  296.46
   6   3   1 5287.84  259.67
  -6  -3  -1 7015.42  372.25
   6   3   222077.92  706.28
   6   3   224302.08  683.21
  -6  -3  -228691.77  816.27
   6   3   323178.52  557.82
   6   3   325452.95  515.74
  -6  -3  -323434.44  540.65
   6   3   4 1020.83  190.01
   6   3   4  995.50  148.65
  -6  -3  -4 1036.16  151.89
   6   3   5  392.70  124.26
   6   3   5  622.17  181.74
  -6  -3  -5  520.87  142.08
   6   3   6 1364.76  145.21
   6   3   6 1516.46  223.69
  -6  -3  -6 1552.94  178.99
   6   3   711441.53  422.57
   6   3   711196.83  476.79
  -6  -3  -711526.09  432.65
  -6  -3  -8  697.46  200.18
   6   3   8  767.27  205.65
  -6  -3  -8  755.68  133.24
  -6  -3  -9 1672.35  442.96
   6   3   9 2179.08  319.75
  -6  -3  -9 1756.96  184.04
   6   3  10   65.66  167.21
  -6  -3 -10   32.29  102.97
   6   3  11  685.21  204.38
  -6  -3 -11  995.45  170.64
   6   3  12 -221.50  172.63
  -6  -3 -12  -97.72   96.65
   6   3  13  120.83  172.20
  -6  -3 -13  170.13  111.63
   6   3  14  207.23  170.97
  -6  -3 -14   80.74  112.18
   6   3  15   40.58  156.49
  -6  -3 -15    5.07  108.33
   6   3  16   48.72  154.28
  -6  -3 -16   85.36  111.80
   6   4  -8  418.89  213.47
  -6  -4   8  206.31  112.12
   6   4  -7  128.97  146.61
  -6  -4   7  -90.93   68.47
   6   4  -6   89.60   68.98
   6   4  -6  186.76  100.16
  -6  -4   6   41.11   64.47
   6   4  -5  889.83  236.30
   6   4  -5  830.42  153.15
  -6  -4   5  719.57  197.95
   6   4  -4  144.69  141.00
  -6  -4   4   -8.10   75.91
   6   4  -3  100.77  139.11
   6   4  -3   62.71   53.44
  -6  -4   3  116.95   49.38
   6   4  -2 3092.48  325.64
   6   4  -2 2671.47  202.12
  -6  -4   2 2714.74  653.27
   6   4  -1   -2.55  133.41
   6   4  -1   88.51   65.21
  -6  -4   1  103.53   69.47
   6   4   0  610.15  201.40
   6   4   0  508.86  114.69
  -6  -4   0  671.07  148.05
   6   4   1  -22.73  144.47
   6   4   1    1.96   54.73
  -6  -4  -1   -5.75   87.76
   6   4   2 2822.59  229.60
   6   4   2 2882.86  148.78
  -6  -4  -2 4779.61  435.70
   6   4   3  324.79  109.64
   6   4   3  333.30   92.19
  -6  -4  -3  489.36  180.87
   6   4   4   96.98  164.48
   6   4   4    3.26   89.66
  -6  -4  -4  208.17  127.01
   6   4   5  434.09  135.23
   6   4   5  701.33  178.70
  -6  -4  -5  534.39  166.34
   6   4   6  102.02  181.65
   6   4   6   27.87  112.41
  -6  -4  -6  230.40  187.15
   6   4   7 6765.13  327.11
   6   4   7 7185.50  390.95
  -6  -4  -7 6798.25  366.65
   6   4   8 6564.23  332.75
   6   4   8 6102.05  384.63
  -6  -4  -8 6424.68  369.25
   6   4   9 1876.59  140.32
   6   4   9 2622.30  313.36
  -6  -4  -9 2110.64  229.36
   6   4  10  182.94  162.57
  -6  -4 -10   90.81  116.96
   6   4  11  245.55  157.32
  -6  -4 -11  351.54  140.74
   6   4  12  279.53  154.62
  -6  -4 -12  184.42   91.34
   6   4  13  459.29  144.54
  -6  -4 -13  387.78  178.81
   6   4  14  466.01  182.41
  -6  -4 -14  589.09  181.83
   6   4  15  260.25  234.85
  -6  -4 -15  145.87  114.15
   6   4  16  261.43  232.80
  -6  -4 -16  297.89  168.65
   6   4  17   87.71  158.63
  -6  -4 -17  -43.50  109.96
   6   5  -7  231.40  123.91
  -6  -5   7  208.57   90.99
   6   5  -6  134.03  185.77
  -6  -5   6   -4.87   81.42
   6   5  -5  472.24  186.39
  -6  -5   5  232.89   93.34
   6   5  -4 7358.07  601.22
  -6  -5   4 7088.48  762.00
   6   5  -3   20.31  144.90
  -6  -5   3   92.97   77.47
   6   5  -2 1745.27  309.18
   6   5  -2 1540.49  116.96
  -6  -5   2 1685.28  384.47
   6   5  -1  175.73  150.68
   6   5  -1  173.02   64.91
  -6  -5   1  141.55   87.95
   6   5   0   18.14  135.00
  -6  -5   0   40.19   81.87
   6   5   1  155.39  155.01
   6   5   1  107.02   41.82
  -6  -5  -1  200.17   61.89
   6   5   2 2724.92  247.38
   6   5   2 2573.59  128.05
  -6  -5  -2 3237.19  278.92
   6   5   3 1653.38  220.65
   6   5   3 1631.35  291.16
  -6  -5  -3 3440.41  496.26
   6   5   4  220.80  186.83
   6   5   4   -7.20   56.12
  -6  -5  -4   97.62  149.69
   6   5   5  534.78  138.35
   6   5   5  511.43   91.90
  -6  -5  -5  579.33  228.97
   6   5   6  292.56  144.41
   6   5   6  146.13   86.87
  -6  -5  -6  354.62  162.01
   6   5   7 1638.24  171.74
   6   5   7 1824.39  204.39
  -6  -5  -7 1936.93  288.89
   6   5   8 8357.82  402.28
   6   5   8 8332.34  448.05
  -6  -5  -8 8391.80  482.25
   6   5   9 5587.77  322.55
   6   5   9 6066.71  443.40
  -6  -5  -9 5958.70  426.76
   6   5  1022176.77  663.74
   6   5  1021689.29  750.73
  -6  -5 -1021085.58  705.61
   6   5  11  290.14  162.93
  -6  -5 -11  533.72  173.24
   6   5  12   18.85  146.53
  -6  -5 -12  -53.67   99.98
   6   5  13  546.47  199.52
  -6  -5 -13  491.04  188.26
   6   5  14  421.73  150.50
  -6  -5 -14  607.19  183.18
   6   5  15 1234.38  227.98
  -6  -5 -15 1420.28  238.88
   6   5  16  375.00  189.97
  -6  -5 -16  710.98  243.31
   6   5  17  635.11  323.04
  -6  -5 -17  649.72  314.55
   6   6  -6   70.05  123.10
  -6  -6   6  244.70  131.24
   6   6  -5  116.87  128.64
  -6  -6   5   -3.93   91.77
   6   6  -4  -69.65  124.24
  -6  -6   4  136.84  108.47
   6   6  -3 1513.49  244.23
  -6  -6   3 1361.73  360.31
   6   6  -2  976.92  247.32
  -6  -6   2 1288.54  221.12
   6   6  -115659.84  769.64
  -6  -6   116251.95  821.92
   6   6   0 6108.74  479.35
  -6  -6   0 6407.01  520.54
   6   6   1  163.67  122.19
  -6  -6  -1  396.30  133.25
   6   6   2  181.40  143.14
  -6  -6  -2   36.20   82.09
   6   6   3  850.47  188.41
  -6  -6  -3 1498.52  299.72
   6   6   4 7239.02  457.46
  -6  -6  -411920.22  709.08
   6   6   5 1043.67  188.52
   6   6   5 1200.79  114.47
  -6  -6  -5 1196.63  268.93
   6   6   6  580.70  153.74
   6   6   6  637.93  158.33
  -6  -6  -6 1050.47  330.65
   6   6   7  -50.22  104.33
   6   6   7  229.83  147.65
  -6  -6  -7  536.71  263.26
   6   6   8 1413.11  160.78
   6   6   8 1477.87  172.19
  -6  -6  -8 1861.67  281.03
   6   6   9 1693.22  196.21
   6   6   9 1194.79  169.41
  -6  -6  -9 1479.07  207.34
   6   6  10   29.14   67.56
   6   6  10 -153.95  117.69
  -6  -6 -10    7.58  136.87
   6   6  11 2600.69  191.18
   6   6  11 2023.39  192.06
  -6  -6 -11 2313.07  282.64
   6   6  12 6764.00  735.67
  -6  -6 -12 6328.26  696.70
   6   6  13  495.77  129.93
  -6  -6 -13  435.98  191.68
   6   6  14   28.59  127.88
  -6  -6 -14  136.19  119.95
   6   6  15  107.01  137.73
  -6  -6 -15  233.79  151.06
   6   6  16   41.55  145.29
  -6  -6 -16  244.63  169.28
   6   6  17  -32.81  145.05
  -6  -6 -17   10.34  106.39
   6   7  -5   34.25  121.91
  -6  -7   5   12.22   62.63
   6   7  -4   70.18  120.03
  -6  -7   4   38.32   56.57
   6   7  -3  150.24  129.49
  -6  -7   3   93.56   54.59
   6   7  -2  197.71  190.40
  -6  -7   2  272.35   73.36
   6   7  -1   61.97  148.30
  -6  -7   1  -40.21  115.20
   6   7   0 6127.92  675.41
  -6  -7   0 6282.82  780.35
   6   7   1 3541.66  371.69
  -6  -7  -1 3607.41  612.21
   6   7   2 1548.71  280.48
  -6  -7  -2 1735.17  355.72
   6   7   3 4033.23  325.24
  -6  -7  -3 5301.00  428.15
   6   7   4 2297.49  622.02
  -6  -7  -4 4917.27  593.00
   6   7   5 -163.37  130.42
  -6  -7  -5  -74.53  214.43
   6   7   6 1738.10  213.55
   6   7   6 1840.94  113.31
  -6  -7  -6 1752.67  242.25
   6   7   7 1839.85  207.33
  -6  -7  -7 1639.93  181.63
   6   7   8   -0.53  102.09
   6   7   8   -7.85   75.71
  -6  -7  -8  -57.16  156.55
   6   7   9  170.37  140.31
   6   7   9  -51.05   91.16
  -6  -7  -9    2.85  192.25
   6   7  10   61.13   99.72
   6   7  10   21.90   88.73
  -6  -7 -10  -70.02  139.16
   6   7  11  523.52  107.53
   6   7  11  254.00  110.53
  -6  -7 -11  406.61  132.97
   6   7  12   85.64  113.15
  -6  -7 -12  132.92  140.10
   6   7  13  471.08  146.74
  -6  -7 -13  514.09  172.21
   6   7  14   82.33   60.81
  -6  -7 -14   79.60  115.83
   6   7  15   -5.71  132.96
  -6  -7 -15   60.18  160.89
   6   7  16    9.49  139.39
  -6  -7 -16   46.97  111.78
   6   7  17   26.34  146.54
   6   8  -4   97.46  144.69
  -6  -8   4   41.50  140.56
   6   8  -3  239.24  210.35
  -6  -8   3   76.28   78.40
   6   8  -2   93.72  142.41
  -6  -8   2  -67.80  117.02
   6   8  -1  257.54  161.72
  -6  -8   1  192.33  111.66
   6   8   0 1043.14  270.42
  -6  -8   0 1379.80  340.09
   6   8   1   72.86  136.95
  -6  -8  -1  113.09   76.58
   6   8   2  166.07  168.85
  -6  -8  -2  231.76  148.70
   6   8   3 5652.78  467.52
  -6  -8  -3 5999.28  484.67
   6   8   4 9900.94  533.59
   6   8   5  128.07  201.00
  -6  -8  -5   76.98  230.56
   6   8   6 4230.93  396.06
  -6  -8  -6 3807.80  425.30
   6   8   7   65.45  118.69
  -6  -8  -7  370.75  169.06
   6   8   8  452.99  143.73
   6   8   8  376.29   74.63
  -6  -8  -8  350.53  147.40
   6   8   9  112.71   79.61
   6   8   9   40.00   61.82
  -6  -8  -9  149.92  151.76
   6   8  10 1133.08  158.23
  -6  -8 -10 1589.06  287.55
   6   8  11   76.47   76.53
   6   8  11  135.39  125.08
  -6  -8 -11  277.87  155.01
   6   8  12  142.33   58.75
   6   8  12  136.03  140.34
  -6  -8 -12  115.33  135.91
   6   8  13   84.90   76.42
  -6  -8 -13   74.50  135.07
   6   8  14   37.29  118.01
  -6  -8 -14  143.01  121.97
   6   8  15  143.28  160.51
  -6  -8 -15  191.42  121.63
   6   8  16  102.58  119.93
  -6  -8 -16  170.29  119.73
   6   9  -2   21.87  133.20
  -6  -9   2  114.36   51.96
   6   9  -1   57.35  151.52
  -6  -9   1  -31.73  128.30
   6   9   0  648.59  218.78
  -6  -9   0 1030.59  219.67
   6   9   1  278.11  190.42
  -6  -9  -1  142.51   95.20
  -6  -9  -2  690.74  140.28
   6   9   3   16.09  146.61
  -6  -9  -3  135.97  159.08
   6   9   4 1241.72  249.68
  -6  -9  -4 1509.83  353.59
   6   9   5  898.79  217.45
  -6  -9  -5  826.19  348.72
   6   9   6  107.53  145.58
  -6  -9  -6   73.76  198.32
   6   9   7 3863.71  345.41
  -6  -9  -7 3734.68  364.11
   6   9   8 5123.26  355.07
  -6  -9  -8 5315.59  420.45
   6   9   9  870.10  178.71
  -6  -9  -9 1053.61  242.31
   6   9  10   70.43   97.73
  -6  -9 -10   98.72  169.35
   6   9  11   42.32   76.20
   6   9  11   21.44   64.00
  -6  -9 -11  -74.37  143.82
   6   9  12   11.00   71.40
   6   9  12   57.30   75.98
  -6  -9 -12   65.00  149.06
   6   9  13   82.83  116.49
  -6  -9 -13  100.26  139.88
  -6  -9 -14  402.40  220.16
   6   9  15  376.58  149.74
  -6  -9 -15  435.76  180.40
   6   9  16  257.48  169.06
  -6  -9 -16  -84.03  117.01
   6  10  -1    5.30  149.00
  -6 -10   1  311.22  162.72
   6  10   0   45.36  162.25
  -6 -10   0  204.94  136.67
   6  10   1   68.87  168.55
  -6 -10  -1  150.32   69.82
   6  10   2  249.26  221.28
  -6 -10  -2  266.13  141.72
   6  10   3  138.28  156.59
  -6 -10  -3  280.03  181.91
   6  10   4  524.12  164.84
  -6 -10  -4 1247.97  412.65
   6  10   5  100.21  144.44
  -6 -10  -5 -207.97  292.26
   6  10   6 1078.13  253.27
  -6 -10  -6 1304.03  370.85
   6  10   7  138.06  150.93
  -6 -10  -7   88.38  175.44
   6  10   8  153.16  191.37
  -6 -10  -8  -75.63  159.64
   6  10   9   19.40  120.37
  -6 -10  -9  171.88  169.13
   6  10  10  100.59  145.70
  -6 -10 -10  -15.22  155.18
   6  10  11  732.59  167.30
  -6 -10 -11  772.69  230.69
   6  10  12  127.26  113.42
  -6 -10 -12  154.06  152.46
  -6 -10 -13  -79.26  135.00
  -6 -10 -14  169.54  178.00
  -6 -10 -15   60.04  132.42
   6  11   2  209.29  180.01
  -6 -11  -2  229.72  134.35
   6  11   3  100.29  145.31
  -6 -11  -3   58.06  184.12
   6  11   4  115.95  148.25
  -6 -11  -4  242.93  362.10
   6  11   5  209.79  161.20
  -6 -11  -5  356.36  440.68
   6  11   6    8.96  136.74
  -6 -11  -6   97.39  215.06
  -6 -11  -7   -7.41  175.69
   6  11   8  220.32  135.50
  -6 -11  -8   36.59  170.40
   6  11   9   23.01  124.30
  -6 -11  -9  -73.34  162.88
   6  11  10  213.51  117.29
  -6 -11 -10  339.93  228.83
   6  11  11  184.07  158.33
  -6 -11 -11  220.04  215.24
   6  11  12  120.50   97.39
  -6 -11 -12  -37.73  142.92
  -6 -11 -13  130.14  148.06
   6  12   6   73.89  155.16
  -6 -12  -6  208.75  301.44
   6  12   7  102.55  157.72
  -6 -12  -7  344.39  265.14
   6  12   8  249.05  179.42
  -6 -12  -8  -23.14  162.88
   6  12   9  170.58  147.16
  -6 -12  -9  152.47  168.64
   6  12  10  -51.35  129.16
  -6 -12 -10   38.68  161.75
  -7   6   3 2230.55 1043.02
   7  -6  -3 3184.13 1171.94
  -7   6   2 1591.55  681.04
   7  -6  -2 1795.65  694.79
  -7   6   1  430.38  241.51
   7  -6  -1  186.57  132.52
  -7   6   0  920.06  409.31
   7  -6   0  352.80  152.26
  -7   6  -1  125.61  242.06
   7  -6   1  221.12  168.74
  -7   6  -2  167.04  332.94
   7  -6   2   52.46  108.67
  -7   6  -3  471.79  375.99
   7  -6   3  178.25  157.40
  -7   5   5  538.59  348.85
   7  -5  -5   86.91  143.26
  -7   5   4 1103.15  270.66
   7  -5  -4 1258.17  243.64
  -7   5   3  666.29  270.89
   7  -5  -3 1390.40  368.59
  -7   5   2  884.06  356.42
   7  -5  -2  873.80  256.27
  -7   5   1   36.24  244.75
   7  -5  -1   98.69  109.77
  -7   5   0  -17.11  235.20
   7  -5   0   23.97  104.25
  -7   5  -1 5661.66 1153.70
   7  -5   1 6211.28  366.47
  -7   5  -2 1167.71  319.25
   7  -5   2  987.80  189.68
  -7   5  -3  510.73  319.92
   7  -5   3  272.34  160.75
  -7   5  -4  374.91  325.99
   7  -5   4  198.19  151.79
  -7   5  -5  527.73  227.13
   7  -5   5   42.05  108.74
  -7   5  -6 -190.18  161.69
   7  -5   6   48.93  113.59
  -7   5  -7   75.35  140.59
   7  -5   7  117.97  125.77
  -7   4   6  264.91  177.25
   7  -4  -6  153.49  142.28
  -7   4   5  453.49  288.39
   7  -4  -5  336.18  159.07
  -7   4   4  374.50  178.59
   7  -4  -4  138.91   94.94
  -7   4   3 2560.09  516.65
   7  -4  -3 2945.99  306.50
  -7   4   2  143.99  114.70
   7  -4  -2  177.95  119.27
  -7   4   1  -58.47  216.12
   7  -4  -1   26.08  112.17
  -7   4   0 -234.22  229.06
   7  -4   0  -37.50  109.52
  -7   4  -1  -94.90  220.66
   7  -4   1  162.55  163.29
  -7   4  -2  371.38  227.16
   7  -4   2  449.89  145.65
  -7   4  -3  154.67  218.63
   7  -4   3   76.06  160.54
  -7   4  -4 2743.16  318.44
   7  -4   4 3328.08  293.38
  -7   4  -5  890.96  199.17
   7  -4   5 1310.71  253.36
  -7   4  -6  267.77  233.94
   7  -4   6  186.68  120.46
  -7   4  -7  -12.45  125.19
   7  -4   7   45.72  109.65
  -7   4  -8  -17.36  122.83
   7  -4   8  180.04  127.33
   7  -4   9  -23.52  124.94
  -7   3   7  148.87  104.96
   7  -3  -7   31.42  107.70
  -7   3   6 1185.67  350.68
   7  -3  -6 1207.33  307.45
  -7   3   5  560.58  198.51
   7  -3  -5  531.53  166.75
  -7   3   4  -19.20  196.75
   7  -3  -4   57.41  101.32
  -7   3   3  738.81  213.29
   7  -3  -3  852.69  160.12
  -7   3   2  731.56  204.32
   7  -3  -2  550.84  191.81
  -7   3   1 1354.19  357.43
   7  -3  -1 1258.34  206.05
  -7   3   0  288.01  227.90
   7  -3   0  138.95  113.71
  -7   3  -1  484.72  194.30
   7  -3   1  412.83  153.36
  -7   3  -2  269.23  174.40
   7  -3   2  104.75  121.38
  -7   3  -3  363.52  212.33
   7  -3   3  651.21  205.63
  -7   3  -4 1446.06  397.45
   7  -3   4 1616.79  313.84
  -7   3  -5 3382.22  386.16
   7  -3   5 3977.38  408.91
  -7   3  -6 -139.37  172.90
   7  -3   6   -4.93  113.59
  -7   3  -7  131.75  165.07
   7  -3   7  235.66  172.85
   7  -3   8  860.23  198.32
  -7   3  -9   21.37   93.30
   7  -3   9   55.51  122.79
   7  -3  10  162.00  189.20
  -7   2   8    3.59   88.70
   7  -2  -8  -54.09   99.69
  -7   2   7  402.78  121.64
   7  -2  -7  567.11  156.35
  -7   2   6 1083.97  247.03
   7  -2  -6 1488.27  222.86
  -7   2   5 1125.84  305.99
   7  -2  -5 1546.15  245.69
  -7   2   4  475.98  167.48
   7  -2  -4  308.45  128.79
  -7   2   3  260.26   98.20
   7  -2  -3  515.22  189.50
  -7   2   219209.64 1561.07
   7  -2  -221806.48  881.14
  -7   2   1  300.48  128.04
   7  -2  -1  224.59  133.56
  -7   2   0  993.71  293.60
   7  -2   0 1287.24  220.23
  -7   2  -1   50.05   90.93
   7  -2   1  178.31  124.12
  -7   2  -2  741.40  201.40
   7  -2   2  755.43  191.89
  -7   2  -3  162.79  166.98
   7  -2   3   89.66  121.40
  -7   2  -4 3582.40  756.81
   7  -2   4 3692.37  458.08
  -7   2  -5  581.23  116.88
   7  -2   5  666.69  204.08
  -7   2  -6  506.13  155.19
   7  -2   6  480.50  171.15
  -7   2  -7 3049.65  400.38
   7  -2   7 3719.69  376.23
  -7   2  -8 1767.37  422.48
   7  -2   8 2159.30  303.45
  -7   2  -9   37.99  106.84
   7  -2   9  181.56  191.40
  -7   2  -9   27.44   46.65
   7  -2  10  192.79  195.43
  -7   2 -10   70.88   52.01
   7  -2  11  537.17  242.48
  -7   2 -11  269.40  122.84
   7  -2  12 1508.90  602.84
  -7   1   8  107.35  133.92
   7  -1  -8   24.78   95.12
  -7   1   7   31.41   90.56
   7  -1  -7   72.77  104.30
  -7   1   6   60.78  102.15
   7  -1  -6  -18.39   89.30
  -7   1   5  326.74  128.38
   7  -1  -5  514.04  166.57
  -7   1   4  582.40  202.14
   7  -1  -4  322.53  131.67
  -7   1   3 1061.07  272.73
   7  -1  -3  991.39  182.47
  -7   1   2  495.35  148.76
   7  -1  -2  446.30  127.80
  -7   1   1 2642.39  671.32
   7  -1  -1 3079.08  279.99
  -7   1   0 4120.52  916.08
   7  -1   0 4961.68  444.73
  -7   1  -115171.09 1503.26
   7  -1   117816.17 1059.72
  -7   1  -2  925.46  238.95
   7  -1   2  912.45  286.15
  -7   1  -3 1342.37  373.03
   7  -1   3 1462.95  250.66
  -7   1  -4  662.81  173.48
   7  -1   4  543.16  163.97
  -7   1  -5  168.84  109.83
   7  -1   5  207.30  150.37
  -7   1  -6 2763.32  518.13
   7  -1   6 3144.73  338.31
  -7   1  -7 2084.03  298.75
   7  -1   7 2051.06  316.33
  -7   1  -7 1341.44  200.92
  -7   1  -812837.88  587.51
   7  -1   814616.93  709.92
  -7   1  -812547.31  500.68
   7  -1   9 -142.02  170.21
  -7   1  -9  -26.98   54.08
   7  -1  10   -6.97  158.46
  -7   1 -10  -22.79   51.69
   7  -1  11  -27.95  165.47
  -7   1 -11  104.81   87.68
   7  -1  12   25.91  145.61
  -7   1 -12    5.54   64.08
   7  -1  13  592.37  264.65
  -7   1 -13  560.66  251.49
  -7   0   8    0.04  130.57
   7   0  -8   39.10   90.94
  -7   0   7  174.32  127.84
   7   0  -7  237.76  105.38
  -7   0   6  171.82  116.80
   7   0  -6  -17.24   89.61
  -7   0   5  201.75  115.80
   7   0  -5  -72.87   86.66
  -7   0   4  280.57  104.90
   7   0  -4  243.09  135.00
  -7   0   3  118.55  125.65
   7   0  -3   21.72   88.88
  -7   0   2 1956.19  550.15
   7   0  -2 2027.17  212.46
  -7   0   1  191.51  119.74
   7   0  -1   11.30   92.44
  -7   0   0 -114.07  154.08
   7   0   0   85.35  108.11
  -7   0  -1 1006.18  273.03
   7   0   1  993.97  161.23
  -7   0  -2 2961.03  756.67
   7   0   2 3355.86  719.55
  -7   0  -3  -35.49  160.59
   7   0   3  -46.50  122.95
  -7   0  -4  247.29  176.87
   7   0   4   15.94  132.51
  -7   0  -5  892.43  211.47
   7   0   5  631.73  158.20
  -7   0  -6  145.06   95.31
   7   0   6  145.46  109.59
  -7   0  -6   99.35   51.32
  -7   0  -7  550.66  135.19
   7   0   7  438.15  177.28
  -7   0  -7  526.68  106.74
  -7   0  -8 1643.81  283.88
   7   0   8 1538.23  245.29
  -7   0  -8 1384.70  131.16
   7   0   9  171.90  169.44
  -7   0  -9   90.70   83.05
  -7   0 -10  947.96  165.65
   7   0  10  946.83  243.09
  -7   0 -10 1223.34  171.29
   7   0  11   64.91  181.86
  -7   0 -11  -19.25   63.12
   7   0  12  129.71  173.26
  -7   0 -12  376.80  133.85
   7   0  13 -110.97  168.25
  -7   0 -13    2.18   74.69
   7   0  14  135.57  167.94
  -7   0 -14  -46.29   91.35
  -7  -1   8   41.80   63.79
   7   1  -8   30.18   84.97
  -7  -1   7   56.79   72.75
   7   1  -7   53.97   83.27
  -7  -1   6  124.12   69.85
   7   1  -6  448.45  126.82
  -7  -1   5  921.41  208.51
   7   1  -5 1068.51  145.78
  -7  -1   4  -49.59  146.72
   7   1  -4  -28.96   93.12
  -7  -1   3  742.93  217.43
   7   1  -3  809.18  134.34
  -7  -1   2  571.78  157.28
   7   1  -2  597.69  143.80
  -7  -1   1 3368.86  732.06
   7   1  -1 3491.53  308.56
  -7  -1   0  707.38  217.31
   7   1   0  652.88  144.51
  -7  -1  -1   24.34   76.13
   7   1   1  203.64   67.47
  -7  -1  -2 1953.52  338.93
   7   1   2 2515.84  489.33
  -7  -1  -3 8598.49  490.95
   7   1   3 9575.03  510.90
  -7  -1  -4 2122.14  379.55
   7   1   4 2313.12  242.89
  -7  -1  -4 1908.44  104.20
  -7  -1  -5  572.96  134.85
   7   1   5  547.92  211.82
  -7  -1  -5  333.01   61.38
  -7  -1  -6  670.53  183.94
   7   1   6  603.46  164.53
  -7  -1  -6  536.14   77.11
  -7  -1  -7  -40.58  115.22
   7   1   7  -22.89  159.37
  -7  -1  -7   18.73   59.78
  -7  -1  -8 6113.24  998.44
   7   1   8 6195.79  493.63
  -7  -1  -8 6037.86  398.57
  -7  -1  -9  328.43   93.34
   7   1   9  270.51  180.41
  -7  -1  -9  124.31   76.31
  -7  -1 -10  392.54  110.24
   7   1  10  449.26  256.95
  -7  -1 -10  143.45  100.13
   7   1  11  -63.05  185.03
  -7  -1 -11   87.66  113.62
   7   1  12  110.87  170.91
  -7  -1 -12  192.42  122.50
   7   1  13 2036.72  277.51
  -7  -1 -13 2276.45  235.50
   7   1  14  246.64  176.44
  -7  -1 -14  377.18  183.26
   7   1  15   22.23  162.58
  -7  -1 -15  204.16  120.91
  -7  -2   7  312.53  149.60
   7   2  -7  221.34  106.66
  -7  -2   6   18.56   73.02
   7   2  -6  -70.69   78.12
  -7  -2   5 1242.46  287.17
   7   2  -5 1217.98  180.89
  -7  -2   4  621.57  172.43
   7   2  -4  541.68  147.53
  -7  -2   3 2475.20  358.61
   7   2  -3 2318.34  237.60
  -7  -2   216191.77  729.68
   7   2  -218191.39  736.70
  -7  -2   117606.08 1062.43
   7   2  -119952.63 1133.18
  -7  -2   0 1376.70  219.10
   7   2   0 1623.60  145.42
  -7  -2  -1 1315.58  224.42
   7   2   1 1362.12  198.68
  -7  -2  -1 1319.85  135.20
  -7  -2  -2 2801.91  596.43
   7   2   2 3022.40  234.36
  -7  -2  -2 2923.66  173.16
  -7  -2  -3  178.17  121.43
   7   2   3  139.76  162.64
  -7  -2  -3  124.55   86.02
  -7  -2  -4  241.22  102.95
   7   2   4  368.50  156.77
  -7  -2  -4  320.79  104.31
  -7  -2  -5 1494.33  321.25
   7   2   5 1972.90  245.68
  -7  -2  -5 1443.33  137.30
  -7  -2  -6 3122.48  658.52
   7   2   6 3496.05  304.86
  -7  -2  -6 2953.48  176.94
  -7  -2  -7  444.35  114.70
   7   2   7  585.75  237.23
  -7  -2  -7  273.61   64.96
  -7  -2  -8 3653.56  317.08
   7   2   8 3463.98  324.96
  -7  -2  -8 3692.91  223.94
  -7  -2  -9   69.14   50.82
   7   2   9 -218.80  181.93
  -7  -2  -9    2.88   71.11
  -7  -2 -10 2930.64  405.82
   7   2  10 3176.78  372.25
  -7  -2 -10 3525.15  279.59
   7   2  11 2602.66  287.63
  -7  -2 -11 3512.78  305.78
   7   2  12   68.62  187.11
  -7  -2 -12   -9.92   90.52
   7   2  13   92.55  167.73
  -7  -2 -13  102.25  137.35
   7   2  14   31.03  164.23
  -7  -2 -14   -4.13  101.69
   7   2  15  -20.05  162.97
  -7  -2 -15  152.08  110.39
  -7  -3   7  100.88  180.85
  -7  -3   6   12.81  130.87
   7   3  -5  -93.13  131.32
   7   3  -5   53.78   58.31
   7   3  -4   76.88  135.74
   7   3  -4   41.47   67.43
  -7  -3   4   11.41   38.42
   7   3  -3  314.41  161.93
   7   3  -3  375.18  125.10
  -7  -3   3  211.21   69.35
   7   3  -2 4579.32  425.08
   7   3  -2 4758.99  278.21
  -7  -3   2 4516.55  263.08
   7   3  -1 7102.24  586.28
   7   3  -1 6826.08  435.97
  -7  -3   1 6545.20  411.39
   7   3   045758.17 1390.91
   7   3   046346.55 1240.20
   7   3   1 4263.22  357.03
   7   3   1 5230.23  337.72
  -7  -3  -1 6189.63  373.83
   7   3   275337.67 3133.14
   7   3   278935.11 3245.61
  -7  -3  -272875.33 2829.02
   7   3   311566.63  681.57
   7   3   311446.36  578.22
  -7  -3  -310506.96  505.18
   7   3   4 1540.01  225.37
   7   3   4 1904.46  211.69
  -7  -3  -4 1563.17  178.38
   7   3   5  133.72  131.59
   7   3   5  306.74  153.80
  -7  -3  -5  339.74  161.50
   7   3   6 6845.84  410.16
  -7  -3  -6 6547.89  363.00
  -7  -3  -7 1973.26  336.59
   7   3   7 1816.25  258.33
  -7  -3  -7 1886.93  172.21
  -7  -3  -8  525.57  126.24
   7   3   8  485.61  260.27
  -7  -3  -8  554.45  112.36
  -7  -3  -9 1777.46  371.08
   7   3   9 1838.26  281.21
  -7  -3  -9 1410.50  193.98
   7   3  10 1970.56  289.23
  -7  -3 -10 2118.46  227.76
   7   3  11  129.32  151.51
  -7  -3 -11   49.64   84.39
   7   3  12 2898.49  352.60
  -7  -3 -12 2992.17  266.00
   7   3  13  420.87  255.93
  -7  -3 -13  541.72  223.53
   7   3  14  225.58  243.01
  -7  -3 -14  -76.97  102.12
   7   3  15  -41.58  154.31
  -7  -3 -15  -47.80   98.18
   7   3  16 -221.70  165.67
  -7  -3 -16   64.92  117.80
   7   4  -7   40.75  114.61
   7   4  -6   96.28  136.84
   7   4  -5   85.38  126.82
   7   4  -5  -24.09   49.57
  -7  -4   5   39.23   43.71
   7   4  -4  429.96  185.97
   7   4  -4  466.52  108.64
  -7  -4   4  486.54  199.86
   7   4  -3   43.39   76.49
   7   4  -3   92.30   74.95
  -7  -4   3   35.70   45.44
   7   4  -2   64.29  142.19
  -7  -4   2  107.09   77.55
   7   4  -1  411.15  180.65
   7   4  -1  190.87   68.69
  -7  -4   1  321.08   90.30
   7   4   0   26.30  147.38
   7   4   0  -47.06   56.21
  -7  -4   0  -64.56   83.10
   7   4   1 1376.93  239.76
   7   4   1 1243.78  108.93
  -7  -4  -1 1777.52  212.40
   7   4   222812.73 1032.69
   7   4   225999.97 1059.22
   7   4   3115445.1 4373.19
   7   4   3119760.8 4419.62
  -7  -4  -3114563.1 4289.77
   7   4   411624.04  692.62
   7   4   414696.58  674.74
  -7  -4  -411786.41  612.33
   7   4   524024.43 1043.67
   7   4   527419.78 1210.07
  -7  -4  -525721.21 1068.09
   7   4   659660.91 2379.08
   7   4   665148.48 2489.58
  -7  -4  -661353.38 2354.42
   7   4   7  149.01  111.03
   7   4   7  -10.76  158.02
  -7  -4  -7  329.20  165.48
   7   4   8 2026.44  181.34
   7   4   8 1728.33  214.93
  -7  -4  -8 2020.49  193.77
   7   4   9 1549.69  234.23
  -7  -4  -9 1639.20  202.86
   7   4  10  447.99  173.45
  -7  -4 -10  411.93  124.15
   7   4  11  418.61  180.92
  -7  -4 -11  465.67  127.14
   7   4  12  342.31  186.80
  -7  -4 -12  375.47  126.89
   7   4  13  109.65  147.32
  -7  -4 -13  407.11  156.89
   7   4  14  859.53  229.51
  -7  -4 -14 1249.48  234.65
   7   4  15  -60.95  157.04
   7   4  16  -81.39  155.56
  -7  -4 -16  100.96  108.40
   7   5  -6   46.11  116.45
  -7  -5   6  -13.80   71.09
   7   5  -5  272.15  198.82
  -7  -5   5  107.48   71.63
   7   5  -4  105.68  134.23
  -7  -5   4  291.13   91.56
   7   5  -3  -90.96  138.85
  -7  -5   3   93.09   60.87
   7   5  -2  193.53  135.66
  -7  -5   2  328.96   73.55
   7   5  -1 1497.64  264.48
   7   5  -1 1328.32  249.38
  -7  -5   1 1654.09  424.69
   7   5   0  177.23  205.73
   7   5   0   -4.07   37.32
  -7  -5   0   70.64   46.24
   7   5   1 1109.30  237.92
  -7  -5  -1 1099.89  311.44
   7   5   2   -1.65  137.70
   7   5   2  -19.13   45.66
  -7  -5  -2  -12.15  171.57
   7   5   3 2704.12  277.56
   7   5   3 2503.63  159.46
  -7  -5  -3 3162.74  314.68
   7   5   411126.70  595.12
   7   5   410763.98  480.59
  -7  -5  -410152.63  532.63
   7   5   5  975.53  226.10
   7   5   5 1025.65  137.39
  -7  -5  -5  943.54  230.69
   7   5   636200.52 1474.56
   7   5   636844.43 1451.07
  -7  -5  -635931.87 1480.14
   7   5   795577.41 2508.48
   7   5   799090.08 2561.34
  -7  -5  -795518.22 2523.13
   7   5   8  303.04  107.34
   7   5   8  384.89  197.46
  -7  -5  -8  315.42  118.35
   7   5   916913.17  978.17
   7   5   917092.03 1019.81
  -7  -5  -917817.17 1037.04
   7   5  10 5885.54  322.25
   7   5  10 5364.63  412.08
  -7  -5 -10 5649.45  358.45
   7   5  11  161.84   66.49
   7   5  11   38.57  149.65
  -7  -5 -11  115.83  106.55
   7   5  12  219.06  124.92
  -7  -5 -12  489.21  171.21
   7   5  13   15.66  145.95
  -7  -5 -13   10.09   98.85
   7   5  14  251.28  163.52
  -7  -5 -14  175.22  115.81
   7   5  15  -19.30  150.58
  -7  -5 -15   16.56  110.02
   7   5  16  378.32  260.61
  -7  -5 -16  300.75  148.02
   7   6  -5   35.69  139.74
  -7  -6   5  200.90   72.41
  -7  -6   4  237.16   95.31
   7   6  -3  115.36  133.07
  -7  -6   3   94.45   60.86
   7   6  -2   30.77  140.31
  -7  -6   2   73.02   57.34
   7   6  -1  670.59  258.75
  -7  -6   1  522.78  197.06
   7   6   0  116.04  139.38
  -7  -6   0   85.79   87.52
   7   6   1  607.55  199.39
  -7  -6  -1  138.24  136.41
   7   6   2  107.74  147.10
  -7  -6  -2  -35.38  142.91
   7   6   3  953.43  219.07
   7   6   3 1159.42  132.90
  -7  -6  -3 2222.19  459.84
   7   6   4  886.21  206.74
  -7  -6  -4  782.50  202.73
   7   6   5 5074.96  331.07
  -7  -6  -5 4736.19  336.07
   7   6   6  919.40  183.55
   7   6   6  924.82  104.33
  -7  -6  -6  674.52  181.46
   7   6   7 1442.04  207.88
   7   6   7 1194.36  115.35
  -7  -6  -7 1256.63  202.85
   7   6   8 1653.65  186.73
   7   6   8 1410.15  178.27
  -7  -6  -8 1511.39  231.63
   7   6   9 6890.65  471.03
   7   6   9 6603.49  478.38
  -7  -6  -9 7529.48  533.63
   7   6  1032175.74  615.58
   7   6  1030964.41 1153.51
  -7  -6 -1032313.01  689.38
   7   6  11 3344.18  362.88
   7   6  11 3038.58  368.40
  -7  -6 -11 3192.86  400.12
   7   6  12   63.70  124.26
  -7  -6 -12  239.87  172.00
   7   6  13  573.01  189.05
  -7  -6 -13  717.42  198.64
   7   6  14  166.37  139.81
  -7  -6 -14   49.32  112.30
   7   6  15  394.66  208.34
  -7  -6 -15   -8.28  111.67
   7   6  16  137.71  148.93
  -7  -6 -16   38.72  109.20
   7   7  -4   71.86  142.02
  -7  -7   4  -24.40  100.81
   7   7  -3   90.70  143.09
  -7  -7   3   44.06   51.69
   7   7  -2    9.88  142.22
  -7  -7   2  151.97   77.10
   7   7  -1  234.96  183.64
  -7  -7   1   64.83   72.20
   7   7   0  222.81  193.30
  -7  -7   0    3.12   76.69
   7   7   1  566.42  209.59
  -7  -7  -1  813.47  193.09
   7   7   2 2328.09  348.58
  -7  -7  -2 2733.29  556.46
   7   7   3 2898.50  392.40
  -7  -7  -3 4965.95  634.12
   7   7   4   46.47  139.02
  -7  -7  -4  208.41  194.52
   7   7   5  136.02  132.42
  -7  -7  -5  -85.57  160.28
   7   7   6   39.64  121.07
  -7  -7  -6   16.85  156.13
   7   7   7 1098.77  178.14
   7   7   7 1001.89  112.65
  -7  -7  -7  922.81  194.57
   7   7   8 1585.23  183.08
  -7  -7  -8 1576.17  208.91
   7   7   9 2941.03  277.53
   7   7   9 2670.86  212.15
  -7  -7  -9 2929.21  293.54
   7   7  10  182.47  116.00
   7   7  10   16.44  103.99
  -7  -7 -10  -65.72  138.34
   7   7  11 1305.84  174.56
   7   7  11 1502.85  229.05
  -7  -7 -11 1508.10  255.65
   7   7  12 1560.20  230.63
  -7  -7 -12 1327.88  228.44
   7   7  13   50.86  121.97
  -7  -7 -13  105.34  180.32
   7   7  14  562.34  193.20
  -7  -7 -14  631.77  200.39
   7   7  15  435.73  241.80
  -7  -7 -15  216.80  168.46
   7   7  16  241.50  192.59
  -7  -7 -16   59.00  111.88
   7   8  -3  -18.49  130.56
  -7  -8   3  124.85  104.87
   7   8  -2   31.76  133.47
  -7  -8   2   11.17  102.26
   7   8  -1   27.78  153.88
  -7  -8   1  102.28   93.78
   7   8   0  433.38  199.07
  -7  -8   0  237.55  123.27
   7   8   1   18.43  145.83
  -7  -8  -1  206.07   93.73
   7   8   2  287.02  201.39
  -7  -8  -2  340.94  198.84
   7   8   3 1814.27  272.30
  -7  -8  -3 3225.64  657.52
   7   8   4 7070.87  511.00
   7   8   5  -14.40  169.96
  -7  -8  -5  170.36  194.33
   7   8   6 7238.60  777.33
  -7  -8  -6 7610.81  831.59
   7   8   7 4333.24  515.16
  -7  -8  -7 4040.19  499.25
   7   8   8  672.16  217.82
  -7  -8  -8  796.57  254.62
   7   8   9  120.79  102.83
   7   8   9  149.70  106.02
   7   8  10  581.32  138.24
   7   8  10  389.33  106.09
  -7  -8 -10  477.10  197.22
   7   8  11  383.64  112.01
  -7  -8 -11  494.98  193.60
  -7  -8 -12  241.88  145.60
   7   8  13   73.44   98.88
  -7  -8 -13  155.12  132.30
   7   8  14  116.40  144.11
  -7  -8 -14  149.93  175.06
   7   8  15  143.66  106.83
  -7  -8 -15   39.72  121.58
   7   8  16  -76.18  117.15
  -7  -8 -16   13.96  108.76
   7   9  -1   71.13  162.87
  -7  -9   1   -8.23  123.99
   7   9   0   78.04  158.32
  -7  -9   0   82.96   76.01
   7   9   1   22.89  161.71
  -7  -9  -1  138.50  117.65
   7   9   2 1444.48  281.13
  -7  -9  -2 1721.72  526.56
   7   9   3  960.54  201.32
  -7  -9  -3 1088.16  340.64
   7   9   4   37.06  144.73
  -7  -9  -4  496.49  490.42
   7   9   5  490.81  165.94
  -7  -9  -5  979.93  359.59
   7   9   6   51.08  158.20
  -7  -9  -6   65.36  174.95
   7   9   7 7877.79  625.70
  -7  -9  -7 7959.17  730.63
   7   9   8 7504.19  608.04
  -7  -9  -8 6913.61  571.37
   7   9   9   95.23  119.86
  -7  -9  -9  348.34  223.64
   7   9  10 2640.34  246.58
  -7  -9 -10 2484.41  308.01
   7   9  11  732.24  145.06
  -7  -9 -11  582.87  255.83
   7   9  12  148.72   78.71
  -7  -9 -12  270.08  186.88
  -7  -9 -13  149.33  196.75
   7   9  14  104.06   84.61
  -7  -9 -14  131.19  130.29
   7   9  15  330.76  166.44
  -7  -9 -15  213.73  177.70
   7  10   1   19.90  153.07
  -7 -10  -1   24.26  152.91
   7  10   2    6.68  145.73
  -7 -10  -2  -62.65  151.75
   7  10   3  194.37  161.17
  -7 -10  -3  139.12  158.59
   7  10   4   45.03  150.35
  -7 -10  -4  407.81  316.15
   7  10   5  363.42  197.97
  -7 -10  -5  748.02  313.02
   7  10   6  228.06  212.67
  -7 -10  -6  436.59  284.68
   7  10   7   67.61  139.53
  -7 -10  -7   33.21  164.80
   7  10   8   56.15  136.39
  -7 -10  -8   37.48  162.29
   7  10   9  831.37  217.38
  -7 -10  -9  738.62  232.50
   7  10  10  725.17  196.15
  -7 -10 -10  687.53  269.77
   7  10  11 3466.22  331.64
  -7 -10 -11 4010.70  382.71
   7  10  12  267.30  136.53
  -7 -10 -12  518.45  276.90
  -7 -10 -13  108.14  188.47
  -7 -10 -14  507.68  304.47
   7  11   3   41.68  145.15
  -7 -11  -3  215.68  224.99
   7  11   4  300.50  236.26
  -7 -11  -4  -18.49  354.03
   7  11   5  130.60  146.73
  -7 -11  -5   74.10  238.46
   7  11   6  234.75  148.58
  -7 -11  -6  222.85  189.24
   7  11   7  154.22  145.25
  -7 -11  -7  161.73  160.96
   7  11   8  139.09  131.75
  -7 -11  -8   56.06  148.89
   7  11   9   48.91  126.95
  -7 -11  -9  208.16  233.25
   7  11  10  263.13  178.57
  -7 -11 -10  -35.31  147.27
   7  11  11   44.52  107.95
  -7 -11 -11  136.27  164.49
  -7 -11 -12  279.30  241.76
  -7 -11 -13   27.45  148.13
  -8   5  -1 3624.74 1483.06
   8  -5   1 5628.64 2029.26
  -8   5  -2  524.35  394.23
   8  -5   2  113.27  135.56
  -8   4   3  734.49  356.14
   8  -4  -3  742.46  310.39
  -8   4   2  217.37  272.65
   8  -4  -2  322.11  151.04
  -8   4   1 -166.07  209.69
   8  -4  -1  -54.84  106.98
  -8   4   0   89.17  228.33
   8  -4   0  223.67  132.33
  -8   4  -1 1206.63  403.91
   8  -4   1 1016.83  311.03
  -8   4  -2 4515.60  973.48
   8  -4   2 5264.27 1085.84
  -8   4  -3   99.10  238.29
   8  -4   3  378.73  216.12
  -8   4  -410688.91 1990.74
   8  -4   412964.01 5103.13
  -8   4  -5 2024.62  445.89
   8  -4   5 2338.05  300.80
  -8   4  -6  667.31  336.83
   8  -4   6  961.98  405.78
   8  -3  -5  123.59  157.05
  -8   3   4  152.86  121.43
   8  -3  -4  -68.07   98.76
  -8   3   3  -69.32  188.78
   8  -3  -3   78.55   93.66
  -8   3   2   -5.45  199.83
   8  -3  -2  135.57  112.47
  -8   3   1  892.18  202.38
   8  -3  -1  896.73  212.57
  -8   3   0  211.46  175.93
   8  -3   0  388.73  145.93
  -8   3  -1 1083.63  301.86
   8  -3   1  951.83  188.01
  -8   3  -2  801.81  242.02
   8  -3   2 1048.77  224.29
  -8   3  -3   94.95  156.63
   8  -3   3  130.12  171.32
  -8   3  -4  341.39  175.87
   8  -3   4  439.94  140.59
  -8   3  -5 2863.80  348.00
   8  -3   5 3112.57  309.34
  -8   3  -6 1726.94  587.46
   8  -3   6 2169.98  279.96
  -8   3  -7  774.88  239.26
   8  -3   7 1440.01  371.87
   8  -3   8 1802.20  302.74
   8  -3   9  377.15  266.89
  -8   2   5  166.61  134.31
   8  -2  -5   46.60  100.58
  -8   2   4 -108.25  168.29
   8  -2  -4   60.88  100.87
  -8   2   3  106.44  162.80
   8  -2  -3   12.89  103.08
  -8   2   2 -201.96  178.46
   8  -2  -2   25.32  100.56
  -8   2   1  -57.85  187.17
   8  -2  -1  279.91  168.83
  -8   2   0   50.95   72.74
   8  -2   0   44.35  116.10
  -8   2  -1  258.62  121.08
   8  -2   1  -56.36  119.82
  -8   2  -2  627.01  208.03
   8  -2   2  822.09  210.03
  -8   2  -3  -81.47  204.21
   8  -2   3   62.94   98.25
  -8   2  -4 3198.28  717.26
   8  -2   4 3720.97  317.00
  -8   2  -5 9641.56  916.35
   8  -2   510272.16  437.00
  -8   2  -6  169.30  187.89
   8  -2   6  178.88  193.20
  -8   2  -7  529.84  152.20
   8  -2   7  613.84  173.78
  -8   2  -8  366.68   81.73
   8  -2   8  574.79  210.58
  -8   2  -9  349.55  154.54
   8  -2   9  424.64  176.45
   8  -2  10  320.71  204.21
  -8   1   6  -36.92  162.53
   8  -1  -6  -17.72   94.64
  -8   1   5  -41.92  156.73
   8  -1  -5   47.17  103.26
  -8   1   4  608.30  215.74
   8  -1  -4  566.43  146.53
  -8   1   3  610.66  173.81
   8  -1  -3  405.69  134.96
  -8   1   2  768.16  193.55
   8  -1  -2  644.30  145.47
  -8   1   1   29.53  122.85
   8  -1  -1   32.58  113.51
  -8   1   0  279.16  122.85
   8  -1   0  221.84  133.99
  -8   1  -1 3750.81  727.05
   8  -1   1 4091.80  403.10
  -8   1  -2  397.87  156.52
   8  -1   2  236.76  133.95
  -8   1  -3  777.21  190.76
   8  -1   3  361.03  162.83
  -8   1  -4  817.19  224.87
   8  -1   4  756.25  200.69
  -8   1  -5 4271.66  856.92
   8  -1   5 4680.77  463.34
  -8   1  -6 3410.07  683.81
   8  -1   6 3814.84  405.73
  -8   1  -7 4572.38  705.35
   8  -1   7 4958.28  344.74
  -8   1  -8 1453.28  291.78
   8  -1   8 1943.09  288.47
  -8   1  -9   39.37  108.06
   8  -1   9 -114.14  152.23
   8  -1  10  115.57  156.65
   8  -1  11   93.91  204.00
   8  -1  12  421.97  226.18
  -8   0   6  153.22  134.90
   8   0  -6   23.29   97.12
   8   0  -5  -64.76   91.38
  -8   0   4   98.79  100.50
   8   0  -4  243.11  161.94
  -8   0   3  446.18  152.72
   8   0  -3  802.99  187.25
  -8   0   2  233.46  108.05
   8   0  -2  126.97  105.68
  -8   0   1 1572.75  392.85
   8   0  -1 1861.19  285.96
  -8   0   0  -29.98  155.18
   8   0   0  124.29  104.43
  -8   0  -1 2599.01  420.47
   8   0   1 2837.58  288.91
  -8   0  -2 8037.19  990.21
   8   0   2 9850.66 1007.80
  -8   0  -3 3164.35  589.18
   8   0   3 3828.15  480.57
  -8   0  -4 7609.42 1408.08
   8   0   4 7700.51  805.34
  -8   0  -5 2605.52  805.56
   8   0   5 3087.88  408.93
  -8   0  -6  -81.79  148.38
   8   0   6   62.03  145.37
  -8   0  -7 2602.77  432.47
   8   0   7 2746.44  325.48
  -8   0  -8 1658.77  301.54
   8   0   8 1816.72  293.74
   8   0   9   64.05  161.79
  -8   0 -10   45.57   83.42
   8   0  10  184.91  136.72
  -8   0 -10  -33.41   48.76
   8   0  11   71.67  148.18
  -8   0 -11   96.20   77.16
   8   0  12  677.69  265.47
  -8   0 -12  208.32   84.37
   8   0  13  188.83  169.67
  -8   0 -13   18.64   61.89
  -8  -1   6  420.55  223.01
   8   1  -6  136.58  125.38
  -8  -1   5  -76.64  135.42
   8   1  -5   11.16   82.22
  -8  -1   4  100.07  104.91
   8   1  -4  328.73  113.16
  -8  -1   3  761.49  267.88
   8   1  -3  752.84  151.35
  -8  -1   2 1751.06  353.10
   8   1  -2 2171.34  221.12
  -8  -1   1 2646.89  567.37
   8   1  -1 2953.13  271.51
  -8  -1   0  885.86  257.37
   8   1   0  798.14  165.57
  -8  -1  -1  649.17  175.51
   8   1   1  742.42  152.21
  -8  -1  -2   39.33   75.87
   8   1   2  141.38   85.94
  -8  -1  -3 3542.02  890.22
   8   1   3 4004.76  322.21
  -8  -1  -4  543.91  148.82
   8   1   4  637.28  190.96
  -8  -1  -512804.63  805.81
   8   1   514737.75  641.98
  -8  -1  -610239.45 1089.50
   8   1   611483.61 1146.81
  -8  -1  -7  998.84  233.28
   8   1   7  906.42  241.37
  -8  -1  -8 6436.39 1070.04
   8   1   8 7353.70  458.90
  -8  -1  -8 6684.16  325.37
  -8  -1  -9 3058.61  579.36
   8   1   9 3898.09  390.21
  -8  -1  -9 3272.22  287.77
  -8  -1 -10  106.87   68.15
   8   1  10   78.70  163.91
  -8  -1 -10  181.40   96.20
   8   1  11  394.08  197.03
  -8  -1 -11  465.94  111.65
   8   1  12  -34.03  151.51
  -8  -1 -12   43.87   94.03
   8   1  13  -64.54  161.16
  -8  -1 -13   54.98   92.13
   8   1  14   -8.34  163.06
  -8  -1 -14   58.96   73.11
  -8  -2   6  167.89  109.61
   8   2  -6  227.64  117.59
  -8  -2   5 1045.28  423.82
   8   2  -5 1122.81  268.02
  -8  -2   4  174.19  142.28
   8   2  -4   28.42   72.61
  -8  -2   3  106.99  102.42
   8   2  -3  230.20  117.17
  -8  -2   2  164.88  132.36
   8   2  -2   -6.39   72.44
  -8  -2   1 2178.52  559.49
   8   2  -1 2461.68  239.73
  -8  -2   0  754.22  199.10
   8   2   0 1131.33  176.86
  -8  -2  -1  492.85  175.42
   8   2   1  288.93  113.38
  -8  -2  -2  -79.93  136.28
   8   2   2   96.69  101.50
  -8  -2  -3 4262.55  687.54
   8   2   3 4885.91  324.70
  -8  -2  -4  210.44  104.80
   8   2   4  147.60  127.13
  -8  -2  -5  413.73  149.31
   8   2   5  398.82  114.69
  -8  -2  -5  359.21   64.16
  -8  -2  -6 1368.37  415.06
   8   2   6 1095.56  185.90
  -8  -2  -6 1128.23  116.50
  -8  -2  -7  601.78  165.18
   8   2   7  527.91  163.13
  -8  -2  -7  501.99   88.78
  -8  -2  -8  461.54  106.40
   8   2   8  231.47  142.26
  -8  -2  -8  189.51   84.96
  -8  -2  -9 3789.49  484.20
   8   2   9 4502.70  395.05
  -8  -2  -9 3793.21  251.03
  -8  -2 -10 5565.23  595.64
   8   2  10 6249.28  539.84
  -8  -2 -10 6337.44  466.40
   8   2  11  290.68  242.14
  -8  -2 -11  337.05  103.06
   8   2  12  141.41  226.86
  -8  -2 -12  397.89  137.13
   8   2  13  553.64  208.16
  -8  -2 -13  802.72  147.33
   8   2  14   87.93  168.24
  -8  -2 -14  169.89  162.80
  -8  -3   5  225.06   94.76
   8   3  -5  240.18  105.04
  -8  -3   4  148.00  145.57
  -8  -3   3  -85.04  141.98
   8   3  -3   78.44   88.79
  -8  -3   2  322.43  156.00
   8   3  -2  125.39  105.67
   8   3  -1 4080.71  337.03
   8   3   0  619.18  118.06
   8   3   1  764.81  149.87
   8   3   2  328.05   97.51
  -8  -3  -2  188.08   73.43
  -8  -3  -3 1658.32  231.13
   8   3   3 1899.97  180.16
  -8  -3  -3 1778.68  150.72
  -8  -3  -4 2377.49  271.42
   8   3   4 2424.18  247.41
  -8  -3  -4 2273.32  198.88
  -8  -3  -5 4021.17  815.13
   8   3   5 4941.06  391.26
  -8  -3  -5 4393.09  312.29
  -8  -3  -6   23.13   77.87
   8   3   6  342.82  169.90
  -8  -3  -6   24.45   71.79
  -8  -3  -7  141.56  108.22
   8   3   7  274.48  184.85
  -8  -3  -7   94.46   53.61
  -8  -3  -8 1020.11  263.45
   8   3   8  879.38  230.22
  -8  -3  -8 1074.96  135.49
  -8  -3  -9  516.78  186.01
   8   3   9  418.71  164.31
  -8  -3  -9  527.18  107.84
   8   3  10  109.52  142.14
  -8  -3 -10  149.18  115.59
   8   3  11  472.50  194.03
  -8  -3 -11  702.25  179.66
   8   3  12  103.15  167.33
  -8  -3 -12  -89.70   84.43
   8   3  13 1334.98  240.51
  -8  -3 -13 1539.04  226.82
   8   3  14   27.61  167.06
  -8  -3 -14  178.22  144.71
   8   3  15   45.95  168.93
  -8  -3 -15  -71.34  101.30
   8   4  -5  239.24  173.07
   8   4  -4  197.17  156.76
   8   4  -3  101.84  138.92
   8   4  -3   63.58   61.46
   8   4  -2  926.08  224.77
   8   4  -2 1037.24  138.24
   8   4  -1  -21.79  156.37
  -8  -4   1   19.95   45.47
   8   4   0  132.22  157.53
   8   4   0   23.01   60.67
  -8  -4   0   65.31  113.82
   8   4   1  288.36  163.10
   8   4   1  197.15   89.95
  -8  -4  -1  330.33  148.47
   8   4   2 -132.12  181.61
   8   4   2  -35.15   80.95
  -8  -4  -2  -41.90  103.95
   8   4   3 8247.50 1203.19
   8   4   3 8514.72  396.87
  -8  -4  -3 7055.99  370.57
   8   4   4  117.72  172.62
   8   4   4  211.67  137.59
  -8  -4  -4   85.04  103.82
   8   4   511921.68  770.69
   8   4   512258.53  741.67
  -8  -4  -510974.54  668.02
   8   4   6 2646.82  276.71
   8   4   6 2380.43  243.80
  -8  -4  -6 2218.82  222.97
   8   4   7 1770.79  200.92
   8   4   7 1611.45  226.51
  -8  -4  -7 1522.05  140.47
  -8  -4  -8 2507.74  233.65
   8   4   8 2408.68  244.89
  -8  -4  -8 2508.81  228.22
  -8  -4  -9 1073.08  207.88
   8   4   9  922.66  217.18
  -8  -4  -9  848.78  144.51
   8   4  10 4575.19  376.89
  -8  -4 -10 4773.81  317.49
  -8  -4 -11  -10.44   54.59
   8   4  11   15.17  140.57
  -8  -4 -11   76.84   88.35
   8   4  12  192.13  217.98
  -8  -4 -12  262.52  138.37
   8   4  13  101.82  152.01
  -8  -4 -13   21.52   89.80
   8   4  14   79.26  217.56
  -8  -4 -14  -42.88   96.80
   8   4  15  159.68  235.83
  -8  -4 -15   32.66  103.11
   8   5  -4  158.44  140.12
   8   5  -3  201.97  141.93
   8   5  -2   77.05   71.35
  -8  -5   2  -53.94   74.31
   8   5  -1  589.11  206.68
  -8  -5   1  507.33  150.60
   8   5   0  110.67  147.90
   8   5   0   -9.93   41.16
  -8  -5   0   87.07   54.87
   8   5   1   36.76  153.71
   8   5   1   33.88   47.22
  -8  -5  -1  121.01  143.81
   8   5   2   38.87  150.18
  -8  -5  -2    6.30  122.36
   8   5   3  219.93  206.63
   8   5   3  384.08   89.35
  -8  -5  -3  368.29  121.04
   8   5   4 2853.33  295.19
   8   5   4 2712.86  198.33
  -8  -5  -4 2229.20  522.45
   8   5   5 -238.08  160.74
   8   5   5  113.58   89.93
  -8  -5  -5  -32.10  124.95
   8   5   628454.52 1122.90
   8   5   629568.75 1071.85
  -8  -5  -627912.91 1039.45
   8   5   723665.49  995.47
   8   5   724722.10  925.51
  -8  -5  -723983.73  912.03
   8   5   8  933.18  175.08
   8   5   8  774.58  181.97
  -8  -5  -8  910.97  174.05
   8   5   9 8804.50  898.11
   8   5   9 8227.49  858.40
  -8  -5  -9 7823.07  806.85
   8   5  10 3869.94  287.74
  -8  -5 -10 4011.26  323.42
  -8  -5 -11  467.15  124.64
   8   5  11  652.98  203.42
  -8  -5 -11  747.18  202.02
   8   5  12  288.32  120.38
  -8  -5 -12  467.03  145.54
   8   5  13 -148.46  147.12
  -8  -5 -13   13.28   98.13
   8   5  14  375.70  229.74
  -8  -5 -14  146.00  104.23
   8   5  15 -108.21  162.43
  -8  -5 -15   78.33  101.94
   8   5  16  139.08  177.64
  -8  -5 -16  127.80  126.62
   8   6  -3  228.84  196.50
  -8  -6   3   29.74   39.96
   8   6  -2  148.26  163.67
  -8  -6   2   24.72   33.57
   8   6  -1 1156.25  232.02
  -8  -6   1  780.37  302.65
   8   6   0   25.71  152.87
  -8  -6   0  -29.94   95.07
   8   6   1   17.84  146.94
  -8  -6  -1   35.27  127.48
   8   6   2 1087.81  181.45
  -8  -6  -2 2605.93  493.45
   8   6   3  567.96  198.23
  -8  -6  -3  538.07  236.75
   8   6   4  843.57  200.83
   8   6   4 1147.22  116.00
  -8  -6  -4 1074.91  174.38
   8   6   5  453.15  136.42
   8   6   5  484.00  107.82
  -8  -6  -5  373.83  130.26
   8   6   6  367.44  164.88
  -8  -6  -6  300.58  222.86
   8   6   7 1172.91  194.46
   8   6   7 1271.98  154.37
  -8  -6  -7 1312.91  207.31
   8   6   8 4497.57  539.62
   8   6   8 4254.32  471.12
  -8  -6  -8 4639.56  526.57
   8   6   9 3609.03  452.88
   8   6   9 3271.14  412.84
  -8  -6  -9 3682.06  466.00
   8   6  1053398.48 1882.09
   8   6  1051713.44 1818.77
  -8  -6 -1054637.25 1973.28
   8   6  11 2096.74  233.84
   8   6  11 1431.04  233.23
  -8  -6 -11 1818.50  269.42
   8   6  12  621.35  170.00
  -8  -6 -12  932.87  228.66
   8   6  13 2998.90  348.94
  -8  -6 -13 2931.38  315.37
   8   6  14  216.18  220.93
  -8  -6 -14   35.26  109.40
   8   6  15  269.29  271.32
  -8  -6 -15  251.84  147.78
   8   6  16   80.10  168.51
  -8  -6 -16  104.79  128.38
   8   7  -2   27.49  149.43
  -8  -7   2  119.05   91.56
   8   7  -1  215.45  218.17
  -8  -7   1  187.32   61.90
   8   7   0  917.05  256.05
  -8  -7   0  528.50  156.88
   8   7   1  -35.72  138.92
  -8  -7  -1   31.28  123.30
   8   7   2   86.44  143.31
  -8  -7  -2  274.38  229.43
   8   7   3  -37.91  136.76
  -8  -7  -3   55.92  196.54
   8   7   4  159.07  152.85
  -8  -7  -4  118.96  150.72
   8   7   5  794.07  197.91
  -8  -7  -5  976.48  216.41
   8   7   6  382.88  145.03
  -8  -7  -6  445.76  148.19
   8   7   7   -3.51  121.11
   8   7   7   44.36   53.20
  -8  -7  -7   65.82  134.68
   8   7   8  204.78  165.51
   8   7   8  -28.36   63.65
  -8  -7  -8 -130.02  132.70
   8   7   9 1832.71  266.85
  -8  -7  -9 1752.46  289.69
   8   7  10 1127.13  173.25
   8   7  10  664.79  146.12
  -8  -7 -10 1063.92  224.97
   8   7  11 4797.73  267.21
   8   7  11 4230.43  300.91
  -8  -7 -11 4812.73  348.18
   8   7  12 1359.74  224.88
  -8  -7 -12 2226.30  290.90
   8   7  1311548.71  430.42
  -8  -7 -1313199.90  499.64
   8   7  14 9794.21  472.58
  -8  -7 -14 9692.12  458.70
   8   7  15   95.53  130.37
  -8  -7 -15  134.50  147.24
   8   7  16  898.70  382.34
  -8  -7 -16  764.97  344.64
   8   8  -1   38.66  157.67
  -8  -8   1   98.29  130.93
   8   8   0    6.49  152.21
  -8  -8   0  198.85  133.05
   8   8   1   39.61  155.85
  -8  -8  -1  106.32   82.94
   8   8   2  206.88  141.56
  -8  -8  -2   11.07   85.93
   8   8   3 1091.44  279.53
  -8  -8  -3 1822.51  434.97
   8   8   4  -82.98  134.09
  -8  -8  -4 -117.07  179.82
   8   8   5   64.03  137.38
  -8  -8  -5  -14.10  151.88
   8   8   6   25.64  128.86
  -8  -8  -6   79.94  148.16
   8   8   7  289.05  125.91
  -8  -8  -7  435.46  194.08
   8   8   8  126.50  163.85
  -8  -8  -8   83.21  137.47
   8   8   9  530.85  166.34
  -8  -8  -9  649.11  186.59
   8   8  10  487.21  134.32
   8   8  10  220.69   80.62
  -8  -8 -10  406.20  213.13
   8   8  11   65.68  108.07
   8   8  11   -8.80   76.89
  -8  -8 -11  142.15  195.48
   8   8  12   73.45   91.72
  -8  -8 -12   41.75  138.81
  -8  -8 -13   61.65  136.64
   8   8  14 2297.21  515.93
  -8  -8 -14 1939.45  462.01
   8   8  15 1689.66  652.02
  -8  -8 -15 2001.97  753.61
   8   9   0  213.95  192.71
   8   9   1   32.17  159.15
  -8  -9  -1   26.27  151.48
   8   9   2   83.02  145.77
  -8  -9  -2   49.93  186.21
   8   9   3   85.77  148.08
  -8  -9  -3  515.43  364.33
   8   9   4  876.31  223.53
  -8  -9  -4 1661.19  409.50
   8   9   5   96.00  183.66
  -8  -9  -5   35.08  169.51
   8   9   6   65.80  127.27
  -8  -9  -6   35.56  150.77
   8   9   7   38.88  126.29
  -8  -9  -7  -70.17  148.18
   8   9   8  111.96  125.61
  -8  -9  -8  306.91  215.01
   8   9   9  -23.59  122.82
  -8  -9  -9  -30.16  145.40
   8   9  10  289.25  131.35
  -8  -9 -10  294.29  162.03
   8   9  11  146.37   89.52
  -8  -9 -11  156.31  149.17
  -8  -9 -12   40.00  142.22
  -8  -9 -13   34.55  129.79
  -8  -9 -14  519.05  183.45
   8  10   3  252.61  179.47
  -8 -10  -3   -0.06  300.90
   8  10   4   92.89  148.82
  -8 -10  -4  175.95  273.70
   8  10   5   40.24  137.20
  -8 -10  -5   50.72  206.64
   8  10   6  195.18  150.36
  -8 -10  -6  144.31  250.65
   8  10   7  -70.22  128.32
  -8 -10  -7   73.52  154.46
   8  10   8   25.85  125.76
  -8 -10  -8   85.26  154.86
   8  10   9   72.13  119.09
  -8 -10  -9   -8.59  157.90
   8  10  10  809.04  230.65
  -8 -10 -10  932.25  303.83
   8  10  11  186.03  123.62
  -8 -10 -11  702.17  310.53
  -8 -10 -12  188.19  144.37
  -8 -10 -13  210.19  155.83
   8  11   6  388.31  250.59
  -8 -11  -6   36.18  170.50
   8  11   7  -71.04  136.16
  -8 -11  -7   54.86  155.14
   8  11   8  251.73  214.61
  -8 -11  -8  133.77  120.66
   8  11   9  123.00  136.45
  -8 -11  -9   99.31  162.18
   8  11  10   -4.18  119.39
  -8 -11 -10   93.65  162.69
   8  11  11   41.55  107.01
  -8 -11 -11  104.97  222.97
  -9   3   0  842.49  395.58
   9  -3   0  634.27  291.61
  -9   3  -1  385.69  231.25
   9  -3   1  313.62  162.52
  -9   3  -2   72.98  109.29
   9  -3   2  122.18  139.43
  -9   3  -3 -173.01  208.98
   9  -3   3  -45.64  114.60
  -9   3  -4  224.34  192.32
   9  -3   4  280.01  233.37
  -9   3  -5 1229.17  526.82
   9  -3   5 1031.37  435.68
  -9   2   2  -22.93  195.73
   9  -2  -2  120.43  122.73
  -9   2   1  -54.87  194.81
   9  -2  -1   84.12  107.07
  -9   2   0  210.24  143.70
   9  -2   0  403.18  169.50
  -9   2  -1  852.21  334.71
   9  -2   1 1054.72  281.51
  -9   2  -2  566.87  395.38
   9  -2   2  901.59  269.31
  -9   2  -3  350.40  160.32
   9  -2   3  190.20  166.03
  -9   2  -4 1576.67  588.94
   9  -2   4 1610.09  494.97
  -9   2  -5   98.90  104.94
   9  -2   5   79.70   55.08
  -9   2  -6  645.73  261.29
   9  -2   6  488.37  132.83
  -9   2  -7 -147.09  164.69
   9  -2   7  237.12  161.77
   9  -2   8 3792.58 1392.52
  -9   1   3  404.26  200.22
   9  -1  -3  675.13  285.11
  -9   1   2  438.49  146.28
   9  -1  -2  165.57  109.60
  -9   1   1   52.13   71.05
   9  -1  -1  269.50  169.31
  -9   1   0  291.16  121.82
   9  -1   0  691.06  223.84
  -9   1  -1  -68.06  188.92
   9  -1   1  325.38  151.19
  -9   1  -2  -17.79  193.78
   9  -1   2  -17.72  112.95
  -9   1  -3  231.34  113.63
   9  -1   3  437.68  203.21
  -9   1  -4  758.71  212.75
   9  -1   4  788.71  197.35
  -9   1  -5  107.98   75.96
   9  -1   5   85.44  121.40
  -9   1  -6  462.32  149.16
   9  -1   6  407.45  172.96
  -9   1  -7 2763.25  476.95
   9  -1   7 2600.76  254.37
  -9   1  -8 1117.72  316.61
   9  -1   8  965.39  284.96
  -9   1  -9  255.51  172.94
   9  -1   9   57.78  146.08
   9  -1  10 1423.20  575.63
   9   0  -4  186.21  135.60
  -9   0   3   -6.28  161.95
   9   0  -3   77.19  142.19
  -9   0   1  -21.57   94.00
   9   0  -1   93.58  107.66
  -9   0   0  146.87   91.34
   9   0   0  -15.75  101.68
  -9   0  -1  623.40  189.60
   9   0   1  813.43  194.91
  -9   0  -2  -82.21  168.20
   9   0   2   68.22  111.14
  -9   0  -3  191.34  121.90
   9   0   3   96.96  115.58
  -9   0  -4  266.41  162.65
   9   0   4  102.34  128.06
  -9   0  -5  731.64  155.59
   9   0   5  441.20  158.39
  -9   0  -6 1909.46  486.07
   9   0   6 2123.44  266.35
  -9   0  -7   68.12  122.87
   9   0   7    8.93  138.39
  -9   0  -8  201.79  127.75
   9   0   8   98.56  139.97
   9   0   9  389.44  204.37
   9   0  10 1470.26  371.89
   9   0  11   86.55  150.70
  -9  -1   4  296.56  203.59
   9   1  -4  396.72  195.67
  -9  -1   3  414.52  168.14
   9   1  -3  279.48  109.54
  -9  -1   2 1206.44  471.25
   9   1  -2 1596.19  374.34
  -9  -1   1   47.95   50.09
   9   1  -1   65.89   99.41
  -9  -1   0  -37.01  149.37
   9   1   0    2.45   91.17
  -9  -1  -1  455.50  139.88
   9   1   1  459.11  186.09
  -9  -1  -2  -53.20  161.34
   9   1   2  119.23  151.26
  -9  -1  -3  168.99  110.81
   9   1   3  317.54  149.48
  -9  -1  -4  662.48  306.41
   9   1   4  609.97  172.73
  -9  -1  -5  116.15  110.65
   9   1   5  226.38  166.89
  -9  -1  -6 1077.03  206.52
   9   1   6 1185.47  217.51
  -9  -1  -7  169.32  109.03
   9   1   7  114.93  140.69
  -9  -1  -8  175.94  107.15
   9   1   8  239.46  204.95
   9   1   9   -8.08  142.91
  -9  -1 -10   44.60   66.29
   9   1  10  -80.04  130.89
   9   1  11  610.12  383.33
   9   1  12   83.67  155.29
  -9  -2   4  332.92  188.44
   9   2  -4  499.83  223.99
  -9  -2   3  104.10   92.05
   9   2  -3   51.43   77.73
  -9  -2   2  102.54   69.21
   9   2  -2  111.25  110.23
  -9  -2   1 1248.93  366.14
   9   2  -1 1775.64  212.80
  -9  -2   0  120.02   90.16
   9   2   0   46.30   87.13
  -9  -2  -1  349.74  175.89
   9   2   1   33.32   84.82
  -9  -2  -2  298.44   87.47
   9   2   2  326.51  123.47
  -9  -2  -3  204.39   89.77
   9   2   3   38.66  100.36
  -9  -2  -4  421.97  151.76
   9   2   4  288.76  129.12
  -9  -2  -5   53.44   83.73
   9   2   5  142.63  154.13
  -9  -2  -6  115.40  103.32
   9   2   6  263.24  161.83
  -9  -2  -7  238.31  142.86
   9   2   7   74.18  119.46
  -9  -2  -8  474.27  148.29
   9   2   8  412.42  167.08
  -9  -2  -9 1952.42  355.00
   9   2   9 2456.42  284.91
  -9  -2 -10   82.56   73.41
   9   2  10  -87.62  141.10
   9   2  11  -94.36  141.60
  -9  -2 -11   82.03   77.16
   9   2  12  -33.18  146.96
  -9  -2 -12   88.06   91.02
   9   2  13   55.39  154.39
  -9  -2 -13  163.50  114.30
  -9  -3   3  199.04  110.46
  -9  -3   2  791.27  269.10
   9   3  -2  813.23  208.00
  -9  -3   1  527.06  204.12
   9   3  -1  546.44  159.72
  -9  -3   0    6.63   67.02
   9   3   0   54.07   75.32
  -9  -3  -1   47.92   95.07
   9   3   1   91.51   84.05
  -9  -3  -2  179.73  120.41
   9   3   2   17.48   80.05
  -9  -3  -3  191.10  106.96
   9   3   3   12.09   85.46
  -9  -3  -4  202.68   93.99
   9   3   4  197.19  101.47
  -9  -3  -5   27.14   67.18
   9   3   5  246.17  122.43
  -9  -3  -6 2596.17  391.50
   9   3   6 2757.26  311.98
  -9  -3  -7 1223.09  253.02
   9   3   7 1368.78  225.73
  -9  -3  -8   85.40   58.04
   9   3   8  113.40  123.64
  -9  -3  -8   84.03   57.26
  -9  -3  -9 2748.14  663.25
   9   3   9 3294.30  324.15
  -9  -3  -9 2754.57  208.12
  -9  -3 -10  731.32  218.11
   9   3  10  686.84  195.31
  -9  -3 -10  927.33  148.52
   9   3  11  241.64  146.15
  -9  -3 -11  193.08   98.53
   9   3  12 4153.97  363.59
  -9  -3 -12 4348.67  285.80
   9   3  13  757.75  248.16
  -9  -3 -13  731.85  161.56
   9   3  14  186.69  175.45
  -9  -3 -14  131.65  120.09
  -9  -4   3  260.95  221.08
  -9  -4   2  460.88  228.89
   9   4  -1   35.05   52.44
   9   4   0 -151.23  152.26
   9   4   1  440.36  234.45
   9   4   1  473.80  111.23
   9   4   2 3415.99  332.59
   9   4   2 3882.41  246.66
   9   4   3  800.33  248.25
   9   4   3  900.07  200.57
   9   4   4 1856.75  227.97
  -9  -4  -5   -5.14  140.40
   9   4   5   77.40   64.58
  -9  -4  -5   22.81   72.27
  -9  -4  -6  212.72  116.61
   9   4   6  310.31  154.64
  -9  -4  -6   80.60   68.23
  -9  -4  -7  493.54  134.60
   9   4   7  581.55  142.85
  -9  -4  -7  662.75  145.48
  -9  -4  -8   76.16  126.46
   9   4   8  -13.03  101.31
  -9  -4  -8  162.77  102.93
  -9  -4  -9 2772.59  589.29
   9   4   9 3183.27  271.04
  -9  -4  -9 3131.13  229.14
   9   4  10  181.47  181.79
  -9  -4 -10  275.49  113.54
  -9  -4 -11  782.80  173.37
   9   4  11  910.23  202.60
  -9  -4 -11 1054.34  162.47
   9   4  12  226.72  216.41
  -9  -4 -12  170.64  116.98
   9   4  13  673.13  234.08
  -9  -4 -13  747.56  213.58
   9   4  14 1946.62  274.18
  -9  -4 -14 1575.20  210.76
   9   5  -2    2.80  146.00
   9   5  -1  174.08  161.51
   9   5   0  204.68  157.39
   9   5   1  177.07  145.63
   9   5   2  677.79  230.13
   9   5   2  759.55  127.24
  -9  -5  -2  664.77  121.26
   9   5   3 2410.73  356.37
  -9  -5  -3 1415.40  348.10
   9   5   4  426.07  156.31
  -9  -5  -4  562.25  171.65
   9   5   5 2592.33  335.03
   9   5   5 2988.18  288.78
  -9  -5  -5 2215.73  255.13
   9   5   6 2571.29  309.79
   9   5   6 2753.96  278.39
  -9  -5  -6 2663.12  282.81
   9   5   7  992.41  225.90
   9   5   7 1248.64  212.41
  -9  -5  -7  906.88  164.27
   9   5   8  623.05  182.78
   9   5   8  520.50  144.88
  -9  -5  -8  949.78  237.29
  -9  -5  -9 1185.03  236.69
   9   5   9 1077.74  181.73
  -9  -5  -9 1059.61  324.04
  -9  -5 -10  490.89  162.09
   9   5  10  468.78  165.91
  -9  -5 -10  563.68  127.76
  -9  -5 -11  194.05   52.59
   9   5  11  290.53  151.83
  -9  -5 -11  290.85  142.06
   9   5  12   36.61  138.05
  -9  -5 -12  192.42  124.16
   9   5  13  106.18  148.22
  -9  -5 -13  242.78  176.82
   9   5  14   79.65  150.41
  -9  -5 -14   86.61  107.88
   9   5  15  209.66  241.09
  -9  -5 -15  294.14  173.99
   9   6  -1  157.31  101.10
   9   6   0  418.02  260.14
   9   6   1  -10.37  140.21
  -9  -6  -1  195.61  220.85
   9   6   2 1313.93  278.15
  -9  -6  -2 1792.91  273.93
   9   6   3  115.18  149.34
  -9  -6  -3   12.65  100.71
   9   6   4  -51.87  135.53
  -9  -6  -4   30.27   98.70
   9   6   5  136.78  148.76
   9   6   5   68.76   48.37
  -9  -6  -5   62.64  151.32
   9   6   6  506.65  148.50
   9   6   6  617.88  122.45
  -9  -6  -6  619.95  160.13
   9   6   7 1156.69  218.17
  -9  -6  -7  710.15  116.29
   9   6   8  211.62  125.31
  -9  -6  -8  295.22  188.39
   9   6   9 1259.73  178.63
   9   6   9 1883.11  209.30
  -9  -6  -9 1786.93  216.55
   9   6  10  474.02  148.76
   9   6  10  222.10  148.12
  -9  -6 -10  461.63  189.27
   9   6  11  795.83  188.37
  -9  -6 -11  776.29  150.72
   9   6  12  -52.00  111.32
  -9  -6 -12   56.48   98.45
   9   6  13  373.65  196.05
  -9  -6 -13  349.98  183.48
   9   6  14  120.13  138.18
  -9  -6 -14   98.69  147.66
   9   6  15  312.87  221.87
  -9  -6 -15   17.80   96.73
   9   7   0  121.15  163.04
  -9  -7   0   56.82  115.87
   9   7   1  112.70  166.65
  -9  -7  -1   -3.11  169.71
   9   7   2  394.28  211.68
  -9  -7  -2  858.07  339.85
   9   7   3  369.54  211.44
  -9  -7  -3  181.45  173.85
   9   7   4  314.70  138.88
  -9  -7  -4  197.03  117.87
   9   7   5 1702.33  288.58
  -9  -7  -5  993.16  293.93
   9   7   6   53.17  137.96
  -9  -7  -6  319.38  144.69
   9   7   7 -115.43  120.79
  -9  -7  -7   -9.81  115.99
   9   7   8    4.79  126.23
   9   7   8  171.73   85.64
  -9  -7  -8  285.42  174.19
   9   7   9   92.51  109.98
   9   7   9  146.97   78.79
  -9  -7  -9  168.51  173.73
   9   7  10   34.65   92.90
   9   7  10  -23.50   85.35
  -9  -7 -10   11.57  124.40
   9   7  11 2774.22  220.21
  -9  -7 -11 2465.54  275.42
   9   7  12  168.02  104.31
  -9  -7 -12  405.25  181.33
   9   7  13 4351.07  893.61
  -9  -7 -13 4396.02  906.99
   9   7  14  678.34  164.29
  -9  -7 -14  600.91  183.20
   9   8   1 -145.89  143.82
  -9  -8  -1  127.43  156.76
   9   8   2   47.85  144.93
  -9  -8  -2  147.26  256.02
   9   8   3  234.93  160.58
  -9  -8  -3  697.57  249.72
   9   8   4   18.51  132.92
  -9  -8  -4  268.64  188.08
   9   8   5  149.56  150.99
  -9  -8  -5  279.70  119.57
   9   8   6  181.18  138.79
  -9  -8  -6  166.13  124.85
   9   8   7  193.20  144.41
  -9  -8  -7   53.79  124.60
   9   8   8   64.96  120.82
  -9  -8  -8  370.70  161.51
   9   8   9  546.38  198.52
  -9  -8  -9  545.99  175.69
   9   8  10  152.63  140.96
  -9  -8 -10   75.73  134.97
   9   8  11   74.87   86.82
  -9  -8 -11  272.24  187.43
  -9  -8 -12  -50.29  115.76
   9   8  13  -55.98   90.90
  -9  -8 -13  -12.39  130.11
   9   8  14 2546.62  938.59
  -9  -8 -14 2767.75 1022.72
   9   9   3  195.59  217.82
  -9  -9  -3  383.68  336.74
   9   9   4   -0.38  127.30
  -9  -9  -4   89.63  185.78
   9   9   5  142.49  143.42
  -9  -9  -5  128.61  155.91
   9   9   6  -47.91  130.88
  -9  -9  -6   29.06   78.52
   9   9   7  743.04  251.54
  -9  -9  -7  787.93  260.97
   9   9   8  223.93  165.34
  -9  -9  -8  162.54  150.57
   9   9   9  260.22  125.08
  -9  -9  -9  228.29  150.95
   9   9  10  106.25  109.13
  -9  -9 -10  176.34  144.94
   9   9  11  -26.58   97.73
  -9  -9 -11   76.03  143.36
  -9  -9 -12  318.68  200.00
  -9  -9 -13  197.04  155.17
   9  10   6   45.14  135.93
  -9 -10  -6  316.96  289.91
   9  10   7  191.52  208.67
  -9 -10  -7  -10.10  157.15
   9  10   8  -78.01  123.58
  -9 -10  -8   11.18  151.75
   9  10   9   37.01  123.71
  -9 -10  -9   75.39  231.57
   9  10  10 -118.31  115.36
  -9 -10 -10  269.09  186.67
   9  10  11  195.71  149.86
  -9 -10 -11  675.37  339.24
 -10   1  -2  951.53  437.51
  10  -1   2 1054.93  441.33
 -10   1  -3  177.56  102.35
  10  -1   3 -112.13  113.95
 -10   1  -4 1746.29  771.87
  10  -1   4 2168.58  823.13
 -10   1  -5  911.24  414.76
  10  -1   5  996.67  417.58
  10  -1   6  166.91   97.28
 -10   0   0  745.09  311.64
  10   0   0 1356.62  529.09
 -10   0  -1  -10.37  163.56
  10   0   1   44.61  118.20
 -10   0  -2  509.39  179.09
  10   0   2  676.98  218.10
 -10   0  -3   89.25   81.75
  10   0   3  152.32  122.13
 -10   0  -4  -50.47  179.94
  10   0   4  -31.47   92.44
 -10   0  -5  783.79  203.09
  10   0   5  597.18  252.14
 -10   0  -6  249.22   89.48
  10   0   6  191.19  134.26
 -10   0  -7 1258.63  304.79
  10   0   7 1481.88  279.54
 -10   0  -8 1462.51  609.74
  10   0   8 2583.42  976.67
  10   1  -1  160.26  157.42
 -10  -1   0  924.42  484.70
  10   1   0 1252.21  490.33
 -10  -1  -1  291.34  183.73
  10   1   1  373.03  175.61
 -10  -1  -2  722.28  235.66
  10   1   2  878.55  265.35
 -10  -1  -3   76.41   71.92
  10   1   3  103.17  165.50
 -10  -1  -4  696.58  227.66
  10   1   4  964.76  277.97
  10   1   5 1092.14  287.79
 -10  -1  -6  190.55  137.34
  10   1   6  251.45  143.24
 -10  -1  -7  115.53  103.20
  10   1   7  143.40  179.05
 -10  -1  -8   19.69   69.33
  10   1   8  -29.00  122.54
 -10  -1  -9  -39.04  110.82
  10   1   9  -13.03  126.50
  10   1  10 1448.48  587.57
 -10  -2   1 2060.90  994.36
  10   2  -1 3165.74 1148.24
 -10  -2   0  131.84  102.25
  10   2   0  159.67  131.82
 -10  -2  -1 4496.14 1434.58
  10   2   1 8099.19 1610.68
 -10  -2  -2  557.81  345.51
  10   2   2  734.01  226.79
 -10  -2  -3  -51.94  156.93
  10   2   3  185.77  161.51
 -10  -2  -4 -130.45  150.14
  10   2   4   11.02  108.28
 -10  -2  -5  265.77  139.18
  10   2   5  243.36   87.12
 -10  -2  -6  939.98  237.28
  10   2   6 1037.65  236.37
 -10  -2  -7  118.68   75.89
  10   2   7  171.60  127.61
 -10  -2  -8  151.35  125.90
  10   2   8  148.71  178.16
 -10  -2  -9  112.40   57.14
  10   2   9   77.11  130.38
  10   2  10 1157.37  247.95
  10   2  11  269.08  160.98
 -10  -3   0  335.95  197.94
  10   3   0  298.49  112.33
 -10  -3  -1  108.29   94.69
  10   3   1   85.21   79.13
 -10  -3  -2 3989.52 1104.48
  10   3   2 5184.94 1039.20
 -10  -3  -3 1861.04  576.99
  10   3   3 2976.10  274.68
 -10  -3  -4 1148.47  213.65
  10   3   4 1578.82  207.23
 -10  -3  -5  658.13  210.53
  10   3   5  409.97  142.67
 -10  -3  -6  198.08  119.31
  10   3   6   31.32  112.09
 -10  -3  -7 -126.12  126.27
  10   3   7   16.76  111.24
 -10  -3  -8  -46.32  109.90
  10   3   8  162.18  124.66
 -10  -3  -9  144.90   58.69
  10   3   9   87.45  119.17
 -10  -3 -10  354.75  143.11
  10   3  10  145.63  133.86
  10   3  11  -42.90  138.31
  10   3  12  566.61  293.32
 -10  -4   0   24.16  109.05
 -10  -4  -1  140.34  121.59
  10   4   1  144.28   81.46
 -10  -4  -2  404.31  187.40
 -10  -4  -3  156.34  138.66
  10   4   3   -3.31   73.87
 -10  -4  -4  174.79  126.19
  10   4   4   25.16   81.70
 -10  -4  -5  723.78  259.60
  10   4   5  798.63  176.34
 -10  -4  -6 1132.38  336.69
  10   4   6 1324.86  404.71
 -10  -4  -7  172.21  165.18
  10   4   7   57.56  136.46
 -10  -4  -8  491.08  187.98
  10   4   8  250.95  131.99
 -10  -4  -9  288.27  106.67
  10   4   9  340.78  144.23
  10   4  10  172.97   91.16
  10   4  11  331.78  211.05
  10   5   1  108.76  159.10
  10   5   2  235.81  170.95
  10   5   3 1060.14  324.39
  10   5   3  994.38  242.69
  10   5   4  -40.80  154.74
  10   5   4  -23.58   54.93
 -10  -5  -6   18.78  133.48
  10   5   6    5.34   76.86
 -10  -5  -7  415.85  141.11
  10   5   7  460.39  143.51
 -10  -5  -8   58.02   77.19
  10   5   8   18.28   88.34
 -10  -5  -9  825.50  236.80
  10   5   9 1262.24  235.71
 -10  -5  -9  752.33  164.55
  10   5  10   -4.99  102.10
 -10  -5 -10   69.64   69.43
  10   5  11   51.01  111.41
 -10  -5 -11  198.87  115.20
  10   5  12   15.51  112.58
 -10  -5 -12   47.60  107.23
  10   5  13  110.58  224.13
 -10  -5 -13  135.48   90.82
  10   6   1  232.13  240.70
  10   6   2   76.36  148.00
  10   6   3  105.02  144.81
  10   6   4  808.92  281.26
  10   6   5  114.89  147.98
  10   6   6  101.48  135.81
  10   6   7  297.84   91.88
 -10  -6  -7  220.26   86.98
  10   6   8  321.94  130.06
  10   6   8  238.69   91.46
 -10  -6  -8  341.70  100.60
  10   6   9  250.91  158.87
 -10  -6  -9  305.55  117.13
 -10  -6 -10  943.56  265.41
  10   6  10  747.45  223.63
 -10  -6 -10  734.63  286.52
  10   6  11   38.40   96.35
 -10  -6 -11  160.40  116.36
  10   6  12   68.12  115.91
 -10  -6 -12  160.68   87.75
  10   6  13   62.63  117.43
 -10  -6 -13  -11.36   73.85
  10   7   2  455.21  262.97
  10   7   3 1328.23  256.96
  10   7   4  156.58  154.81
  10   7   5  458.71  187.80
 -10  -7  -5  406.27  192.70
  10   7   6  832.77  264.55
 -10  -7  -6  653.19  196.35
  10   7   7  -17.43  120.43
 -10  -7  -7   61.88  135.37
  10   7   8  -86.91  120.87
 -10  -7  -8   48.61   96.43
  10   7   9 1971.65  458.15
 -10  -7  -9 1913.28  429.44
  10   7  10  847.93  240.16
 -10  -7 -10  818.65  258.82
  10   7  11  826.56  177.23
 -10  -7 -11  864.17  214.87
  10   7  12   64.65   89.57
 -10  -7 -12  294.48  199.90
  10   8   4    6.61  135.35
  10   8   5   -0.99  134.01
 -10  -8  -5   16.14   98.98
  10   8   6  362.34  213.42
  10   8   7  825.32  237.77
 -10  -8  -7  713.24  195.19
  10   8   8   -0.68  127.84
 -10  -8  -8  117.42  112.49
  10   8   9  218.71  186.35
 -10  -8  -9  578.93  193.62
  10   8  10  328.04  162.54
 -10  -8 -10  243.77  161.42
 -10  -8 -11  417.81  197.58
 -10  -8 -12   50.20  118.63
  10   9   7   38.82  143.97
 -10  -9  -7   51.10  120.01
  10   9   8   84.83  127.84
 -10  -9  -8   14.81  120.05
  10   9   9   45.10  122.55
 -10  -9  -9    4.53  122.68
  10   9  10  109.91  122.48
  11   3   4 4558.15 1641.74
 -11  -3  -5   47.86  116.48
  11   3   5  427.10  218.56
 -11  -3  -6  136.18  117.19
  11   3   6   79.59  108.59
 -11  -3  -7  168.95  109.99
  11   3   7   21.17   64.81
  11   3   8  676.47  291.18
 -11  -4  -5 3350.91 1356.36
  11   4   5 5478.45 1972.56
 -11  -4  -6 4802.78 2028.92
  11   4   6 7824.44 2790.61
 -11  -4  -7  372.61  229.07
  11   4   7  719.33  315.46
 -11  -4  -8 2350.18  994.08
  11   4   8 4005.20 1451.64
  11   4   9  128.96  123.91
 -11  -5  -5   42.96   84.30
 -11  -5  -6  324.81  181.45
  11   5   6   47.28   73.80
 -11  -5  -7 1689.69  809.90
 -11  -5  -8  -53.11  132.10
  11   5   8  285.77  166.03
 -11  -5  -9 3884.74 1721.09
  11   5   9 6105.64 2183.08
 -11  -6  -7 1607.64  665.03
   0   0   0    0.00    0.00
;
_shelx_hkl_checksum   57141
